# Supplementary material for: Collaborative representation-based classification of microarray gene expression data
Source: PLoS One. 2017 Dec 13;12(12):e0189533. doi: 10.1371/journal.pone.0189533 (PMC5728509; doi:10.1371/journal.pone.0189533)
Supplement: S1 File — (ZIP) [file pone.0189533.s001.zip]

Archive with 12 entries (10 files):
- S1 File/
- S1 File/S1 File/
- S1 File/S1 File/AMLALL_test.data
- S1 File/S1 File/AMLALL_train.data
- S1 File/S1 File/CRC_ASD.m
- S1 File/S1 File/CRC_leukemia.m
- S1 File/S1 File/CRC_RLS.m
- S1 File/S1 File/DLBCL.tab
- S1 File/S1 File/DLBCL_CRC.m
- S1 File/S1 File/SRBCT.tab
- S1 File/S1 File/SRBCT_CRC.m
- S1 File/S1 File/SVM_BRAIN_Supplementary_Tables.xlsx
