# Supplementary material for: Collaborative representation-based classification of microarray gene expression data
Source: PLoS One. 2017 Dec 13;12(12):e0189533. doi: 10.1371/journal.pone.0189533 (PMC5728509; doi:10.1371/journal.pone.0189533)
Supplement: S1 File — (ZIP) [file pone.0189533.s001.zip › S1 File/S1 File/AMLALL_test.data]

-342,-200,41,328,-224,-427,-656,-292,137,-144,48,-591,-622,-342,294,241,-7,-108,45815,57,422,-185,-48,-181,-4,-132,-2,115,41,-50,-202,113,-557,-687,-289,-195,135,267,57,-238,-337,6339,5199,9045,19541,27768,24477,149,19,229,6418,27707,456,622,72,267,-70,-299,193,241,-38,251,98,-260,149,275,2573,168,1151,-885,-883,-106,-685,147,-328,-77,301,111,1016,-60,190,1233,207,0,43,767,195,1214,461,48,311,115,494,473,82,-70,-14,226,111,-74,260,-45,79,161,-19,115,3089,996,-936,325,154,74,214,-456,-591,-378,118,-55,16,-243,-31,-65,439,1050,-137,-485,-62,-217,140,786,224,7,19,26,43,630,-4,2044,922,432,103,415,135,214,-103,403,36,1373,-24,540,627,123,24,2539,685,-200,1585,-511,511,-340,55,14,1023,337,-45,-43,328,456,794,395,905,-103,-251,-16,258,185,200,-111,-21,642,1122,-50,12,171,-166,60,0,-118,-786,28,2768,-7,-43,-113,340,1366,135,74,-31,330,229,359,-9,115,31,195,161,456,1105,760,272,-1484,125,-53,3225,-1303,569,2293,-135,1479,231,-130,205,-45,65,13361,-410,436,444,-12,-82,400,417,598,101,50,354,557,1431,296,2920,238,2404,0,36,-325,-79,164,238,547,-21,473,369,41,407,-393,190,89,-19,79,1494,1837,-999,502,-265,14,7,-1332,-24,-207,-572,388,1163,523,1945,557,-12,21,-487,147,-14,243,5305,57,132,130,140,412,398,-101,11541,1897,2819,-38,1573,799,330,482,323,668,181,-207,-79,50,627,-70,280,3314,202,-21,-212,456,-98,181,313,-12,193,-70,144,33,318,1764,1537,1204,707,342,586,378,120,284,1612,2575,475,202,118,369,9,429,2317,765,98,306,726,168,55,94,1129,149,-226,1187,521,156,5798,446,120,147,1310,125,67,-12,514,1141,615,2071,108,432,-86,1520,176,1226,465,-284,275,292,1040,842,-106,1079,975,296,316,31,-161,1704,608,1013,-748,538,-238,275,-135,12,168,-354,33,415,65,260,982,354,840,280,490,176,137,-74,48,-246,-231,304,591,1532,26,-28,572,195,222,-152,-130,-9,-77,-113,627,615,311,144,1643,284,41,260,2179,313,-159,149,125,354,654,132,241,-7,1583,243,477,-55,-111,-212,108,7,156,1141,898,127,1033,671,-154,-668,1025,-873,101,-965,214,9,844,3558,-352,84,-463,-98,159,639,36,24,-4,-289,24,-125,188,-552,-135,1136,171,258,724,605,-345,234,292,-103,140,147,-103,265,-154,-311,202,357,202,36,45,813,-632,-226,885,946,-444,1050,436,-4,970,48,-555,415,347,337,350,9,946,586,-28,813,48,835,178,55,-692,1035,398,263,82,265,799,5726,164,864,1062,601,371,166,347,246,516,953,19135,869,337,-12,50,-313,72,16,96,2331,185,378,1894,1528,263,-123,376,-28,91,-132,11954,159,-60,101,272,25069,26,-876,984,-345,79,-125,246,736,395,176,173,188,630,-103,-490,835,-4,2066,132,140,-9,231,555,171,272,74,-120,350,41,555,195,-38,12,50,103,26,432,142,506,207,-878,272,173,1395,53,-147,38,82,282,-642,-26,337,-212,883,3106,45,-140,-255,-79,-258,190,-164,589,-77,123,65,258,509,388,55,-260,808,43,567,82,9,-168,1178,-123,772,835,171,313,-38,60,1202,267,275,55,62,19,152,127,-57,605,989,490,926,902,2928,-912,19,1088,-207,137,241,-202,1378,429,253,808,-7,-62,294,878,-178,-60,-106,-113,-308,791,794,-200,424,60,429,294,-4,152,475,161,-84,222,12,704,-593,-260,-627,207,603,111,1351,898,7,936,38,-12,178,91,398,-48,84,21,960,294,178,-2710,161,-70,2,188,1151,101,1262,171,313,243,154,280,386,330,89,523,-120,72,253,-33,7367,127,229,118,-33,1139,-330,120,555,-347,-94,502,2006,149,62,-115,96,724,-1600,188,229,-24,-2,-226,709,91,212,434,1458,236,111,-4,427,789,-43,2295,-113,485,21,-24,77,-173,270,1472,-200,318,48,-7,1120,378,57,-197,1682,2273,96,12,704,-304,4057,2677,1392,357,552,48,-14,-82,14445,707,82,2189,417,1796,340,362,91,888,-388,-509,468,-72,-1322,-451,-808,-212,91,-371,407,12,2807,1223,659,-94,789,994,1245,-374,284,-142,159,733,21,721,540,-318,-323,395,-94,154,3065,72,-446,-98,-89,391,-716,38,953,-135,-241,-487,-149,-617,123,98,975,-43,178,-154,383,164,123,-210,697,20564,724,383,-350,1764,-267,255,-934,7022,-125,-251,-55,53,-16,357,490,301,30146,499,241,53,318,357,-178,1327,219,-340,14862,-67,-140,53,-28,2602,17086,-67,-910,53,-33,154,195,680,-777,1962,38,289,-111,91,3901,41,576,644,23575,3225,-482,704,449,412,712,45,-287,562,12,-33,5887,60,-178,-31,94,26,304,774,77,-161,-284,183,48,304,48,127,33,-615,620,1117,33,-823,222,1588,-398,-159,94,207,-724,453,354,238,731,-149,-260,65,-436,108,-48,490,178,91,-405,142,108,842,-53,96,-178,924,96,383,-374,-535,13327,-111,1098,323,330,0,-502,-555,-67,77,-96,-424,659,9378,89,391,-94,487,-593,91,265,41,-19,-2,417,395,-678,-2771,10894,898,178,-183,4704,-176,67,-164,13363,-753,835,434,596,-43,-28,-1706,613,-103,429,-212,123,-284,197,1221,-267,60,149,-506,-74,197,304,-260,-197,-33,-67,-770,357,412,2148,811,531,330,132,-229,62,449,2216,328,591,-212,6290,-260,473,523,1001,-393,-82,57,5907,1776,968,569,6109,142,41,53,4823,485,-74,84,828,-65,125,118,-248,72,-57,89,427,57,1342,1711,-120,-33,193,7,1542,516,-601,-26,-72,164,74,1219,231,555,2264,-164,53,-202,-270,704,569,1204,736,36,159,-14,5738,772,96,86,345,-4,7,38,45,-82,-101,-38,786,1187,1853,1165,-43,-7,-345,-132,103,26,3394,202,564,289,4,946,183,178,111,125,-31,135,1293,0,-251,120,144,342,48,444,456,-197,1590,236,98,-9,519,400,-24,161,222,142,111,395,873,-231,572,-115,243,-642,125,53,-26,2853,400,-354,-210,43,38,318,-398,453,-333,799,-415,152,-511,217,-267,-74,-77,-321,543,569,-60,-1040,-26,-137,36200,5175,43,-183,-519,436,26,50,111,299,-342,9,545,65,-671,-89,-31,5453,-345,210,212,-31,21,-101,1272,-96,939,1018,-74,21,183,1185,166,-41,190,350,519,19,43,-48,-50,-190,4,26,1728,113,569,-79,902,-118,265,-246,31,217,-178,3287,57,427,-33,72,989,-1530,263,0,1344,-123,1515,10206,-21,287,-125,357,1571,86,1313,98,86,164,311,207,115,1549,905,67,67,-41,-101,-84,786,24,258,-7,-1011,-185,236,41,663,2761,424,586,181,-306,502,171,-144,101,-514,898,84,439,2276,144,651,77,-646,246,260,-335,432,-1407,-33,1419,671,296,999,1593,156,-164,79,147,4147,-171,267,149,-62,881,560,1774,224,-135,572,680,111,847,26,531,214,1105,12364,48,1429,1337,-77,7,19693,74,1028,-55,678,311,1380,28,-41,65,-4,864,55,760,65,67,-106,86,4272,144,-210,613,12,634,1052,-521,-475,4185,200,103,226,760,350,-463,-28,-21,-67,171,-1354,-188,125,1730,-238,760,675,6177,1240,436,152,-736,12,376,226,238,316,-439,9,7905,123,-333,236,31,-98,-19,-1163,125,405,-50,130,241,-48,562,813,-188,176,98,263,101,-1689,424,1006,-144,-12,-156,-103,74,659,1042,-2,304,224,65,19,301,91,43,125,941,354,-415,-185,-608,299,292,1395,166,424,514,386,57,-12,67,185,-16,666,-43,154,-65,57,-543,98,690,21,265,1445,82,38,287,26,195,28,-757,2462,376,24,1013,-21,123,127,1330,195,-74,292,1006,760,659,429,683,608,229,-53,362,1552,70,712,176,337,-156,678,439,171,173,-125,74,161,1228,458,888,-86,181,72,1494,-45,639,11852,446,-89,-91,-98,214,-154,108,330,108,-33,497,890,24,449,-222,137,-415,-200,127,333,-38,108,366,-9,197,432,-31,7,197,432,-226,-74,-14,410,393,-12,246,-24,-236,195,-154,407,-789,-62,-697,-86,347,-171,152,173,-451,687,-453,111,296,-89,-461,26,86,-26,-55,473,842,550,864,111,494,-19,188,533,236,400,234,111,449,28,36,386,101,837,212,-120,-313,1330,-12,178,-33,3700,-19,284,1052,700,632,342,16,62,9,492,210,-84,24,362,-258,567,-43,-168,-176,-1677,337,-729,690,4,43,671,-12,205,-185,-907,166,480,-106,14,1612,6288,301,-181,7794,-45,41,164,-451,-84,125,197,8700,779,-111,301,-156,1035,-127,36,67,137,487,217,1081,321,-65,999,333,-120,381,4142,96,-393,12229,96,-547,417,289,98,224,140,125,-120,294,-352,407,-120,-98,-118,-144,323,-48,-62,108,861,120,-289,328,984,716,-19,-19,-963,861,-166,147,284,140,236,-750,287,164,7126,453,55,931,0,-222,190,-14,57,156,149,-190,-33,33,345,-410,181,27495,415,18486,13566,15087,60,-142,31,-74,-451,407,854,5870,21,-313,1808,490,939,-700,434,-371,473,1124,-149,161,214,193,340,207,-21,371,-547,-1460,400,-84,934,-190,9,545,6387,-98,963,-494,557,2,24,125,605,-1277,255,-178,407,-135,-342,729,745,12,-12,762,135,-383,453,873,144,642,417,-178,159,84,246,202,168,514,130,57,-308,7925,159,20417,2464,94,171,-1277,74,161,-28,461,164,-683,43,-299,323,340,-84,308,60,149,50,72,-135,-2,246,-354,-28,477,453,-106,405,458,6406,316,168,-94,-801,-26,101,12,1086,-16,-65,465,-395,-140,176,-231,120,-700,171,492,439,-123,-292,280,200,866,-74,275,516,82,506,806,-43,166,-19,-53,632,939,589,31,168,330,-190,210,246,-2,19,316,7,398,2080,-888,224,226,91,-43,5308,825,9969,1158,-391,3321,188,142,96,-123,-876,96,-910,321,308,55,383,453,586,84,9,4591,-45,-123,2,-2,188,335,-60,-9,386,1670,178,-212,3005,1279,140,16,755,-137,-115,1151,547,101,3512,154,113,873,212,301,574,398,-123,154,12,214,-55,43,159,342,762,253,427,166,-111,260,444,2203,625,205,74,622,43,255,1351,118,144,388,-125,-108,482,21,371,31,-176,4,123,70,347,65,632,224,627,519,2,-31,381,115,1344,-41,299,494,-96,9,675,-241,226,149,-53,33,284,-82,14,777,328,-219,65,-28,651,-113,2640,1453,188,847,43,197,-28,-205,318,-345,2544,231,74,1969,567,-43,292,200,383,-200,79,-202,-318,-142,120,468,154,-4,774,724,-31,-1216,4,94,-79,644,96,-28,82,731,21,1347,130,3859,154,20347,2708,651,-130,-176,101,-60,-190,176,7,284,251,31,2,-12,96,147,-374,1738,499,-289,48,8786,-627,-26,-19,-412,241,951,-67,656,202,296,-173,207,403,-395,1269,84,712,748,347,77,-53,-214,31,1057,-828,444,-164,84,-108,248,12,267,340,171,-171,31,-33,634,-383,53,255,-137,-111,12943,-1202,1426,-84,-103,200,4,581,33,337,224,-465,67,506,79,31,-212,-135,579,-214,538,26,965,193,207,111,224,7285,3538,84,-38,-70,-70,-321,-492,-137,241,26,197,57,922,33,-38,-2,137,140,410,94,-214,41,-106,1557,-28,195,-335,135,2739,304,417,-246,190,333,-149,-417,683,103,-210,178,-195,236,149,181,-82,67,33,10442,-144,111,666,-584,550,132,528,-135,610,118,-67,-2414,296,-241,335,-243,234,391,214,7,-106,847,41,9,20016,598,140,-263,523,393,898,108,94,260,697,161,-16,777,854,-53,1202,-45,-1185,38,-164,120,-38,465,-255,-123,-89,2708,57,-323,72,13721,1962,24,342,251,-144,-236,-391,642,270,3215,-166,-111,14,709,1267,74,207,569,82,72,-1472,-202,-48,-560,144,147,700,-26,347,646,45,955,-294,1682,246,1235,-7,441,127,2022,82,188,-57,-89,2751,543,-308,267,70,197,-36,57,-7,849,-4,405,149,335,205,308,429,504,579,3633,736,-84,72,-547,185,509,3418,197,125,644,45,147,861,292,745,-137,183,72,729,1981,74,-434,-41,-434,7184,1409,1134,-41,446,1610,195,345,-567,-82,477,470,321,311,1289,1165,861,120,197,60,222,-36,-67,627,-485,830,31,53,-603,1643,420,132,514,1100,1356,108,45,127,-36,663,1245,572,-753,1158,-154,337,-135,832,777,195,555,-159,-60,634,224,33,28,149,272,168,337,-91,43,869,-7,-1474,-79,45,388,550,-24,-207,79,799,808,200,135,-7,835,91,144,178,9,1182,267,164,96,-74,-123,-113,149,-260,354,-231,67,410,719,-185,50,-12,120,1781,67,6124,140,-118,465,989,265,480,516,-113,62,-62,1301,111,16,31,-241,173,509,-284,907,86,-123,301,-41,217,62,188,907,253,166,147,449,335,26,337,108,142,330,-159,10039,200,-12,-519,185,-19,-234,45,439,108,-415,-62,468,366,-260,253,183,33,-120,70,234,-357,-60,1349,-70,876,4,16,-482,-200,31,106,-613,101,159,-567,306,62,321,439,-844,82,289,190,234,352,106,550,45,-137,-212,639,-251,36,685,960,282,-7,115,364,217,48,1692,-485,123,704,21,53,-417,-24,140,43,-214,248,304,284,4210,422,366,-282,671,468,98,-171,-24,1793,142,547,803,-253,605,376,-1812,924,0,393,301,251,89,16,434,-130,118,57,-308,24,-62,214,2,248,251,159,36,-333,330,127,-9,-74,953,-96,552,12968,700,-149,1788,-118,1141,-439,465,147,238,-41,96,7,241,-74,354,103,62,108,258,362,-205,-31,-485,451,485,680,164,296,-106,111,1419,255,1202,-168,1911,43,-33,1385,9,359,-82,65,-9,60,-357,183,395,28,-1013,-357,154,57,-156,345,296,936,-197,45,132,680,-164,248,-21,243,149,277,38,296,342,-905,270,0,929,526,287,77,248,1011,1351,871,374,598,-57,-731,11396,265,3374,-41,154,779,260,444,91,125,282,26,453,164,-33,564,1192,82,2,-43,-38,0,183,2266,118,301,89,89,277,10071,10718,9257,-14,-2,50,231,101,48,593,149,-113,21,28,111,275,378,-108,620,-255,393,-62,212,473,-45,-127,12,313,238,67,444,-9,267,79,48,84,352,666,1923,84,149,12994,21552,17547,12934,10278,28844,4212,313,2273,50,-654,712,-9,251,659,159,65,-395,-222,424,19,-62,248,458,98,161,-130,267,-43,149,-70,451,280,14,359,168,79,-195,50,-12,-72,91,656,202,-127,444,-82,19,354,108,-168,-2,1129,-238,33,-55,253,441,589,-388,195,350,-168,535,296,94,608,108,185,229,852,140,-9,101,-111,-207,258,26,53,-14,120,72,1158,383,149,7,-57,-168,980,98,55,439,509,217,-381,55,1192,497,70,-125,-673,540,-84,193,183,-14,267,89,-62,1035,453,-470,359,-48,-33,-415,36,173,325,350,33,-36,907,7,200,96,-38,-38,193,371,171,125,195,120,1771,36,284,2172,704,1322,-176,96,115,-101,-65,359,36,-195,38,207,280,125,497,-9,260,526,3176,219,-132,185,72,-214,-14,127,106,-86,-383,446,140,2,-634,202,-135,7,-33,-86,350,38,115,-755,-79,794,149,-267,251,94,-120,-224,-12,-101,24,441,-118,700,569,-719,0,275,236,779,-125,540,-53,166,-70,2981,888,453,50,639,272,342,-294,94,219,412,-108,1308,-323,984,-19,147,364,270,325,106,4,96,-168,50,480,-130,217,712,294,77,620,130,837,-171,-231,374,453,1221,190,-50,14,-16,31,-118,171,427,200,140,-183,226,74,282,-108,306,-72,-598,709,-91,185,147,289,183,-243,-538,197,304,724,376,-260,395,-784,166,115,183,161,-7,477,-328,178,185,222,234,-185,709,550,123,560,-1190,-28,-475,9,-142,-24,181,149,-21,569,-115,-407,132,-31,-38,861,178,62,166,1373,395,1441,45,111,1349,-683,101,226,-74,50,57,374,36,26,400,16,156,-540,1004,1424,1021,-453,374,-137,188,125,33,1156,212,-902,-2,224,1356,-38,-130,-24,519,1127,538,424,-132,-41,-57,-519,-125,-152,72,470,55,94,-60,369,424,400,89,77,-642,-308,808,2,185,210,166,31,321,340,135,608,26,135,1165,132,89,2582,395,166,-82,-750,65,-2,231,207,-456,96,84,-224,-176,-325,311,601,101,509,241,-376,535,306,-31,449,243,398,41,120,86,-654,-217,576,755,205,4,226,-60,140,-19,432,-374,127,1004,-77,7,72,-168,38,378,135,3915,178,3748,808,-130,-2,531,970,1687,-41,1158,-50,449,45,2887,-45,234,243,91,289,2336,50,-265,231,687,57,137,14,53,-253,9,-2,60,586,308,195,-176,468,94,799,-499,446,-113,1436,-1095,82,-79,656,528,470,357,1098,441,-277,19,96,101,-946,1487,108,96,786,398,337,-89,-147,135,190,212,168,400,164,50,687,156,118,639,680,190,301,14551,-67,1670,-222,374,84,1122,-154,675,-347,-214,1013,94,-43,760,323,-55,366,480,265,354,-91,308,-26,721,140,98,1530,113,50,11027,176,760,1062,1035,86,605,1733,50,1006,299,427,-74,313,36,289,111,306,-200,-736,1257,902,-280,-137,86,45,625,1305,422,294,289,1134,-98,-48,21,543,-743,-72,89,-9,33,1240,-229,36,-101,4,226,-14,226,-241,335,350,149,1228,120,-132,9,-53,127,482,219,77,125,111,-166,-79,487,965,308,504,185,1108,106,-135,7,-82,70,-74,313,-106,591,-318,1431,-490,0,9,292,-36,1134,255,4,675,9,70,36,98,755,690,417,21,86,48,337,-57,946,-12,123,596,9366,690,1069,183,173,140,-222,-19,258,72,16,-26,236,164,-2,972,2,231,36,14,0,74,164,1069,222,-120,12,337,475,-910,-113,214,-118,2,-304,-36,-243,164,-1209,-103,-519,675,243,400,-234,214,610,-91,644,7,-26,-185,-352,-14,-86,195,2218,-473,-193,118,79,-125,325,328,103,1648,-190,335,9,1549,-26,427,79,-113,82,-393,-424,-113,45,434,552,-65,36,176,-60,697,757,1651,226,-67,955,57,-231,222,-38,-2,33,-38,57,1042,975,-103,9,-113,19,265,1670,120,1255,168,465,-82,229,280,284,796,-106,301,195,-67,-335,405,560,-55,103,28,171,38,366,-106,-24,1231,509,1100,555,-1122,178,-127,-43,485,1576,-21,654,-55,156,603,-48,214,337,-185,31,-284,292,366,-7,173,-31,-96,-24,1310,-2,7,637,634,53,362,193,28,0,680,422,-38,-45,45,197,164,340,275,-67,77,-43,1482,391,465,-205,407,1013,-21,207,1388,-383,1136,14,934,-67,-185,53,398,-395,33,154,-144,125,111,130,523,1503,492,4,67,432,449,2223,-94,74,2220,108,-166,-41,347,-251,-205,106,53,86,-7,301,4,57,101,1074,-74,-284,164,149,-24,366,-168,2563,574,26,-272,-166,53,222,-84,108,955,1028,-67,412,282,-140,57,251,458,123,-337,149,-118,-28,9,1093,-313,48,84,340,253,487,323,856,-79,-405,-195,190,5776,156,1465,306,-224,311,91,1880,234,113,-535,499,432,-132,1025,120,231,687,791,-366,-55,205,-98,-7,-4,72,0,176,214,65,173,-388,311,77,185,166,757,936,-9,316,531,36,26,-118,-106,1303,429,847,125,251,118,106,-166,721,321,62,-16,-31,106,1103,77,79,-21,-62,183,12,21,-21,480,-123,-60,376,538,282,-238,-28,149,159,135,-127,243,446,-659,-140,482,36,-292,-178,142,140,-70,308,-325,130,953,287,547,60,31,622,219,852,-106,108,31,946,634,103,347,1404,-14,67,-282,31,-1252,164,149,67,-115,101,67,72,-458,311,125,236,1767,-103,57,-531,212,50,-574,-45,591,89,77,103,-118,1547,-31,-57,265,374,74,-132,94,243,490,-181,33,106,241,-246,724,226,205,-436,504,837,238,142,183,-292,-45,842,463,4,-340,381,275,212,171,-272,-50,-45,-161,2290,-16,1361,-82,337,1257,905,1441,77,197,318,62,864,-255,-509,275,48,-57,-14,-120,-164,284,837,60,972,-7,-67,393,113,936,386,181,243,958,-111,323,147,521,45,557,74,246,108,-352,-12,1552,-4,82,-4,-164,190,43,-304,-185,45,407,345,417,181,234,381,313,14,-70,948,154,-60,3592,543,21,96,480,-45,-4,-444,823,1004,1361,-43,325,3326,306,-306,9450,366,-4,147,-125,226,328,362,101,21,-84,190,-352,-173,1197,-101,89,813,72,-28,202,15978,14,2315,-707,6319,-26,181,60,84,21598,12,2,-89,-545,-21,-41,212,878,4,519,989,-147,523,62,-45,-132,1354,231,514,-67,89,270,475,89,4690,-572,20622,461,608,-181,28,-127,465,-12,847,1455,-207,-38,176,14,166,31,528,514,753,-7,987,-2,-57,224,-248,1774,-41,-354,509,7,28,403,-1045,318,65,-70,45,43,-24,72,-185,115,12,98,-371,127,-26,-540,21250,24,154,125,900,519,1443,43,613,236,-330,-43,456,-24,-142,77,284,55,84,120,255,731,-103,506,3232,222,-132,0,813,-801,-224,7,509,668,43,306,1021,55,724,-1219,1153,400,3304,-113,815,-113,193,258,492,678,2073,994,-26,-26,200,970,584,-45,581,195,-16,1214,-57,-224,-9,152,5021,777,-77,-337,115,2867,786,65,673,1076,403,-890,-181,1870,-70,243,147,15068,57,171,31379,2196,65,2334,89,-65,272,2121,-36,1110,115,214,-267,-1308,251,-50,82,799,33,296,-43,21262,345,-65,719,292,45,531,77,275,-926,65,6500,1870,-67,12,321,-16,-41,-70,120,-514,-306,-43,-12,-859,-79,55,108,316,183,-574,14,376,589,-248,173,323,91,453,-16,-55,1170,142,4627,504,446,2,5474,449,-14,-43,53,-675,-620,8627,86,325,-678,-103,-57,-41,1088,287,94,4,251,94,50,318,-2,86,60,642,330,1122,490,-26,-62,33,685,-333,14143,2252,24,-393,79,36,12164,359,422,427,-108,2013,2771,-248,352,130,231,289,82,23717,8263,53,922,-171,270,803,625,666,999,-214,5846,-84,-214,-132,487,-57,50,453,13407,72,-388,0,86,-127,1375,-120,60,-53,4646,589,36,144,-552,70,166,36,98,181,-241,-79,366,164,-50,2090,2515,1248,1018,-43,115,-98,936,3063,321,-477,168,-62,333,-50,-123,427,-12,-2,267,1547,74,137,62,132,490,482,24,593,-12,282,2824,784,453,649,14911,3645,-243,38,226,161,67,115,-89,514,77,321,20415,41,21,16,-41,-123,-14,869,407,219,352,7,963,70,354,620,574,615,-217,-103,-48,5803,560,45,-168,26,-16,-43,-156,357,65,33,-28,115,340,755,-36,917,-86,362,-893,-166,-38,91,576,786,137,509,1815,634,634,760,-12,-28,-28,-38,292,125,789,41,140,26,70,195,15372,-229,-1132,16,318,745,176,813,-540,4907,-214,176,234,318,14056,-147,970,296,193,217,871,-106,-130,263,-154,-567,1960,96,15015,7251,149,2068,3826,521,1445,395,866,777,2348,702,108,992,354,-36,1187,299,120,306,96,84,7312,-50,38,576,-84,-236,4637,502,4246,212,3213,-72,531,308,422,144,386,217,-289,-161,697,45,1028,16869,-214,55,45,43,499,152,572,176,292,98,94,0,16,50,1165,1170,977,2307,243,24,57,197,427,1132,388,2,253,98,-219,263,738,94,511,-333,7,226,924,96,149,65,24,77,-173,680,-231,376,-260,439,581,16,-31,-140,-4,446,637,579,132,815,774,14,43,226,195,-77,-89,38,485,243,-45,16,267,424,306,-62,6232,-193,-137,14,-12,-45,294,120,-168,65,-127,-168,1803,267,84,152,43,9129,296,774,91,7,13013,400,557,-140,-226,-219,1827,-210,9,236,231,-106,67,424,111,376,-62,195,1105,1443,859,-444,318,101,403,854,714,1496,25158,832,5793,132,666,246,207,405,176,67,-77,-659,16,60,70,1342,118,115,60,-72,-16,-234,393,-70,142,533,509,-275,2302,137,989,1132,-222,-74,202,89,357,-57,-156,308,1115,-41,386,1079,234,251,-50,519,132,347,4,-84,-265,-135,103,593,50,-12,118,33,231,-289,-94,193,-98,-7,-45,-72,-7,-453,142,325,135,154,-393,55,-7,856,637,458,323,159,82,-111,-101,-106,272,965,-246,4,1146,74,-103,-62,166,-62,-173,16,38,-140,-38,-60,687,-272,-144,166,736,142,-16,123,378,2841,217,-567,14,-415,801,226,615,106,700,24,458,371,-666,-33,207,-168,178,214,65,492,-246,224,335,9,-149,4,1016,106,958,-111,791,-67,79,893,7,-36,202,130,212,-137,449,289,-178,296,453,101,340,60,270,-234,-45,-381,79,21,-745,584,977,241,642,354,-347,-2,60,-36,-31,700,31,137,-21,86,-1038,200,28,26,9,-181,13129,16,613,33,86,41,-106,178,-231,193,301,975,7,277,296,108,130,-103,417,345,1684,461,2,53,-156,900,482,856,716,94,784,-147,1112,94,719,60,14,-736,53,-50,275,1103,149,89,-72,521,84,634,994,210,12,-84,190,-72,576,376,550,965,55,113,125,-1554,398,106,364,977,828,-147,-422,-625,642,-89,808,190,499,-103,-673,422,487,1907,108,24,306,-439,-118,-120,-260,94,176,89,-21,883,1136,-106,-94,-101,8149,963,-89,-36,-270,-181,1057,-195,125,-405,-60,38,82,-241,38,702,299,-26,-38,147,-89,-26,2,127,-801,106,-60,463,48,1296,202,564,135,120,289,333,-123,333,-407,354,41,26,-7,412,1742,55,-683,19,1081,-36,-67,127,-60,173,-185,38,1409,-173,137,-695,55,229,492,-106,219,111,-301,-41,-243,-420,-130,36,142,671,219,115,62,120,-28,-132,-12,-19,14,185,-55,7,1021,378,-103,12,352,294,28,-427,9,941,-224,803,634,-468,-45,-178,-511,465,98,-72,289,176,38,388,154,91,1139,-214,219,-118,84,-526,31,-55,-53,207,29371,2237,-272,692,782,149,-253,456,36,243,-374,16,185,-521,-345,-164,330,2619,-60,-41,-7,-62,586,642,229,1684,149,67,132,992,12475,581,41,195,-60,106,70,33,5636,388,-576,-200,125,-214,12675,753,4,10078,142,79,-366,113,-67,60,-38,538,1643,231,82,311,552,837,494,31,1409,7,-115,195,316,-82,475,456,900,36,224,197,127,183,-79,794,3024,195,1243,-231,-251,-72,202,-183,188,-210,301,48,337,697,161,294,449,-1694,463,-70,115,451,-144,50,82,67,84,166,-57,267,15447,963,205,757,-31,26,656,-123,572,168,-142,222,62,-294,217,4074,613,926,755,584,260,74,277,2131,898,161,485,-451,-263,-171,53,26442,-492,1520,637,-391,369,-545,4,183,-26,38,98,159,-48,-70,-79,77,1151,7,-538,-72,57,-579,111,-65,-36,-36,366,-1134,57,4876,-521,277,113,-36,299,-132,185,20963,6271,202,321,65,-405,2010,1233,-813,77,210,866,-173,103,16,547,14,335,21,-24,-115,-210,741,417,142,-103,265,82,352,444,84,1508,-371,-231,193,111,53,243,514,77,-4,634,-101,-21,241,144,125,598,-144,12,241,70,-31,72,144,528,-446,26,137,96,74,79,41,613,610,569,137,241,-106,12,398,9762,164,485,-311,193,-202,506,-28,231,101,202,74,3283,417,43,-19,111,-405,-181,26,193,79,217,101,849,-26,-98,330,185,354,-72,465,246,185,207,275,-292,91,89,226,28,200,-260,318,557,91,-598,48,504,147,-4,185,135,1226,4598,-21,649,-166,531,241,-101,161,24,2,-234,16,147,62,-48,171,-509,-7,181,7,-111,41,154,697,2,287,-258,178,-86,-181,72,41,-57,-19,-154,125,350,-4,48,72,205,53,248,328,-7,494,721,154,700,-16,108,-287,231,415,154,-16,57,0,-113,152,864,-214,33,231,41,137,-4,36,-115,3258,-28,-202,60,721,376,41,-67,403,82,137,277,-19,164,2059,-57,130,195,-7,5832,830,36,-33,-14,74,48,178,50,0,354,-456,499,234,1501,1395,-33,65,82,98,115,43,1127,236,21,468,226,-96,1375,21,801,-50,-26,113,569,57,-74,3295,304,-4,-28,-98,258,-36,-50,16,-19,106,70,-89,-420,4101,108,70,-470,-555,861,15874,-4,-161,-43,-103,-111,130,-296,-255,7,1467,494,86,50,2491,316,2018,-45,750,-485,-125,-168,28,111,1764,82,89,-984,72,96,127,-176,340,523,436,514,958,1062,434,89,50,-1484,308,38,-43,6199,-190,277,45,185,140,567,666,972,132,13120,43,-212,-9,811,137,234,91,236,84,-91,12,79,4,-26,-89,741,2766,60,-118,-255,152,19,854,-4,-762,-347,161,55,272,4,4048,243,45,-36,337,-161,-50,301,-111,-72,19,171,-60,446,393,48,1397,-19,-197,403,7,458,-321,-72,38,-55,62,-468,1897,-21,70,-41,572,1252,7,-38,456,335,321,497,-96,1484,900,1219,2059,-490,634,108,-231,1207,120,135,207,304,-1062,42904,178,1163,7,521,260,391,57,366,796,98,-82,-130,98,591,12,1996,168,1544,936,362,-255,60,362,439,-111,-135,-224,98,62,-166,48,53,16,-2,818,231,-50,-569,84,3099,217,265,16,200,-41,31,651,357,-241,2445,301,-605,-316,-439,1127,1605,316,-113,-627,2488,-74,9233,10351,335,137,-171,989,4137,608,-60,-427,328,1117,-299,173,67,371,441,480,14474,19768,210,142,-74,188,427,-451,-2,236,144,412,289,1204,490,-106,-60,45,-627,-506,630,9,-393,-31,284,24,-876,434,195,393,313,-299,2,922,-362,50,36,48,123,-21,-24,-229,70,-248,2037,120,649,304,113,26,-79,683,255,557,357,91,-77,-19,60,-2,-70,-60,137,-511,-154,144,429,231,3599,7975,2003,7925,-21,-41,212,137,2,41,1211,-205,91,-306,-132,270,791,67,111,533,202,-222,-140,-217,190,3068,-9,294,260,427,135,434,-224,149,4982,193,70,-328,579,-873,267,-519,463,86,214,62,200,-127,94,197,1158,28,2,311,354,98,197,275,-70,65,-96,-2452,72,412,214,86,103,-533,248,28,106,-403,-562,214,605,591,1436,634,217,86,-330,-77,-62,490,234,-60,294,243,958,350,292,101,-135,-89,1262,152,434,65,910,91,16,43,2,1095,299,77,362,200,115,1474,386,400,185,-111,9,-304,340,-395,193,485,-883,1013,50,-161,-321,596,364,21240,243,-420,18109,-21,149,-9,-376,-120,-267,584,-2339,630,-190,313,15140,2035,2503,14,649,77,-31,277,55,458,217,178,161,-144,-415,-485,-19,197,1228,321,-113,321,543,-171,-28,-444,0,726,9,-125,-12,45,-236,31,306,531,410,21,-33,50,-2,323,731,-222,376,-321,376,1537,154,709,12,1059,420,161,393,-12,2153,1646,1170,35196,22889,-101,236,82,-193,-197,-135,584,84,3577,123,-161,72,26,-270,345,325,-929,357,79,14,57,323,106,260,444,82,74,18665,1641,142,55,123,-89,-557,111,-156,277,140,-444,-637,79,1581,7,277,704,347,-16,-28,289,-185,1779,560,38,-168,166,-1035,231,98,224,2158,156,-306,2216,-120,55,144,-24,77,354,-106,7,-72,415,1752,147,-130,294,251,424,-101,181,663,-333,28,-41,159,-106,-16,586,82,579,321,0,-130,-260,490,171,987,-893,-497,-19,-1718,-36,94,1190,-398,828,342,449,-181,-154,137,154,154,-53,-96,-43,111,118,-391,434,202,53,615,659,748,-161,181,236,444,7,200,137,316,282,572,101,79,968,-111,96,313,782,910,31,533,-519,-50,-519,-168,-277,-680,270,48,161,-282,159,-226,207,-659,168,-2148,1009,241,72,168,70,741,753,24864,176,304,808,272,171,-716,-123,1083,-941,108,3495,-333,13624,82,-140,18988,0,463,-7,-719,4,905,-24,1629,-82,429,1494,2088,432,43,159,335,741,195,-152,-511,-48,625,794,135,6824,24,-207,1091,19,-229,1182,-231,9,108,-212,-140,7,470,84,422,1477,12089,-43,-38,-108,7,-45,-123,895,506,-103,1827,6271,19,1629,238,24,2998,9,111,-12,-70,3548,86,519,-74,502,-545,1216,337,-615,-60,243,-144,523,152,1033,832,-140,545,2947,-267,-241,441,905,388,57,135,140,1687,1648,-70,-41,156,144,-14,475,-9,1192,378,1385,-197,-45,130,-7,31,284,596,-161,4,992,45,-38,-1535,449,1441,19,-79,545,-555,-270,-219,60,-14,-60,473,1426,-275,-168,685,8700,65,299,181,-70,108,-337,441,3205,120,-45,96,560,395,166,-53,803,243,-378,1079,98,335,702,881,16,144,-41,644,219,-33,-207,1421,490,202,-984,60,-147,436,-57,89,-311,-41,9,-84,374,72,-19,115,-238,-224,526,1351,-473,366,2546,569,-4,-89,393,89,538,135,1738,-135,86,74,130,1286,374,36,130,137,74,9349,55,41,395,-422,7,924,516,135,103,253,931,-178,3041,-65,91,610,86,-84,316,0,581,-9,910,67,1226,584,1298,-67,2,202,-376,-16,-45,111,79,436,748,1824,799,-9,400,79,-135,164,-137,96,-33,-410,171,67,-4,236,-96,649,57,376,337,275,410,-120,118,316,164,-21,181,-362,806,-41,10493,5554,-393,328,149,1059,-41,21098,106,-632,-19,-393,-164,-265,94,282,-4,627,132,98,533,53,-183,28,82,-176,-149,-24,-144,1424,219,-547,-101,152,89,-2,38,451,-202,296,473,-111,142,154,318,-31,-84,-111,-53,441,-60,243,207,736,-656,342,-222,398,306,337,-130,127,-200,304,144,91,137,637,905,-282,926,1412,910,-57,-1339,9,-57,50,-393,-101,1769,103,41,120,-627,-144,-412,-7,24,-840,381,265,226,-195,724,-458,-94,77,50,70,306,748,-108,253,1062,1658,808,434,21,-229,31,1025,-115,-41,72,-415,222,10341,591,-24,-45,12,171,-36,161,3705,265,434,876,2652,-19,-492,422,183,-378,441,-113,-142,391,340,120,333,-156,53,-123,108,41,1018,260,103,-603,86,118,799,569,2319,4197,-31,79,738,-26,3251,280,111,427,-1856,207,-453,2,82,1047,-79,615,190,-181,-552,-671,212,120,1938,-65,144,178,79,-253,-289,550,-91,369,-2,-284,152,620,-364,-38,12,296,-127,89,57,161,53,1923,108,-72,422,9,-190,2290,202,-642,-895,1100,22228,-156,333,-403,424,579,166,311,1503,-168,-197,567,284,135,-2,323,57,-96,164,683,96,43,461,-24,-509,94,70,258,745,36,-144,120,1178,26,243,-94,-258,-1409,661,1537,1004,543,-3003,-67,33,113,-53,94,7,-161,811,398,147,226,473,214,-19,272,345,1542,898,23488,1182,-547,9721,-28,120,4,14,603,178,-1721,-2090,-837,729,135,-844,2237,-31,-1093,605,569,-492,-632,4914,-82,-185,144,477,313,6105,2824,2,1185,359,-299,241,5204,195,144,417,1960,137,20398,-374,-2423,-4041,-21984,576,-292,531,535,-238,-224,-67,-253,622,-248,1185,7377,6899,193,-84,-24,28,6751,441,663,14,16,275,181,-337,912,185,4,803,354,-156,-103,21,724,540,1175,53,4977,-190,316,60,-837,-113,-55,948,458,144,243,212,538,-238,598,123,161,-48,14,-171,432,1151,895,393,410,-12,-207,-451,-57,869,212,253,531,19,74,152,313,352,637,634,1484,1054,799,-147,16200,-234,65,14,86,-43,400,212,270,-564,48,101,-142,1812,36,-33,-224,98,1197,-108,697,231,-217,-316,147,152,-164,-2,31,311,57,-301,-154,255,207,461,412,65,16,497,7,188,-60,617,-120,301,31,461,-296,555,12,77,287,72,103,4,2039,84,144,24,284,4700,-12,84,-130,-166,48,494,4596,21,181,-253,118,287,156,16,-156,120,108,-224,1948,1163,-72,-154,596,28,516,675,190,1805,3104,494,108,123,-31,-16,38,-364,248,123,395,168,79,-31,19,-28,-118,1561,-98,-125,-374,-1209,453,318,533,67,197,125,-337,-33,12,171,127,1209,103,656,5083,695,591,-53,893,-1627,388,-152,335,-67,284,7,41,-176,388,-251,313,280,16,55,3719,1214,835,127,60,287,596,444,1054,917,-265,772,301,840,3782,716,-354,-977,403,-354,-277,-38,1511,156,-224,8540,183,-16,2754,4,36,6022,7159,893,-953,55,-36,900,-181,-36,-135,-103,-4,610,41,1581,-1226,260,137,-463,289,432,2218,449,526,19,663,661,977,31,-21,-388,41,-72,48,9885,977,-45,17858,50,70,-195,70,94,494,330,183,142,-9,-7,-84,-24,429,856,815,429,-605,-2,603,381,2435,20818,12869,835,388,-118,16456,12103,451,3239,-352,41,547,-50,156,41,19,323,420,231,246,533,-101,-451,2112,277,1023,67,214,-135,1074,475,48,168,-70,ALL

-87,-248,262,295,-226,-493,367,-452,194,162,207,-960,-622,175,171,-71,-163,-445,20958,21,137,-83,30,81,300,-76,-234,-49,24,-52,-370,-35,-616,-409,-417,-589,96,373,-175,-304,-371,10756,10207,21238,9857,13271,17671,218,-8,-61,92,2029,344,601,-68,257,440,-155,660,430,4,131,68,181,70,406,1963,81,1021,-1036,-800,16,-260,-891,114,-23,79,228,521,-202,-8,510,551,-266,-16,604,105,1080,537,187,1037,175,585,859,860,-77,30,632,286,-86,262,-223,216,-42,-58,76,2364,461,-950,0,-58,-155,243,1026,51,-291,111,140,39,-275,-20,-505,396,550,-74,-669,216,-131,303,458,390,774,43,-43,-74,1758,-76,1425,805,382,-898,83,-1,161,96,185,311,1133,30,-1076,172,150,49,540,382,-430,550,-305,708,-228,2245,-114,591,464,-40,38,229,447,529,376,1456,-228,-26,163,212,415,313,-49,106,402,1619,163,-5,51,-232,-60,-10,-98,-298,-313,4058,-23,-27,-26,187,1933,259,474,87,544,147,289,57,248,-43,23,137,3336,1204,458,150,-1300,57,131,4583,-781,1267,1077,-373,1264,1427,-136,127,57,-121,16673,-300,412,828,74,-36,272,863,202,74,-553,464,436,1155,206,3187,323,1305,48,36,-38,-45,187,346,379,-282,355,178,133,869,-7,213,33,226,-73,2491,1245,-475,243,-251,45,-13,-898,-49,-19,136,117,389,-174,379,613,200,13,-597,-215,-27,1424,6652,58,16,-35,117,426,588,-130,12003,1285,2037,-67,650,626,99,288,406,576,499,671,174,-10,522,-60,172,1950,162,-20,-221,513,-20,115,582,26,172,43,23,-27,376,1693,1856,954,439,499,1124,638,207,1,1522,401,553,11,289,276,298,445,2602,499,146,245,594,367,90,114,1447,193,-245,1155,426,70,3626,177,7,238,1159,303,292,2,-282,367,152,1910,93,147,96,1301,1311,1023,346,-237,450,80,1395,906,197,771,1081,219,204,-96,352,1660,843,852,-730,376,114,-327,-133,-68,106,191,-20,212,-79,264,405,218,1052,409,319,98,218,49,174,-856,-114,-152,963,1459,-165,-26,838,366,-13,131,46,155,-5,80,292,222,291,93,2453,395,-1,52,1585,96,-177,158,161,232,961,518,522,215,866,-710,1639,29,106,-786,149,-103,136,1007,630,83,680,333,335,-1521,825,-1004,-802,-768,234,70,898,2671,-127,26,-673,64,-745,219,207,67,27,38,528,-112,363,579,-39,60,418,177,846,354,-566,187,-13,62,273,650,120,317,92,-32,93,159,256,294,76,541,137,136,923,960,551,1046,500,-109,1193,243,-426,196,163,118,-216,61,267,849,177,581,207,428,84,61,-980,1219,159,-23,554,326,585,3358,279,752,335,966,161,-23,691,196,650,452,1046,720,235,-46,130,-840,62,84,-93,991,310,175,982,954,27,-20,241,-43,57,24,6137,190,-54,-4,215,28306,155,-1317,800,-1111,196,174,486,723,374,286,348,273,636,-46,-266,1119,32,2696,-5,401,588,592,-177,163,140,248,-124,827,54,115,393,89,-130,109,147,245,884,163,680,326,-1335,549,183,941,191,-363,122,111,147,281,46,405,-250,393,711,-307,5,-483,310,14,297,180,62,144,616,-55,291,149,-1010,-121,54,629,213,373,136,-336,-35,109,60,487,860,633,118,36,-26,748,250,289,106,33,-89,127,105,-102,831,607,46,469,1289,1057,-421,99,797,-131,196,96,87,765,600,360,714,23,98,202,3771,-120,-16,-188,-121,-395,338,579,352,455,13,55,472,32,363,161,149,39,115,163,490,-445,39,4,96,174,221,686,528,-109,1182,-20,204,207,272,117,115,0,139,313,319,408,-2340,333,-146,-38,144,2106,48,1554,156,98,92,344,603,-203,1136,101,568,76,187,390,133,8037,136,62,101,674,1068,-330,273,827,-301,-42,402,1803,142,84,-209,-65,792,-772,45,137,108,711,-144,633,286,98,459,1663,133,40,-26,427,794,96,1171,-8,778,80,8,-38,595,288,2250,-57,248,77,139,1011,569,-7,-240,4028,1560,449,-244,705,-266,1585,711,2155,181,576,-29,-223,-76,19456,426,304,1828,963,1247,313,601,125,815,-805,-2133,1049,-528,-917,10,-434,-405,-237,-447,474,257,2036,982,272,-137,-103,650,245,-414,358,-142,17,414,79,531,423,-689,-4,1143,-58,109,1668,71,184,163,-332,204,-437,-42,837,-190,-203,-144,-80,-570,367,-244,374,-143,-1406,-161,2521,241,278,469,1390,21816,259,79,166,522,-320,134,-1447,5853,-61,-267,-108,-21,-79,305,922,-213,26201,-109,241,127,377,424,156,278,180,-415,16269,-168,-263,326,-84,1373,18443,21,-717,184,98,95,131,734,-797,1822,36,-122,79,36,3017,112,655,325,19238,2622,-532,732,603,213,611,125,-421,204,263,-231,11624,-169,-379,114,-55,67,-46,279,-535,-654,-1089,221,102,76,-421,13,49,-550,755,964,64,-1434,431,1664,-206,-140,207,276,524,402,371,223,1147,266,-142,-159,-538,87,2,363,-330,122,-114,-130,62,-21,23,-314,-144,670,57,424,-446,-546,18352,-16,1753,106,622,58,-543,-305,-39,281,-90,-158,569,5760,184,433,-109,525,2275,319,216,-221,-64,-125,673,13,-229,-2898,14278,351,159,-139,3785,1,125,-83,13948,-563,772,58,639,-98,-241,-1655,371,300,320,-26,524,244,2239,569,147,121,231,-743,-247,487,953,259,-39,24,-27,-1297,4,404,1285,1005,714,187,284,-213,426,153,3045,297,547,223,6532,-203,111,1338,872,-531,30,2,6167,-102,1614,412,3545,142,-19,68,3544,-434,445,175,469,231,344,115,-83,143,-21,70,165,319,-237,60,-24,14,535,3226,1547,207,38,1856,183,427,90,1261,181,231,1102,128,60,-96,-345,1311,374,1835,323,-61,197,-20,6453,650,-19,366,-723,-150,23,-348,89,-17,51,64,994,1278,149,475,-114,13,-180,-364,680,181,361,127,455,106,-58,-98,106,115,-103,187,-13,-4,1415,616,108,294,185,639,61,169,540,95,812,187,292,-39,462,264,127,-156,-209,-21,-33,305,676,42,-133,187,103,-46,83,-60,-155,497,718,-480,603,35,308,273,-644,401,-368,308,-572,124,-367,629,-133,335,-23,-573,298,1064,-206,-953,159,-563,28622,11659,102,-288,-977,360,-229,-35,311,61,-912,8,585,232,-190,-14,320,2295,-33,497,291,-20,8,165,200,-181,585,128,-42,106,86,961,194,-23,49,486,2094,446,-7,-106,-139,-112,86,77,2336,206,282,-2,191,-73,-250,-339,367,5,-263,717,121,576,-55,-140,705,-825,-29,-335,1926,163,566,12307,46,248,13,161,2103,35,825,114,442,89,-13,229,-188,547,-857,-20,216,-45,52,-57,683,-161,531,-7,-1136,610,383,232,390,2933,406,464,180,-221,614,101,-46,-693,98,670,45,204,2932,109,818,42,-3042,177,-445,191,73,-1191,-52,701,200,70,382,1320,679,74,483,172,1320,-68,298,163,-120,1534,390,2642,202,-35,818,55,140,488,-190,202,222,1468,17493,42,1215,2052,-79,71,1033,42,108,411,890,1466,1276,51,11,-11,43,794,131,323,311,24,-86,61,461,292,-171,1409,38,550,682,-366,-433,1600,-70,-920,-199,958,169,-282,-46,-68,-193,221,-1074,-112,57,256,-856,291,412,4785,247,828,96,866,67,30,105,286,414,-248,58,3402,257,-857,102,35,-168,32,-35,92,165,-84,163,254,603,1171,626,-199,-336,207,73,732,-1323,793,732,-161,185,-453,-29,-488,513,874,5,150,-99,-29,76,-48,-39,269,238,638,-234,-553,-127,-724,49,221,834,241,326,209,184,-32,-17,70,199,125,146,-20,478,-152,207,-671,298,143,55,295,540,-40,118,243,171,51,-95,-601,1581,-51,86,314,-43,366,-764,565,180,93,-79,434,-197,1242,134,833,386,5,57,-349,1073,-16,437,19,235,-450,445,446,-1,289,68,52,547,500,512,973,-74,251,285,1447,177,332,16904,1043,35,-163,-11,215,-127,87,-106,-71,10,2790,535,58,465,-90,-77,-128,-26,121,278,-23,749,382,61,229,582,57,-357,389,295,-134,16,117,513,183,81,147,-89,-93,254,114,383,626,133,-592,-117,-355,174,80,115,-207,654,-748,305,250,10,17,-366,166,58,58,257,-654,589,269,-58,518,-89,579,396,245,588,-58,171,589,-270,-42,193,86,180,-130,502,64,396,-17,194,16,600,35,281,418,393,585,363,33,-80,13,-144,155,-130,-2,-64,-73,900,-155,-253,-923,-1430,165,-1147,5,76,108,446,-262,152,-137,-455,43,346,-17,-74,1250,3412,368,-172,9013,-7,2,33,-755,64,443,-322,4614,508,-57,-338,-633,414,-467,-581,5381,1316,222,27,229,705,120,1430,256,143,-581,1462,46,-81,15423,-77,-371,445,232,-43,20,218,115,-183,240,142,471,-792,251,-30,-163,-74,46,33,103,1847,393,-19,525,1166,462,24,-92,-1064,1049,-262,152,155,17,183,-426,216,797,3706,367,-30,310,-200,-1323,142,-68,42,39,178,-117,352,89,376,-105,166,10723,464,25880,23159,18982,-20,-112,4,-180,-449,424,1128,7440,43,-71,2538,-49,235,46,139,-80,846,767,-86,32,137,-17,2127,136,51,250,-333,-954,229,-307,-251,-282,55,81,1878,103,1453,-319,-629,363,70,137,815,-2034,245,-23,262,-168,-174,-203,2649,250,-46,1077,458,-153,445,718,191,569,1436,30,746,156,238,285,244,1111,-105,225,-529,7016,-156,17509,322,180,87,-723,-125,2001,20,385,21,-385,-5,7,257,314,267,-42,13,73,111,120,11,14,24,105,48,563,-70,-102,273,439,5197,-54,521,165,-1636,-204,40,57,351,-136,68,166,-1229,-332,87,-225,93,-1,43,279,-153,30,-267,122,150,1118,-89,442,418,60,54,655,5,23,-65,-114,565,502,443,57,125,70,-162,191,127,109,35,292,2377,957,1916,-827,259,488,-40,1,2364,800,15831,1586,-910,7208,443,177,70,-39,-789,155,-434,414,374,226,366,642,1319,-70,-26,6858,36,-285,183,95,1578,837,-114,49,161,718,294,39,2881,1220,-853,215,-508,73,-163,556,1023,411,3479,213,105,54,607,660,196,389,73,-251,-169,81,-45,177,127,288,339,185,344,295,48,509,-673,3336,521,11,99,1365,30,297,831,250,46,366,-114,-117,620,737,891,70,117,61,55,67,361,336,633,-109,503,130,-120,76,430,86,806,-168,149,2826,42,392,753,137,241,101,-183,80,163,5,-449,177,361,282,42,-272,13,-29,1805,1497,-620,696,142,204,240,-374,723,19,367,-286,21,1955,98,-251,487,128,-120,-582,20,-143,-193,-345,-458,764,125,122,664,-7,60,-1704,-285,156,-131,-95,231,-144,152,-313,115,-336,-32,14,417,20081,3611,677,-42,105,136,115,7,112,74,-30,260,90,-109,13,29,140,-547,708,686,-693,-57,1455,-342,-228,24,-96,765,1008,-118,576,374,175,-140,-190,276,55,568,64,-977,415,-23,203,54,-156,19,-142,-540,426,-614,92,-60,477,-408,856,354,52,11,95,-68,563,360,121,93,849,-120,12985,-1016,349,367,-155,609,46,377,112,250,223,-917,103,537,0,238,-721,-237,142,143,633,-8,478,150,127,307,1654,2210,5916,46,-43,102,14,-285,-74,36,355,521,308,174,1879,-122,74,61,-96,65,172,58,-297,67,-98,1888,373,163,-294,106,1856,196,600,27,74,494,-106,-140,630,248,-404,183,-516,125,14,172,-11,23,150,14654,-159,48,424,-137,471,103,398,45,295,171,101,-2641,171,2654,335,-824,225,2103,373,92,-90,639,117,-2,18686,-718,177,-122,1671,200,806,7,27,635,139,36,38,1074,572,99,660,54,-241,243,-307,-366,20,373,-38,-2,36,1556,96,-524,81,18701,477,-130,316,-93,780,-87,98,554,172,2639,-180,-232,-96,464,1707,117,396,664,-171,93,-272,-21,43,-702,87,196,491,-96,259,368,-52,1216,-156,1389,150,1654,11,96,471,1950,108,314,-4,-695,-270,925,-778,314,-46,-14,-62,153,-219,550,223,617,1,382,-5,172,-24,194,-27,522,357,33,247,45,159,970,221,90,1181,156,24,669,581,197,232,108,267,106,626,1364,197,-38,-17,-118,512,114,370,-746,849,1767,48,734,-23,-80,222,344,510,528,1288,1774,688,120,130,423,-2,-275,197,827,-243,442,150,420,-143,1027,301,-2,30,1140,1067,124,-127,-319,-95,576,456,732,-1029,486,-1007,304,-184,607,811,108,54,-114,-219,1089,54,-106,-48,16,427,447,218,-223,373,4712,131,-2721,19,49,40,30,81,-127,-40,311,582,569,-26,-76,33,103,216,89,-10,1256,295,139,-84,19,-323,33,237,-128,307,-16,310,335,477,-36,213,27,235,1540,32,3560,317,327,288,-219,161,234,440,-587,30,60,1402,54,-43,96,-125,159,630,40,9674,77,40,45,-147,490,-90,174,491,516,430,257,295,-49,-51,86,114,-109,169,-8,13597,152,-33,-390,175,-319,209,38,589,-204,-423,-26,165,134,2,149,-84,131,-109,-33,143,-477,13,1626,-118,1487,-1,96,-934,-149,89,165,-411,332,-17,-595,431,-212,178,-36,-478,139,-80,183,57,150,338,445,-114,-291,-316,767,-317,-77,727,834,-417,-342,691,341,-24,73,901,478,128,724,-74,98,-401,235,58,112,-344,529,-11,298,3292,333,1005,-557,661,276,55,-71,-200,718,180,121,392,-140,486,276,-936,1141,250,240,654,666,48,-17,317,-95,172,339,-603,-61,203,-254,131,45,180,46,13,-379,222,103,-4,58,516,-121,898,1813,578,-231,392,-133,481,190,39,64,291,-19,273,-4,330,-33,742,229,430,-80,467,380,-1,106,-1197,689,426,122,218,355,118,49,931,200,1043,35,710,-111,-52,2037,-42,382,155,124,168,115,-389,559,32,67,-1469,-423,149,184,-509,131,1698,595,-368,-108,172,377,412,122,-30,524,459,338,-43,282,317,-1017,453,-213,465,1,708,-54,174,2074,1446,734,781,-55,13,-951,14700,263,2067,-730,-367,609,175,81,86,54,667,-128,392,619,-468,232,1137,424,68,216,-276,300,222,923,163,510,-193,57,361,1787,12138,10785,411,-2,24,177,30,58,380,24,-48,14,131,32,106,155,-184,781,-67,273,-109,389,215,-54,74,36,146,636,112,323,29,938,42,77,90,106,215,1219,105,453,12840,21867,17910,7975,13117,23397,4829,512,2340,8,-1240,871,83,118,1218,-144,-52,-1118,-346,67,206,-188,114,632,-11,-62,-202,576,137,-2,-70,272,313,284,24,226,36,-161,-26,-7,23,-84,163,80,-142,317,108,-288,541,62,-228,200,966,-424,120,-42,623,35,402,-480,-30,406,-153,70,16,428,430,480,183,130,604,68,-40,40,169,-229,657,17,-103,74,275,-35,573,237,55,-238,-5,-210,471,-10,155,406,456,234,-424,-7,1017,647,389,-70,-67,417,-5,360,458,-2,177,108,-8,699,92,-385,805,213,-7,23,33,288,317,756,117,81,1240,54,79,180,-134,-32,478,352,221,40,276,-108,424,48,755,2371,1270,737,-251,131,118,-79,-11,234,166,-200,80,-904,284,114,449,133,188,292,4772,178,-209,218,-139,-120,81,27,79,98,-447,327,386,16,-199,-285,159,102,-38,17,325,146,389,-680,169,1117,83,-105,314,81,-206,-496,143,-36,-73,888,-54,651,300,-1086,500,1105,92,619,-215,568,-74,282,127,6065,382,358,124,510,-52,177,-325,-21,83,-199,-125,737,89,1286,84,256,828,303,95,80,282,-245,-52,86,623,-168,351,439,408,439,240,30,433,-509,-40,453,398,1199,572,152,127,118,102,-48,77,513,-431,231,-551,204,591,212,71,759,-143,-853,178,-346,554,117,319,180,-685,-714,45,487,746,-461,-442,456,39,105,142,651,106,38,998,-199,127,71,58,200,-90,67,515,21,383,-1639,-364,-440,-57,-206,-80,269,289,103,755,-222,-452,-127,-42,-366,852,199,317,213,890,360,768,367,-11,1206,-136,98,494,-40,172,106,190,55,87,254,-73,143,-150,1049,1452,370,426,475,-118,411,174,-80,594,292,-1098,-32,196,1488,7,-103,40,19,674,588,415,-1,-361,426,-499,-235,228,62,532,54,24,105,565,404,250,40,99,-1122,-405,1515,54,654,291,64,-2,223,518,190,1786,105,33,743,481,361,1260,171,-140,36,-1138,202,-2,124,121,-49,270,0,-292,-87,43,-881,745,469,610,377,-534,1360,111,61,284,423,43,-32,203,-241,-231,177,1437,421,-263,4,-5,120,295,73,705,-319,300,658,-125,76,139,-76,114,589,341,4602,234,765,825,57,80,955,1364,1152,279,895,-45,231,-2,2266,61,92,-202,70,847,1813,225,-112,1054,582,99,-49,386,83,-237,184,130,286,152,509,39,-84,562,327,1076,-954,105,33,1100,-562,-61,-89,830,850,250,431,891,404,-639,131,40,115,-73,1409,-162,17,423,1160,743,-62,-29,383,202,301,-559,161,364,-27,652,115,162,992,421,221,203,14339,-241,1500,146,210,286,1016,-229,137,-2,-121,2326,39,23,1155,193,-84,812,794,210,506,-4,177,143,3068,-253,120,740,65,229,3004,412,491,753,692,439,816,1190,89,-298,8,360,51,821,269,190,332,3326,-1138,-1261,1475,907,-162,8,152,8,527,762,300,938,300,828,-147,-81,0,774,-982,-20,-185,-70,-178,948,-566,329,-106,-10,450,29,122,-229,368,51,108,1810,62,226,247,17,-120,281,124,11,128,30,-235,-38,323,1029,232,1759,317,117,247,-106,-1603,29,149,64,185,-247,557,-344,1941,-200,263,-1,267,178,854,212,51,442,16,109,-4,-84,682,219,374,-8,45,197,491,39,566,51,172,985,8063,499,925,-175,87,-264,-98,70,607,225,2147,-11,1485,566,-67,547,68,275,-26,70,174,90,632,4055,402,-36,90,259,519,-774,-29,361,-13,730,-169,125,-472,531,-578,-24,155,966,23,478,-247,140,183,144,437,4,48,-257,859,-11,-42,144,1560,58,-505,26,279,-95,45,405,-1674,1772,-223,-884,207,2355,248,68,-26,174,51,-469,395,-7,-45,-17,521,-153,674,163,-87,481,395,1399,336,-101,496,-35,162,-718,11,-202,4,-4,150,-225,1358,303,67,-125,7,-248,1194,-153,629,259,3083,-103,96,401,440,557,-36,120,83,-146,-387,121,370,-80,210,45,556,26,335,-163,-203,541,1781,996,800,-1232,133,86,228,178,882,2,639,-178,304,661,-40,67,554,-231,20,-576,133,326,-57,595,-262,-108,-40,556,115,0,872,8,23,614,52,95,-29,1058,-298,-51,-7,52,281,204,1305,440,-196,238,55,1279,257,859,-658,518,803,92,-1529,1061,-111,818,61,1338,24,-222,130,510,-524,-60,115,-418,51,150,-33,450,1510,341,749,-124,257,2229,2175,80,573,1630,38,-196,-166,134,-297,-124,71,-99,124,5,368,4,125,-108,2131,-203,-717,149,168,118,163,-332,1414,326,-7,-191,80,-40,98,162,204,1111,860,86,187,210,-102,218,178,289,196,-424,121,516,90,-273,1581,89,207,213,693,-98,486,-263,761,-67,5,-292,197,9890,488,449,77,-247,-263,-21,2200,114,417,-1625,644,739,364,1392,112,177,370,200,-420,23,144,46,-26,-8,43,-32,136,316,-48,821,-175,-279,105,158,751,834,636,0,247,901,61,76,-121,112,710,813,512,11,390,92,406,-269,210,204,-35,-1,46,-45,907,105,114,291,-61,-52,-40,124,269,996,-36,-106,131,499,724,-338,-62,109,155,294,-377,691,421,-207,-472,-10,83,-178,-279,360,237,-127,363,-161,137,1207,450,232,60,181,333,216,919,124,562,206,58,319,45,197,1453,-58,39,-566,-73,-1491,-292,130,345,-43,440,68,225,-137,-2,163,-13,2261,-528,118,-894,125,103,-57,-264,456,-46,-188,-60,-79,647,301,-557,339,383,-36,112,178,464,178,-42,611,279,272,568,471,218,-40,-1017,975,888,292,108,279,-292,52,469,442,-20,389,551,270,854,165,90,163,-98,-430,503,1,1166,-278,300,805,879,329,218,-557,278,156,322,-459,-1295,323,-21,35,92,-147,46,475,1115,-569,1111,-10,-48,837,449,674,61,210,305,3030,-65,180,79,345,-431,442,130,330,133,-386,23,2622,223,109,146,43,383,-57,-92,109,90,275,325,824,137,333,366,159,-48,-125,361,-171,38,4364,734,-153,162,247,-99,155,-658,1144,1405,1421,-51,560,1175,392,-521,2421,263,-77,187,55,-944,162,442,247,-1,-109,-1,127,169,297,-61,4,566,14,267,14,929,5,1440,-664,387,-131,54,-8,298,25969,14,76,-8,-611,354,178,206,591,358,172,3800,-36,1313,165,51,-478,424,149,620,-2,120,-155,840,607,8939,-339,25681,26,518,-65,-95,144,386,226,784,1723,-367,-248,33,57,203,83,163,446,67,-142,223,0,-54,38,-93,-512,-689,86,155,13,14,966,-1324,398,40,313,-7,-133,939,-81,-456,285,-5,327,-49,-11,1,147,20250,17,61,81,257,367,2241,10,93,-19,-30,17,263,-106,-768,124,247,99,64,228,275,2059,89,147,2540,257,67,143,792,-1059,-52,17,496,925,10,585,976,159,-292,-1210,1295,320,1484,-64,2626,-79,-231,87,472,380,550,323,-228,-24,-357,1360,967,-38,185,-93,184,282,-8,-266,35,-30,2970,592,-102,86,101,4535,134,181,-45,992,159,-865,-193,2349,197,2187,284,19260,11,275,27912,1654,-81,931,84,152,868,3569,32,1223,443,445,-96,-799,234,-49,385,102,1269,-43,58,26504,-153,-1,2548,161,87,522,30,223,-272,191,11000,2771,-117,-26,-54,33,58,-118,402,-544,-139,52,-7,-904,17,61,-204,-152,61,-348,81,310,1138,-241,449,509,120,118,234,903,1081,86,8877,938,573,-57,7137,392,1037,765,1336,-500,-161,10133,301,392,-939,-62,-20,-269,-481,808,131,-114,345,-184,387,565,159,-46,11,549,169,222,651,5,-235,21,617,-332,14345,1216,174,-188,644,45,18304,496,989,-49,5,1524,2441,89,180,140,20,260,26,21940,9950,45,-163,-30,241,1010,982,1307,319,-133,7789,-16,-430,-71,133,36,60,423,1073,1,-525,-71,11,-443,415,-396,-64,204,2141,532,52,-125,-303,23,42,332,209,486,-464,142,484,595,52,1408,3244,606,2124,-90,-150,-13,834,6715,386,-749,301,52,604,-202,-316,465,159,103,652,108,-64,650,273,623,777,472,11,1071,-122,1092,3968,322,737,671,16811,3746,76,-4,140,183,300,-269,168,546,169,225,25795,156,335,73,60,42,121,335,304,486,-7,-35,843,-1,165,562,1374,300,-121,-20,11,11559,158,20,21,-83,21,-65,11,327,-115,130,-14,223,591,172,-26,878,385,592,-118,-300,-87,-307,471,859,720,547,1585,371,726,-112,32,-65,67,52,478,70,308,55,-118,-146,19,17,23731,-357,-792,-103,62,16,142,446,-904,3255,-60,114,17,288,767,-404,960,243,128,165,743,-20,234,314,101,-825,3200,199,26391,10196,212,770,3159,469,1137,614,-30,212,1875,386,357,541,263,-40,638,373,-68,515,535,80,917,-61,45,576,-191,-17,2376,926,830,-229,1942,264,349,51,327,320,276,303,-401,-206,462,122,835,12135,-163,48,90,-42,452,89,1345,490,661,103,257,159,396,68,663,197,509,1213,777,102,-96,125,721,1152,642,13,-4,532,83,46,1570,40,955,-223,10,352,1606,83,102,209,-93,199,-68,127,-291,456,89,212,393,-5,-13,131,-52,560,860,1787,122,945,368,7,84,64,222,-54,-292,215,1692,-105,29,65,209,-64,655,-115,5066,43,-140,515,155,-19,506,213,-361,-11,-423,-23,2229,7,17,86,16,2400,-973,143,45,243,9893,221,406,190,19,420,1146,-541,-313,-1,819,-171,168,759,103,630,62,691,1805,1125,300,-667,355,118,266,247,427,1390,20106,715,7195,222,399,146,240,619,131,286,61,-464,-115,65,159,1528,144,172,124,-58,-89,49,459,-125,39,1497,363,459,-111,-11,1302,1361,-187,-62,142,-90,240,-87,-127,-2,1179,-52,-61,1010,184,169,-101,792,67,-206,-1,165,-225,-174,305,286,49,-17,163,30,505,-42,-207,311,-76,155,607,30,99,-553,-166,387,333,178,70,-111,-251,673,751,194,7,166,58,-14,-20,-40,639,688,418,128,1067,723,-8,13,222,174,550,893,-20,-857,21,228,1109,-26,-532,-144,241,156,38,-48,213,1784,166,562,19,-325,704,67,124,114,327,149,966,447,-79,-62,260,194,393,163,7,478,-49,71,90,43,-139,35,948,-36,1317,-294,623,39,295,705,98,89,297,843,281,363,178,430,20,379,587,-96,398,68,185,-213,4,-771,62,124,-221,67,256,165,-200,264,-303,131,276,-155,-228,759,-366,70,54,96,-1035,-351,-109,-71,-184,55,7926,-93,584,10,57,-2,-11,105,-333,184,565,598,120,515,247,1625,387,38,-462,259,669,900,120,13,-345,1158,800,635,364,-162,859,-14,133,204,373,-73,48,-871,-33,-311,314,831,784,202,-65,395,-11,575,748,124,-13,79,250,-30,491,216,550,1320,-54,11,200,-2332,389,408,240,-178,464,-223,-300,38,693,-122,1083,54,821,-895,142,303,398,1240,443,156,409,-270,-557,120,-13,101,1427,35,-39,1005,1323,-254,-96,269,8741,1532,-68,240,-183,-71,1305,58,153,48,68,-8,48,23,-74,531,228,136,10,210,-49,-96,163,715,-759,238,-111,414,5,1199,363,267,40,36,313,733,-26,338,543,576,118,568,7,541,2160,204,-87,-346,636,122,46,153,-117,447,20,29,1692,111,342,-522,64,250,194,-87,-81,109,294,27,-169,-178,-49,43,172,1005,273,-134,-20,61,23,-184,5,131,-105,81,-8,-478,1115,345,-93,114,866,313,193,-193,11,323,-491,833,705,-565,46,-541,-787,639,-13,-45,83,428,102,491,-143,46,1117,76,147,-121,95,-62,67,-96,-45,272,20737,1283,-263,330,191,169,-146,657,175,191,-494,633,111,-481,-155,-165,800,1469,-61,-120,-4,-62,775,-326,183,133,259,67,111,707,7592,430,-102,513,58,140,174,260,6920,923,219,80,-207,-13,18102,632,49,6605,149,219,-159,120,263,90,0,595,2286,115,90,354,330,408,440,-16,2100,-62,-358,137,275,-73,609,346,266,-70,24,-215,124,155,-446,730,3387,136,786,-469,92,76,-106,-272,61,-80,177,33,775,853,112,301,461,-2020,693,-43,-13,-39,-77,-13,39,89,-17,692,366,370,4337,1213,326,0,-153,27,559,-806,417,-165,-80,374,266,-244,218,1184,297,691,349,297,35,95,273,320,320,-58,188,-183,-445,-32,-10,27044,-136,830,292,-578,109,-815,11,102,10,-259,223,-65,84,-83,-89,-118,-57,103,-370,-58,32,-844,133,374,-55,-106,256,-938,39,5289,-46,180,140,-122,556,165,423,13900,3419,301,234,45,-426,790,881,-840,392,-48,973,-124,240,24,824,90,472,175,-8,-556,311,98,647,-194,-71,180,5,357,153,83,800,-576,193,93,83,35,162,860,10,26,825,368,1095,288,144,237,559,-314,-1,-180,90,86,718,411,338,-641,-1,125,13,4,449,46,2018,1220,1004,339,188,-166,114,402,10798,43,481,657,29,-1200,1510,172,0,51,184,60,1608,392,-272,-48,90,23,-241,-1,408,84,-35,1427,1367,-2,35,288,270,396,178,262,478,159,62,-395,-118,213,17,64,118,238,-16,364,633,33,-724,19,311,174,139,196,142,1206,2114,134,226,-185,462,209,-149,81,17,-71,-60,-81,26,29,-115,-95,-408,38,165,19,-4,374,237,569,131,203,775,742,-114,-405,259,210,-247,-1,26,35,575,54,71,-23,96,23,36,90,-17,737,720,-16,1040,120,134,185,493,431,99,-74,203,-20,-32,326,540,-64,24,373,140,115,65,68,108,357,14,-289,-177,1178,326,-510,35,96,92,-35,108,-221,1,1774,149,114,-62,458,2730,275,33,-64,-102,65,-212,-16,128,48,-446,-1184,241,326,1354,-61,71,127,89,139,191,-285,508,305,102,1951,74,-27,945,363,263,-33,-36,137,758,48,-2,1594,200,-185,-106,-111,159,-161,-4,7,177,42,406,695,-607,2427,203,-77,-364,-958,803,19660,1307,-87,14,-193,-24,33,-282,71,-21,869,512,30,13,1264,76,3384,-2,235,-897,-137,-106,-27,5,317,40,399,-973,-49,117,64,-70,70,409,666,412,976,430,1037,84,349,-1832,181,-83,-19,310,-335,199,-497,165,234,518,89,165,-33,13752,32,-83,-2,620,180,76,218,121,-52,-42,36,64,68,106,216,767,1263,187,-95,-270,-65,-1,-461,102,-269,-174,-13,122,177,67,879,-120,93,165,303,57,68,355,-190,821,-30,168,418,745,259,-71,638,-1,-48,307,-26,1081,-33,-639,206,7,117,-427,2067,-87,16,29,497,1264,65,231,117,282,153,556,-156,953,115,1096,3318,-796,502,-127,-96,3184,244,70,105,295,-834,26196,38,629,-206,527,108,33,238,127,245,43,-43,8,-67,772,120,2302,389,1179,1661,323,-96,-180,323,27,-128,11,-204,-278,705,-314,67,2,-16,272,243,307,-262,-210,131,273,143,218,336,70,219,87,35,133,-226,975,-24,-925,-174,-850,743,1266,276,-221,-566,2336,77,10164,15736,-576,386,-162,1443,29136,237,-137,-847,215,575,-418,184,183,385,871,693,14398,17254,81,-24,-663,32,286,-250,-49,225,185,194,354,1316,496,-112,-109,-26,-942,-213,895,-36,-510,13,209,62,-931,758,134,-307,-322,-73,149,745,-866,86,-20,102,-17,-401,45,-518,-45,-1143,1497,38,532,496,109,-462,-109,310,-136,562,95,21,-93,-103,472,45,-40,-1,-376,-357,-194,36,727,376,2405,4405,622,9376,153,19,144,146,89,39,613,-361,-5,-830,95,194,821,147,142,805,39,-226,-150,-188,109,1881,77,461,27,-206,184,32,257,202,6003,174,40,-745,603,-1244,1604,-611,74,136,-45,33,161,-90,225,-194,285,1111,1125,521,187,55,231,40,-30,64,-203,-2222,149,426,212,-2,194,-294,367,95,-169,-183,-988,2,746,317,2245,1090,244,264,-278,226,-185,257,7,-169,149,-117,502,655,478,61,89,-8,1162,137,122,131,111,237,812,408,-5,1475,152,39,226,0,30,966,-222,480,111,-16,98,-351,1629,-7,130,-4,-691,1424,108,-297,-383,374,152,18237,332,-124,23728,-300,68,-51,-264,770,39,-500,-1292,4143,188,127,2809,597,1121,-106,922,-32,-137,256,0,363,221,125,313,-180,-947,-86,-42,245,2152,184,-68,893,420,-8,98,-474,-196,503,101,-153,46,112,-188,26,307,342,-35,-40,64,163,216,475,1144,-292,307,-114,127,673,5,486,-80,1436,884,-74,115,-7,2339,1207,1789,22123,21349,128,140,40,-221,48,-80,1226,-49,5478,64,-200,87,32,199,411,-260,-1018,383,115,-73,62,111,43,231,80,-121,313,22936,537,10,390,17,-652,-534,84,-30,121,360,-467,380,209,1267,360,134,1225,111,93,118,1355,-417,-377,380,-73,-114,178,-1468,-483,137,276,686,172,-93,469,-35,-196,424,-17,-140,505,-62,-62,99,122,1055,-1,-26,295,187,-38,152,-76,1354,-48,62,193,-76,-130,74,456,225,289,253,-7,163,-292,295,71,171,-879,-650,-74,-1294,20,83,1273,-250,480,642,515,-114,-36,207,301,671,52,-196,-84,73,218,-465,238,35,-579,484,264,1184,-266,-115,382,644,64,45,118,270,219,443,674,-10,1048,-124,-21,73,341,544,-4,976,-67,-5,-692,-74,-180,-323,344,-19,174,38,-13,-187,158,-1018,-48,-2093,1102,-101,234,169,-278,698,2941,20769,456,143,1408,341,-19,-462,-108,1007,-699,128,8754,-121,7442,-42,-42,11347,194,95,40,-64,175,364,-30,922,-163,-572,-139,308,677,-20,67,166,200,619,-450,-1005,279,568,695,96,15865,57,-197,856,21,-137,493,349,89,169,-360,-204,48,330,144,58,2758,2431,-35,-46,-128,49,-26,166,1212,351,-70,1916,598,140,1525,196,-124,2652,-262,67,-99,122,1418,199,373,-30,114,-712,751,-86,-562,79,19,-16,496,93,490,1153,80,1739,101,226,57,537,689,206,194,102,108,3043,1910,-664,-71,109,-554,385,251,62,1229,332,1570,90,-122,581,92,301,-2338,209,162,-215,834,130,61,-1368,-402,1042,-27,-24,2010,-344,755,-529,-40,-166,80,512,1289,-1300,-335,1496,12066,-8,229,812,-89,106,-461,442,4787,114,89,29,658,1037,257,58,540,193,-307,638,17,140,890,568,29,1545,-33,603,-17,-1,622,613,865,159,-1592,-38,-322,1950,-54,270,-96,38,-23,-124,550,114,257,159,21,-218,-178,472,-931,89,1259,231,190,38,802,-10,650,1030,674,-166,-73,-17,174,1289,70,58,159,-57,-670,5624,67,98,308,-58,-17,673,447,86,11,502,734,-278,849,20,-115,-250,87,-57,136,-62,635,-253,297,62,269,701,995,-165,-51,35,-468,-51,-43,1178,-30,152,1035,961,919,-120,863,-266,-270,601,-30,149,-134,-314,152,87,-7,93,-79,314,98,743,537,-26,1002,-289,184,-48,81,-206,-26,-758,598,5,5828,6396,-174,215,206,866,32,22267,158,-436,316,-7,-342,-650,5,149,380,355,178,253,734,7,-76,-13,-137,-54,-95,-8,181,1076,122,-254,-128,-458,140,-29,301,212,68,101,525,-70,76,244,272,-55,-42,-257,215,111,-650,10,86,247,-714,357,-98,191,136,200,-2,19,450,-76,360,-64,112,83,712,-434,499,1954,895,802,-480,-149,-215,120,-264,-71,1818,134,286,243,-761,-49,-207,24,108,-36,875,494,267,-147,972,-549,-30,177,99,55,248,-307,-325,67,799,881,136,341,300,393,33,1191,-65,-114,248,-1105,386,13413,409,19,-7,93,292,-90,115,7650,-29,199,1813,1455,-398,-575,418,354,-226,250,87,-177,13,361,89,297,-781,-24,29,136,38,792,196,-405,-464,23,-30,366,544,5785,7696,35,-29,701,193,2371,430,90,289,-2367,423,-505,506,90,989,-7,1809,74,-221,-521,-717,156,669,1869,-58,39,-256,55,1398,-248,159,-575,1526,-67,-240,316,1052,-412,-16,36,-301,-171,64,73,628,474,234,144,-105,-525,7,-81,3258,210,-712,-1522,578,8316,-225,202,-582,109,540,406,294,550,-532,-139,714,1112,161,8,490,92,-24,-68,635,52,39,616,266,-642,111,-27,-338,761,-500,-440,187,708,-30,433,54,-92,-2450,-30,975,862,1068,-3453,-2,125,144,519,39,16,-188,696,272,-29,117,931,325,292,705,453,635,-190,11477,759,-1235,1349,-26,77,-43,-21,3557,1185,-983,-1261,-601,1004,-11,-2075,1494,-74,-500,428,-150,-137,-390,3718,-298,-128,137,269,238,10431,3113,-244,3289,625,-483,-40,5261,206,452,423,4371,-2,12738,-843,-2453,-4400,-21296,-1838,-171,385,1809,166,-241,939,-209,663,-417,736,10460,5962,58,114,-168,-32,4907,458,443,14,156,-27,178,-794,541,-57,68,480,360,-73,-86,399,677,775,1483,61,1464,-161,516,-10,-547,45,24,503,307,367,-68,-42,408,-181,582,16,-13,46,76,-308,443,780,1668,411,762,-4,-414,-796,-199,1238,335,190,65,-49,43,-74,-174,461,264,784,606,1118,4599,93,12818,-153,29,2,103,7,-10,36,51,-607,-130,149,-54,2437,-55,-253,-55,-137,951,-115,1118,1,-222,-162,-42,401,-161,264,30,190,142,-206,2,-222,387,660,286,904,-101,70,174,-2,-61,575,-1,257,215,780,-166,-36,111,598,357,-234,83,17,1020,-10,86,-354,188,9530,10,203,-103,-13,-38,464,9516,-127,412,-401,222,342,-235,532,-674,105,142,35,841,1784,-288,-267,383,155,-13,8,540,320,1815,-90,199,77,122,-29,-14,-279,-90,-19,270,300,180,67,105,535,-27,1526,27,-125,-500,-821,936,241,253,437,23,61,206,-199,125,83,-49,1444,-17,165,1690,821,739,-162,1433,-1136,1026,-143,459,-10,281,-136,21,-89,344,-99,1196,232,-156,93,461,1420,-60,95,42,-23,1052,-74,780,529,-193,-1294,-262,691,519,-270,45,-878,1308,-1472,543,117,4074,61,-619,14975,231,257,4071,-140,-33,6078,6946,2449,-803,-10,216,999,-285,-543,-881,-304,0,354,55,4279,651,970,221,-723,370,304,529,275,212,74,557,368,1172,732,115,-338,7,-58,169,14307,871,70,338,45,130,-124,-87,144,185,-150,273,13,-51,-307,-245,-4,544,-262,617,111,-644,117,-96,288,-23,9499,17954,569,276,-229,18764,10349,204,9883,-304,-109,383,-13,303,117,87,-142,212,5,325,80,-518,-2406,1323,83,529,-295,352,-67,67,263,-33,-33,-21,ALL

22,-153,17,276,-211,-250,55,-141,0,500,58,-517,-24,-99,13,-77,-182,-150,25880,41,70,-12,37,-15,49,-52,-120,-23,-37,-70,-254,51,-340,-149,-153,-124,194,532,-55,-341,-313,15439,14345,17735,15363,20794,20166,497,399,859,207,2582,822,1041,129,8,158,-232,435,96,31,138,40,-120,283,113,1082,111,530,-1281,-703,272,-315,-124,-63,-114,163,261,695,-6,311,1111,13,33,149,176,-171,1053,868,41,887,189,864,525,217,-105,-27,253,84,-19,163,-53,165,222,-161,58,2152,506,-1198,385,62,-4,129,157,-168,67,153,189,-161,-630,6,-284,73,1291,-95,-454,-116,55,149,186,443,26,23,88,-15,288,-203,211,348,854,413,300,270,194,84,269,204,421,26,-215,591,100,283,1829,566,-529,468,-280,815,-329,590,287,2972,373,11,35,3048,905,1036,399,913,-117,-200,143,70,507,168,77,23,107,2062,583,73,88,-64,51,34,29,-1468,-135,2668,47,-47,0,1137,1252,98,52,34,978,110,609,207,91,40,-60,-94,655,1751,793,6,-298,12,-183,4543,-453,146,1809,-297,1218,1093,-132,225,5,-223,16061,-82,1541,583,76,12,1100,494,720,1,2,692,447,1569,330,3358,315,2553,27,-2,239,31,389,439,286,311,2517,593,77,775,15,363,-23,770,-20,2939,1493,-248,13,-116,-4,-26,-1041,-45,87,-312,-5,746,405,1779,290,248,-66,-706,-95,6,1126,5790,125,-44,31,62,416,1356,-143,12489,1479,2188,-136,973,363,152,236,450,374,167,-94,208,11,622,9,150,5350,165,-67,-110,4844,-74,206,818,8,-2,20,2,16,233,1657,1072,1578,192,438,633,601,208,170,1715,3249,847,215,128,438,197,365,1388,335,103,-178,760,153,74,-15,924,91,-264,653,241,80,4436,175,291,165,1140,185,48,62,-149,810,535,3170,34,95,17,1302,605,956,1531,-127,197,247,1179,261,116,770,356,175,211,-51,266,2078,980,1142,-1473,344,-42,510,-16,-38,109,-188,-8,457,-33,258,749,1136,363,284,1111,176,120,193,4,-564,-45,-178,789,1501,20,-6,431,170,-374,215,23,124,8,-2,282,699,316,95,891,123,121,143,1646,67,-127,44,88,293,158,291,530,110,1653,-19,362,42,67,-109,219,-96,88,685,474,56,826,-23,100,-391,1122,-174,517,347,35,52,612,5071,-139,29,-235,129,-76,240,-138,-193,63,-45,118,-118,26,-160,-136,842,100,223,611,223,399,456,387,110,259,406,6,464,218,-138,48,381,536,228,217,478,-203,-217,410,472,-761,1212,295,103,1310,-95,-293,47,-154,158,4,69,1128,1219,84,951,188,847,-27,110,-588,580,413,388,236,13,501,7074,178,550,251,623,163,376,984,76,27,656,7696,479,358,-45,391,-611,51,212,-70,555,80,248,1838,1607,33,-82,396,-45,-41,-84,13871,192,22,237,651,30820,-37,-1834,2835,-374,138,178,342,551,352,143,124,58,457,78,-474,558,170,996,114,264,264,535,175,153,81,11,-161,481,60,519,326,150,-141,141,92,235,525,327,434,276,-1202,358,88,1101,114,106,105,77,269,-218,95,165,35,385,1769,13,-33,-158,459,230,183,19,186,58,-17,-31,746,183,-559,11,69,875,134,435,27,-301,44,23,51,258,1180,768,38,-37,-9,554,282,167,98,-76,103,116,174,-70,264,496,280,1580,774,2947,-222,37,1146,-52,340,331,-69,558,461,258,514,-27,59,4,416,-175,219,-64,-102,-447,236,139,647,327,106,85,348,128,59,4935,403,-8,178,71,450,-257,-188,-294,95,116,251,1198,453,17,293,88,85,139,188,204,109,255,179,3629,532,236,-1328,247,-52,12,77,800,67,508,-143,-22,389,135,223,5,172,91,808,-253,40,403,45,8357,77,153,123,904,2447,-276,146,559,-410,-66,360,3110,254,189,-92,22,211,-535,27,73,161,261,-1,1204,22,109,40,1226,19,117,16,651,656,-11,3506,-52,410,13,277,-63,-147,47,2884,-24,229,52,208,1208,312,45,-53,1462,1545,452,-89,363,-601,3600,1274,1830,106,344,188,-19,138,21200,489,233,4721,659,987,330,207,70,741,49,-2730,467,-329,-810,-580,-629,-301,128,-207,210,457,2496,656,395,-6,-211,511,580,-196,154,-78,142,134,23,568,384,-428,-153,467,41,59,1768,59,63,-225,-334,92,-927,62,612,84,-288,-142,-123,-335,241,-63,832,-106,335,-37,1237,20,226,53,1160,24207,467,237,241,2006,-117,197,-634,7380,-27,-105,131,11,-67,-17,485,62,23136,225,16,-41,128,297,-506,221,60,-287,22868,-212,-150,306,-87,1153,16397,-64,-677,183,-96,48,30,304,-407,953,225,78,-77,13,7076,-164,511,185,29047,1213,-413,494,886,-66,734,17,-212,257,-125,-4,7500,-24,175,-1,123,-27,294,280,-702,-27,-511,56,24,30,414,-105,264,-384,537,359,-134,-20,590,1552,-22,41,5,226,265,605,403,179,584,-11,-306,-143,-250,113,-94,283,13,282,-226,92,24,494,-1,105,-76,489,11,998,-194,-387,13667,-55,1039,96,210,156,-266,-96,-11,153,-85,-77,427,8030,142,507,-12,204,24,219,544,15,85,91,219,129,4,-1713,16958,4487,91,-44,6299,-62,-76,157,13223,-323,620,77,109,-73,-304,-717,536,627,604,-111,294,-111,212,746,41,206,206,-118,-42,297,579,132,-12,-6,-11,-884,197,474,1581,476,576,150,185,-67,-273,-246,1556,82,738,-280,6777,-15,217,785,844,-269,84,99,8816,1773,637,356,3047,185,60,442,7214,421,167,31,356,51,399,85,-64,175,4,11,207,-633,1319,73,-284,-22,168,2188,1092,269,-212,179,165,19,602,1115,206,1267,1125,-102,52,15,-31,864,153,2100,616,-13,681,-12,7602,550,-110,113,-109,-16,211,-291,1,-78,-207,-48,233,1024,887,938,-87,48,44,41,1189,200,3893,76,235,344,-73,3943,26,33,2,192,-15,110,2685,-541,-80,255,323,2358,163,221,717,-203,936,331,255,-17,467,128,-42,-270,-182,141,55,217,1487,-13,286,58,91,-183,76,121,-6,1775,279,-459,472,20,145,298,-237,99,-145,365,-80,132,-258,44,-197,158,-2,-244,327,840,-96,-1460,-23,-806,28380,9357,190,-255,-541,226,294,19,311,4,-279,49,293,29,142,-94,-85,4595,-572,290,-53,-105,-4,33,724,-37,743,1726,-77,8,-102,2404,99,-11,89,438,2704,228,1,-45,-82,30,82,42,2621,16,702,1,829,-84,-1014,-255,22,78,-52,2752,-145,1089,35,324,876,102,6,-370,1046,62,832,8948,15,1032,128,-74,1379,105,924,34,352,138,35,116,-38,702,716,-110,100,30,31,59,649,406,423,67,-1176,337,427,95,1220,1112,154,808,109,-369,548,2,-4,241,-199,788,313,204,3112,67,366,178,-1717,117,-380,-347,116,-1794,92,1526,138,235,981,898,58,-13,452,-19,4245,-40,434,109,-185,1583,456,1614,29,-60,1042,858,181,-110,-77,280,138,1931,13078,4,1262,1244,270,16,4481,58,268,62,1735,714,1097,110,20,152,42,846,81,276,261,47,64,141,4866,4006,-63,511,63,308,666,-843,490,1964,465,-666,479,605,42,116,53,-26,-141,189,26,-51,30,1596,-866,226,671,5152,161,738,91,-388,44,225,-66,179,783,-320,76,16136,143,-287,170,9,-163,20,-235,214,-105,-26,60,637,409,799,494,199,222,218,161,347,-1233,442,228,-219,1,-154,-80,-382,443,794,217,157,175,-17,29,88,17,-49,110,1378,340,-423,-40,-533,-121,149,998,154,110,566,176,55,-264,199,33,63,1301,105,251,-5,129,-275,276,138,-20,161,588,118,217,62,24,42,-38,-793,1596,183,210,467,-41,37,-329,454,49,103,-20,417,171,3717,465,514,929,-211,-4,98,1425,-8,80,23,416,-251,678,-526,11,175,-637,22,212,919,410,824,-42,136,26,1099,167,120,16685,1147,248,-193,-19,165,27,80,29,-42,37,879,906,47,1048,-66,41,-201,-139,4,-132,110,363,432,-1,99,329,56,105,288,387,-81,-157,-8,449,149,298,146,840,-293,-193,-55,270,-176,-226,-723,-13,-277,-17,38,1,-453,358,-728,175,246,-1,-45,-295,223,106,38,188,301,510,879,16,496,-163,517,30,272,257,157,136,634,-85,-100,294,59,273,2,-38,233,1020,24,226,5,1504,4,237,1867,3818,519,232,53,-70,27,283,312,60,182,474,-129,352,-59,82,-215,-749,99,-973,167,45,88,428,125,176,-127,-569,247,476,-52,-34,833,10245,-251,-283,13379,6,-27,158,-402,27,211,100,4357,239,-22,141,-482,1222,-181,468,114,265,217,175,304,-276,8,1288,152,60,1142,2208,156,-192,13773,-42,-507,1288,-41,-16,73,127,170,-138,229,-402,174,-345,175,-161,752,-60,63,-17,134,1193,295,98,241,1265,1822,31,-152,-17,1392,-66,468,265,27,-107,-623,128,265,3903,230,-45,721,-94,-710,142,-23,11,85,55,-70,-85,35,264,-15,-33,20812,373,17117,21466,16934,-29,1,16,-27,-453,206,-179,5996,-9,-30,2737,989,1758,-915,247,-165,800,956,-160,730,124,26,506,228,62,562,-319,-724,634,-102,2780,-351,110,577,3113,13,1419,174,1,199,114,58,694,2241,76,-41,91,-189,-160,42,1638,253,1349,547,895,190,420,806,389,548,89,207,442,424,446,141,154,1057,370,116,69,6355,-30,20975,1450,-8,59,341,-344,192,23,1031,174,-713,16,2,106,413,262,153,11,51,147,100,194,31,135,-16,6,302,6365,15,305,194,7521,20,320,30,-712,55,125,308,-81,48,250,334,-410,-84,125,-235,178,-322,69,1005,-194,8,-253,-6,66,1601,-82,146,114,96,102,742,-88,178,105,-124,579,559,338,1050,48,403,-222,163,181,131,37,192,222,499,944,-588,485,111,-8,38,2158,658,16866,280,-541,5941,983,73,-13,-89,-470,26,91,546,-33,319,273,322,277,4,98,7547,-13,-64,329,99,145,544,2,52,699,1560,822,-258,5451,3528,991,70,554,49,-5,985,1072,80,2644,33,78,84,295,116,767,287,82,1130,298,-17,-13,-197,82,342,230,349,739,161,-298,832,-535,1504,1117,45,176,275,80,62,2976,81,88,576,-66,-29,580,344,3842,9,134,105,58,60,373,192,478,118,1565,67,-118,99,235,33,465,23,95,403,-27,-27,381,-812,270,168,-66,5,176,-17,-461,423,-226,4508,-353,-601,1065,-24,3940,806,-168,230,71,139,37,-59,817,-203,8339,8,6,1931,963,175,396,206,226,-331,-41,-62,-153,-67,-286,156,47,13,376,1952,1905,-463,-96,-147,-51,298,450,-283,-85,648,52,161,-8,548,229,15196,6487,944,-40,102,118,123,618,353,35,-132,439,16,-12,33,5,153,-385,2274,412,-442,142,12700,-340,-24,-78,-76,210,1107,-58,1096,768,667,-167,689,233,-124,771,1,317,1237,319,-30,59,-168,19,2573,407,832,-139,84,-12,338,-207,459,331,99,-99,120,-37,540,-142,81,56,100,-107,11210,-526,4339,240,23,677,62,865,-465,84,189,-1471,425,356,1,120,-593,-145,627,123,176,-12,157,19,150,127,919,9757,9632,77,-74,38,111,-253,-306,-92,264,255,251,74,1121,-53,165,62,235,152,276,27,-457,-215,-226,602,266,24,-884,53,2501,138,551,22,118,1822,-64,-214,631,-1464,-475,262,-92,192,73,409,253,53,49,10503,-204,81,193,-47,588,294,2383,179,286,380,331,-873,269,287,362,-240,41,171,398,125,-26,2102,37,-5,19153,12,183,-456,212,73,300,30,371,246,373,-26,99,388,186,-150,525,-22,-1176,100,-435,-342,-40,413,-143,94,-51,3474,232,-124,73,6181,2469,-71,358,121,109,-161,-275,385,421,7271,-301,-74,129,706,2021,76,127,490,-476,26,-547,-80,23,-286,181,168,400,44,218,334,29,1226,-259,1697,73,1121,92,319,494,1609,-1,255,8,-742,2578,301,-312,163,45,785,-51,59,-88,503,2693,334,-248,553,84,300,897,394,1519,5358,269,81,215,-385,255,312,864,253,164,428,37,118,230,113,533,2,391,80,582,1399,-24,-114,-37,-358,414,649,1013,-312,1216,2163,232,850,-423,82,-246,259,445,2084,876,2376,300,67,27,91,-44,38,42,344,-283,347,-17,562,-380,807,99,-84,134,4288,667,60,243,-270,29,120,837,600,-604,568,-257,-35,179,445,1168,179,287,-33,-142,882,208,-88,11,-17,398,370,251,-64,127,1507,58,-2073,66,29,327,392,29,103,-15,606,699,381,128,150,503,-22,313,89,40,158,460,107,-110,134,-315,-41,165,-196,181,-158,157,164,1972,-152,311,9,77,1562,66,3587,98,463,584,-52,71,141,587,-33,253,8,884,161,37,99,257,48,12,-382,1507,-15,81,64,-41,168,91,1306,221,-226,396,223,304,55,22,64,47,185,394,66,13353,100,669,-423,15,206,-59,52,933,467,-143,139,111,1320,-129,211,1255,89,-37,-103,179,-308,-59,1038,-78,522,-15,64,-337,-125,154,476,-640,-23,63,-431,96,-121,429,421,-678,-20,38,35,106,801,279,387,67,4,-160,653,-279,-27,721,1013,210,-132,200,308,52,89,830,-479,2503,293,-37,185,-127,405,-66,425,-223,392,102,293,7963,705,199,-481,575,152,120,-91,30,843,89,154,1204,-859,250,246,-978,207,-387,283,143,228,143,-24,825,-67,84,211,-243,-29,52,716,-92,-6,105,84,128,-330,141,82,98,-40,427,-27,544,4750,554,-48,512,-96,1818,335,135,37,127,-37,605,105,197,20,326,-5,806,127,432,200,-116,66,-948,20,358,247,298,128,-127,-171,720,276,1115,40,4605,-40,6,2947,-48,403,92,70,88,5,-919,308,407,102,-951,-246,218,261,-351,358,806,356,123,-37,41,582,143,246,-45,305,62,460,15,208,235,-537,530,-141,2824,138,-518,20,164,95,1885,818,301,436,705,-1209,17702,652,2798,257,331,718,319,52,13,8,561,-5,526,138,-138,67,709,211,51,124,13,-40,275,2071,222,757,-276,44,-56,1631,17724,9136,649,-4,-24,174,-2,29,1110,80,-29,74,117,38,157,76,-141,164,-92,127,-29,365,297,67,2,105,179,966,62,500,-40,1043,24,52,107,272,535,2084,16,77,10495,18640,12360,7029,12529,24690,3933,170,1027,132,-153,731,312,-17,788,176,-37,-685,-294,893,-158,-95,-156,323,19,123,-96,359,-4,81,16,508,154,31,219,214,102,-164,-45,42,-35,42,127,24,-185,174,55,-554,334,106,-150,182,969,-262,141,-60,476,-183,535,-503,139,547,-630,107,117,160,394,-99,106,131,317,123,-114,197,-136,-208,118,-4,-58,-24,98,96,966,243,-13,-172,146,-524,501,71,71,269,320,228,-468,92,634,219,118,-84,-1335,406,37,182,95,67,106,34,8,529,380,-35,745,371,89,529,38,33,544,149,66,73,1370,8,181,-30,380,-212,470,182,176,-27,371,13,56,154,96,2219,327,1511,-176,-42,175,34,-51,514,94,-241,95,-257,342,584,367,156,210,441,7896,-13,-171,937,38,-16,49,-26,160,-55,-113,255,102,-8,-395,103,-47,4,26,-131,38,89,24,-265,-194,235,11,-366,106,388,-120,-138,239,-8,30,785,34,1627,70,-584,203,341,312,897,2918,2006,-94,105,-42,7432,131,233,167,366,-88,63,-341,-5,141,335,-111,689,-297,1079,225,217,825,237,58,-35,99,-153,29,158,194,-161,63,490,185,331,132,42,707,-29,-64,602,373,2445,253,23,33,1,66,13,-38,305,-736,118,-96,56,557,463,-35,727,-95,-374,228,-154,420,81,298,258,-1552,-543,42,663,1733,-363,-59,327,-423,27,123,394,51,9,638,-387,70,-73,66,436,-94,37,873,-1,488,-1812,683,-369,111,-349,-23,136,58,67,402,-52,-139,172,-15,-73,891,642,247,700,1570,306,967,228,152,918,-241,67,262,-44,160,33,167,-37,12,241,27,508,-522,351,1536,270,349,-399,-44,326,163,5,1248,272,-561,16,277,1507,20,34,8,717,2557,428,1030,-106,95,324,-666,-91,-92,98,391,81,114,188,443,1183,923,76,22,-576,-1108,1061,-100,129,257,-23,71,128,44,23,41,85,56,1003,493,378,1194,240,64,103,-998,-193,53,241,161,-290,282,20,-244,-174,-82,-669,431,425,998,175,-342,736,147,-17,348,156,-62,26,116,-103,190,-123,507,584,-533,15,391,-71,142,282,501,-121,305,822,-37,16,124,-128,85,392,423,4048,286,3260,-192,157,27,1408,1101,1377,297,665,-76,229,35,1368,-24,353,127,24,341,1701,323,-277,1364,3181,-49,74,2250,-30,-240,237,150,916,335,294,394,-327,716,211,824,-747,215,-225,840,-754,4,-30,1183,363,583,514,937,171,-240,-124,142,168,-949,445,-246,64,789,461,284,-188,-11,405,74,167,-201,324,-37,-5,1002,551,-176,459,264,157,161,23350,-149,908,-22,338,258,64,-80,1183,-331,121,1179,19,-51,493,851,-47,680,42,64,178,76,425,142,2079,60,82,894,73,70,10820,290,470,836,1560,826,396,2242,53,626,19,720,-62,463,107,420,11,4713,311,-1301,1371,779,-190,69,0,80,481,691,425,-214,100,436,-71,44,-70,613,-504,-6,52,315,-221,2125,-429,1708,-377,17,147,110,124,-152,-15,107,80,1372,76,64,266,186,17,-161,147,128,121,13,-6,-111,193,1038,412,709,147,1220,1103,-175,470,-98,-327,-17,33,-66,550,-160,1661,-519,344,78,141,179,1462,167,12,514,11,15,12,56,759,454,420,277,117,12,102,35,924,84,49,1180,7998,510,517,31,111,329,-69,110,106,99,35,-88,192,147,15,859,73,181,27,17,51,94,-80,1043,194,-64,210,189,254,-772,-8,85,-27,11,-15,-214,-283,49,-1078,-73,-73,746,98,420,13,-45,797,-44,833,64,105,142,-132,2,-9,208,1625,-31,-230,22,100,-189,76,91,-597,1034,-109,-323,30,3358,-265,152,8,-164,116,-313,-1068,-8,128,229,414,-13,103,121,-41,131,367,1428,264,-82,1092,82,-228,-582,-26,-362,12,-23,-197,1400,777,742,-1,69,-37,-168,978,134,801,450,759,-69,84,135,434,203,22,62,243,-38,-34,410,550,308,309,51,31,6,138,-35,19,369,261,518,822,-980,-38,13,80,221,519,63,405,-63,156,497,6,120,306,-13,407,-369,136,593,-45,342,13,-60,13,1289,121,-51,550,449,6,582,74,577,94,868,246,8,44,53,230,132,429,490,-58,105,77,1157,446,392,-479,1132,963,743,-338,1291,-637,1179,6,413,-100,-221,0,344,-233,2,24,-497,99,114,85,717,859,273,217,156,329,1711,933,-168,147,1349,74,33,-44,283,-174,-222,526,-26,52,-33,460,-42,124,67,1071,-102,-208,167,38,-41,156,-56,3940,-228,486,158,-128,-17,389,157,927,978,781,-15,288,-161,-35,-49,185,389,315,-335,70,261,270,-206,1157,31,109,199,666,1059,439,69,1171,-47,959,-338,196,17803,312,811,192,-77,-420,16,956,265,1208,-671,463,507,355,1024,96,129,438,142,-1032,31,125,-102,-13,128,-24,-73,147,251,-807,475,-633,208,59,-91,253,724,681,118,342,138,117,179,-69,-15,942,356,229,9,-233,27,206,-127,615,179,16,5,193,-6,1258,42,41,170,105,196,16,20,-167,-128,4,164,196,320,670,73,-59,8,37,317,-504,486,749,-183,-156,-294,-128,84,-19,181,113,-45,551,96,329,949,139,360,-29,269,501,-80,582,81,154,82,743,348,-160,197,1292,-17,76,-425,12,-804,-297,-351,-128,-30,11,472,87,-347,-377,478,327,1706,244,100,-695,124,248,-528,-175,746,40,-107,-35,-154,388,-35,714,176,460,113,42,74,305,261,-56,286,60,208,197,457,207,87,-1099,725,1209,179,229,275,-116,2,446,431,23,200,-2,351,633,145,89,74,-78,-301,1400,-56,774,-107,223,1003,506,1018,143,-337,286,320,626,-341,-186,116,-6,-17,51,51,42,38,1007,-178,1023,45,-34,134,345,423,17,121,272,1349,33,230,64,291,-94,1189,163,305,66,-125,150,3012,221,27,217,-134,871,35,-315,-11,-16,172,167,985,27,161,167,172,9,-9,413,-13,2,2501,465,99,52,571,-30,89,-353,370,3005,1877,-22,-579,4866,525,-407,2960,160,-51,555,9,452,515,309,170,-69,73,268,190,186,474,-91,-612,897,-62,179,34,5093,59,5302,-728,6520,5,2,59,-33,15333,49,-38,-120,-461,5,76,3749,1169,247,264,2340,-49,4760,138,81,-129,743,63,232,189,118,1204,435,526,3167,-1526,24462,82,362,-27,-165,-124,268,1005,5517,2266,-369,-113,-347,105,335,1447,482,288,801,82,324,63,-16,-22,-564,186,142,-468,17,-5,33,226,-1236,37,52,23,80,-53,1,53,-145,92,45,179,-240,566,27,275,17283,30,233,38,714,369,767,24,395,366,-197,27,223,-94,-360,258,-6,88,301,87,81,1248,1,179,3560,306,88,-410,176,-1548,-67,149,514,139,-34,153,2126,163,1823,-1248,564,497,4804,-76,1638,-143,-2,-181,284,973,1682,548,42,-31,156,774,416,-42,98,268,60,1160,-73,-258,116,-42,6848,1014,-105,179,207,3359,489,42,942,1443,395,-1230,-63,2784,-53,204,308,19110,-63,113,25307,2303,-229,1227,80,284,250,2534,-34,1393,110,-27,-200,-1761,800,-31,165,-56,1045,431,-138,20899,367,56,1366,135,91,-106,-2,15,-591,-91,8363,4818,-100,15,170,11,20,-20,432,-598,22,17,-1,-476,23,74,-118,-41,-11,-244,-20,103,817,-435,335,360,80,619,-118,413,1205,-282,7405,1999,254,17,4948,255,-105,141,125,-446,136,14267,382,-87,230,-11,74,12,518,471,129,-40,459,-96,146,369,-143,24,89,199,612,605,273,23,70,98,1142,449,16216,2079,-34,-124,-111,88,16241,129,1104,116,-66,2767,1168,-62,584,-17,-33,441,62,22200,10440,15,120,189,273,955,645,406,342,-447,8418,-80,124,-117,460,-63,40,47,5681,17,-906,-1,74,-204,341,-96,154,124,3090,417,251,168,-116,13,176,-88,-105,182,-439,-88,1220,149,37,1576,3867,828,1088,-20,300,-123,873,5668,764,-8,163,-9,-29,163,-91,298,9,163,402,2014,-34,331,500,145,447,385,67,223,-69,503,1674,20,994,586,13145,1375,-49,-91,2,33,627,-535,223,612,81,157,22761,106,257,147,-13,111,59,771,528,344,-774,51,645,232,797,297,826,8780,-222,1903,76,9983,24,20,-38,-16,13,-163,190,257,45,-41,63,114,341,457,374,742,-340,200,-718,-190,15,-106,468,239,138,514,1237,288,566,-193,-40,8,78,88,-24,-40,510,22,-248,23,116,105,21466,-77,2000,77,327,-35,258,1548,-500,2871,-208,136,56,-102,4298,-161,837,141,237,143,651,30,-12,181,-114,-323,1270,341,21267,10080,298,2644,4073,464,837,416,360,880,1684,129,161,836,-503,-280,1093,-16,-49,141,85,70,2604,312,26,400,176,-266,4084,-233,1081,125,1800,409,344,16,305,158,1450,16,-579,-298,678,-929,728,13698,-116,-20,-77,12,1075,-37,1364,678,114,293,349,80,261,164,1072,172,929,2629,634,47,302,102,388,794,380,102,4081,288,-60,34,764,71,1211,-111,44,595,1775,366,178,30,-308,98,23,327,128,41,-5,331,420,64,4,-261,38,302,539,1634,223,913,351,-35,51,66,-197,-188,-275,2047,2220,13752,-19,-30,687,424,525,-49,8518,-114,-152,248,-60,-9,268,203,-241,116,-294,70,2850,147,127,70,40,11261,4,1233,35,-38,11265,1007,1263,-8,111,-179,2339,-250,134,232,158,-313,22,324,13,248,71,114,1065,1580,512,-1269,447,123,365,676,439,944,19165,499,5981,378,371,189,233,586,146,80,279,-102,-396,52,31,2848,55,78,153,56,13,-128,475,5,33,313,266,-276,116,69,1544,1808,-30,55,136,5,124,-92,62,172,547,-12,203,1153,291,170,-293,287,16,120,168,-64,-206,20,345,223,106,37,156,56,1028,-688,-197,239,-152,95,-714,-16,87,-355,337,457,265,95,-44,22,-110,623,449,330,77,19,92,-164,-49,-58,73,449,64,4,891,669,-48,282,84,135,-20,121,-17,-228,19,58,826,-284,-334,153,77,189,-22,13,240,1999,201,-811,20,-363,920,259,418,189,548,-33,376,276,109,-100,-270,658,183,330,51,113,569,84,-47,-66,-8,-13,1003,96,1233,-99,1248,91,201,821,127,103,595,398,230,543,272,226,-34,204,483,53,283,-42,858,459,-67,-506,67,246,-82,-11,786,255,233,550,-1027,-15,52,-134,-52,674,-499,124,-62,67,-1056,111,20,2,-92,-6,9628,-20,671,211,171,24,-51,92,147,136,517,1129,-27,306,300,794,306,-192,174,-26,611,259,80,-4,9,1838,499,825,441,-262,616,84,228,96,341,87,70,-356,42,266,300,1356,326,16,-48,551,105,879,895,134,29,-70,66,-1,342,-1,667,602,-163,113,69,-1381,506,521,304,734,363,-66,-217,-326,930,-116,568,139,833,16,-319,385,190,1309,454,276,482,-510,-366,432,-204,-4,241,41,19,1180,1729,-118,-44,124,9176,546,-153,100,-185,-29,818,623,51,6,94,143,91,-103,19,973,204,67,-2,23,-49,-84,29,463,-728,356,-100,320,26,1292,-22,-223,348,2,-88,530,-42,471,-58,582,265,626,29,1259,1356,45,-353,-335,330,-91,114,111,-38,78,-239,0,1001,-295,160,-80,-77,855,120,0,-4,51,228,290,-347,-486,-134,67,201,913,223,-48,-23,124,-40,-103,41,76,37,2,8,-348,1278,362,-41,-6,45,164,446,-78,129,384,-103,598,941,-237,84,-335,-420,450,470,4,236,286,121,167,698,-58,837,-96,40,-158,894,-316,53,-91,19,424,20122,1233,-347,2198,319,124,-175,461,91,194,-182,30,282,-210,-594,-62,275,1403,-85,194,-19,-110,270,5694,337,258,40,22,129,1556,1418,2409,-44,400,20,121,316,620,5274,417,-525,67,-31,-5,10827,662,58,14149,521,-117,-564,37,-8,156,825,490,3177,96,161,421,257,2622,443,333,1939,-120,-145,190,91,-40,497,95,637,193,110,-206,481,106,-553,304,2625,82,2156,344,-2,-37,-132,197,70,-102,644,82,436,1114,70,620,323,-2343,240,-69,85,326,9,82,62,48,116,134,80,193,13803,3170,17,291,-120,29,483,-530,246,-381,-257,683,135,-324,167,11698,244,324,392,797,100,181,105,1681,695,-100,237,-62,-503,-164,-15,23935,-290,1018,869,-449,201,-443,95,199,-29,-120,-42,15,-99,-23,-194,-107,214,-35,-150,-19,58,-894,-47,-154,4,13260,33,-584,1338,8808,-110,275,156,-6,866,88,-91,10749,3121,17,587,326,-136,2224,2094,-120,447,-22,2104,613,109,94,1071,154,543,60,142,-427,-143,663,356,-709,-38,665,12,182,1475,117,1240,-684,26,99,88,45,553,123,52,-69,1237,135,872,121,111,60,1234,-8,23,71,147,-2,153,139,486,-223,-30,-283,41,-6,2568,-31,504,683,1641,193,77,-96,80,568,11579,-5,438,309,102,-255,730,129,132,590,95,27,2310,251,-80,4,84,-223,-193,-29,280,38,38,48,1396,-30,-9,241,246,207,52,714,247,70,6,225,-110,261,49,53,9,235,113,428,747,-37,-609,9,124,380,-179,204,170,1813,3851,-24,750,-117,796,59,-142,154,62,-1,-127,37,9,164,1,45,-546,35,16,63,-2,329,391,417,66,63,850,132,-27,-432,-8,35,-55,-6,-178,-5,1269,53,201,-16,189,58,11,190,-30,2380,1165,111,908,134,12,12,927,384,199,-80,228,31,-31,179,765,-63,70,269,70,95,55,24,-92,4836,-17,-91,51,1151,663,-78,20,355,52,78,141,-171,20,1807,192,131,-17,51,6575,348,49,-8,-88,63,127,326,175,-35,-123,-1106,330,201,2008,77,-60,55,56,102,225,2,1313,327,63,796,154,99,2899,66,1190,27,1172,58,568,51,-4,1757,541,-5,-120,-2,123,251,-167,63,52,-9,616,67,-341,2003,125,-47,-345,-494,1425,10744,-402,-200,38,-85,24,33,-270,-163,-94,1164,134,200,-16,2447,161,2163,-59,840,-13,-125,-81,-41,109,1489,44,146,-459,-29,333,323,-85,-9,378,669,593,897,1010,551,8,67,-2036,406,-64,-33,11483,89,-2,94,311,35,273,577,688,-129,16646,670,-15,78,550,99,35,297,-229,85,-13,5,118,81,-45,176,1299,2875,218,13,-394,17,4,-284,98,-483,-22,128,127,124,58,1140,-49,31,51,107,-219,-1,335,-118,-2,40,269,-111,1104,149,-38,1057,118,1,53,-157,188,-24,-4,324,15,-71,-439,2416,-100,120,1,822,794,0,-136,515,562,185,291,659,1825,971,1162,1309,-800,-170,-23,73,2700,102,53,127,92,-1219,37529,398,653,-71,246,48,125,190,127,1035,141,-60,333,298,529,-24,1061,441,1688,532,431,-19,-24,633,222,-258,-138,-134,-308,24,-120,143,-4974,-478,-384,562,835,-396,-208,1,2709,243,-94,170,70,232,116,576,185,-29,2284,163,-485,-331,-165,818,2296,308,-145,-377,2314,81,1,17323,-204,359,29,1269,12046,940,-35,-52,251,268,-265,239,70,-64,512,463,14947,13481,26,84,-105,20,253,598,-5,127,196,1630,208,1447,488,770,-193,-16,-714,-406,382,341,20,125,113,41,-1060,272,-38,-143,-89,-118,94,562,0,-16,-89,37,13,-301,-15,-1023,91,283,2105,82,222,541,30,40,45,837,-183,417,207,-15,-53,557,322,11,-31,-47,-266,-554,-164,53,262,768,2138,5150,1652,8075,-869,31,59,225,99,5,963,-223,123,-240,222,214,26,-335,176,212,-138,359,-153,-250,161,2516,20,814,160,352,132,481,-229,323,6478,131,11,-87,557,-880,250,-385,76,78,118,218,149,23,74,179,2068,835,181,420,-22,288,217,69,-69,76,-19,-3072,153,351,-26,55,105,-248,612,15,-421,-2017,-689,273,799,-150,1154,833,29,66,-340,-11,-250,127,60,-100,1538,309,728,418,524,230,190,-29,2897,161,12,51,237,13,-24,558,-82,3304,2188,0,42,135,-125,1219,37,305,291,-275,-26,-494,593,-421,100,-49,-1650,208,142,-316,-161,226,206,18759,414,100,23444,-13,103,-17,-300,735,2879,134,-1371,2913,-222,66,12425,5587,5723,4,1660,73,55,188,-12,-70,48,324,2014,96,5119,88,2113,199,2998,287,80,1078,569,98,35,-2422,42,434,67,-153,89,60,-150,45,161,915,286,13,966,59,15,436,605,-1001,158,15,418,1794,237,420,26,1285,872,-87,78,35,4064,1880,1216,21202,26646,53,1725,467,-131,-55,66,586,-123,754,27,2,1,218,-56,147,360,-1223,320,399,30,52,223,264,208,290,-308,645,19003,1628,58,6,170,-167,141,192,-81,384,84,-248,-590,-145,1154,911,132,254,447,23,-358,941,-197,819,517,100,-157,66,-1173,125,107,45,2217,40,141,1757,-17,-88,-12,-142,128,707,15,-118,-19,201,788,253,141,376,211,800,-52,158,562,-208,85,-41,-71,-100,-5,714,-99,808,207,19,-12,-311,898,76,428,-489,-272,5,-454,33,-49,945,1291,1631,145,244,-76,-71,338,85,-59,-13,734,-40,71,98,-398,374,139,-157,436,496,1312,-49,150,363,536,-6,145,326,559,179,913,-465,41,730,291,-89,312,333,349,-27,203,58,89,-138,-113,-279,-633,189,22,241,-342,94,-229,-16,-293,53,-2266,2290,265,-95,-19,67,351,412,10706,273,62,1819,355,164,-483,-203,-44,1030,212,3733,-73,15337,2,-105,16101,313,229,135,-465,-11,499,34,1751,-34,-453,512,2552,306,19,129,222,1012,312,-494,-258,-136,275,407,-31,14536,-13,-181,609,76,-52,1002,153,-170,1162,315,-172,34,470,-33,2542,721,8509,5,-64,-145,44,-105,193,1515,709,-8,2285,2657,31,5117,-678,-56,2744,31,35,-153,-761,4045,11,638,-117,378,-640,967,-64,-1074,73,189,-105,425,244,554,1034,153,290,1328,-295,-107,602,450,417,11,381,31,2349,2568,208,1,176,203,497,362,95,647,266,1193,-6,29,326,-175,49,-1266,212,-573,-58,510,250,-38,-785,-641,1697,-116,594,3384,1006,-488,-110,91,11,67,284,1404,-341,-91,638,8765,-95,900,59,0,156,-254,235,2017,382,100,67,506,843,81,81,1070,304,136,683,38,963,763,576,64,250,-141,-145,59,11,959,3923,409,157,-409,-22,-311,800,88,-37,24,9,-55,429,277,405,219,334,-546,-33,-283,1096,-284,-439,2206,265,95,-27,772,47,330,6,2730,-103,70,11,105,641,67,-38,56,82,-371,6745,5,92,204,0,-19,1045,313,-277,2,170,955,-217,2566,63,59,418,696,-62,228,207,619,-135,605,82,734,431,591,58,-23,132,-276,-15,102,660,-165,335,926,1144,385,641,282,-15,522,132,-208,91,-230,-157,31,2449,27,519,497,111,150,301,649,-85,284,-107,150,268,84,-190,78,-369,756,19,11265,10697,-594,206,250,842,-9,21475,95,-12,24,41,-317,-244,135,524,-45,905,250,228,481,29,-210,-20,-40,56,-2,-53,59,1757,588,-55,-247,-335,45,-40,154,300,69,453,92,-81,100,203,197,-27,6,-113,-204,1018,-418,31,203,261,-712,633,-194,178,138,622,-22,85,-414,297,152,-118,-29,441,1523,-222,1079,1512,739,152,-1744,-117,-279,8,254,-73,1495,69,2682,305,-268,-167,-149,29,142,-551,395,608,237,-121,948,-904,775,258,128,176,1,369,1151,172,835,866,905,403,145,-165,188,259,-31,11,221,-250,207,15468,743,1,-30,103,221,-63,269,1895,105,152,1110,1578,77,-84,300,331,-297,226,9,-70,111,1074,226,705,141,55,15,-12,-38,1043,208,-2,-1017,45,116,554,208,4790,5775,20,11,781,12,6343,519,96,163,-880,398,175,351,182,868,9,1050,-194,-235,-417,-311,94,338,1661,53,100,275,-110,-110,-814,138,-223,771,19,-309,-555,674,1128,-164,-110,109,-264,106,-13,19,-174,4048,-9,4,-822,116,-315,3403,456,-703,-525,1554,16600,-91,503,-889,373,539,142,239,1045,134,-2,443,239,128,56,255,80,-5,272,667,92,31,1064,-89,-532,-35,360,-69,465,-13,-261,77,919,12,472,-41,-62,-1260,-206,623,2266,305,-3108,82,-40,172,488,73,47,-118,442,373,1,630,630,48,160,84,143,983,460,15662,2472,-790,5323,-12,73,-23,48,702,-95,-1017,-2148,-905,824,-232,-1135,1171,-70,-1248,2640,70,48,-615,2454,-113,-67,-12,926,633,3585,2530,-23,3159,385,-204,4937,3864,6,240,206,-29,9,10852,-457,-2741,-4192,-10481,-698,237,669,851,-142,-59,-52,-211,410,-400,3186,3925,10592,118,-12,536,56,3522,1736,4057,-62,100,179,123,-463,4259,117,51,2635,371,-161,-9,127,232,890,1331,127,8291,-70,89,-37,-824,-29,66,653,436,5,-257,463,494,-139,326,35,-55,-74,-16,-258,508,901,566,186,1136,-34,-338,-11,0,117,239,288,291,20,85,-26,-394,257,291,441,1751,1140,-33,-55,11284,-20,0,13,80,-27,259,77,125,-721,51,-1,-42,1024,89,63,34,-128,44,-102,-76,88,-95,-235,129,16028,-98,287,-158,117,291,-105,-76,-4,-44,254,199,117,-41,117,100,183,-9,605,4,179,135,429,-69,-129,40,95,384,-74,-12,0,1773,37,-30,22,362,572,91,-60,194,27,113,402,4609,-345,522,-116,334,420,-284,649,-22,107,19,-147,335,1338,-199,-88,551,-1,77,74,185,627,742,-34,460,107,138,-33,70,-235,855,185,241,172,-92,95,176,-53,-5,819,295,-150,-74,-494,2358,237,277,-22,-8,44,-280,80,92,23,-31,1648,150,-19,2791,2014,446,-60,506,-1616,-602,-76,254,-13,81,-164,12,-114,160,201,250,223,327,246,3456,1056,-154,139,146,30,-674,-127,815,521,-88,222,131,869,2264,-517,-62,324,1215,-99,-190,59,645,74,-172,20656,215,237,4227,-17,161,9427,10929,2051,-565,30,110,388,-279,20,-767,-85,42,215,139,1220,-212,348,9,-489,-49,598,1460,131,103,40,337,313,576,113,-424,-313,19,-59,102,4095,302,194,800,-26,337,-167,-214,131,301,120,63,-9,42,-149,-56,0,519,280,481,186,-770,478,374,363,547,20485,17102,1383,96,189,16180,19089,6,1038,-131,37,355,15,179,87,77,192,235,95,189,243,-189,-3710,826,413,399,16,558,24,893,297,6,1971,-42,ALL

-243,-218,-163,182,-289,-268,-285,-172,52,-134,-140,-321,-439,-149,-56,117,-31,-243,41275,84,178,-172,-14,-271,73,18,-2,16,-23,102,18,8,-462,-212,-191,52,203,1466,-18,-189,-233,7760,9582,16248,6858,12511,18311,254,100,216,170,851,323,968,-56,268,84,-132,-4,65,-212,1147,35,-77,285,172,1548,239,582,-451,-369,769,-277,-365,-39,-56,-27,180,853,8,195,802,-67,39,136,346,102,674,432,92,342,159,754,542,235,-142,-27,250,86,-54,25,-226,260,287,241,88,3038,596,-693,472,84,42,168,254,-647,-174,8,54,130,-296,-42,0,128,998,10,-245,111,73,317,430,329,-260,94,126,-2,357,92,1445,504,565,-157,130,151,294,571,306,54,661,44,445,130,-73,-2,920,531,117,388,-237,897,-63,1399,252,1632,329,6,56,1172,630,638,516,2008,-42,2,464,107,113,220,27,-18,235,762,271,6,-54,123,-44,-79,-35,-323,-258,3339,0,35,-75,777,2284,216,25,25,1035,237,485,302,58,31,317,-96,2771,1008,863,44,-176,136,132,6713,-687,619,1607,27,983,2927,-142,189,-2,48,19362,-84,1666,1199,0,2,327,540,401,302,172,445,498,2006,487,5148,214,3610,33,12,63,-67,138,714,432,-84,485,628,-21,369,-254,58,90,874,-6,2719,790,-617,113,-96,-31,42,-380,-94,96,-84,90,321,357,1561,439,275,258,-525,-50,73,1084,4284,231,107,86,128,468,878,-111,14407,1891,1723,-60,760,479,447,172,1491,573,296,182,214,-2,340,105,289,3158,275,65,-98,945,-77,268,617,170,189,54,126,56,329,2399,1410,1191,172,111,930,1912,138,157,1494,1307,869,123,229,334,369,1134,1178,397,266,558,1168,247,-94,67,676,235,-130,1094,292,48,4148,193,285,197,1136,136,-31,63,811,752,489,2317,86,229,-79,1407,874,613,1466,-75,140,224,1304,722,-37,590,1273,243,126,-14,100,1223,1109,1176,-651,235,134,-50,37,12,48,-193,-56,254,-56,254,672,624,302,645,695,300,380,340,6,-216,-67,134,779,1065,-138,-50,317,220,241,386,-37,168,-35,176,666,874,289,-54,939,163,170,88,1815,199,-254,161,182,498,359,687,481,361,3065,18,262,2,-92,-384,176,18,319,1138,1384,147,1435,672,-132,-470,756,-422,138,-27,191,29,958,2252,-247,52,-142,-60,-205,313,25,23,60,168,479,60,712,281,102,1861,268,374,638,325,1391,134,-84,142,294,977,23,266,-18,-105,132,119,428,407,94,388,210,-75,247,1525,479,1351,390,25,3280,193,-380,187,155,174,48,-31,1235,666,231,783,252,535,546,172,-268,798,1000,477,540,325,342,8670,332,666,306,1727,405,741,1124,6,65,413,3967,540,302,100,365,-239,73,229,-42,237,56,44,1054,1525,29,6,619,-33,105,296,15873,71,-23,264,426,25794,105,-369,960,-132,123,201,302,638,510,523,294,142,1141,14,-229,661,353,1309,197,388,968,1597,315,447,338,136,-123,613,128,445,126,300,88,96,176,-14,401,397,334,491,-632,319,-69,710,268,-222,18,42,283,579,-37,256,-205,640,1248,-287,44,-60,327,10,420,-195,73,63,65,170,941,447,-258,-75,6,1195,14,552,170,2,31,851,71,489,1721,338,136,-79,84,565,258,163,69,256,-50,84,388,-33,716,491,287,1754,1361,1193,-107,58,1132,298,399,764,-79,737,371,540,731,-65,92,159,376,-327,174,16,-199,-92,479,376,622,334,92,254,867,107,701,605,-54,21,329,235,579,-258,56,117,201,332,142,1025,382,52,567,-12,130,289,208,382,29,172,336,985,817,479,-1548,525,69,-21,115,874,25,437,63,321,477,424,266,-8,226,56,493,-86,-14,498,273,7172,140,174,147,268,954,-132,304,584,-437,77,399,1924,187,105,-247,193,201,-874,-14,58,56,332,-119,1344,155,130,84,1605,161,134,-105,485,909,6,1849,344,603,-37,25,-60,-31,189,1550,-44,229,138,100,1626,506,39,-16,3593,1374,308,-119,619,-63,2425,2242,1777,195,472,178,52,203,21516,407,105,3400,811,1069,289,428,134,611,-500,-1174,216,-134,-792,-144,-905,-174,212,-264,222,374,3028,886,214,-174,-279,390,756,-178,395,-75,88,37,14,323,54,-81,-161,430,44,203,1613,119,37,117,-407,287,-178,29,424,42,-50,-182,-65,-136,10,132,443,-79,-222,-130,1288,214,134,121,2527,24405,271,-31,142,1924,-281,-2,-607,6039,151,-79,44,-2,-18,128,645,136,24378,325,23,77,262,256,-14,1027,113,-250,12850,-229,-98,-25,-107,1145,26019,-12,-653,92,142,397,100,346,-285,1733,285,111,18,54,4513,-71,1681,487,23523,1395,-39,237,313,132,336,88,-418,161,-27,31,10248,-98,65,-111,-142,-115,395,428,-60,-243,-416,275,-2,-52,758,67,12,-365,586,1002,-23,-275,136,619,44,-128,180,311,176,508,706,224,573,121,-176,-94,10,147,-56,277,-136,79,-363,-218,-16,201,-42,8,-98,628,136,1239,-37,-176,16498,-18,687,113,374,65,-138,-138,-73,-90,-174,-170,336,8857,220,409,-176,298,0,180,563,67,-6,65,92,180,-281,-851,19194,329,63,-84,6247,-170,37,2,13635,-344,382,231,275,-48,-105,-943,489,302,254,-252,308,-90,1132,876,115,208,92,-239,-323,445,638,298,-113,-140,100,-544,149,537,865,491,983,275,126,-75,-21,140,2221,203,571,-170,6108,-92,300,884,926,-428,54,191,8361,680,533,287,2126,239,-63,189,3927,65,1342,50,558,71,367,42,-144,189,-4,332,340,60,575,247,121,-2,84,4660,1805,319,371,901,0,319,355,890,285,865,888,-77,111,8,-35,1197,-18,1500,416,-25,636,-35,5018,92,4,390,-386,-92,48,-159,54,-65,-14,-60,510,1655,241,966,-90,16,-14,-6,233,84,2410,8,407,205,-44,-67,92,157,-94,273,-77,147,1382,-159,-117,359,-222,697,-44,624,1048,98,876,56,409,-56,441,195,-2,138,56,88,27,252,872,69,6,-2,77,-12,161,226,-174,1180,392,-273,384,60,84,384,-262,134,92,617,-98,237,-60,176,6,241,-18,-233,147,1803,-166,-712,147,-485,37774,12156,-191,287,-300,195,178,37,311,50,-208,35,355,90,-140,-113,378,3992,-193,302,-42,-94,-25,401,806,-23,531,1092,-58,44,2,920,88,0,226,491,2343,46,54,-138,-130,75,-201,79,3107,4,489,25,426,29,-321,-18,52,-46,-88,1357,-323,853,-29,262,876,21,-159,102,924,-46,1286,8834,35,374,-107,52,1987,-27,834,182,296,105,176,94,323,1239,-2,94,176,-10,25,203,456,109,474,-10,-743,548,180,477,586,1559,296,544,147,-224,590,92,-27,199,-63,443,130,250,2446,-2,407,6,107,100,-264,16,166,-960,86,869,516,94,752,754,67,84,-191,84,4215,-21,109,121,-58,899,168,1229,37,-132,531,434,170,874,-117,279,-4,2866,14840,71,603,2521,37,-44,2904,107,279,58,1328,1674,699,-16,60,-27,-46,567,71,115,111,178,256,56,2422,485,44,439,29,588,701,16,-287,3271,29,84,132,979,201,-296,-21,42,-109,239,-731,-193,27,645,-218,598,649,3433,865,727,88,-8,73,426,119,285,567,-203,-27,3627,-48,35,277,27,2,90,-657,342,31,-46,6,592,956,1054,922,-52,-69,56,163,441,-756,321,353,2,16,-205,-100,153,374,727,37,199,199,-54,12,142,8,376,430,712,-109,-388,-75,-226,-4,63,2063,128,75,193,247,-33,-142,121,-65,0,851,189,340,-81,222,-88,258,117,-58,113,506,-71,54,46,-128,2672,-54,-422,1910,388,201,287,98,46,29,825,31,-25,264,802,111,1582,355,210,437,77,-111,-35,972,113,548,-12,363,-48,359,-294,18,168,-52,39,325,842,659,825,-73,195,222,1143,71,195,15022,1069,264,-210,10,208,2,-2,313,191,8,821,1006,-21,579,-27,300,-239,-197,25,239,-69,1483,615,48,44,233,77,243,94,268,-48,29,-27,462,182,172,31,241,-29,121,-16,35,-56,77,-477,21,-117,-71,16,0,-489,493,-399,533,428,-14,-287,-6,147,-2,157,239,371,588,395,-56,382,-126,506,187,355,510,4,176,920,-109,18,153,140,575,29,149,-8,550,6,107,0,691,37,268,886,1552,317,98,111,29,56,395,311,317,-86,350,84,180,-18,-35,-260,-334,166,-376,39,-12,46,378,256,170,-187,-336,136,212,-98,-25,914,6421,105,-174,11063,100,-140,94,-388,37,821,37,7369,231,4,-2,-229,117,115,-39,2479,1094,191,142,762,-174,56,1107,71,123,1428,3681,115,-149,14888,229,-378,420,353,107,60,197,12,-96,344,-268,594,-378,203,-189,-65,212,163,-132,-8,920,134,256,311,838,937,14,-44,-308,668,-220,355,195,605,256,-453,174,313,4509,168,-63,651,388,-149,222,4,6,96,250,-96,130,182,289,-149,132,10944,603,23838,28736,22279,14,60,115,39,-214,588,371,7176,10,-138,4087,706,418,-500,86,-174,550,1584,-166,229,-71,-94,1790,332,132,521,-258,-35,640,-88,256,-126,16,266,13617,31,1857,25,-195,235,187,-113,498,195,-27,-77,170,-172,-214,424,2807,123,-58,546,1122,107,525,956,214,371,-403,367,558,218,453,271,287,357,155,189,-147,9519,168,21877,987,29,134,533,-42,792,18,365,479,-178,189,-117,170,117,6089,128,-42,65,147,100,174,722,44,-84,-23,258,50,-10,195,264,3650,71,92,-46,-401,8,157,168,25,-94,107,363,-439,-155,92,-65,172,-142,94,611,-180,-77,-69,161,67,2097,-37,216,163,25,105,668,-14,46,332,-195,411,508,434,693,144,111,-153,77,168,182,-50,323,214,540,1689,-416,420,39,134,-31,3042,514,11969,1130,-344,4539,649,-48,126,-21,-666,226,-384,84,361,163,363,548,1017,77,-161,7586,33,-153,327,203,664,1403,23,-6,390,1220,1496,-161,3250,1464,2048,48,287,-81,29,596,802,86,2345,239,117,439,447,371,720,271,296,308,197,69,-115,107,46,149,336,63,327,138,-111,661,-115,2462,756,6,279,361,214,453,1531,138,-42,1229,-168,10,535,58,409,-48,134,48,142,437,321,-44,739,149,767,298,-54,159,483,224,815,-111,117,619,48,-42,615,258,94,100,-90,-16,159,16,-92,601,31,527,-69,273,239,-23,1078,798,-88,107,1895,147,-163,-245,102,-2,584,136,382,1334,-60,239,243,489,205,-69,16,-119,-256,-69,109,481,12,-27,531,523,205,90,-75,-73,-71,605,594,-174,-81,294,50,-21,46,63,149,18429,6299,848,88,100,155,-25,155,105,-16,147,138,46,10,-4,100,189,-187,1828,382,-321,107,4465,-90,-268,-46,-191,403,1405,-105,582,598,264,-73,1040,491,-123,855,71,2446,441,348,151,88,-155,-65,2414,-233,588,-73,-37,33,516,54,222,130,50,-81,-44,-134,332,-199,42,100,117,-16,12810,-31,1157,434,-35,294,117,796,252,266,153,-838,121,260,56,73,-371,-258,552,-134,767,-71,233,16,224,470,933,1128,4179,-153,-10,88,262,-94,-214,-75,-29,426,773,153,985,-237,151,10,-113,201,184,79,-159,31,187,2408,409,-6,10,241,1971,105,1237,-105,50,1052,39,-84,262,346,-123,222,-100,69,166,254,23,147,170,13064,-130,153,699,-434,479,363,1767,-29,346,243,235,-1078,285,1117,254,-86,126,380,224,86,-161,1426,0,23,18576,243,69,-216,422,302,615,4,224,18,397,8,-166,514,378,252,323,176,-605,155,-182,-287,147,1021,-128,216,-46,2008,336,203,33,12303,697,-23,231,77,342,-12,25,558,71,2990,-33,-23,334,714,2242,119,86,498,1508,-71,-510,-79,134,-304,-136,182,487,203,378,395,-48,2790,199,2179,128,1183,67,-212,550,1132,-10,153,21,-111,521,235,-147,222,37,256,-134,203,-46,542,7989,355,1216,638,512,264,689,271,718,1338,500,27,199,-212,344,65,132,54,745,363,84,109,344,277,443,-8,208,92,428,1138,126,42,-18,-231,1784,96,731,-266,958,1622,140,809,-289,-151,317,128,256,592,1162,1187,369,27,21,289,2,-151,147,851,-155,308,-81,195,-178,918,235,-84,65,2189,935,-98,10,-117,231,374,678,537,321,674,-119,176,12,247,353,254,-35,-73,-90,714,178,-12,2,-69,338,344,96,161,239,2189,182,-1124,-16,98,172,937,46,-52,84,468,296,245,216,-60,311,201,472,73,54,806,632,220,71,-29,-6,23,144,-56,346,-4,166,254,777,-94,220,18,18,1395,25,4677,149,170,401,268,69,220,495,-224,144,48,1674,31,-65,50,363,33,266,-193,1143,31,-52,256,2,60,-33,464,531,2,651,342,336,319,123,42,-50,170,121,52,12627,111,73,-275,191,27,151,785,617,184,-277,16,153,477,-86,142,-67,136,25,136,176,-63,-69,979,-14,1281,-75,-50,-273,-94,25,189,-447,16,58,-243,418,48,178,226,-371,119,92,21,81,260,182,252,128,-37,-218,491,-203,8,682,800,-195,-31,92,163,58,142,1204,-382,416,428,205,37,-466,296,-241,187,191,111,231,31,2660,266,794,16,481,201,75,2303,-4,2231,102,195,323,-336,273,184,-426,294,-140,306,-10,119,79,178,682,-79,18,168,-35,27,102,197,109,-107,96,105,121,-134,153,155,332,10,422,-39,485,2559,361,-39,819,-54,937,365,147,16,214,23,834,94,134,23,260,332,1027,96,680,388,-161,60,-332,229,483,1031,750,115,-6,73,1069,432,729,29,1950,123,-33,2097,48,258,-35,86,4,33,-287,378,31,88,-748,-107,525,176,243,348,739,685,-21,-44,52,151,-10,81,-46,172,140,191,0,161,313,-346,407,44,504,193,218,107,115,208,1805,668,353,235,42,-369,16544,245,1792,218,294,1737,413,92,2,81,411,-84,403,-166,-100,208,680,197,128,60,-96,203,311,1252,42,392,-18,67,369,1080,17489,14858,75,-75,-126,65,-16,44,998,56,-81,111,208,-111,-90,147,-153,422,-174,361,-79,392,245,254,-25,16,756,601,69,380,8,533,31,63,178,638,441,1368,-33,-107,11963,23006,21270,13402,10822,30741,6539,437,1630,235,-197,462,119,138,516,189,92,-367,-191,243,-88,18,102,392,298,203,-123,191,-33,-195,25,224,216,239,1019,189,197,-86,44,-79,-12,128,-27,8,-155,96,392,-174,-33,153,-111,243,714,-33,187,-73,224,138,558,-231,201,374,-332,205,92,235,229,69,157,365,567,33,285,130,25,178,289,63,33,159,-12,157,743,220,155,-69,96,-27,1115,-14,98,338,273,321,-191,88,823,182,65,-229,-481,292,25,132,105,71,214,94,27,598,262,-109,1803,33,144,315,65,229,287,378,-48,33,1863,39,121,71,-10,27,479,247,136,-65,264,-63,722,92,359,1508,632,1395,327,10,77,201,-44,395,44,-105,151,-98,645,218,638,21,327,367,7945,35,-90,407,-84,-92,151,180,149,210,-21,693,386,111,-325,128,155,58,-14,-195,271,243,18,-189,-94,645,168,-113,67,153,-18,-98,111,-100,-12,519,8,424,172,-357,281,163,81,325,157,416,6,189,98,3189,79,489,73,733,-27,796,-191,8,60,657,6,1281,48,2334,332,403,819,420,107,71,151,27,-8,214,182,-94,142,462,163,785,218,-2,504,35,-102,502,298,1718,256,-105,-134,23,-52,-33,79,470,-94,117,107,172,289,561,-86,2582,-50,-308,447,-126,75,18,596,12,-21,-195,-90,531,733,334,-6,323,264,-58,121,170,60,329,1164,-153,220,14,279,102,-37,233,550,-81,361,-615,413,-205,2,-172,27,42,90,27,380,-96,14,27,-6,25,748,281,195,-33,762,735,636,159,27,762,-105,283,161,46,130,77,1002,-44,18,281,8,161,-439,554,1945,479,79,212,-235,180,170,-115,2242,264,-264,65,63,1208,63,121,-10,550,708,365,311,21,-21,222,-283,-35,-23,111,37,23,111,222,495,430,300,161,-37,-428,-413,552,65,239,611,-12,50,210,283,-69,218,6,102,619,226,514,1826,216,-67,126,-369,250,-14,134,350,-157,212,8,-231,-130,-132,-218,323,357,1069,134,-321,582,168,35,390,65,14,-159,65,-75,128,323,321,296,10,157,332,121,-18,176,676,-132,84,714,-46,-27,14,-140,153,172,231,2946,75,781,256,-25,210,460,647,1441,195,643,-56,136,73,2080,-12,214,218,63,42,1456,439,-6,563,1443,-107,-105,281,21,163,-10,-33,813,386,300,166,182,468,6,434,-445,178,-149,451,-367,-58,63,504,117,544,369,516,-77,-105,-73,100,79,-132,1132,-27,-10,514,542,325,-172,73,384,155,-46,239,298,107,8,956,273,54,598,292,233,195,13367,239,561,-113,113,184,1141,-46,247,-115,157,1763,14,111,504,512,-88,252,504,199,346,-71,287,121,2578,52,138,945,239,-56,6392,229,626,743,806,123,880,1933,-4,268,178,912,149,922,191,229,65,1420,52,-714,729,664,-102,2,98,6,281,1080,439,-14,6,598,56,25,18,428,-168,-50,60,334,111,1615,14,798,77,0,84,155,-235,-37,-197,2280,75,1557,-14,231,304,220,128,460,-12,-18,243,46,-73,-44,187,666,666,2429,231,231,334,-67,-178,-60,81,25,229,-224,325,-77,1111,-39,554,-16,119,109,1298,77,2,420,65,29,8,126,590,159,313,75,54,-159,273,-18,569,121,159,853,10729,306,693,8,94,239,-144,48,203,275,590,-96,201,258,-56,798,-8,109,37,0,187,25,153,531,174,128,96,157,88,-374,-27,332,-69,132,-52,-31,-252,205,-514,-50,-201,292,245,216,191,111,353,0,550,-12,138,-12,-33,54,54,481,1233,-58,-77,-52,159,46,210,334,52,1050,-77,-4,96,3208,-60,247,54,-52,52,-161,-304,-98,136,210,342,54,123,329,-27,716,203,1101,-54,0,703,58,-92,216,-2,848,-81,4,71,172,827,166,65,-96,-187,88,1262,98,1134,233,706,52,33,214,294,325,-319,201,353,-105,-73,201,502,182,52,23,-67,18,132,-94,2,590,325,489,645,-632,6,84,115,187,716,27,348,149,153,363,29,147,409,-136,6,-48,111,550,-31,432,14,-54,10,1468,144,54,649,260,2,111,46,222,119,1157,187,-48,0,35,365,21,453,329,-39,-29,25,1128,283,371,-289,258,958,437,-462,1334,-39,1065,29,432,-50,-119,113,298,-279,48,50,153,46,168,21,516,890,191,590,-63,294,1607,640,218,50,1082,4,-130,-130,159,-212,-69,481,46,-63,-18,157,-48,176,266,1389,-163,220,96,60,94,376,-52,1926,63,79,35,451,-6,216,332,205,605,722,-119,231,10,-63,142,84,361,60,-130,199,258,537,-81,464,-92,14,94,363,-48,273,-23,874,37,-140,-140,52,7489,689,2206,134,-102,50,-86,1853,302,386,-516,260,384,0,1019,178,149,229,208,-374,63,134,-119,-8,144,132,54,52,254,-128,798,-413,77,27,14,273,470,672,-44,350,493,77,180,-100,52,271,682,483,25,-2,134,498,-65,537,262,-29,48,281,-39,756,-6,92,220,-58,-100,-119,-39,-54,42,56,-21,180,546,416,79,-56,73,18,311,-287,521,235,-319,-25,407,111,84,-88,216,294,4,483,63,197,954,264,439,69,189,96,275,512,77,317,92,273,235,-44,73,729,-123,69,-346,71,-767,-14,107,208,54,65,176,157,-119,-271,292,180,2088,33,529,-292,178,29,-382,-48,516,54,-126,-12,-182,903,52,201,220,113,25,44,21,374,294,21,388,220,60,302,264,60,-102,-365,439,695,252,189,-42,-100,-33,336,462,25,-224,-69,350,184,214,48,67,117,-176,1214,-84,441,-136,289,758,378,342,109,67,71,128,451,-201,-54,163,81,48,-39,-33,14,67,819,16,516,-73,-115,222,336,487,434,256,220,1666,-67,311,96,498,69,424,-37,353,119,-168,23,2624,75,174,56,187,413,8,-327,71,-77,315,180,626,275,229,79,329,2,-92,247,798,6,2561,153,92,189,521,-56,21,-340,924,1958,1441,48,233,1544,664,-121,2450,216,634,306,-31,121,73,224,111,0,357,346,176,147,500,-94,-12,481,27,203,-37,2704,-35,2183,-304,1990,33,-4,161,-31,10841,25,132,67,-247,46,42,779,153,-50,210,4539,-52,1609,2,54,-134,601,94,416,-50,170,-35,357,283,3639,-643,25410,111,516,-115,37,18,298,73,1876,2366,176,-88,-60,39,195,289,306,334,27,-21,716,-8,-100,31,-367,605,-67,60,273,-37,-27,2492,-332,264,58,21,58,10,-12,163,-16,348,14,266,-54,226,46,184,21530,-31,27,-10,241,256,1506,151,485,661,107,90,-136,-18,-256,575,359,134,48,88,237,1019,-35,126,5593,205,-23,-109,321,-199,-12,96,645,453,-31,130,1328,161,142,-682,584,323,2742,-94,3215,-16,-31,205,16,506,456,138,-94,109,96,273,182,29,325,18,94,983,29,-166,205,35,7251,1452,-63,-10,130,4026,149,239,678,512,208,-594,-29,960,113,172,241,13936,75,264,18740,2109,-126,1069,123,348,287,2660,-18,682,79,176,-27,-1670,109,-52,285,-44,2450,224,21,13804,189,18,1641,184,79,142,-56,67,-21,-10,11824,941,-140,35,111,-31,-63,-65,121,-409,-71,-63,50,-311,-60,239,29,153,182,336,113,491,893,-115,176,44,50,733,-98,254,954,-229,6539,987,46,25,5898,268,449,136,626,-281,-174,6648,168,71,-395,16,-73,-71,306,601,161,-73,416,-107,-16,189,138,-29,117,489,590,857,785,-16,-96,4,714,88,10069,1588,-69,-132,-50,44,13516,-56,1172,113,-56,1628,1086,12,319,231,-63,243,23,21650,11687,60,-92,96,86,308,340,323,588,-138,5549,-71,-155,-48,266,-77,105,245,1458,46,-199,54,96,-109,584,-63,33,113,3198,172,144,136,-42,-4,52,84,-33,189,-109,247,668,189,29,1250,3868,794,1647,-79,16,60,567,7361,275,260,411,-65,172,16,-174,386,25,113,628,300,12,69,75,212,907,659,84,661,39,699,636,306,340,506,13820,1884,-8,2,56,69,357,16,37,399,159,380,14571,119,199,-23,-31,-44,134,458,432,353,79,-56,250,39,287,357,855,1620,-153,208,46,5249,-25,90,-94,153,-50,-90,136,138,10,-56,-37,123,363,130,-58,943,-77,208,-437,-29,-21,-119,233,453,535,279,1758,197,384,523,29,159,63,-18,128,203,506,115,-77,-71,63,126,22186,-115,1687,10,254,176,138,1033,-67,601,-100,231,132,-29,1611,-241,500,203,462,6,453,-69,71,187,-54,-338,655,632,21102,11038,96,1422,2477,271,544,411,189,14,2122,6,65,405,-676,-115,334,107,-56,294,338,187,2567,27,-21,355,92,-88,3042,546,1853,149,1643,67,123,60,344,88,268,25,-302,-96,561,126,311,15588,-168,29,-23,4,1157,35,1603,1903,182,-2,77,157,123,132,493,407,630,1689,277,105,107,71,264,664,395,33,245,298,-75,102,1231,6,1122,-136,-29,424,1550,-10,65,233,123,56,44,332,-35,218,90,655,250,27,12,86,84,371,546,565,277,500,392,4,12,-67,176,-21,-172,691,2219,2498,81,-2,592,144,535,-56,5184,-100,-94,-27,50,-193,184,132,-121,-220,90,-21,1225,197,111,31,29,1464,363,441,149,92,9540,250,149,12,-6,117,649,-220,-130,250,430,231,96,237,52,56,14,178,1239,857,1122,-378,273,115,208,880,247,731,26326,296,5024,144,367,243,334,409,48,31,-2,-287,-75,60,73,1821,153,25,109,31,42,-73,445,18,71,2198,180,71,212,50,912,1647,-65,-134,132,21,109,-130,60,100,674,29,252,897,258,260,-96,361,42,69,73,50,-220,-117,119,281,6,8,123,67,195,-262,100,279,84,180,-155,-23,100,-237,117,741,661,71,-262,-2,-86,348,376,107,332,37,102,-130,-8,-58,273,239,777,4,1008,233,-67,35,-44,241,119,292,23,-271,96,-67,1365,-245,-117,-77,456,117,10,44,191,1926,514,115,27,-193,489,96,474,142,271,-6,231,258,-264,-50,-35,-50,14,256,23,460,205,2,159,-54,-33,54,737,168,1017,-31,869,-27,338,634,130,46,332,6,258,447,233,348,-115,283,292,126,128,111,645,-52,-10,-210,-2,65,-235,-67,739,210,451,258,-296,-37,226,-197,-136,430,817,98,130,58,-477,140,-65,-10,46,-195,6919,31,569,0,-10,-94,-60,399,-317,353,260,806,42,205,729,153,474,-90,-130,151,722,584,84,-94,136,924,239,409,296,-138,552,12,16,115,369,-48,27,-487,16,287,289,899,367,241,6,218,161,481,571,81,147,67,75,-56,287,109,552,672,-18,182,151,-987,392,69,527,325,495,178,-77,-426,685,29,699,81,502,-166,-397,140,340,800,722,168,226,-287,-84,138,-27,176,472,189,21,1847,2191,-138,-37,-371,12652,1819,0,203,-262,-50,1664,298,69,445,138,6,107,27,52,1271,126,8,-81,113,4,-77,-63,-134,-336,208,176,216,-52,1269,92,262,271,121,130,170,-8,157,182,819,254,338,10,884,1073,214,-142,502,184,86,92,140,44,111,-121,23,1256,-81,21,-426,-29,155,218,35,2,60,334,-6,-187,-79,-283,18,86,586,117,29,-46,71,39,-73,60,73,25,35,102,-300,672,151,-6,54,178,201,287,-289,100,458,-226,554,367,-136,10,-6,-233,342,210,4,58,306,60,107,306,56,609,-163,54,8,149,12,216,-42,0,138,31224,857,-317,624,781,58,-214,294,214,142,102,-42,355,-222,-245,-44,361,2275,69,109,-31,-140,273,201,50,319,-98,-71,2,745,4152,481,60,29,226,180,157,502,6564,205,-161,-37,8,-12,7625,1092,-2,8506,229,-52,-140,73,111,216,-18,355,1691,21,229,193,39,1071,275,67,1422,96,-235,128,67,12,886,247,353,-2,86,21,166,187,149,325,3034,321,1040,-58,18,-42,18,-31,94,65,346,94,210,1775,65,195,117,-977,174,39,60,121,52,60,29,195,52,224,117,73,4910,1506,-132,107,-48,-16,661,157,424,-292,-117,827,63,-224,6,449,357,724,243,313,0,260,140,1748,149,-121,302,-285,-369,132,-12,23012,-71,508,271,-502,216,-191,86,12,21,-161,-52,-14,-111,-14,-126,0,-79,-16,-271,0,79,-411,29,2,-18,2189,109,-262,775,30140,-27,84,153,-96,273,100,96,10616,2149,63,182,35,-142,1584,836,224,479,-79,554,203,332,29,1447,86,853,92,102,-195,647,201,672,195,-52,155,-14,147,392,65,1099,-193,210,113,81,10,386,447,-18,44,680,69,561,100,-14,48,745,-229,23,21,84,67,508,130,136,-544,-27,98,115,54,615,23,531,1088,1649,584,25,44,65,281,11782,23,418,233,126,-386,1017,220,8,315,123,52,1647,376,21,8,98,98,-44,35,605,-39,44,130,1130,23,-23,90,241,153,18,451,216,182,189,386,-220,184,153,67,50,67,-208,237,201,35,-382,-52,102,187,88,142,142,1489,3656,12,584,50,107,90,-50,203,69,-6,48,178,134,54,6,-58,-306,63,23,-48,-94,79,346,397,-71,205,605,218,-25,16,184,100,-123,117,12,77,294,0,184,33,348,-23,134,69,-18,563,745,107,540,256,0,25,359,380,201,-31,214,102,-27,218,147,-144,-33,166,189,134,-16,117,180,1454,54,-16,-157,638,504,315,-10,279,23,6,-403,-214,-468,1903,102,73,-25,60,4738,283,-42,-172,-4,130,12,157,155,115,-159,-592,432,205,1664,294,550,50,313,289,199,111,1149,130,-109,1073,18,21,1670,489,1138,-67,21,21,838,79,-84,1681,287,18,-71,-105,313,119,-50,332,16,98,357,-493,-510,2893,2,56,52,-382,1099,22039,168,102,46,-245,6,98,-155,-21,-14,863,445,-12,401,1626,46,876,8,613,-264,-189,0,-8,69,1092,21,481,-546,-39,302,153,-18,81,222,565,304,783,-275,-79,-52,132,-869,275,-23,-46,2372,149,321,-21,166,94,258,243,592,75,13829,313,60,-18,422,172,6,512,-205,-174,-6,4,4,52,-54,-37,893,1555,8,-63,-180,-4,-35,-71,153,-529,-161,-63,159,90,193,466,271,-18,142,893,-6,16,321,-39,224,46,75,-569,285,283,111,809,136,-12,247,-48,577,-153,-123,281,81,-94,-239,1956,-52,-12,48,416,859,29,-2,676,256,54,266,-39,710,531,720,1279,-516,289,-44,-31,6016,113,138,174,138,-456,28123,353,441,29,470,27,168,195,144,456,182,8,81,426,500,4,1679,422,1561,163,182,-119,-92,371,121,178,-199,-65,-189,63,-65,71,-479,-338,48,409,361,-384,54,353,287,367,161,332,-63,235,86,254,71,-48,945,-31,-388,119,-117,844,2164,86,12,-401,2973,84,43221,38430,-100,155,-163,3429,15382,1054,-102,-474,119,-39,-130,12,-86,-12,374,619,15085,11463,212,60,-21,86,184,-52,44,199,96,-27,208,630,231,-369,-58,37,-210,-472,430,-42,-199,-18,102,-6,-548,514,4,2,-56,-48,88,485,-266,84,151,39,86,-117,27,-470,-42,-174,2805,58,73,100,96,233,46,592,-136,279,92,109,-69,-117,-90,-25,-75,-16,-81,-205,-48,0,334,519,2969,9824,2368,10204,-149,-23,142,182,35,132,720,-132,27,-256,58,-12,264,113,250,138,8,277,-60,-140,121,2065,58,388,-31,369,12,403,-12,63,5963,81,16,-142,525,-657,464,-296,264,6,81,-52,81,-21,163,302,283,573,432,184,229,134,325,144,-33,50,31,-1040,357,481,271,212,243,-12,266,102,220,-525,-264,-27,884,916,703,392,-18,115,-235,-16,-235,247,142,-90,863,-2,-107,609,489,208,161,77,933,174,199,170,311,29,275,323,-75,1536,289,37,205,0,44,212,224,479,216,-58,44,-42,18,-208,109,6,-432,737,187,-163,-359,96,374,18494,1548,8,19730,-102,-23,-8,8,7346,30010,472,-346,3669,136,67,7607,2090,2715,-50,590,60,-16,58,39,-60,138,100,325,23,1475,-287,470,275,1952,71,-21,1401,252,44,56,-703,12,226,84,-71,-56,77,-283,138,52,117,111,-75,271,37,197,605,432,-760,531,-18,109,941,123,359,18,1693,1002,119,283,-100,2061,1143,1176,31014,17450,58,216,119,-189,-54,121,582,178,844,-96,-187,8,-216,-113,113,411,-523,197,-50,-107,23,216,111,275,416,-123,166,25597,762,81,25,33,21,241,105,-54,434,229,-378,-603,-144,764,605,-23,838,-187,69,-174,905,-262,147,371,79,-69,355,-951,-294,105,96,1611,111,25,1771,-71,0,-27,-63,115,758,52,-37,69,296,531,296,279,201,81,781,21,365,590,-46,73,-6,-2,-18,52,958,-18,109,306,-33,212,-203,964,380,296,-451,-29,-77,-273,8,23,916,195,809,107,67,-144,-69,142,50,281,218,84,37,96,58,-119,233,498,31,168,350,1071,-92,390,651,943,189,-8,376,210,296,342,39,18,479,2,-98,571,88,371,-56,365,-75,50,-384,71,-214,0,380,48,519,-197,102,-92,86,-424,100,-806,1525,144,-58,191,-4,523,361,11885,630,60,731,128,63,44,-100,384,128,84,8269,23,6526,-27,-52,15073,579,-128,56,-308,-6,456,88,888,-23,-149,529,247,302,-12,197,16,197,-281,-134,-155,210,563,447,220,4196,-105,-92,554,-79,479,811,-4,109,277,-48,-90,-8,-128,48,182,779,4612,-111,-33,12,52,-96,14,2015,285,-102,1107,1609,63,1008,-130,12,2101,193,29,138,-2,800,-109,-144,-102,294,-214,632,144,-451,-33,21,-90,371,18,987,350,67,197,603,-374,-144,567,573,294,180,77,474,2170,1481,-88,67,216,4,380,493,35,752,182,561,-168,-27,254,126,262,254,357,405,-10,773,163,102,-504,-56,4055,208,73,1010,-96,147,-128,-132,254,75,325,596,35,-121,1115,11790,-16,342,33,33,96,-311,279,1914,317,157,117,441,603,35,63,577,275,-14,523,168,191,722,430,128,199,126,56,50,25,29121,1162,777,126,-519,-39,-262,1296,12,-48,-226,-44,-44,63,695,174,23,77,-69,-81,296,1204,-109,441,1872,231,130,-52,163,-2,363,252,1973,73,-77,500,92,367,-111,153,18,33,-283,5972,90,25,407,-229,18,664,243,180,46,159,710,-250,1260,54,65,592,760,-8,153,-115,477,25,5461,-109,611,653,895,-69,-94,56,81,-86,25,1368,-16,279,882,781,329,735,382,44,-184,178,-134,67,10,-342,199,176,69,168,300,144,359,489,163,98,462,-208,111,208,-48,-6,275,-313,401,-8,14560,6858,-180,60,311,1479,-23,16798,119,-308,54,-37,128,-300,100,332,208,451,126,182,544,56,-155,-35,-77,-210,25,18,-50,678,224,-100,-98,-100,208,-29,317,371,123,489,256,-42,27,241,35,-37,102,-121,-69,308,489,250,170,584,-445,462,-201,239,632,338,4,128,-155,323,178,-113,287,521,1067,-44,594,985,504,-27,-563,-149,-187,10,235,-111,1805,77,678,306,-191,-163,-172,-119,193,-590,653,460,197,-113,571,-302,-25,71,144,132,113,1002,109,163,806,1340,550,231,136,60,115,619,-42,-126,193,-258,346,21190,363,-35,-75,14,140,-21,296,2534,144,258,622,2633,54,-336,317,285,-285,170,-25,-201,224,313,10,350,313,-203,94,27,56,703,277,197,-388,21,-29,628,413,3769,3559,107,58,827,86,6281,226,75,151,-928,651,386,575,128,1090,2,512,220,-84,-86,-254,56,170,1035,29,69,174,168,-10,-136,350,-27,558,96,-382,-71,579,-33,-37,-113,346,-35,149,142,178,-75,369,23,2,-25,52,-189,1792,218,-287,-767,937,4240,-50,123,-90,819,575,250,388,1351,-260,-73,514,199,182,-2,336,6,-44,334,416,-14,-6,922,-16,-477,117,-100,90,193,-12,88,37,1836,-86,336,-130,-73,-851,-14,1067,2061,250,-1636,-29,-113,115,235,31,37,-29,344,96,63,58,281,33,306,285,161,823,554,21541,2193,-382,18,4,42,-60,90,1987,144,-855,-821,-302,277,-92,-371,1660,21,-584,977,126,-166,-483,2433,-16,-109,292,203,226,4513,2280,-266,817,363,-279,2513,2752,-86,247,29,355,25,10158,-609,-1359,-2462,-7861,-933,-554,546,935,63,-84,189,44,292,-273,878,4545,6047,29,0,-29,-33,2315,519,926,25,0,149,109,-527,1040,56,-54,983,208,-31,-46,369,58,495,914,18,4303,-182,-2,-2,-546,-92,-77,546,350,67,79,105,180,4,195,90,52,-77,69,-273,308,783,504,159,105,16,-8,-201,-42,907,25,283,399,-29,138,54,-90,426,336,582,1052,506,-229,-52,13058,210,-29,-73,-4,-37,313,-58,258,-237,86,96,-111,1742,142,-63,-111,63,445,-37,12,58,-130,-218,39,5434,2,117,4,189,380,39,119,113,353,304,302,790,50,155,-4,50,25,521,-96,315,-8,151,-71,197,8,-8,65,-214,-54,94,1704,65,33,153,111,8140,-4,94,42,-44,96,163,4396,10,296,-75,-107,285,31,178,81,27,96,-151,706,1380,-163,-111,237,21,10,-39,287,140,1103,-128,250,29,2,-37,-39,-102,399,132,111,319,77,-16,58,16,-81,1042,710,-218,-81,-113,485,256,174,2,113,71,56,14,84,195,-6,935,71,247,3328,1660,386,-6,1149,-1170,477,-33,189,18,180,48,8,21,430,-96,157,237,-92,29,1588,872,479,46,88,-33,268,-201,495,554,-10,63,86,237,2599,468,-168,5936,4070,117,-37,-100,827,21,-161,6253,56,153,2778,-25,63,6430,6369,1229,-519,63,157,424,-132,42,-628,-73,31,239,203,863,260,630,197,-262,456,117,3408,237,205,-2,418,449,788,117,63,-73,77,-14,84,6409,401,-2,653,-153,424,-79,42,-94,226,245,8,52,-67,-88,-239,14,222,-39,533,172,-224,58,271,205,317,11122,17048,199,147,27,10313,8428,199,3242,-69,8,121,-39,18,-54,-6,-197,262,-16,23,168,-180,-1460,613,174,277,6,81,2,722,170,0,510,-73,ALL

-130,-177,-28,266,-170,-326,-222,-93,10,159,-3,-643,-502,-129,-31,247,-100,-498,11195,-20,188,-75,-29,-19,150,-119,-82,-63,-44,-24,-232,31,-701,-366,-413,-437,54,650,1453,632,362,14640,10675,17262,11636,14738,15303,217,-6,222,1491,2967,963,1218,35,95,262,-105,133,260,28,128,46,0,833,390,2222,246,592,-1046,-1123,1766,-420,-637,-59,-57,138,863,872,-139,285,1652,-8,38,35,583,-103,708,1263,445,1019,705,1655,852,149,-149,-16,402,218,-39,186,-175,257,191,-339,31,4192,689,-833,536,-116,85,130,414,-1373,28,7,449,209,-445,26,-186,206,1044,-76,-330,-77,-65,257,348,285,4,61,217,-11,325,304,1201,1249,485,-256,121,180,942,175,224,435,804,154,-165,219,61,-62,1046,1432,-365,772,-247,1472,-164,1065,186,3359,329,-149,177,426,1487,2769,1687,4608,30,-135,846,592,287,40,24,26,437,2343,423,-16,62,-229,79,-52,-18,-1062,-10,3561,7,-51,-575,1955,3931,453,39,638,3895,106,866,475,244,84,449,432,3575,932,698,134,-558,78,91,6817,-353,444,3233,-36,1261,3479,-170,239,-11,-33,21519,-66,4514,2177,114,144,805,1553,1039,140,-59,465,925,1883,319,6462,422,6604,-13,-2,170,-29,42,1026,398,82,630,2613,92,795,-219,618,33,2058,126,3794,2283,-884,54,-122,96,46,-1022,-65,119,122,218,613,630,1692,850,338,87,-703,-189,36,3784,3303,246,48,9,156,685,1514,-76,15324,3997,6308,110,1027,392,449,330,1554,538,99,-286,421,75,812,231,383,3943,659,73,-264,1295,-24,217,654,-2,100,27,111,20,276,3141,2953,2029,326,884,830,1838,164,345,1751,2547,2165,178,125,377,504,553,3438,760,310,462,1262,819,19,-44,1363,294,-28,924,310,164,9660,229,291,162,1221,106,413,299,17,511,172,4151,93,309,-141,1462,908,595,2081,259,141,737,1745,1056,200,800,1380,370,217,-5,-350,2638,2087,1110,-624,324,381,-41,18,-60,190,-171,20,159,44,412,772,1414,758,1594,1045,650,393,380,-30,-576,18,-169,906,2419,-84,2,535,368,557,740,229,311,19,82,968,846,404,56,743,135,527,83,2782,170,-99,294,547,905,853,1281,1281,776,3771,232,391,-4,-157,-383,317,-108,669,1408,1357,127,2477,865,-69,-621,1511,-589,281,-100,51,62,1973,4841,-297,96,-106,144,148,673,-61,7,177,467,1034,-23,565,768,2,1548,194,-30,1014,682,392,208,414,295,275,818,59,683,322,-104,273,304,1522,976,174,1040,56,-196,477,2848,42,1524,286,132,4699,870,-333,402,495,115,-295,35,1624,1123,520,743,345,561,485,212,-822,812,576,463,937,104,550,11744,617,999,561,1947,294,579,1617,124,272,107,5801,544,478,-16,460,-570,29,267,-207,560,-13,297,1663,1644,196,-33,1701,-1,-8,-77,13777,282,168,443,535,25231,128,-1313,2491,-285,728,47,860,740,1216,1453,495,145,1729,247,-338,1010,646,1731,260,253,829,1497,209,696,500,174,-117,1513,112,519,230,165,-41,206,169,104,631,923,472,899,-1066,676,119,912,209,-142,-20,101,387,915,114,850,-316,581,1901,212,39,238,1619,129,741,-232,310,79,94,137,2366,485,-434,-3,559,1934,199,705,138,38,-44,2375,281,579,3251,263,-765,-36,-42,975,189,502,78,1981,122,144,326,-176,679,609,536,636,935,1735,-193,549,3154,449,426,1076,46,1722,704,1088,872,0,349,273,671,-200,486,-93,-193,-140,427,287,489,291,-27,320,1105,338,1473,768,18,93,510,283,1055,-343,-194,165,368,701,203,1269,1264,133,1242,-58,99,305,469,472,405,386,479,1775,1064,556,-2080,638,259,11,332,898,232,580,-136,393,101,782,257,290,307,207,454,-96,161,1158,373,9132,211,610,152,35,1544,-268,914,1205,-377,37,389,10157,228,43,-256,125,193,-859,29,187,-15,171,-207,1472,338,268,53,2628,323,179,-61,1510,1508,45,1225,306,535,26,89,-20,-193,193,2611,-134,589,189,194,3655,323,64,-111,4661,1473,210,-93,553,-237,7275,2859,1712,182,478,-153,-54,197,21530,539,275,10164,2218,1727,576,365,364,1062,-456,-2087,400,-54,-1133,-273,-697,-348,117,-249,168,894,4738,810,159,-142,-166,994,989,-364,309,18,208,167,-7,481,229,-213,-107,285,-76,110,1604,100,-188,-34,-23,301,-576,140,611,74,-403,-192,-170,-348,285,-13,936,-92,-319,-237,1153,108,99,537,4854,22757,1065,44,249,1265,-288,225,-1288,10728,21,-328,-114,57,-54,253,953,402,18971,123,97,64,155,335,-169,432,89,-473,18447,-171,-105,234,-152,2052,19944,50,-988,30,21,207,127,552,-532,1853,107,210,-26,24,6532,-69,921,114,24225,2131,25,605,486,187,552,113,-195,57,677,-95,11871,-199,362,55,44,-67,739,353,-746,-172,-616,253,143,21,348,84,24,-445,639,837,-110,-503,286,965,-20,-150,38,357,258,805,1242,187,409,431,-95,-76,-61,193,37,259,93,189,-214,-93,144,423,-21,154,-139,683,64,1730,-143,-378,19330,-172,1162,360,232,53,-274,-133,-59,-57,-182,-205,501,13018,1186,435,-273,542,33,44,780,-98,-11,95,0,117,-172,-1510,17884,919,63,45,9361,-142,-29,-48,14363,-496,763,337,401,-38,-181,391,904,350,724,-204,344,-374,903,735,-33,261,189,-563,-52,325,664,908,-47,-160,44,-901,95,469,2006,1071,955,340,386,-346,204,48,1797,196,860,14,8751,-73,313,1674,1924,-196,74,764,10661,1714,648,308,4498,302,42,151,6795,18,749,0,675,162,632,118,385,307,-101,104,1078,-570,2800,383,-158,-24,82,700,3106,316,-109,458,90,599,736,1278,362,2067,3629,-155,-154,-61,177,2782,441,5393,363,65,1075,-29,10813,420,-35,497,-795,-40,77,-244,49,-21,-194,-89,598,3326,1223,854,-5,40,51,139,292,126,5645,204,384,56,-15,4399,17,195,-19,-4,-64,50,3350,96,-98,369,84,798,132,161,1770,213,1421,127,228,-98,495,93,59,-114,-59,31,-15,32,2654,143,-222,69,87,26,81,64,-104,2585,618,-328,507,261,139,679,-427,121,-252,653,-258,130,-234,147,-163,136,-38,-504,317,2476,-190,-868,636,-838,15390,10879,78,176,-376,469,227,85,568,69,-397,133,432,62,-1,-22,1068,5709,-84,584,158,-4,5,843,3414,-80,692,1415,-126,9,45,1519,120,-9,185,1031,4695,95,141,-83,-136,1,-3,106,3417,109,1084,14,712,17,-96,-174,54,35,-7,3511,-255,1166,-38,385,1248,-792,166,-294,1112,94,2291,13261,15,785,6,154,2435,136,1087,110,433,1,332,100,95,702,1242,-44,461,11,76,3,550,262,998,7,-912,1116,502,208,791,1297,256,642,377,-215,1227,68,-29,313,-55,781,233,294,2648,10,571,579,-1721,201,-170,45,310,-1620,-25,1308,116,161,1450,1466,58,43,177,147,5576,-64,450,216,-64,3291,503,1983,155,-114,769,526,498,1118,-115,229,115,1841,17369,77,1005,4805,295,38,5431,51,85,96,2023,2235,1587,257,160,112,47,1762,95,399,206,19,-21,64,3904,1205,-65,564,58,843,1033,-252,-244,2561,64,-858,318,1388,349,-199,-15,210,-107,74,-1397,-211,88,1522,-751,1223,1105,7974,1024,1582,139,924,78,505,-3,561,1070,-333,-67,8052,187,-655,224,21,-107,-11,-1150,502,-297,-42,117,1117,591,1086,1608,-156,120,214,226,523,-1013,759,507,-113,147,-152,-48,-273,512,1169,-13,-80,206,-96,43,64,53,917,286,2023,191,-200,-53,-337,-91,146,3704,299,185,248,279,17,-146,43,121,104,1659,191,1113,-4,306,-284,312,101,26,186,637,-27,57,133,-88,-41,-6,-654,1870,308,208,191,17,24,463,344,50,132,79,649,250,1788,516,709,1229,-103,-82,-183,1570,8,328,207,483,-164,581,68,83,240,69,71,432,860,766,1796,60,441,-1,2478,143,303,24273,1449,339,122,-57,415,-12,126,74,-95,-7,1711,1286,11,1543,-72,-71,-29,-117,163,304,92,2970,1316,564,210,939,12,239,153,562,-73,44,-39,1685,191,117,108,63,-133,186,0,510,-256,-72,-598,-10,41,-44,104,11,-207,741,-707,152,605,-4,150,-136,555,-34,317,702,156,745,907,22,759,-45,905,340,816,595,-112,182,1307,-8,-19,126,75,603,38,121,95,200,81,278,-5,1165,0,618,1973,1317,537,164,61,-165,64,449,683,299,128,421,9,348,-90,7,-110,-79,168,-721,-7,62,104,437,-153,83,-120,-687,347,1312,-38,-36,936,10431,-24,-133,16017,-18,-20,68,-913,-28,8546,100,7216,246,25,-248,-23,354,-153,112,-83,141,239,69,669,-190,86,1590,301,26,434,7756,577,-177,15725,382,-513,789,195,74,97,224,27,-37,212,-286,1203,-410,673,-190,460,284,132,-39,13,2344,402,-27,331,1365,2967,160,-75,-1059,2096,-142,841,1024,92,204,-646,221,178,2049,382,-66,355,-108,-599,304,15,33,60,98,-114,142,192,481,-116,-87,18163,361,21619,15850,19196,43,-241,1,471,-308,438,1075,11195,24,-69,3390,199,903,-758,223,-275,976,2682,-58,630,122,-19,2852,170,20,35,89,-402,351,9,149,-21,279,541,9346,-46,3438,252,-33,302,143,79,562,-265,226,-213,348,-246,-226,289,4558,192,39,505,1369,528,373,1484,431,1149,282,361,1851,436,452,604,222,784,1174,436,-266,14338,160,18472,1245,196,53,41,-235,902,-40,305,119,-462,20,51,254,348,548,11,59,81,340,54,439,18,85,-382,5,420,-183,-49,166,322,5654,3,163,-55,-946,105,120,52,-303,-12,-177,525,-361,16,107,-198,132,-287,22,973,57,-152,-431,138,358,2336,-76,362,227,-30,139,1112,44,110,349,-158,657,1200,1103,860,268,342,-209,46,102,109,39,498,316,2664,2616,-539,292,2,19,-5,3994,694,16659,895,-355,8477,2167,116,154,-67,-676,553,-295,267,814,3,328,1002,1212,-109,-166,6329,57,-129,190,-10,457,2494,127,6,984,2123,3115,-126,6031,2546,767,104,71,-35,-27,1101,1451,244,3021,111,51,86,355,479,1630,328,374,1859,317,12,-57,99,69,70,319,395,658,63,-239,932,107,7571,3011,143,676,448,331,231,5439,119,13,497,-59,-26,589,-92,6080,16,57,152,348,87,384,343,947,283,927,225,-108,494,628,424,818,59,206,1039,-16,-43,630,507,239,205,-100,63,72,35,-105,1756,100,185,241,-290,351,-81,5807,819,-610,385,39,176,7,-335,671,-347,1767,-18,15,1542,730,1472,308,919,67,-1051,-94,-78,-164,-250,-280,477,73,-42,553,131,-19,-267,-2,-6,-66,38,768,-273,4,580,133,153,33,582,1080,18453,8450,2151,30,29,321,9,337,237,6,172,333,56,22,-23,36,167,-325,1946,359,-251,233,7188,-361,-227,-155,-60,767,1642,-147,683,683,564,-116,1583,242,-169,1854,152,172,723,-1,125,106,-143,19,1588,-184,1207,-126,176,-2,1130,-80,450,402,241,-20,98,8,754,-286,112,370,301,-139,12265,-1132,2968,756,-19,157,92,1522,174,200,422,-1029,650,293,6,66,-349,-164,604,-188,1005,11,397,193,292,700,1839,4069,8651,90,-85,10,210,-209,-237,-13,147,1246,242,256,1869,-183,141,75,-163,35,160,-33,-547,-16,-21,2481,1625,123,20,225,4215,157,956,-4,73,818,-51,-242,103,191,-317,221,-191,25,103,795,49,37,260,18386,-228,287,2012,22,658,402,455,60,609,278,349,-1822,244,450,263,-444,306,233,343,700,-12,2540,104,-30,23491,399,207,-247,670,595,353,51,143,248,291,4,10,958,477,-39,553,255,-936,95,-39,-220,146,1727,-195,277,45,3742,681,-140,33,20114,2001,-6,300,14,656,-76,-361,393,486,5422,23,-43,80,675,3254,320,280,700,2940,3,-448,-87,290,-665,192,568,600,-73,476,558,-10,1821,-146,1647,163,1358,-43,-9,728,2351,138,1349,-24,-505,2456,748,-107,401,216,189,-59,200,-36,549,3711,313,278,1340,191,171,435,657,467,8921,414,12,288,-251,483,358,800,233,379,525,60,335,464,128,1203,26,463,91,364,806,185,55,-66,-244,2244,1358,1091,-60,2253,2996,97,2717,-455,-188,342,335,714,542,1770,1859,707,139,108,221,205,-133,-127,350,-176,533,7,103,-362,1063,389,-33,129,5633,1442,292,310,-132,-117,564,1722,588,-851,617,-97,324,-131,303,606,301,221,-113,-277,1604,6,-24,-30,13,326,164,530,5,776,879,129,-2349,0,49,242,51,-11,133,-38,511,304,200,624,1,615,10,267,45,23,768,1694,185,85,27,-178,-75,221,9,135,-223,79,227,1487,-81,316,59,211,1115,15,9468,150,483,593,277,109,342,428,-688,279,-23,2582,104,-58,161,582,33,618,-515,2526,19,5,146,-36,259,-44,627,561,469,550,274,312,246,19,149,9,37,326,-34,16254,606,130,-325,241,143,388,97,343,200,-239,-31,219,546,-34,312,-61,56,-48,26,134,-144,11,1157,-44,688,-61,56,-552,-59,105,589,-384,185,25,-138,2344,-93,312,421,-512,-100,96,212,89,933,159,267,63,-99,-277,636,-260,8,684,1101,-293,-282,170,298,131,56,1000,-522,295,313,61,140,-145,1228,-108,227,-208,134,96,264,11152,607,1184,-315,554,250,52,1832,-172,976,24,110,95,-769,369,133,-467,310,-456,263,95,844,120,15,657,-42,67,340,-380,284,327,291,-187,24,185,43,156,-122,82,-11,103,-66,673,33,913,5632,482,-18,568,-90,1024,1339,130,70,213,-78,1361,227,444,-127,480,148,1251,214,513,-53,-108,73,-338,147,877,911,1279,146,75,158,682,388,897,-76,2900,81,-53,6453,-65,-78,2,216,196,73,-568,514,-308,130,-1076,-360,553,40,87,179,562,1232,-246,-108,171,405,247,343,-15,229,188,412,120,439,557,-451,1463,-160,1809,436,290,65,257,-30,3092,962,466,219,70,-273,16914,604,4298,70,132,1342,1429,91,118,-16,965,-41,1420,-222,-146,121,1028,540,142,-59,-58,136,329,1646,52,344,19,-9,173,2657,21144,13958,194,-78,325,129,95,60,499,127,-22,127,596,61,142,81,-245,620,-233,250,-11,352,459,427,6,57,1042,1370,282,386,-3,541,177,65,22,831,517,984,-8,-210,18141,19009,20378,11892,16759,17741,9267,1025,2764,435,-267,557,429,41,769,418,114,-524,-287,629,285,-86,-165,941,28,-40,-115,434,50,40,-15,443,236,33,1075,64,197,-204,27,0,-42,21,145,38,-114,-202,292,-243,396,315,-119,847,1188,-332,206,-100,822,173,1806,-411,121,593,-279,0,88,261,935,96,144,288,1177,136,218,115,55,-42,362,30,-16,-26,125,19,630,205,77,0,120,-366,1383,-23,66,237,290,245,-689,160,1868,280,266,-27,-1510,429,57,260,222,74,306,75,-15,727,570,11,2627,-26,-24,383,-2,64,386,391,92,-8,1922,59,224,-17,214,-71,1758,401,175,-122,318,-27,670,57,313,1994,601,1974,48,77,132,212,-19,562,333,-117,36,-134,1165,472,490,68,582,564,10338,138,-80,1037,102,-167,160,14,127,72,-9,828,163,-20,-399,316,133,99,21,-43,158,244,-12,-260,-153,697,182,-144,-468,102,-135,-152,55,36,48,1026,-58,674,236,-803,330,587,1078,690,-9,1057,-26,290,-96,5870,403,478,121,515,184,540,-287,-17,166,392,-29,2415,152,2501,174,433,825,134,56,62,114,-140,29,169,459,-177,128,399,141,1590,320,-92,937,-455,-75,2063,493,5315,382,76,172,116,102,-142,178,592,-161,170,381,139,300,767,-7,3482,-114,-320,477,-53,479,78,1259,-99,-954,-521,57,994,1850,113,-25,436,-254,41,129,167,162,721,1543,-14,172,72,76,573,-101,367,606,-33,286,-1199,1080,-376,42,-292,-21,48,121,6,712,-188,47,90,-9,-137,1087,757,386,1026,1011,571,1138,484,93,1096,-378,180,620,11,918,238,1404,0,158,519,-11,773,-588,749,2315,599,133,471,-47,168,186,-15,3913,387,-344,26,324,1431,-17,64,-26,1068,1582,595,156,-82,-323,77,-684,-98,57,83,375,46,57,-63,707,417,515,31,86,-537,-619,1486,76,241,468,-78,114,302,252,169,618,480,21,1067,463,881,2534,348,63,-23,-592,-476,43,86,237,-386,493,4,-224,-54,-152,-557,630,442,998,137,-358,675,340,30,1281,214,53,-30,178,-58,-239,98,1501,294,-41,-58,185,-109,344,169,1501,-288,279,930,-107,23,304,-134,369,348,631,7119,296,848,-171,118,297,575,1053,1110,45,609,-62,206,200,2764,-3,208,289,70,430,3273,638,138,5502,3187,73,70,256,15,-230,34,14,1056,457,360,989,357,529,64,733,-170,620,-166,692,-295,-64,-91,870,420,970,505,1251,167,-199,-153,283,63,-707,567,-154,62,799,671,325,-136,-315,451,264,323,-31,589,382,1,781,616,-210,1251,544,487,229,21604,80,751,-77,280,267,769,-309,344,-244,-90,1875,120,22,920,305,-6,687,0,127,746,152,686,353,5165,38,97,1767,190,83,7528,161,415,1004,1469,752,445,3024,14,215,169,1510,-61,1344,650,560,81,2887,0,-1385,1338,1156,-133,51,34,-17,472,2078,363,-159,216,699,-48,-100,-39,434,-512,-42,-19,1670,-114,2136,124,1407,196,-20,220,106,-48,-242,535,357,38,2763,90,84,95,383,26,83,92,86,52,123,100,0,210,1507,505,4652,149,527,1783,-98,-57,73,116,17,412,-188,910,-305,1962,-633,201,-36,218,187,2685,123,98,838,0,59,3,87,742,642,889,153,43,99,264,-38,998,113,233,274,13176,716,843,38,64,315,-76,34,149,676,242,-99,368,178,-88,864,176,211,105,27,239,158,247,1945,196,44,-7,246,118,-453,-7,429,-29,171,35,158,-166,193,-800,-76,-453,1250,258,319,93,181,783,-114,717,48,-11,24,-168,51,3,679,1166,-100,-25,76,124,-88,179,314,-1261,1400,-149,-371,151,5467,-254,198,-33,-223,131,-350,-247,10,506,149,372,-1,146,305,-14,553,93,1163,-204,-28,1074,21,-288,12,47,83,37,-2,-8,274,1185,95,70,129,-35,270,1028,-97,865,592,1416,-26,55,220,422,468,-40,265,312,-26,209,240,774,184,441,72,362,140,210,-153,-49,875,454,665,537,-912,71,110,63,409,892,78,704,96,289,589,0,58,311,-100,38,203,72,613,16,610,98,-26,-10,2050,147,23,955,357,15,675,55,213,115,1727,671,27,6,143,297,133,1166,775,-132,110,35,1122,951,386,-420,315,1036,551,-229,915,14,980,60,156,26,-171,81,397,-304,53,152,-666,147,478,146,1104,1620,205,1892,-19,344,2082,1414,59,370,1474,70,-56,-43,376,-205,-258,560,151,43,-24,845,-4,164,209,2287,-36,-52,267,517,2,516,-297,3013,-234,116,5,162,153,383,144,796,1090,648,-94,240,62,-46,-97,509,1464,139,-243,46,557,1150,-162,2115,-191,179,400,1091,66,318,327,1430,80,142,-185,148,16816,1376,2504,164,-88,34,3,2948,375,1204,-719,378,695,174,1648,99,52,463,234,-385,108,92,-173,-20,41,87,-35,120,591,-157,1334,-509,229,49,57,338,949,1087,96,406,479,344,258,-129,140,1846,615,272,35,-130,45,954,-36,947,486,14,101,563,1,979,80,175,669,-9,132,2,-7,67,490,-19,15,172,467,133,-135,-17,511,103,680,-243,595,564,-38,-103,560,-27,-164,-174,453,607,-131,592,144,270,1754,229,814,0,105,680,312,633,347,330,150,1405,315,-24,71,956,-110,107,-473,56,-1300,-16,-33,500,-110,60,353,191,-523,-65,1232,231,1953,71,334,-187,233,417,293,-93,815,5,-5,-34,-44,1161,-83,898,356,483,114,32,233,647,290,-54,139,43,270,286,565,210,-46,-643,465,1291,782,418,121,-182,0,623,588,-10,367,-167,196,634,393,-358,102,23,-153,1457,6,687,-44,284,1831,706,1656,200,469,224,474,1627,-152,-681,434,38,-42,-48,41,124,395,1695,-286,918,102,-41,1959,1191,786,899,599,113,3352,194,487,81,352,8,1370,45,708,282,-207,252,5057,759,29,438,172,696,48,-369,-30,-43,497,206,1744,373,532,122,330,17,-43,151,116,21,6274,1096,38,161,1455,-42,52,-245,1361,5042,1737,-37,762,6184,1051,-349,4193,95,-101,593,57,209,349,296,99,-79,12,258,-186,223,1751,-67,63,2385,146,268,56,1613,50,7016,-551,5846,-8,19,21,82,18580,49,60,-32,-412,-52,77,811,1068,95,355,5160,-26,12955,79,83,-218,1147,95,418,78,40,124,357,357,4919,-379,21948,51,671,-18,669,158,339,2070,1976,3364,31,-107,55,49,-23,336,533,152,477,-71,2294,-52,12,44,-360,701,-173,302,342,-80,73,1665,-1213,419,360,191,38,-12,-94,3,152,243,-10,821,-267,44,63,48,19966,46,595,21,636,294,2208,-18,599,407,150,80,-161,-160,-323,542,1050,70,68,246,331,2462,-30,174,4410,108,57,431,53,-229,-125,-13,1166,278,-10,142,3273,173,520,-848,917,554,7303,-57,6031,17,20,380,318,916,3865,543,-175,-36,-93,1051,309,-25,411,399,195,2230,-21,-157,-69,-26,16859,2004,-51,-113,143,8949,766,112,742,3395,424,-243,-49,5498,117,102,196,18157,30,778,19735,3900,-276,1708,15,617,852,6266,-34,1870,73,87,235,-625,153,24,389,300,1537,97,-107,21018,373,34,2643,226,81,140,3,18,-243,-129,11306,3623,-48,79,166,-27,-42,-14,488,-377,-99,62,-40,-577,-7,133,20,94,246,226,213,173,569,-189,458,384,80,1025,-210,144,1405,-430,13949,3928,252,-10,11472,461,1134,693,137,-371,-351,12307,497,162,-161,47,12,-27,604,1519,357,116,611,-116,-29,937,-127,-24,60,499,1536,2195,833,28,190,130,965,-184,15228,1357,13,-297,127,176,14719,265,1695,188,-64,3862,4187,-21,385,-95,173,114,48,22605,14761,34,0,-49,213,1710,1043,242,524,-164,9201,-80,388,-19,309,-122,67,494,6074,70,-372,-1,82,-215,-69,-150,178,489,10565,412,516,63,-12,59,95,155,-75,182,-299,-17,1492,323,54,1723,4723,1310,3483,9,123,135,1523,12618,372,258,141,-78,156,69,-175,400,34,251,1212,1335,50,86,485,225,1428,641,241,663,-46,860,1496,1560,616,767,18877,2822,-90,-27,106,115,-18,-362,47,821,133,449,21771,2,818,140,20,62,181,686,810,1427,-108,-19,608,20,860,496,1373,2026,-389,100,47,8051,249,41,209,47,4,-111,62,261,-60,80,-57,105,608,379,0,958,264,380,-1128,-104,-22,-283,617,322,311,689,3172,366,476,325,174,179,174,41,122,987,1007,26,497,36,114,214,22377,-164,-546,74,240,248,261,2885,-680,7201,-249,302,80,33,3650,131,462,187,1132,166,492,46,133,322,4,-397,3990,329,21945,12657,137,1901,3959,322,956,237,1369,295,5400,474,242,601,-71,-314,1401,218,3,1008,620,533,5327,34,47,680,67,-108,2851,969,3363,177,2934,-169,163,317,412,103,2069,125,-322,-182,1857,-41,361,17593,-156,153,-20,-11,1917,98,2061,2123,283,283,552,275,602,224,1116,767,625,2758,1862,112,-6,184,753,1375,537,33,264,191,1,143,919,83,2386,-120,-8,856,2784,200,210,618,-51,437,-78,404,52,311,8,850,667,17,10,-125,-36,513,1627,1488,552,1218,961,32,140,38,508,-116,-104,1213,3848,1688,131,-34,1673,329,1376,-97,6415,77,80,362,-49,-24,1050,526,-265,115,-183,-32,3763,427,562,155,142,5916,646,1214,278,43,15980,1379,524,69,60,92,1709,-79,22,183,535,7,97,339,73,166,-39,606,2920,1398,1574,-483,539,159,300,1148,811,979,13574,592,9134,669,386,245,822,936,49,257,-629,-337,-86,48,349,4138,90,186,21,23,0,-18,1006,191,76,4180,189,-57,18727,84,1358,3334,-179,-20,366,0,165,-98,-108,216,929,-5,382,4105,225,345,-95,474,252,102,133,253,-277,-57,464,487,251,-31,292,28,2614,-364,188,267,-22,227,-19,3,139,-344,191,1790,1474,511,-255,194,150,600,423,568,597,65,99,-19,-26,-77,437,494,1541,23,1123,1067,-82,-286,157,515,-89,376,60,-527,235,60,2648,-57,-391,-37,337,225,-30,-14,229,2593,608,-186,10,-225,1307,66,633,164,403,-36,334,409,-13,-17,202,-267,136,165,20,233,115,67,39,11,-58,77,877,182,1557,-114,1838,125,805,2577,118,278,341,962,387,1139,614,274,-33,490,652,38,457,127,2048,93,-49,-391,98,181,-153,200,1881,134,325,1083,-375,413,150,-107,-68,732,723,212,-113,264,-1166,-33,3,-20,-125,40,11899,208,1503,454,267,37,19,805,-85,269,457,1286,14,773,210,589,949,-61,-506,269,652,622,98,65,226,1853,408,442,545,-144,504,20,137,173,632,95,21,-520,-19,93,502,2059,482,217,29,592,136,492,917,474,-16,-48,73,-31,282,82,1030,795,267,167,105,-1931,454,537,334,615,1800,-113,-248,-322,723,-120,1060,346,2224,-109,-378,238,342,1271,349,348,884,-221,-200,704,-182,-30,327,18,65,1502,2846,-145,-5,62,16129,1966,-69,835,-197,-106,3778,171,23,90,219,131,17,107,64,1069,149,114,197,429,-76,-98,7,291,-378,180,-9,491,27,1733,17,134,444,0,-55,571,-76,648,-346,2250,120,138,-11,2108,1468,439,-282,340,381,-1,569,90,-69,279,-316,63,1535,-217,152,-547,9,129,154,-28,15,40,24,281,-167,-208,-202,102,83,1043,234,18,15,86,-38,-162,10,30,131,139,95,-230,1097,184,-84,19,266,290,103,-226,152,1043,-219,478,505,-445,13,145,-498,535,274,-1,375,579,63,355,94,-33,1458,-339,283,-81,116,-379,48,-40,-55,624,14170,1622,-516,3080,2591,304,-145,478,866,182,62,-165,326,-431,-164,6,413,2665,-179,121,45,-98,213,471,556,376,52,108,57,1643,7803,590,11,171,286,114,227,971,9698,523,153,-151,31,-43,16527,2065,59,12515,841,27,-286,184,-4,159,95,341,3927,158,31,119,592,2183,551,70,1890,48,-164,197,466,102,1112,956,1139,128,36,-205,193,108,148,832,6920,108,1938,-35,-136,-9,-10,-52,295,-162,611,83,1310,1864,126,407,444,-2293,644,-22,59,249,-46,44,46,198,66,563,217,233,13017,4407,-73,460,-76,25,1012,-28,657,-180,-217,2729,142,-219,539,2589,316,646,344,710,97,337,203,3079,357,-39,332,83,-434,-97,-21,15906,131,1126,734,-692,367,-145,143,114,-5,-223,29,15,-24,-57,-42,3,344,136,-146,-67,79,-353,18,-143,-50,1497,168,-1200,403,11194,-337,534,161,-68,1203,411,112,14023,4030,95,746,48,-175,2781,707,283,783,-87,1156,1893,236,129,1929,263,1587,169,70,-213,740,407,980,-127,21,1263,54,174,1940,187,978,-696,28,165,61,-26,766,219,28,11,1025,-437,956,114,-23,142,1797,-235,-21,52,133,37,691,178,614,-553,239,188,112,25,417,8,3113,2427,2351,730,252,-149,99,841,18263,43,469,486,432,-473,2608,957,298,1357,156,0,2370,1386,-64,-62,320,-130,-190,3,902,-66,47,-73,2624,5,85,476,102,551,193,1052,326,172,384,242,-73,-1,75,63,-85,233,-223,333,629,19,-655,65,108,128,-255,151,128,3029,4559,-16,150,-131,593,114,-397,330,36,59,36,-86,81,190,32,13,-116,48,39,76,-59,285,511,551,78,253,61,293,-60,-1,34,33,-66,-19,59,33,378,193,197,90,378,34,229,218,34,784,781,441,510,76,122,-90,286,1626,404,-108,446,81,-52,257,980,10,-73,309,339,178,123,-24,324,4775,-13,-25,103,876,994,40,39,407,46,68,283,-141,53,2244,32,246,25,38,7509,522,40,-58,-58,157,-75,88,107,-7,0,-1018,439,257,2810,760,-63,844,355,211,245,445,1968,239,64,2032,122,56,2363,1035,1332,-21,-29,69,584,42,26,2819,354,-50,-57,-17,-42,109,0,96,35,49,308,19,-176,9908,158,-15,-234,-492,1448,14286,-243,-64,85,-93,-40,45,-78,-70,-33,1745,786,96,175,1543,330,3001,-57,1018,-595,-101,-101,-12,204,1316,-21,85,-776,-76,541,241,-99,89,321,759,409,1555,42,475,-7,5,-2442,344,-67,6,11886,6,-130,24,518,290,244,523,441,83,20940,903,-14,19,583,126,77,1349,100,43,-8,76,80,60,-22,14,1225,2709,57,-39,-338,-1,-51,-95,19,-425,-84,120,98,208,154,1355,49,41,168,806,-96,-2,1133,-124,167,52,286,-133,604,324,9,1145,139,9,19,-78,533,-114,-61,340,-34,-113,-188,3115,-31,0,133,1693,974,-13,-309,919,399,164,588,60,1249,480,880,2734,-638,1658,-47,14,9819,-1,189,23,195,-804,23203,62,783,-55,272,7,43,302,81,1352,398,-24,-37,802,965,53,2967,930,3840,108,1009,-19,21,1025,28,-36,-163,-59,19,85,178,38,-226,-164,48,2257,777,-499,-251,126,5752,713,37,244,-21,715,247,544,310,-120,1554,10,-384,-192,-100,1477,2812,54,-92,-443,8192,43,8147,14219,-208,626,-129,4362,19976,2406,-103,-39,227,23,-216,450,-9,-67,-26,650,16446,17185,116,57,117,20,137,-267,6,221,229,184,143,1229,396,-228,5,91,-688,-1196,1120,46,-246,142,-228,22,-763,343,117,-139,-22,-150,48,817,-175,44,81,-43,91,-127,-29,-510,-73,-282,6996,126,558,232,-123,19,30,1089,-622,631,14,-30,-43,-9,283,-57,-6,-67,20,-439,-90,15,223,518,4180,12175,3385,17896,-800,-43,88,205,163,-121,913,-236,65,-320,20,68,287,334,195,125,86,199,-144,-165,264,3289,66,959,-40,376,119,510,-76,86,9261,20,-46,-114,550,-995,410,-248,197,113,0,139,141,-21,126,273,881,741,561,351,218,295,174,164,10,46,-85,-2849,415,400,27,122,50,-344,432,66,-474,-661,-661,123,1047,838,1744,1084,78,126,-407,61,-199,202,51,-95,1063,136,321,554,1188,403,554,101,1437,307,142,220,113,327,344,358,-104,1156,305,61,17,127,88,669,212,209,155,-173,73,-213,-295,-350,418,-11,-1305,331,161,-210,-508,196,1088,14924,463,57,20401,-66,-29,-15,-204,156,-36,894,-1448,1417,25,139,15174,6782,10417,-20,946,-7,-17,313,9,22,58,177,741,-52,774,-39,263,119,3384,323,-36,1577,314,-70,-7,-734,-47,421,80,-92,1,37,-314,326,367,1703,238,-69,96,59,116,1844,579,-1003,186,39,1046,1376,163,647,-2,1534,1886,212,286,-98,4291,3158,1476,11603,20585,-36,439,159,-102,-78,-69,1114,158,5500,60,-78,-38,-5,-137,115,83,-687,356,161,5,59,244,400,370,669,243,299,18616,661,118,-1,268,-53,-30,191,-46,572,0,-149,-574,91,1307,920,133,905,326,129,-226,888,-51,240,530,92,-79,212,-1039,170,120,152,3296,198,29,1685,-38,19,210,115,52,1066,19,2,44,347,1200,275,495,640,200,1517,328,360,927,-141,76,66,222,-6,83,464,-37,330,438,32,168,-114,1415,132,306,-745,-228,-28,-704,118,77,1406,130,694,232,190,36,-1,415,32,242,21,109,-102,80,123,-238,311,450,-232,346,439,1526,-130,39,932,738,115,74,390,838,337,664,-358,32,797,-90,-45,2295,516,135,-22,887,-180,0,-141,-51,-177,-218,305,96,364,-15,161,-131,138,-649,57,-2278,2895,196,49,122,-1,707,810,14219,581,129,985,249,150,-26,-104,66,-147,62,7093,-246,8049,2,44,12624,1240,207,93,-573,25,613,-32,1100,-82,94,1144,868,222,33,110,0,96,-106,-267,-249,240,455,706,182,9256,-92,-67,836,29,-22,777,92,-47,22,-104,-334,14,548,93,284,2338,9535,-11,-30,-92,0,27,-96,3334,562,3,1382,4013,82,2275,-439,-29,3972,456,76,-139,-517,2044,-52,542,-107,152,-582,926,16,-970,-39,273,43,536,416,448,872,57,272,402,-575,-67,840,721,243,65,78,132,3074,3035,-88,7,185,-204,389,951,49,1920,428,1051,54,-47,201,156,-27,-585,344,887,-42,1048,151,20,-1310,-218,1189,46,5,507,1075,348,-26,61,156,107,929,1316,-655,-119,901,15952,-29,177,379,69,481,-550,375,1785,233,44,69,728,1336,38,63,779,851,28,871,9,511,1856,689,-24,1087,-21,374,31,-42,295,1801,2097,154,-570,-15,-265,2868,114,103,-50,30,68,-8,886,586,31,183,-483,9,-459,1239,-484,723,3648,511,189,0,216,38,382,170,6664,-206,41,308,76,673,133,9,-456,10,-45,8489,130,62,550,-157,32,919,412,778,11,148,1032,-64,401,22,4,458,149,-11,255,41,664,-147,200,-1,647,1110,1161,-153,-73,231,-134,-11,108,1478,1,410,470,1292,506,664,386,168,-103,359,-155,91,-112,-414,-13,43,43,139,189,440,583,714,267,681,372,-133,221,256,77,0,231,-285,662,20,12436,10797,-539,90,163,1831,609,12534,90,-99,82,-35,-38,-236,192,605,74,621,235,364,1203,183,-199,-42,-30,-171,151,-27,-8,1687,174,-161,-278,-333,173,0,552,399,121,350,410,-70,114,210,184,0,35,-113,2,879,-77,75,44,350,-729,457,-279,317,703,653,0,148,-555,35,167,-28,369,714,1699,-316,1109,1749,643,-6,-1629,-298,-206,105,-49,-50,2166,94,387,219,-260,-96,-137,45,253,-806,936,1413,669,-168,624,-650,-27,17,241,72,193,899,378,252,863,1517,530,755,235,-152,85,995,40,-203,154,60,928,16106,478,-39,-23,240,294,-66,138,5041,87,210,1022,1755,-150,-413,258,351,8,339,124,-127,78,1229,226,953,-249,19,177,48,35,1167,394,-824,-552,50,-7,548,581,6186,8867,70,131,828,-15,6332,244,84,109,-1742,1987,181,854,196,822,23,1283,38,-200,-377,-418,134,475,1706,-2,166,25,0,-77,-123,656,164,2695,5,-457,-211,429,245,-133,-77,207,-80,152,69,-118,-286,516,54,-51,-411,106,-397,5620,20,-689,-1454,1483,13870,-115,324,-271,1060,468,274,275,2567,-422,-4,1391,178,116,-22,419,36,-38,166,611,25,32,1331,435,-414,152,22,222,437,2,-382,88,4594,-37,252,49,-18,-1318,-186,568,2955,289,-2566,-29,48,91,587,8,-1,-64,526,175,5,1610,740,755,481,473,804,1406,680,8530,2674,-638,-4,0,103,-13,94,2614,100,-1167,-1137,-438,577,-314,-841,-125,35,-1052,978,85,-139,-353,2706,-76,-151,298,855,461,7262,3479,-114,3042,444,-190,1897,5499,153,293,308,1348,95,14716,-648,-3288,-5415,-16945,-1075,-89,801,594,-47,-44,575,-27,544,-61,704,8353,9947,146,0,-276,-33,4761,636,271,48,133,-17,2,-535,203,201,68,298,577,-64,15,0,229,901,926,71,6351,-140,356,-20,-567,-67,37,799,353,110,-49,76,288,-152,217,145,91,19,33,-94,442,860,582,68,263,-19,-19,-205,-70,509,252,836,277,53,37,-40,95,408,347,769,2428,1372,-85,-113,12088,238,60,30,57,5,220,44,129,-388,-56,64,-101,2753,60,90,-14,-120,422,-101,-103,282,-124,-276,-109,5535,-135,38,-8,212,379,42,-191,-168,72,468,738,383,-67,345,16,621,0,760,-1,225,147,1154,-76,268,19,100,261,-79,42,4,1838,56,98,-51,289,6279,66,-76,1159,7,120,363,7166,-123,352,-169,212,706,-142,937,-191,233,73,-106,961,1584,-209,-94,278,-10,104,141,407,463,1303,-27,227,137,38,-1,43,-251,1332,-6,278,493,-216,52,96,-41,100,1663,2410,-174,-367,-282,1442,99,360,275,166,43,76,132,172,161,13,2520,26,546,4374,2294,598,-54,1589,-769,328,-231,578,-23,110,-110,41,-98,492,-52,190,563,-8,266,1437,1473,9,128,125,74,-129,-177,1377,595,-149,706,-38,681,2720,53,-100,691,672,-63,-29,56,1554,19,-96,14299,304,296,5800,-36,78,7217,9162,1130,-507,18,209,421,-84,100,-1700,-275,-66,319,266,1003,72,838,26,-355,156,174,1739,223,305,-5,404,319,1526,161,-274,-287,45,-28,148,11783,909,101,2841,-17,640,-13,-10,-101,213,11,38,25,-57,-119,-63,-63,414,311,535,114,-541,232,290,322,742,17100,12692,210,226,208,14833,12933,530,1350,-124,7,269,2,200,69,63,147,285,-10,296,413,-146,-677,1475,233,643,51,450,-46,612,370,29,333,-19,ALL

-256,-249,-410,24,-535,-810,709,-316,27,14,-69,-1014,-906,-193,331,303,-273,-566,21777,182,272,-135,-12,-270,-44,-183,-206,109,-88,-94,-510,-39,-3766,-403,-358,-257,85,652,10309,6028,3806,10093,10127,19092,17374,23936,21605,366,-236,138,12616,13679,816,4062,-252,0,294,-105,1062,91,68,327,96,-354,190,199,2867,102,750,-1940,-1394,-170,-331,-331,-633,-247,185,266,1839,-2,44,2356,141,-58,112,705,-236,1260,750,91,750,279,1028,948,823,-138,-49,527,205,-79,333,-38,226,280,-103,64,4041,826,-636,447,142,-29,307,49,-2802,-78,354,349,-17,-300,-103,-396,-1,1742,-195,-626,-59,7,304,689,716,425,-95,19,29,747,-356,-293,1029,1007,-386,366,-29,311,-428,364,220,1793,45,145,468,302,565,2739,923,-1086,1619,-531,515,-349,2364,237,1588,333,64,-11,517,636,923,430,2495,-91,-85,-51,-14,589,49,-7,-12,686,2310,-292,-193,136,-427,59,-74,-138,-2283,-103,4366,-22,-39,-206,297,1398,283,131,-79,438,256,663,0,245,-159,-262,-535,1330,869,477,173,-760,178,-374,3846,-1725,767,2404,-373,1455,794,-175,166,4,142,18585,-227,794,991,-9,-51,317,733,814,-132,-121,531,1273,1964,532,5320,616,1830,64,-64,-8,41,82,534,646,-306,1161,320,5,752,-662,195,-74,460,34,2967,1920,-1125,1273,-54,101,148,-1749,-78,9,-635,136,1054,1383,491,970,165,-96,-863,-300,-47,1428,12104,223,160,-38,196,708,1158,-336,12658,1893,3391,-88,1953,-106,527,749,434,594,384,-129,151,180,1010,2,330,3081,341,-309,-507,904,-266,190,968,22,112,-35,96,-29,319,2299,2265,2193,642,391,1148,638,179,91,2300,1344,716,558,129,497,-168,601,2153,720,79,64,1047,-44,148,122,2220,262,-645,1870,639,35,2203,363,55,121,1772,309,344,-8,-2299,1515,753,2290,99,749,-206,2832,816,893,461,-373,535,153,1752,941,203,1849,1247,599,344,-79,349,2020,1139,1551,18,578,168,462,-163,-118,146,-485,38,253,27,264,1314,888,1042,388,394,173,190,-296,-163,-847,-249,274,575,1189,-192,-58,849,282,262,145,-8,-12,-1,-160,525,1216,71,102,2128,374,76,400,3334,223,-321,-4,11,203,830,1027,415,85,2893,782,940,85,-535,-908,478,246,99,1558,1044,119,1357,1111,-126,-1568,773,-561,408,-622,128,176,1158,2770,-428,141,-434,-237,-250,190,-123,-22,94,-18,323,-182,112,-159,105,717,411,-202,688,274,699,245,-31,-118,195,494,-19,-86,331,-1262,222,232,233,119,425,866,-575,-453,1044,1370,-169,1743,534,-15,1547,0,-752,257,403,64,32,21,874,957,135,1114,85,510,139,173,-935,1867,1532,1649,443,333,1387,7533,209,727,757,1166,199,391,309,136,165,233,5813,900,358,-394,29,-1081,49,-121,-55,1958,188,705,1710,2813,112,95,206,-45,56,-48,9419,481,-260,478,47,26823,34,-2759,759,-445,-69,153,914,1105,606,307,205,425,512,-51,-659,1396,170,3910,253,320,784,508,274,380,-31,37,-255,662,21,344,964,-84,-136,353,367,59,1287,282,994,477,-2386,477,227,1861,495,-245,453,42,349,-273,65,249,-267,1192,3572,433,-173,-873,-152,391,66,4,296,-91,-29,339,424,696,128,160,-515,1750,64,834,175,-418,-149,225,-37,878,1431,1391,-621,-8,310,5847,465,74,169,34,71,102,111,-8,552,790,515,2480,1141,1340,-1260,76,1366,-353,272,602,-106,1458,575,462,559,58,4,155,508,-131,-68,-1,-183,-703,670,670,316,478,153,81,1148,-7,410,598,680,94,86,160,829,-877,-115,-255,163,784,179,1125,1058,-131,2,-209,68,266,71,259,31,289,94,1008,368,504,-2305,302,68,-32,29,2152,14,622,-66,76,356,212,349,-84,163,85,1762,45,153,484,32,8094,179,139,507,148,1240,-465,1,354,-914,-142,638,7721,152,88,-193,-99,582,-2028,59,160,-185,2417,-451,814,327,360,190,1373,170,182,17,696,1688,0,1337,-84,1148,72,168,19,491,427,5776,-286,280,-15,158,1682,1041,65,-292,2773,3219,514,-203,1054,-404,2787,2763,3393,376,1168,242,-5,-34,17016,954,260,2910,716,2555,306,981,103,1004,-1282,-1793,447,-286,-1252,-740,-1772,-564,366,-145,651,451,2701,2255,559,-296,-554,1552,1464,-347,103,-131,-168,548,119,601,762,-947,-386,571,0,123,3983,219,608,54,-236,604,-1162,250,1142,-122,-366,-410,-102,-623,185,-25,1381,-123,-1629,-185,1948,438,544,873,1985,23426,320,106,585,3045,-245,253,-2047,7303,27,-293,148,35,-175,655,1054,648,23792,1095,279,99,269,586,444,21,240,-670,13260,-273,-111,511,-28,4148,22178,42,-2000,142,-42,113,415,880,-1012,5360,121,141,27,198,3853,155,462,116,18166,3403,727,1025,1058,188,1088,-5,-169,821,65,-126,8889,-252,-407,108,42,-94,236,510,-1334,-267,-1133,287,113,-121,1236,105,-806,-820,839,109,-35,-1993,500,3951,37,1,-12,769,632,760,678,230,1320,-34,-196,-25,-105,267,-196,816,260,357,-418,195,776,1206,-102,-75,-243,1455,112,417,-534,-504,16063,-175,1626,189,639,1,-448,41,-188,-152,-52,-579,1059,3688,27,505,-1530,414,188,500,591,-230,-139,-51,894,277,-202,-4260,15690,116,163,-264,6229,-240,155,-287,15318,-913,897,454,773,-61,-103,-2216,445,132,961,-188,732,-549,1776,1213,139,330,453,-896,-304,636,1012,55,103,-49,48,-1018,230,676,1987,1814,960,500,151,-507,-189,148,2877,427,1457,-239,7547,-280,1074,1676,2186,-557,-32,34,7007,817,1675,510,6996,226,25,-354,3809,471,86,182,760,123,555,330,-243,109,-22,163,159,-307,-24,645,-192,-56,296,2079,2420,643,-682,366,-72,-1,354,636,417,510,881,-131,125,-135,-133,1508,726,2000,2121,29,545,-24,8003,873,-112,168,-1364,-99,-166,-31,-24,-91,-166,-170,861,2307,-2,1276,-39,146,-529,11,492,180,2785,148,561,393,145,311,81,95,-78,-259,-131,199,1236,-176,69,680,623,588,66,443,1044,330,2017,-68,-12,79,200,151,94,-199,206,7,-99,548,688,24,115,-66,292,843,141,232,-9,1859,686,-2067,-406,61,206,198,-1165,256,-662,1102,-433,180,-458,69,-307,453,-29,-522,753,2985,-98,-2099,64,-350,29500,7507,59,-81,-877,492,-69,112,276,145,-1029,119,609,48,-985,-55,21,4027,-287,678,331,108,-5,1,189,-82,1473,521,-139,-9,216,752,239,-96,200,853,2696,494,-4,18,-132,-49,76,183,2844,233,105,199,512,-176,270,-388,279,-68,-41,2166,126,336,190,-212,947,-482,42,-19,3042,-2,2074,10583,-66,106,-229,377,3558,-14,1539,141,371,-129,213,465,85,1393,-35,-5,119,-105,22,-133,696,789,230,146,-1431,606,397,133,797,1739,461,767,501,-598,457,69,-72,401,-250,992,229,391,4390,146,1041,101,-2265,289,-1205,-876,521,-3409,112,1814,833,411,661,2673,272,-465,903,136,1903,-102,404,264,349,1202,753,2926,260,-294,1179,212,280,488,-334,326,118,1273,20723,118,2097,1582,-108,-2,3984,81,319,-18,1166,1263,1445,-39,21,149,35,717,64,629,203,183,-58,242,2077,189,-166,843,75,813,524,-1098,-1075,4135,24,-1501,769,861,462,-394,-24,-160,-337,-119,-1914,246,29,2508,-1369,246,475,6812,1624,1172,195,-1537,81,300,-51,384,373,-401,89,3456,111,-1055,-273,-29,-400,-89,-1314,455,494,-109,173,807,723,2306,937,-148,-158,501,136,424,-3970,760,608,-188,-159,-252,-111,-715,750,1477,-42,22,222,-115,51,66,-14,21,180,881,1071,-884,-311,-639,307,24,950,273,591,1133,303,34,9,232,136,-106,249,142,95,-85,299,-1186,386,94,-66,364,1297,8,-145,172,-45,-74,-151,-1149,1678,363,-58,975,-51,58,45,260,196,232,190,1384,-784,866,390,562,-1052,206,-126,88,1625,31,722,-339,79,-448,645,-632,141,329,-160,199,368,977,766,89,82,149,245,2266,172,471,15941,451,260,-420,-102,-29,-138,199,7,-82,-37,1755,1051,101,381,-138,-178,-477,-310,7,373,-199,444,625,-42,286,518,18,27,511,594,-262,-45,-22,531,32,196,145,-129,-870,320,-105,860,-1700,113,-584,-39,571,-24,86,-79,-772,853,-877,297,391,7,-277,-76,363,-99,202,361,1337,641,1300,18,1179,-195,673,888,274,802,320,-9,904,-116,21,510,15,763,-65,-4,239,537,17,310,17,4317,28,39,2106,-344,1186,368,44,-374,41,-461,163,-162,108,-81,-133,777,105,-256,-478,-1820,373,-2068,230,12,35,1104,22,138,-156,-1069,370,311,-81,-81,2601,3219,-14,-299,11629,-7,11,-78,-1049,199,185,387,6603,256,-74,243,-349,475,-260,-387,320,72,334,239,750,682,64,1192,407,-68,552,4813,670,-370,15956,-112,-420,71,255,323,153,75,370,-233,579,-192,514,-1082,98,-175,-360,152,-2,42,-9,1272,453,217,735,849,279,69,-149,-518,957,-145,611,183,112,188,-1685,321,390,6682,558,-89,890,-269,-636,253,-48,24,-11,193,-240,195,178,511,287,-129,18928,47,25946,21651,21626,-48,-198,-32,-38,-819,743,2424,9701,151,-64,2369,1293,901,-202,430,-390,864,904,-331,115,253,58,448,230,-88,-21,-414,-1612,494,-179,122,-346,245,313,5390,-5,1524,259,283,404,294,123,953,-784,425,-688,376,-343,-363,-699,2636,505,-101,1632,462,-106,329,1005,357,793,192,256,396,259,226,129,390,1010,89,1,-1648,8758,198,23118,2853,311,108,-512,-237,1024,368,555,229,-648,98,-155,470,212,940,41,1,170,122,32,-222,-45,272,-1112,-4,933,-514,-35,-121,723,9769,-277,-34,-21,-2688,179,123,297,1145,-243,394,274,-756,-266,125,-415,115,-71,92,683,-76,-366,-817,106,206,1816,-133,205,521,-2,37,1048,-314,349,-76,-65,1047,6273,465,-64,94,88,-621,74,146,31,12,310,1086,810,1950,-1246,115,105,45,19,5423,1057,18969,1131,-2102,980,477,131,145,-65,-1545,-121,-69,528,149,-39,708,621,1324,56,-212,7067,8,-260,125,212,122,1072,-287,94,333,1413,1071,-250,8630,3233,82,61,652,-163,-82,1151,1349,589,4561,88,148,856,200,581,-461,594,-45,-371,971,294,27,68,76,631,1253,467,321,401,-475,679,257,3075,898,356,189,349,-106,252,1963,216,41,1239,-86,-29,934,562,1843,27,101,102,357,79,370,569,1119,296,894,500,-326,113,652,37,1545,-557,433,871,19,71,839,-1091,609,96,-207,99,226,4,-529,484,203,-341,-853,-136,54,-189,3221,1458,59,-48,2161,518,-78,-753,482,119,869,192,44,2095,1052,-396,735,544,777,-793,68,-128,-698,-313,-857,703,232,68,1089,-126,-162,-836,-136,-78,-166,59,178,-910,-12,-169,92,-276,-51,-49,212,22118,6795,1400,66,149,82,-44,-397,210,18,-394,417,56,-143,-86,-7,260,-569,417,541,-1549,-18,9950,-753,-547,106,-282,232,2622,-142,776,726,447,-245,447,608,-651,816,-35,-1659,1104,29,95,62,-223,5,240,-1017,814,-363,162,-61,836,199,631,420,302,-37,210,48,1155,-96,143,55,-28,-79,16670,-2859,715,-655,185,303,259,710,-790,435,229,-1548,112,568,-61,61,-700,-300,508,-34,-198,8,557,333,344,321,987,5845,5191,470,-94,35,-2,-286,-712,-270,339,239,438,507,823,-353,11,28,153,156,296,69,-1058,113,128,3327,264,289,-1447,88,1118,371,693,-190,-41,884,-52,-472,1131,-8,-408,267,-267,-175,158,149,14,82,95,7997,-199,287,153,-460,1326,490,196,-74,491,555,-199,-5139,443,1491,532,-430,242,397,391,172,-29,1136,-14,-27,17078,-145,296,-417,433,460,898,119,-81,622,354,56,106,1189,817,-262,1059,-29,-1823,-206,-471,-303,-31,135,-156,-273,62,2480,42,-190,102,12895,2742,-98,562,163,397,-219,-665,713,612,4561,327,-373,-220,1826,1230,108,121,747,-89,94,-2446,-105,129,-481,199,367,800,39,143,625,-15,1259,-537,1202,491,2253,105,-188,371,4201,390,527,-95,-485,3021,1314,-531,230,86,370,-133,196,-249,970,169,1108,-316,799,1,329,1253,286,371,4174,928,37,420,-653,283,1672,304,66,76,955,-17,-11,612,192,1559,146,75,185,925,1418,113,-700,25,-29,500,-81,1309,-532,710,2239,142,814,-1012,-54,118,572,582,490,2071,703,605,109,94,388,245,-414,-481,217,-531,1544,101,111,-933,1645,642,61,102,1743,917,108,410,-289,-71,753,759,1068,-621,1406,-306,388,-149,1161,1356,283,368,-133,-48,1394,-88,-173,-7,22,621,346,240,-98,-41,1279,-25,-4508,118,108,725,125,58,330,78,481,980,274,233,126,1088,-14,378,203,-58,1193,440,163,-115,-76,-739,-205,236,-141,777,-311,159,103,1054,-266,484,39,227,2149,24,3822,142,133,316,1132,-71,165,963,-756,136,-58,706,443,28,226,-257,274,403,-940,1504,106,-186,413,12,521,42,313,982,920,38,814,253,62,41,215,189,62,502,7,12244,578,66,-716,129,491,-199,-22,859,267,-649,363,168,447,44,331,-203,121,-196,9,206,-180,49,2283,-143,696,-135,182,-910,-9,79,531,-836,129,178,-494,142,195,240,807,-947,-18,25,135,189,425,732,545,188,-407,-407,933,-579,-142,571,1074,-245,-176,219,239,393,170,971,-282,24,280,-121,175,-300,293,424,75,-465,9,227,467,3837,321,1454,-651,1108,481,42,-101,-133,1653,-200,350,361,-398,1421,357,-1427,582,-170,423,216,1608,96,-66,373,-185,38,364,-730,-81,56,-212,-179,162,264,378,12,-279,431,240,129,-182,877,-190,572,9288,1401,-143,354,-136,814,1277,-151,95,484,-122,35,52,606,-133,907,219,1512,219,638,876,-193,38,-1283,242,487,812,460,280,-327,-51,817,478,1849,-280,1004,105,55,2364,-108,319,178,-196,200,-148,-935,438,109,-158,-2021,-374,311,243,-517,505,702,1397,-206,35,180,537,326,163,-47,472,371,350,-52,502,460,-49,575,-269,757,-41,702,12,162,1394,2065,1346,417,757,58,-1614,15988,153,2109,-665,-141,735,935,220,52,111,1024,-153,1118,709,-202,331,1812,340,52,-190,38,193,398,2119,65,1004,-34,64,-462,1870,15572,15357,86,-56,199,226,162,-29,1096,84,39,129,324,68,270,561,-230,623,-54,508,25,475,679,12,39,22,-52,575,482,531,-24,745,-52,15,394,239,773,988,111,615,10029,24788,14126,10070,12274,26818,4601,559,1300,95,-455,1088,113,212,1202,451,175,-772,-396,470,-58,-165,-257,816,178,38,-74,404,-8,52,-94,1330,317,91,-123,19,-71,-443,-54,-42,-44,-282,423,160,-287,859,552,-1225,767,373,-95,223,2816,-14,79,-51,502,417,404,-836,-37,249,-678,-35,158,121,478,331,206,178,1581,42,131,212,-166,-41,380,7,-5,44,49,-84,891,273,-28,-487,-44,-1012,1430,159,125,455,920,85,-611,2,1418,263,390,-143,-1837,700,0,383,-172,142,339,42,-39,1044,430,-406,670,-34,54,-512,47,245,303,1289,192,286,901,86,185,-41,266,-270,760,537,277,-99,435,-123,-28,200,133,4087,1346,2493,-339,336,277,-152,-41,-66,61,-297,68,-94,81,216,911,-94,253,874,5692,-123,51,-22,-88,2,113,-62,-25,4,-735,695,349,32,-431,-51,515,121,-4,-62,368,-15,-189,-632,-307,945,-56,-74,-407,-18,-307,-384,495,-22,61,148,44,840,507,-1061,-168,358,72,950,-702,514,-169,142,-200,9208,182,293,34,720,199,143,-443,47,420,196,-209,782,-142,1367,-229,250,424,270,123,141,-86,11,-54,272,750,-287,329,609,396,212,287,190,474,-89,-4,705,1031,2112,173,64,-29,81,108,-222,222,840,8,494,-653,233,856,534,-246,1146,-212,-869,316,-361,1736,99,411,185,-780,-716,31,398,1953,611,-65,663,-508,139,138,68,116,378,1390,98,132,-434,96,252,-207,260,542,59,-78,-1265,-488,-393,71,-391,-21,189,121,51,1297,-548,-15,336,44,-24,1161,293,539,306,1069,668,2017,531,79,1713,-515,537,467,11,256,15,928,-239,7,401,-119,-51,-923,678,1495,931,260,314,-95,329,203,-76,1668,343,-2816,-56,267,2408,0,74,-94,205,1180,928,146,-170,-216,19,-1558,-179,-186,51,651,39,143,-914,719,745,368,74,217,-849,-1067,2306,39,163,1111,-96,109,182,515,-54,300,125,-444,1124,377,227,2257,505,-111,-86,-1092,-266,21,79,85,-380,199,-5,-205,-179,-263,-992,1022,1062,735,246,-579,2027,699,121,843,378,51,21,361,155,-1209,-381,765,819,-172,2,488,-133,149,125,1387,-319,393,1616,-153,101,205,-290,158,958,349,6830,565,1708,1312,237,-4,730,928,2092,44,1300,-51,404,-8,216,-9,162,374,92,715,3189,266,-420,656,2098,-101,32,-9,1,-467,277,41,94,165,467,143,-869,877,384,777,-733,614,-273,1290,-1604,122,-159,1309,605,263,518,1421,1132,-465,-302,-44,203,-1155,2283,-331,108,827,901,507,-192,-347,12,143,368,401,453,279,-98,2582,109,-198,702,272,202,685,12139,91,1978,-58,370,18,1390,-792,153,-451,-263,1483,9,0,561,168,-81,504,-15,236,374,-205,391,111,1213,4,112,3575,62,45,3665,183,119,1524,1416,327,749,2085,-29,569,232,423,-25,424,142,182,61,4095,-245,-1846,1991,1470,-609,28,341,75,1426,839,574,-598,363,947,-106,31,44,490,-1029,-153,-31,-185,-293,1286,-415,292,-441,-121,78,-18,125,-504,1051,-478,42,2248,99,266,-95,-35,-112,17,317,-34,225,58,-64,32,290,938,851,1376,226,722,217,199,-582,-66,148,-27,309,1,-11,-311,2557,-316,853,45,64,132,1645,226,-1,1256,55,-9,44,106,1283,896,366,69,-52,199,920,-219,1269,34,453,935,10762,453,564,216,226,387,-183,123,339,347,223,-48,44,390,-128,846,85,274,-15,14,279,166,202,1095,558,-1,-78,354,481,-1635,-96,451,12,270,-294,-622,-633,-113,-290,-78,-527,1386,78,425,-217,246,592,-176,804,156,91,155,-447,253,-250,313,2577,-689,-1547,66,188,-153,273,689,-2297,1742,-457,-59,34,1626,-163,364,-37,-458,-5,-698,-907,-75,-82,554,1071,-307,502,-88,-1,609,1247,1490,353,-170,1007,15,-388,155,69,-568,0,-96,5,-250,1763,165,4,-341,-109,123,2927,-56,1250,183,1478,-102,200,460,544,468,-69,313,199,18,-595,532,319,64,168,132,212,-44,633,-14,-122,712,460,1652,928,-1861,277,9,226,297,1391,-42,386,-126,138,589,0,179,829,-118,12,-1183,165,706,-148,344,-420,-158,-18,1068,74,-62,417,341,-17,757,-129,71,-126,954,-84,31,-37,29,203,141,408,256,-193,-19,133,2471,552,880,-280,897,1065,601,-264,1136,-450,1310,71,180,-52,-139,129,717,-673,-55,76,-1015,148,-34,200,1232,2770,430,66,692,670,1502,3124,-91,-1581,3595,29,-269,-126,119,-482,-331,-84,75,51,27,901,-106,94,-123,1455,-64,-2067,195,-226,54,175,-378,2659,126,99,-324,-81,0,158,-82,309,1709,1511,55,206,39,-51,-121,349,475,220,-618,19,-185,-178,-242,2121,324,-4,320,411,232,796,394,974,-162,-569,-203,273,6991,445,991,210,-160,188,17,2564,280,336,-594,880,651,477,2437,163,35,1212,330,-1223,-95,190,-176,-19,106,-95,-61,255,633,-85,274,-579,146,136,98,873,1270,940,29,302,559,156,82,-237,-89,655,576,737,-64,213,72,443,-384,276,557,19,15,116,198,1418,86,190,215,-121,222,62,51,-279,-202,-74,51,529,988,954,-431,-199,-14,95,189,-418,729,418,-755,-321,413,176,527,-273,139,-8,-207,1038,-4,113,712,455,1826,240,360,730,-555,982,-54,170,205,252,802,-200,229,1964,-29,62,-779,-48,-2588,-25,108,394,-35,74,0,227,-562,-313,396,574,1289,575,139,-729,188,37,-696,-230,564,-21,-92,-58,-310,965,-206,-1444,212,615,98,151,101,1101,209,-92,42,302,27,730,693,403,-29,-980,782,1175,690,213,247,-159,-1,1049,743,-22,632,378,393,693,284,-141,95,-121,-706,1539,-119,1377,-225,528,1467,1109,770,76,-383,400,223,569,-284,-1200,406,-12,112,-88,-138,-172,633,1487,-471,1162,89,27,732,391,1618,105,158,176,3511,-45,321,108,635,-293,461,25,200,52,-689,162,1473,327,236,256,103,176,28,-783,71,175,645,45,1256,-324,247,283,283,48,-48,227,-12,12,3805,866,-5,146,219,-163,190,-461,1309,1619,5614,-346,-917,2487,633,-814,3807,169,82,182,22,-378,358,307,66,-17,-142,220,-64,-91,391,-169,212,917,121,21,65,2592,1,3136,-991,7949,-138,339,27,-81,16424,125,138,-388,-698,-18,71,-4,1165,195,591,5333,-133,1584,113,-149,-264,1874,200,512,61,200,280,1032,1068,3719,-652,24145,15,283,24,-109,-220,529,-42,521,950,-125,-282,183,81,5,156,475,642,588,-159,236,103,12,269,-876,133,-521,-247,48,94,86,368,-2094,118,8,-2,19,-216,-54,94,-141,237,49,237,-185,11,41,-85,21961,94,131,59,182,762,586,68,562,420,-554,-195,-368,-94,-705,-31,-198,113,-44,329,371,1384,-415,511,6154,165,229,-594,1500,-2568,-66,39,737,864,-37,59,1138,102,145,-1277,1300,465,1426,-82,1420,-284,42,-247,794,1012,3364,1406,-145,-4,-151,1400,732,-35,428,-113,-38,733,-34,-410,169,11,3718,478,-178,-414,115,3996,173,-1,992,1700,-126,-3337,-357,2740,534,1369,190,17989,-56,141,18269,2235,25,1864,94,34,176,1776,-54,1196,964,505,103,-906,113,-7,111,-242,690,-203,-133,25043,19,-79,2005,403,58,353,96,61,-898,48,7033,3649,-94,51,-14,32,-185,-217,155,-870,-186,-179,34,-451,-17,-198,155,-86,413,-588,297,56,933,-1304,341,480,82,2122,-166,-266,1228,-170,8241,608,537,15,2112,609,-356,510,38,-749,-373,10049,327,-302,-1317,-108,66,-192,963,626,207,-185,564,-138,58,955,-28,-81,193,262,260,708,717,-32,17,85,1908,-235,19317,2658,1092,-642,66,7,15552,272,860,243,14,1642,1596,-135,648,-210,320,252,75,23548,10520,0,-169,-29,434,1286,774,906,1173,-188,7224,-329,121,-106,377,-89,145,297,2735,89,-300,41,143,-331,1757,-126,230,-99,5279,998,183,-96,-810,31,65,-215,-105,370,-849,-799,321,678,236,2483,3273,1210,961,19,445,-8,-5,7585,760,95,351,-113,403,327,-193,787,-126,299,62,820,-148,160,-515,182,854,1089,1,2064,5,762,4091,360,1004,589,15050,790,-210,-55,9,276,111,-1302,-14,887,323,172,19659,119,-1,-119,32,-103,74,512,280,122,458,17,717,39,156,819,1257,336,-612,-403,123,10520,-85,132,-329,0,11,-4,-122,404,-182,156,-41,126,565,504,-236,1247,-363,180,-1465,61,-22,-230,101,632,783,860,2229,1185,871,380,75,21,170,19,56,313,279,-55,-49,-9,198,111,22334,-226,-1947,18,612,-163,333,649,-1539,6783,-434,103,165,-273,12905,-202,756,118,313,438,673,-25,-113,334,-21,-673,2386,292,22057,9905,74,880,4756,574,1785,829,133,720,2450,264,103,1359,264,-611,1359,165,131,336,99,145,3554,76,11,527,-206,-306,4857,824,2044,227,2287,2243,541,212,336,253,408,121,-957,-272,545,-336,736,13495,-226,31,-99,25,472,246,810,424,302,727,-129,178,378,511,2431,1269,1512,2151,770,106,-27,119,792,770,267,-48,595,544,-146,427,1048,88,310,-262,35,806,1108,219,65,-66,1098,122,-225,679,-594,259,-111,566,350,-19,31,-106,41,653,464,2346,96,1243,358,-47,148,-15,-65,-116,-510,213,3058,-143,-11,0,457,136,941,-277,4310,-64,-202,304,-24,24,237,79,-531,55,84,-99,2421,357,24,66,66,2205,24,1307,78,98,12643,850,1889,-55,-249,-220,1148,-215,270,393,252,-82,173,693,98,-41,-38,-47,1702,1792,1656,-307,267,344,484,354,269,1870,19666,1161,5553,360,784,608,488,565,165,235,-1141,-133,-327,-126,-8,1438,11,48,222,94,-52,-304,417,122,170,584,101,-240,7264,96,1032,1769,-217,78,133,-56,207,56,176,474,1599,-38,390,900,207,455,-354,729,58,-28,94,729,-384,-206,327,710,-15,25,250,69,205,-994,-132,276,-89,123,-69,-29,118,-585,-272,629,286,403,-96,-38,-227,888,854,568,152,42,81,-202,-101,-61,1230,1105,857,69,1366,-307,-294,-361,47,136,-206,31,91,-619,-101,25,1300,-606,-643,-216,326,418,-152,-66,507,4047,537,-1491,-76,-172,428,121,1133,270,-78,82,820,658,175,-136,-269,-185,-133,256,24,485,-158,103,95,21,-89,125,1410,-28,1574,-219,3715,-35,367,1233,245,-96,141,623,317,-92,333,773,-182,444,861,195,-32,113,800,-297,-259,-1004,210,56,-753,89,397,569,143,336,-859,-54,56,-65,37,810,-901,162,-133,74,-1877,193,24,-2,-250,-165,16043,15,608,136,55,64,22,-428,256,188,742,1222,15,330,350,38,280,-247,-220,642,1464,854,311,-75,-183,964,802,1255,898,-160,924,-38,-179,192,464,119,39,-1656,8,170,198,1202,243,464,-151,376,-102,618,1696,604,58,-59,377,-27,562,31,1245,1017,-357,-71,116,-3065,458,410,849,1195,612,-494,-396,-219,360,-190,1230,47,782,-274,-1124,783,735,2597,162,-62,548,-1012,-443,18,71,-142,364,82,151,994,1408,-309,-62,172,5916,2538,-7,65,-203,-320,1565,282,106,-887,166,49,180,-605,31,102,413,72,-21,99,-126,-8,-907,772,-608,334,-38,518,0,2431,78,510,737,8,-22,1455,-47,498,-207,994,138,243,-96,354,2578,72,-604,-113,293,-56,-38,139,-84,574,-545,89,2071,-128,-123,-370,-28,132,482,-17,-113,199,253,628,-216,-407,977,27,89,1846,292,101,-54,112,-7,-217,-22,12,48,151,-82,-173,740,623,-92,82,661,376,250,-339,-17,1639,-300,779,1252,-551,-34,-517,-612,396,27,-108,242,316,168,397,29,-31,2340,-178,284,-462,92,-1223,84,-247,-39,89,20698,1770,-1081,898,679,407,-225,930,95,401,-165,-139,116,-977,-572,28,793,-260,-313,116,18,7,629,-108,282,1108,152,132,185,925,56,809,143,477,-55,89,237,111,6610,871,-561,-233,61,-263,11002,1834,72,9543,109,85,-467,2,-21,61,11,683,1672,358,172,262,814,289,907,25,2205,200,-169,378,304,-193,374,443,662,64,223,-321,8,131,-953,937,2555,381,1673,-143,-176,35,-38,-350,79,-193,400,71,457,934,180,586,877,-3409,1220,34,255,381,-116,232,119,158,109,519,-505,246,4300,1042,51,353,58,-55,1178,-424,487,-269,-314,152,200,-780,108,2336,269,997,645,492,-62,19,433,2427,262,-160,668,-705,-690,-102,-45,20680,-703,2240,618,-396,347,-123,35,266,-14,-472,17,126,22,-273,-160,-101,1,34,-651,-91,131,-980,-96,-296,9,-149,240,-1578,264,6279,-454,263,128,32,568,700,283,13312,8932,294,386,72,-779,1876,2220,-1309,264,-21,992,-215,196,-56,755,246,733,746,-21,-474,306,621,1095,-220,-14,205,94,153,186,21,1807,-723,126,139,-9,-51,294,698,29,-66,921,-387,-569,245,119,179,782,-85,-18,11,111,99,96,-84,435,-763,638,-245,-105,49,45,51,589,955,1427,195,59,-198,123,178,16949,9,481,-317,670,-981,1779,-24,-192,1,119,51,3651,373,-24,-48,160,-547,-431,17,521,78,98,-196,765,-19,-34,41,215,716,15,623,340,280,575,447,-488,383,31,42,32,65,39,586,739,31,-1078,68,411,368,-655,410,307,2599,6034,-15,91,-168,619,207,-425,202,32,9,-341,-81,189,61,-25,75,-444,74,276,59,-1,85,386,917,59,391,1507,58,-180,-384,38,109,-240,25,116,371,1022,135,391,226,351,48,122,337,-41,888,1195,-27,747,363,199,-199,225,227,96,-199,207,-95,-47,353,2370,-226,62,678,-55,111,27,96,-15,3366,-14,-142,-280,2307,460,-656,-32,206,108,69,574,-15,74,2148,12,492,266,1847,5443,663,78,-119,-152,-1,27,-125,776,-158,-698,-1421,853,196,995,44,-122,-2,94,179,165,143,1096,273,115,2464,468,-58,1860,237,2166,-103,9,286,752,109,-79,3874,185,-282,-84,-61,-25,-216,25,54,-31,21,237,92,-519,4020,239,-11,-1078,-957,2209,28849,-370,-143,68,-306,-112,9,-455,-190,-88,2087,-138,52,108,2919,519,1946,-17,431,-141,-156,-152,-52,125,1608,-24,162,-867,-15,146,108,-141,-24,514,833,851,1491,47,1010,22,235,-3668,555,-193,-44,740,-482,269,39,293,276,652,401,1195,-413,23371,151,-129,158,1461,72,-56,227,-79,15,-66,-27,76,-96,-145,-28,262,3447,182,-4,-239,5,-58,-292,101,-928,-153,186,311,166,19,1816,-434,55,5,282,-237,54,692,-76,1323,29,343,-118,971,478,38,2045,138,-85,492,-203,-180,-260,-142,776,11,149,-688,3678,-15,-105,78,1024,1736,-28,-198,904,1015,495,468,-146,1396,-410,980,740,-1186,1035,-133,-103,2632,61,131,141,648,-1735,27112,303,1624,-195,280,169,-158,153,-24,179,180,-82,-75,-82,394,256,2654,162,1663,430,186,-52,216,252,122,-776,-282,-514,-1,1045,-492,79,-5,96,-95,569,433,-672,-626,358,4709,206,102,233,85,-264,142,45,477,-303,3725,-25,-1163,-605,-512,1109,2152,270,-215,-1014,3246,-5,8228,13851,-847,428,-170,3721,22337,330,152,-1807,501,448,-243,202,-307,699,666,884,14240,18411,58,82,-366,149,517,-705,-18,294,199,179,267,2581,651,-547,-55,-18,-1253,-924,816,-75,-482,24,-460,45,-1327,565,146,-200,-2,-257,-29,1537,-495,76,21,78,59,-129,-32,-524,25,-680,2753,89,779,339,-79,-616,-37,699,-175,549,-15,-78,-126,-22,341,1,5,-135,101,-747,-82,111,1777,894,4047,7363,1252,9761,-1012,-27,116,333,96,212,934,-602,0,-515,51,464,1991,148,388,534,-7,-133,-400,-518,237,2966,112,447,143,581,356,257,-578,86,5937,111,-108,-692,653,-1581,780,-604,139,34,175,344,227,-45,302,290,374,1370,343,445,371,113,153,91,-98,-34,-82,-4414,454,266,635,414,330,-717,1074,-5,-819,-207,-712,1,310,1022,2387,2225,222,170,-1029,-323,-152,683,18,-142,179,207,1478,559,213,256,89,-89,2048,313,-41,212,-245,264,92,-165,22,2172,501,64,210,160,-559,595,15,548,481,-72,182,22,151,-568,227,605,-1430,1337,96,-252,-240,743,353,20474,418,44,16531,-326,215,-81,-770,1114,-173,1458,-4276,2216,-293,163,6927,2322,2525,289,532,11,-252,102,-21,471,-132,267,141,-66,-1913,44,-89,323,1132,367,-102,786,401,-69,156,-834,-31,743,65,-203,9,86,-331,115,502,723,125,-86,126,-2,58,366,1653,-1111,364,-189,292,870,299,955,-34,2621,876,243,339,-28,3031,1299,2159,21930,16231,4,156,155,-320,-230,-48,504,138,61,115,-92,129,8,17,453,226,-1877,522,482,122,21,407,219,146,-122,-441,98,24289,1273,-88,-111,641,306,-121,155,-156,458,61,-216,-565,-111,1065,-62,327,1081,2098,-105,-1011,2554,-890,1839,481,155,-445,407,-1423,349,132,448,1535,205,125,1662,-175,-236,-106,190,-136,202,-44,-64,-65,1,1230,330,-68,508,173,235,-444,406,1145,-435,82,-81,165,-242,-101,1448,1099,91,336,52,8,-337,304,314,1114,-1531,-331,-24,-1720,18,75,1686,-358,1038,384,886,-88,-105,166,66,212,32,351,-136,96,284,-576,327,109,-310,886,760,1779,-274,-282,508,182,-22,79,341,374,91,373,-498,24,1715,404,28,156,595,384,-19,807,-410,-55,-109,-132,-796,-1109,794,-108,272,-344,360,119,188,-886,237,-4691,1524,213,-116,320,-49,534,1582,10003,307,491,1255,443,172,-1983,-233,588,-965,69,5446,-12,20555,19,-27,17180,-17,568,0,-1294,4,608,-18,2547,-129,-595,421,330,548,28,84,-309,198,878,-626,-844,-472,881,384,397,21601,-71,-225,1480,-65,-343,1037,-4,135,22,-453,-346,74,568,126,92,2363,5953,62,-81,-142,2,162,-178,796,840,-138,2820,2867,-48,2037,-113,-159,1648,-239,128,-59,-648,1594,-108,508,-173,508,-725,2477,310,-1131,123,28,172,431,84,2059,1653,-216,287,1180,-477,-125,614,967,548,29,116,183,2344,1360,-252,55,267,273,119,356,74,2589,447,1802,99,-210,642,-35,7,-951,679,-1807,-151,1316,66,-227,-2279,-639,2064,132,-32,1559,1267,484,-45,66,28,155,1126,3434,-192,-99,1354,9520,-15,203,357,-344,190,-118,633,1531,458,138,71,917,1025,142,35,717,128,155,1039,82,165,1307,1294,71,931,349,1079,-27,-121,1225,376,726,213,-1230,31,-363,1401,-192,118,-334,-27,-101,-544,623,-8,135,151,-784,-142,24,1940,-786,663,3797,695,126,-21,478,-7,531,-400,770,-464,102,-203,169,1653,518,58,-1257,139,-472,5169,-25,29,559,14,-56,730,584,749,-58,458,1151,-339,908,-18,-7,652,15,-35,424,-34,1317,-66,1363,-28,1212,585,1745,47,-22,373,-574,-49,86,500,17,-421,888,2675,695,954,344,-618,233,111,-65,213,-357,-491,170,205,19,189,-602,270,49,643,455,363,626,-179,-24,25,219,-2,408,-1525,1343,-74,8399,6850,-61,-199,162,1220,-98,23567,280,2,35,252,-227,-457,213,387,215,690,507,183,408,1,-396,-37,-41,-226,240,-31,160,2055,-126,-653,-175,-703,82,31,400,327,-8,2634,381,-132,274,264,406,1,-55,-193,-61,170,-219,193,116,745,-1199,1074,52,276,-294,277,-14,-12,-465,-158,411,-101,209,900,606,-404,522,3322,1534,227,-2208,-376,-760,126,-615,8,3911,131,450,384,-472,-74,-484,0,122,-1738,306,646,239,-236,975,-1071,-256,333,79,66,353,1014,-125,186,1643,2239,1390,578,125,-302,64,1320,-72,-364,183,-682,274,13573,311,-38,48,4,32,-96,213,6055,366,525,1296,3803,-321,-578,680,460,-287,551,-44,-242,480,257,152,394,-1188,47,-155,75,55,2008,635,-326,-1864,72,86,846,713,3725,4466,66,54,635,-72,4343,-9,56,575,-2836,226,-1299,266,118,1552,17,760,-264,-336,-629,-757,229,364,3062,14,324,78,176,344,-619,547,-39,1055,-62,-464,-700,1061,-400,-296,-74,-458,-217,99,128,2434,293,354,116,-242,-636,19,-11,2248,24,-913,-1213,584,10450,-219,663,22,1141,522,32,732,1998,-508,-351,371,544,96,51,334,297,-64,596,1049,55,92,377,186,-635,-51,-353,-102,407,-68,-755,202,2114,42,192,-7,-237,-2216,81,2243,873,581,-3684,-18,89,139,307,129,79,-159,907,766,282,292,431,74,51,132,605,1304,498,14032,1977,-1025,3567,-15,25,7,56,1750,65,-2022,-2209,-1273,1803,5,8,-1265,-22,-1916,42,-81,-250,-370,7353,-180,-175,347,246,15,6132,1675,-309,6046,441,-192,158,6597,-226,-410,44,1218,-58,23252,-2171,-6255,-9245,-26775,293,-561,524,418,-68,-86,-99,-316,1008,-881,6023,4762,6088,15,-62,-462,1,3211,353,2272,47,346,72,-14,-519,2421,121,180,2081,205,-255,-85,95,1126,1388,1738,123,11728,-410,209,-24,-897,-207,42,1054,595,159,-300,220,344,-135,658,220,111,18,45,-206,699,1709,1309,599,481,-51,-521,-262,-146,5278,267,55,675,-37,109,136,-227,237,403,1021,1467,1453,210,-303,18052,29,84,-11,21,28,168,-82,260,-685,148,159,-185,2746,42,-29,-52,-394,864,-98,661,225,-212,-480,39,5,-102,85,-92,156,111,-91,-283,129,235,354,149,453,-12,12,121,212,-56,1178,17,192,393,867,-267,360,2,163,641,-188,22,48,1851,65,61,41,393,3508,18,82,-239,-42,-12,632,5917,-267,645,-199,165,584,-293,141,-544,200,81,-337,1702,2334,-317,-266,356,-102,-42,86,596,215,2483,-262,235,242,136,-64,-24,-349,324,14,205,549,-286,-32,307,-21,85,2765,47,-170,-427,-1323,631,411,700,457,424,327,-319,-116,121,48,-146,1495,79,527,3788,1930,1124,-99,860,-4963,802,-596,569,-59,31,-65,108,32,239,-2,223,48,538,965,2629,1970,346,86,48,-12,907,-658,1760,1102,-423,1413,51,1336,9286,562,31,796,2790,14,125,226,1525,81,-240,8321,236,253,3032,74,75,3578,3947,1786,-1413,82,-219,823,-182,-112,-471,-320,-9,611,217,1267,605,800,263,-720,373,1498,2161,300,572,-22,511,482,1911,226,-219,-337,-72,91,212,5654,702,19,908,-4,116,-216,153,198,458,242,225,-14,-19,-250,-311,-47,614,-81,849,380,-1139,195,314,403,-9,21039,16599,2285,666,109,14432,7754,859,1898,-139,-39,1284,47,269,106,89,246,653,173,512,833,-216,-2699,1353,76,1455,-123,491,-55,1950,906,79,170,-64,ALL

-62,-23,-7,142,-233,-284,-167,-97,-12,-70,-89,-355,-173,-165,-139,144,-111,-161,28991,67,32,21,-43,-103,26,-86,-137,-68,-10,-29,-167,-62,-262,-189,-158,-56,14,165,104,53,-109,10171,17294,21971,9902,17778,20434,159,-90,81,281,765,-6,1668,133,220,183,-90,216,261,45,123,51,125,353,259,2548,566,181,-322,-781,767,62,-518,7,-112,89,258,475,145,50,410,3,18,46,403,82,1051,615,150,749,298,629,422,194,-54,14,137,167,-73,158,-211,93,-76,-267,23,3313,491,-571,488,-283,206,76,203,-463,-4,169,93,147,-115,51,101,469,305,-67,-485,220,15,167,262,37,-316,54,4,-12,258,54,809,817,383,-12,123,178,345,103,173,284,601,122,-25,136,111,352,220,943,36,494,-92,1194,-122,2883,370,2468,122,-4,90,180,571,1017,646,1895,100,306,273,187,228,42,203,17,242,1421,291,18,20,-65,89,29,-43,-1106,-187,2268,-20,-4,-324,696,2020,281,164,23,998,144,673,112,98,-7,386,136,37,945,818,36,-219,26,176,5425,-159,72,1745,-37,1402,893,-25,29,46,-28,17067,-97,842,857,67,104,355,826,402,84,252,212,784,1883,114,5546,316,2376,32,28,-39,-111,-18,718,111,48,432,1444,29,349,-23,377,14,516,165,2442,868,-330,435,-62,28,-187,-497,-20,39,-278,-37,200,225,1742,515,190,-28,-363,-98,-45,1169,5017,327,-76,67,100,541,1158,-118,20619,1546,2426,142,782,846,538,136,1482,377,97,574,450,1,43,330,195,2811,173,-156,-147,677,-15,244,756,21,56,-23,90,97,134,1936,1862,1566,126,399,535,605,131,118,1205,1617,258,93,68,306,605,206,1421,350,242,1335,900,313,54,-42,1020,126,45,618,131,100,3591,183,283,104,748,172,208,95,430,452,192,2318,-4,165,32,1185,435,555,1703,-82,-78,399,1469,767,89,477,1100,189,169,-3,-17,1898,1255,1695,-255,162,129,385,37,-4,56,-78,1,309,148,175,466,796,396,623,840,419,468,574,100,104,10,56,1037,1253,89,3,486,134,405,262,54,137,21,139,482,244,172,54,574,73,225,53,1512,117,-87,36,776,463,485,1106,479,277,1922,23,283,-21,144,-15,-68,3,209,1040,453,48,1660,-3,-39,-186,1430,-123,183,-117,-4,72,1175,2900,-336,-9,-244,115,-162,488,-173,70,57,59,627,1,680,428,-6,230,7,411,705,441,605,480,812,286,333,464,62,496,300,112,78,239,247,280,349,1015,468,-29,428,1665,-120,3216,259,137,2742,-10,-338,68,117,48,450,40,1020,626,236,518,151,823,264,-7,-165,532,541,543,591,56,208,8218,396,773,256,1335,226,867,734,115,358,547,6989,752,252,-7,536,-421,20,115,12,345,322,228,1174,1441,101,4,610,17,53,580,14290,283,-28,324,173,19968,45,-572,1238,327,460,108,438,757,641,270,178,-20,738,169,-126,1089,266,1172,289,668,829,724,248,320,197,175,-39,604,40,197,112,17,0,31,342,242,1264,718,198,773,-483,438,67,372,136,-32,126,53,485,-255,89,468,-233,560,947,519,70,-114,691,192,421,-61,164,34,53,147,579,278,-7,-90,-37,1346,111,330,23,225,-29,763,86,198,1358,419,-81,-46,28,1754,100,178,62,219,-25,92,59,-169,277,464,497,1216,793,1056,-81,125,1269,336,349,471,57,1875,727,453,433,-70,39,255,256,-79,338,-100,-75,-333,407,327,652,189,36,372,496,178,857,374,270,134,197,67,829,-266,3,-333,194,353,361,403,211,136,322,-43,-10,241,342,148,305,248,364,820,638,391,-1530,317,165,73,62,767,137,718,-48,125,61,117,125,89,336,25,544,90,86,374,205,9666,123,167,192,-73,1020,-195,233,782,-247,-9,178,3883,98,226,-97,-10,255,-372,76,117,144,546,-7,1025,208,4,53,1872,112,95,-1,748,801,18,1977,90,286,37,-205,-108,208,57,1534,-128,283,72,48,2218,729,3,-29,3093,818,242,-162,269,-300,3367,5073,892,57,206,48,-76,-92,18758,338,75,1812,751,571,173,278,67,530,-460,-732,508,-164,-608,-366,-820,-252,172,-241,298,513,3858,752,134,31,-176,267,477,-281,156,40,-28,46,9,320,233,-416,26,172,-10,95,1637,142,75,65,-158,164,-349,3,277,-90,-93,-150,-39,-205,137,-23,286,-206,-804,-43,502,117,380,172,2601,23404,632,25,-34,1759,-176,172,-896,7233,84,-266,123,4,-23,115,496,262,22283,173,18,28,28,292,-106,405,1,-245,14833,-31,-153,133,-59,778,23304,9,-613,98,-20,173,43,148,-317,986,36,10,10,37,3140,101,381,134,24625,1023,331,447,284,161,-150,67,-3,-10,225,32,8376,-4,-103,-57,61,37,309,111,-137,-51,-237,48,76,-97,131,-10,-14,-403,242,616,65,-513,203,978,-7,-114,39,350,86,599,1152,123,314,181,-46,-29,-173,164,15,108,67,111,-159,114,-14,34,-43,197,-137,338,73,740,-115,-220,19359,-140,468,15,216,68,-206,-225,-114,-70,-64,-471,208,10187,676,245,358,396,118,115,968,64,-114,236,-26,236,-190,-1947,16051,381,62,-264,5677,-39,103,126,14968,-324,330,92,247,-90,-192,-479,67,106,118,-3,386,-14,2925,533,54,261,164,-270,-6,277,457,793,154,-25,-62,-464,54,194,1892,416,760,181,225,-133,39,73,1443,192,743,82,7047,-72,297,1000,2158,-366,-15,297,15895,233,353,288,751,270,37,76,5831,-28,244,43,381,114,212,45,-29,300,29,-7,453,39,994,59,-59,56,147,151,1897,159,298,6858,-45,324,330,560,331,2288,1022,-98,17,-37,-125,2669,316,3486,328,15,613,-45,6328,302,-29,424,-380,4,42,-175,25,12,-20,-59,615,1318,4,1020,-134,32,54,-200,261,184,3495,76,236,62,-32,136,-65,-65,-32,18,-56,78,1482,-78,-46,34,86,538,167,245,1119,206,1967,148,164,-43,84,234,59,-133,-20,-20,36,-23,1532,87,-220,12,14,-37,118,-322,-76,1388,306,-665,699,72,56,228,-327,190,-189,558,72,453,-286,159,-56,93,-34,-291,167,958,-79,-1058,-36,-381,31076,14993,106,162,-468,231,54,37,428,433,-311,90,117,56,23,-10,745,2917,-352,521,216,14,-4,364,959,-57,582,961,176,-4,-12,829,68,-7,195,799,2236,95,23,-23,-34,-123,-34,28,1956,78,14,6,768,-20,40,-43,95,86,-75,1836,-150,516,28,-136,1015,-608,-195,208,690,61,1681,16198,-34,912,43,109,2185,6,494,59,131,86,217,46,21,333,-446,-20,118,18,46,259,511,57,324,-18,-471,616,289,239,879,1967,173,231,125,-165,743,3,39,184,-147,563,540,375,1782,1,458,48,-81,70,45,-580,197,-1235,-31,621,178,158,1238,1127,137,147,214,-32,4675,-23,242,87,25,768,341,912,-1,-46,911,381,319,386,-26,277,86,1673,15082,75,721,3581,205,32,3844,76,4,9,1687,1692,691,129,86,-26,57,644,32,234,100,-4,176,59,1623,25,-139,190,53,743,812,-485,-125,1772,-25,-568,236,446,156,-360,67,212,-32,64,-518,-82,-9,693,-644,320,349,7274,341,402,112,114,98,493,54,322,882,-178,-39,4037,98,334,126,56,-147,-57,-399,139,-223,-89,51,839,746,325,1343,-92,183,72,139,644,-284,624,292,-104,-25,151,-25,-108,201,450,-20,15,25,-21,3,86,36,914,180,947,341,-231,-42,-338,14,283,4910,159,67,162,23,14,57,98,98,-31,939,129,9,-14,170,-572,272,169,-48,136,305,29,15,81,65,156,76,-499,1801,112,172,200,62,-64,198,763,136,82,122,300,721,923,298,464,291,-151,131,-73,1421,-76,381,201,309,-9,369,222,76,162,-73,7,242,1466,345,823,-15,237,-75,817,128,270,15475,1117,405,-10,-15,356,97,133,67,62,14,460,756,36,1130,-153,78,79,21,59,236,26,1203,757,162,131,590,-18,-53,198,255,-106,-64,-100,511,36,109,46,21,-17,81,-100,701,-169,-118,-485,0,-128,48,-20,57,-231,288,-552,540,413,51,178,-200,92,-4,93,241,9,715,601,-36,519,-12,455,234,530,400,-54,87,967,-72,-64,164,4,770,67,31,31,734,28,48,-53,277,54,527,1590,680,128,178,53,-129,62,464,256,258,18,164,-97,136,-36,-183,-173,-585,142,-233,114,18,112,363,-153,28,-120,-471,25,510,56,65,1150,4639,-170,-87,11175,36,15,78,-413,-12,543,23,1487,264,106,95,-65,89,-360,-67,1,-82,118,78,604,-324,-20,1563,84,-70,275,4714,-23,-31,16093,234,-176,438,32,40,4,122,46,12,164,-237,1532,-192,198,18,6759,-76,48,-15,-50,918,86,-67,197,1149,1559,82,-189,-250,1399,-73,741,458,81,100,-530,89,491,2611,162,-7,212,219,-311,195,200,42,45,20,-23,10,37,148,17,-122,16383,89,29601,25335,19983,57,-40,-18,-9,-273,162,356,8097,34,34,3312,18,521,-375,37,-87,352,1327,-106,932,70,18,2252,68,56,29,-399,-477,303,-89,787,-106,-59,295,9337,46,1901,139,151,9,57,76,374,763,-3,302,126,-136,-158,-10,2548,219,40,623,1606,457,792,1139,225,403,217,597,439,147,201,280,73,324,552,402,-108,10369,53,27668,511,76,-23,-25,-541,115,73,148,39,-109,-73,195,136,128,40,26,7,43,289,76,-78,57,112,-67,-6,206,5483,14,-122,228,2794,48,93,-46,-479,21,123,-15,-39,-4,-125,161,-311,-20,73,-211,53,-104,3,596,-95,-1,-217,98,18,3050,-82,194,62,36,175,776,28,29,515,-158,200,7097,313,36,233,186,-134,-67,-21,234,-36,139,86,1446,4245,-367,123,-76,-14,48,2678,400,11671,580,-280,1978,752,62,34,-48,-407,322,-258,139,103,161,491,350,1307,36,-104,11169,123,36,313,111,222,887,101,-23,444,1595,125,-195,11962,3890,65,18,-68,-51,62,743,591,198,1884,129,118,112,247,247,655,192,219,280,-10,87,-9,-65,120,184,180,444,242,73,-136,414,73,1618,568,377,317,195,86,300,2661,145,93,882,-37,-51,427,760,543,23,142,106,2003,56,211,181,731,53,181,17,-173,-28,350,56,499,-123,139,369,-76,-1,261,309,57,108,-78,0,28,-25,-154,657,355,-45,-78,-156,175,-78,2107,1391,82,258,78,70,144,-140,466,-187,248,-56,40,947,277,-46,53,23,31,-356,-165,-21,-87,42,-167,341,90,-31,364,86,20,-543,-129,-17,-20,12,217,-289,17,1149,54,203,-34,15,391,27508,6222,746,82,-10,148,-46,419,331,61,115,189,31,3,-109,-6,140,-53,1188,81,-150,92,3398,-137,-150,73,-56,504,1208,-23,662,378,549,-54,555,245,-131,735,194,1133,128,-28,-1,73,-153,-3,1989,-272,432,-150,34,6,378,-250,245,216,-14,-42,76,-23,756,-201,134,668,597,-62,11297,-612,850,352,48,286,-46,735,76,7,162,-832,114,214,-6,101,-101,-72,438,-20,1271,56,56,3,211,572,1100,2842,3254,57,-25,64,256,-205,-87,0,-61,361,103,79,934,-95,161,-12,118,87,220,93,-106,98,36,1365,372,39,-313,200,457,90,721,45,7,519,-62,-264,269,-12,-46,106,-90,115,0,190,-6,56,181,14731,-142,167,871,39,330,18,724,31,252,385,-34,-1081,122,1818,270,82,158,421,144,82,-18,967,57,18,17134,211,86,-4,183,159,267,45,173,70,799,61,68,679,485,81,572,411,-641,-51,-90,-230,-144,504,-64,-36,76,2313,89,-111,10,12136,403,53,158,161,571,-45,-82,59,125,3448,-175,-86,111,405,4398,206,125,1307,1390,90,-538,-4,151,-252,61,313,386,95,577,203,-92,558,-140,2247,23,516,328,100,300,860,97,111,32,-97,2194,165,-139,181,29,86,-28,42,-51,1108,6917,252,-25,707,43,159,396,222,701,6400,336,6,158,0,284,289,828,28,597,597,-4,56,466,134,256,6,153,101,309,893,142,1,-53,-288,-40,1574,1574,-269,862,2330,378,1036,79,228,150,-252,283,306,903,424,256,15,76,147,65,-223,424,699,-120,691,100,192,-247,967,319,-133,-43,2291,535,42,21,17,-57,142,1261,388,-690,1015,-90,115,-112,353,300,602,181,-40,-21,289,-125,-84,0,23,286,233,198,-14,167,565,40,-1216,-7,29,75,45,59,140,0,416,458,228,712,100,339,-36,259,-14,37,381,347,26,-79,-68,-206,45,42,-203,78,-78,-59,248,934,-72,145,26,48,770,32,3816,34,392,447,256,-57,156,561,-222,101,-14,2415,154,-115,111,1469,109,82,-267,558,32,25,197,-86,117,-18,183,288,259,680,140,122,40,-32,129,31,95,173,-20,10306,131,-34,-327,20,23,134,32,767,34,-226,101,186,170,-12,118,-43,122,-72,50,128,-109,-67,854,-81,887,29,32,-297,-10,-57,241,-208,20,29,-198,360,-21,114,284,-447,9,37,173,45,4,180,226,115,-26,-175,349,-209,-23,572,895,-201,-114,114,560,42,67,796,-267,-20,15,201,45,-278,269,43,79,-256,46,-12,75,4674,144,723,-452,504,125,34,1928,-29,1936,17,169,425,-244,284,118,-516,353,-148,261,317,460,106,26,443,-3,65,443,-250,161,233,-56,-31,14,309,20,-59,178,230,92,198,-14,917,-18,922,3627,241,28,2135,-70,616,278,98,-15,112,3,641,62,111,-4,-46,109,768,73,361,7,-103,67,-798,319,593,1197,691,46,6,-39,226,194,796,-28,2099,90,-64,1945,-17,180,68,81,25,133,-237,172,169,159,-862,-109,533,56,14,190,519,754,-253,-18,98,247,89,100,18,176,82,256,-14,79,201,-21,472,-31,342,206,399,31,118,1681,1880,413,334,245,64,-361,10317,341,2722,330,322,1255,1657,380,53,-29,432,-32,342,54,-61,14,400,153,87,-1,50,361,291,1538,84,53,15,70,12,363,15882,12953,154,0,21,133,-46,-3,569,45,-53,89,147,-42,255,-3,-206,425,-81,122,36,370,216,242,-48,93,546,419,180,176,-1,407,212,76,50,372,201,1532,-7,-278,16624,27441,19739,14375,15292,22643,5632,724,1534,128,-175,458,122,3,355,-28,54,-344,-39,374,89,-37,25,551,37,302,-6,402,-3,194,61,198,70,40,696,89,175,64,17,-12,-36,-137,173,72,-32,275,-48,-140,145,136,-67,474,554,-258,23,-72,331,197,491,-342,158,383,-103,122,53,288,486,208,104,145,173,-3,125,40,108,-137,214,50,-62,29,39,-50,646,112,136,-51,42,-352,521,-26,-9,170,302,167,-297,131,1313,214,79,36,-389,242,56,214,266,32,654,1,-67,453,665,-106,1797,20,-62,618,21,164,255,529,-10,34,1955,1,156,-1,-23,-139,488,236,228,-43,392,-12,112,75,475,1175,342,1181,392,98,195,139,-37,483,266,4,28,-117,774,39,297,64,360,195,7164,147,-97,875,-86,-10,112,-3,79,90,70,605,306,-14,-140,-29,36,-46,-36,-37,137,111,29,-144,98,327,112,-236,417,-65,-79,-118,392,-25,28,909,51,718,112,-269,314,472,184,552,-39,684,853,82,-28,2863,-75,234,-18,201,-126,43,-128,-56,114,627,37,2022,-53,3332,-79,500,273,61,65,50,187,-31,-18,89,153,-247,147,283,153,219,176,-6,424,34,-67,632,228,2208,128,-6,-15,31,59,-43,95,391,6,56,295,54,176,461,-72,1657,-31,-237,403,-18,167,68,663,15,-39,-396,28,785,655,208,-126,284,46,162,453,264,125,392,837,-114,6,9,36,21,-122,363,267,-29,270,-593,212,-84,89,-100,-36,417,68,31,68,-25,-114,452,64,-65,848,230,131,264,970,530,929,322,32,618,-292,-36,228,-53,488,104,1006,-32,-51,36,-9,211,-234,721,1870,200,-7,176,9,212,100,7,2319,1067,-414,21,45,623,31,-87,-65,612,790,295,167,-75,-57,53,-324,-34,297,79,195,39,26,-21,428,876,54,1,65,-369,-184,793,-21,674,291,72,42,206,170,-37,633,145,-112,1923,317,798,1574,264,-51,46,-303,37,399,128,230,-273,344,15,-142,-9,-67,-117,536,-46,840,64,-137,651,87,15,458,12,109,-21,167,-4,89,29,959,334,-36,0,244,1,9,120,688,-197,198,563,-59,-39,65,0,169,626,234,3158,3,250,147,39,259,477,450,796,61,407,-46,136,128,4070,-12,136,212,45,258,1790,294,-34,446,1111,65,-15,272,3,-134,40,54,630,295,226,261,-31,424,242,687,-81,281,-117,757,-605,-25,0,1142,244,219,247,477,284,-234,54,122,64,-446,593,-150,20,583,226,206,-78,-256,618,109,53,137,-20,209,-29,1313,90,-18,676,344,259,114,15311,56,494,-9,200,272,428,-217,151,34,-120,2298,50,9,297,180,34,718,255,294,264,-40,441,125,1554,39,147,594,214,78,6092,173,272,773,1097,468,560,3047,9,602,242,917,1,604,248,203,64,2265,151,-773,546,577,-292,-12,144,9,593,1199,-111,-106,134,469,145,75,31,153,-347,-39,-6,320,90,856,136,1083,-169,17,42,122,192,-20,496,480,92,1217,23,147,50,54,12,7,176,106,161,65,20,3,289,455,859,2556,21,853,281,-173,-882,-17,-23,36,144,-118,549,-129,928,-128,53,-36,154,161,843,42,50,621,37,-21,-9,31,374,194,507,120,-45,17,64,-15,659,101,-17,145,14083,255,222,4,57,158,-78,-25,231,680,834,-23,14,198,-54,785,64,62,93,31,211,65,118,1009,67,65,159,120,275,133,-59,480,-9,109,70,-311,-43,147,216,-3,-303,1183,424,17,82,75,317,-255,417,21,97,-46,25,89,25,291,1981,208,46,67,117,7,87,147,-560,973,-51,-101,72,3036,59,-14,9,-101,46,-180,-259,-17,194,145,169,-17,181,602,14,1174,59,1305,68,-20,759,6,-48,-101,-7,3,-4,28,20,258,875,-20,139,-4,10,104,1221,-222,635,253,339,25,79,104,173,292,-14,75,4,-57,72,173,568,172,93,20,103,59,128,37,-28,612,529,380,566,-569,57,114,95,2108,867,139,479,25,76,472,-195,75,73,-131,43,-117,154,327,62,137,-62,-97,-12,1789,17,68,565,51,-18,261,62,170,12,1191,45,-29,-3,95,334,86,479,189,-26,78,67,386,576,399,-389,341,619,241,-247,1285,-100,976,14,289,-82,-46,144,222,-292,-18,89,-314,78,111,37,860,723,195,479,252,327,2005,1045,291,308,533,56,-189,26,298,-117,-186,231,-17,-7,-20,328,14,123,136,1997,-192,76,87,82,23,630,-341,1394,-262,108,117,316,86,203,525,399,713,397,28,31,1,40,68,532,385,18,-150,17,181,629,-14,1123,-51,114,273,715,-9,342,162,1557,4,-1,-109,115,8437,618,992,189,-103,65,56,1696,303,1164,-327,122,212,133,962,108,-61,300,101,-289,37,34,-32,53,62,-3,-15,23,438,-95,493,-319,203,40,45,175,716,903,67,64,525,309,97,14,86,344,633,327,34,-53,6,455,-25,879,284,-20,45,352,40,932,92,103,56,-53,26,0,18,-9,-100,-4,-37,173,618,292,93,7,122,79,428,-70,499,262,-43,-43,-347,15,-115,-57,-65,128,-20,258,-126,424,1199,108,295,-26,136,411,233,414,150,145,61,781,68,-17,101,557,48,53,-248,40,-370,93,205,156,0,-108,198,-43,-333,-428,338,34,2133,115,225,-408,90,57,-266,-93,804,31,-75,-65,-104,702,-20,244,277,123,84,57,87,593,169,691,-34,225,108,250,217,103,106,-46,402,659,486,212,-6,-64,0,364,245,15,-292,158,443,300,150,120,86,46,-76,1332,9,579,-136,42,629,239,324,192,-97,-56,73,685,-380,-408,205,-46,-26,18,-76,20,289,851,-241,1310,225,-9,162,292,363,123,331,181,986,89,425,129,253,25,511,-26,262,125,61,64,2634,314,148,192,277,479,17,-145,-1,18,618,208,779,20,305,61,237,-12,-50,111,-65,-1,5912,853,-15,165,563,7,75,-139,812,1344,1927,159,308,3263,754,-126,4907,34,-17,389,0,220,103,197,87,-53,137,192,-1,20,893,-56,-3,1106,190,82,-32,3617,50,2592,-330,1390,-39,109,37,106,14339,48,189,-21,-201,-40,51,407,369,344,253,4672,-14,1136,57,34,-162,1009,-14,322,76,64,-59,250,0,2783,-245,26780,36,422,14,203,208,360,42,2216,1596,1,-32,50,-46,-20,87,372,294,111,29,4,62,28,10,-156,940,-15,17,219,37,17,1382,-413,197,169,81,3,-6,122,-28,72,284,-29,397,14,7,10,45,22181,50,181,12,148,64,585,61,195,615,-32,-56,-6,-50,-42,56,109,53,-25,39,226,964,-145,68,6937,156,-23,-266,205,-34,-43,-9,450,313,-76,-9,1731,65,472,-768,516,505,4431,-101,2251,-95,43,529,212,458,1224,252,-31,-23,223,713,350,-21,322,300,158,3011,-18,-153,51,34,8160,601,-104,-15,68,3688,161,154,419,1300,206,958,-31,1507,-148,222,46,20024,-57,198,19572,2643,-4,1366,10,288,308,2028,-112,896,216,46,-300,-594,-101,17,438,644,1183,21,-112,29493,252,123,1504,90,101,-29,26,97,-209,31,16508,4422,-65,212,327,-1,-20,-43,178,-230,-122,-42,59,-262,75,42,-25,-153,154,252,331,172,831,245,421,111,101,610,-21,-43,784,-120,6826,1034,198,-34,8124,349,-37,572,18,-322,-184,10539,405,-45,-112,1,-18,-109,414,896,255,34,284,-87,178,1253,26,37,37,576,563,1299,212,25,34,29,450,-28,16765,2418,-73,-61,441,61,16352,198,845,100,0,2144,947,14,101,192,95,281,89,25633,11978,39,31,128,129,1039,605,292,627,-111,5835,-18,-10,-184,46,-61,43,86,7243,48,-421,-6,36,-34,319,-137,-101,208,3686,463,633,12,-54,34,43,-79,68,20,-189,120,1178,624,9,1009,4348,518,1549,31,79,-98,2391,5601,381,145,18,-32,158,-34,-54,228,7,200,812,547,-1,6,216,148,1098,325,262,2980,-7,505,500,532,322,306,16668,1668,-97,-14,45,139,62,-211,67,741,142,184,22967,51,582,65,68,-216,100,190,1493,623,82,-20,424,244,228,187,939,1014,-68,-21,89,14670,98,17,225,92,46,-172,605,131,29,366,-32,79,446,518,31,1095,236,252,-345,-178,-21,-45,347,588,597,726,1192,256,244,142,106,70,370,76,111,201,1892,-36,-198,-9,118,165,16837,-195,-680,89,6,131,136,876,-184,14027,-23,500,28,61,3088,43,350,93,665,43,355,7,67,78,28,-228,198,352,23648,9973,86,2091,2894,150,489,-79,308,280,4663,14,142,378,-1019,-278,1152,6,-26,485,388,370,4354,216,-1,593,156,-86,3750,493,2969,131,2404,57,122,-65,120,144,743,68,-259,-65,461,-131,370,17105,-123,126,46,125,1116,158,1336,1258,247,53,184,82,298,353,533,505,765,3135,1260,3,-12,106,367,1100,441,14,153,-36,31,153,489,43,737,-147,-25,280,2628,59,197,145,12,133,26,203,115,331,-10,652,408,21,48,-32,-37,408,668,355,455,563,1081,-42,21,-3,137,-81,-173,266,1119,17,-76,-97,367,95,397,-28,5358,-54,17,9,-65,10,280,273,-129,134,-126,-93,1410,164,20,73,46,3520,267,673,175,1,14274,381,-117,133,-360,-100,1033,-51,-72,231,443,150,50,81,12,172,-20,560,1178,856,871,-270,284,81,-29,427,1011,909,22430,402,7723,256,164,50,419,438,90,82,-250,-147,-93,18,175,1175,45,90,153,-62,-28,-114,436,65,34,1067,341,14,1374,-9,665,1585,-258,-31,108,12,180,-68,95,-23,511,-17,-59,1249,145,219,-140,314,28,17,4,244,-92,-61,117,374,61,-7,242,-39,912,-197,264,226,95,147,-154,36,73,-297,45,928,812,61,-72,51,-12,331,338,333,280,14,89,-57,-9,29,212,222,2498,20,790,350,-54,-57,37,197,153,158,15,-222,216,31,1274,-26,-233,201,161,92,-50,53,186,1225,234,195,61,103,646,62,336,98,262,-17,327,277,-245,-61,-413,151,25,657,-3,275,29,-3,0,9,-62,21,605,87,1119,-278,222,45,457,1374,43,50,237,513,82,226,392,150,-40,57,496,43,345,-28,618,51,-51,-330,14,112,-9,75,109,319,471,258,-241,212,142,-32,50,619,1039,97,-62,65,-519,-68,-7,-20,-187,-10,9296,-57,785,54,305,-17,-28,252,59,68,54,688,21,392,211,128,320,57,-281,178,654,151,-42,1,242,1025,333,234,309,-39,338,115,189,203,270,187,50,-413,-21,206,175,572,90,1,-14,330,36,381,565,330,-7,-57,-50,-72,212,59,560,657,-319,117,192,-1133,228,79,237,125,853,56,-226,-286,663,-75,444,111,1122,-70,-399,115,353,1105,100,266,349,-381,-4,-40,-82,17,1653,56,53,1300,2194,-1,-20,50,6410,2155,-29,358,-111,-103,1557,391,28,-144,117,64,57,-150,-10,907,31,26,46,-120,-56,-62,-59,295,-320,122,-23,253,29,989,97,136,298,39,46,460,-54,428,-43,939,89,140,53,602,576,212,144,544,344,-31,165,129,-78,118,-195,26,587,-67,7,-231,23,-4,75,28,36,133,56,-151,-78,-198,39,153,97,583,61,28,4,84,-34,-29,84,20,73,134,3,-21,488,122,-75,56,61,142,106,-123,82,848,-286,370,144,-87,82,-90,-208,203,283,12,100,272,87,322,9,43,396,-164,43,-56,86,-239,25,-79,-10,45,23075,333,-68,798,983,144,-37,383,266,90,-118,29,37,-381,-87,-25,57,2709,65,10,54,-17,114,84,172,380,43,-37,-1,798,1704,300,3,115,153,42,14,234,8882,385,-72,-90,20,-9,17095,1050,-12,13628,480,17,-231,92,9,172,95,273,2053,56,114,46,64,98,302,29,1105,-54,-275,92,236,37,922,394,439,103,129,0,489,73,386,97,3605,48,953,81,1,28,-56,-61,173,-3,222,79,497,1152,61,233,20,-798,291,-23,56,148,-57,-4,-12,95,-4,424,3,92,5730,995,322,302,-20,-14,1283,-197,482,-29,-29,1112,31,-34,273,1210,884,865,289,563,106,252,295,1477,222,-76,241,-67,-536,42,-3,22490,-256,497,629,-369,73,17,25,87,12,-78,-20,170,10,-82,-118,62,122,76,-305,-1,-3,-347,-17,89,-15,-26,170,-727,-46,9586,-162,338,111,-43,428,-12,103,18013,3041,14,57,187,-164,1560,748,765,410,79,876,619,59,57,438,86,929,114,40,21,1778,220,1080,-68,54,477,-3,46,932,78,801,-309,73,57,93,12,749,244,-32,28,1457,31,754,76,34,89,1039,-153,-1,82,62,-17,745,0,505,-158,-17,178,48,40,-3,45,807,1571,1055,372,21,-10,32,1153,15223,15,259,333,219,-93,1507,292,-81,334,101,-23,1632,479,-36,28,64,-165,-108,0,621,-4,-18,-173,932,-12,-67,147,-78,93,95,295,225,95,162,283,-266,122,39,67,-9,28,-65,167,73,-34,-463,0,746,106,-25,81,144,1684,4411,-46,57,-43,144,151,-169,142,17,-3,-53,-76,93,62,-61,284,-189,53,53,51,-36,17,112,286,23,194,219,330,-54,-250,61,87,-117,20,-20,3,237,90,25,36,217,-40,86,72,28,325,705,314,117,140,3,-131,95,602,100,-43,364,28,15,223,527,-98,46,131,294,137,95,42,106,1468,31,-14,-56,408,587,397,-39,264,62,-10,120,-122,79,1952,-89,178,79,-68,5867,219,31,-54,12,86,78,67,-36,78,-61,-259,184,288,1419,133,-7,198,153,18,50,-167,1587,73,57,691,81,-18,1109,648,507,125,34,-1,239,32,-6,1236,216,-106,-43,-45,48,54,-7,17,1,32,154,28,18,4306,76,-17,144,-566,463,29050,-72,-14,10,-23,-42,10,-57,-106,-17,854,59,-37,-6,1513,270,2240,-56,408,131,-56,-6,4,173,696,-9,92,-529,117,383,53,-133,18,79,674,366,886,449,308,-67,214,-911,385,-98,6,5251,-39,-46,87,125,231,295,161,172,-68,14780,482,-17,36,342,117,65,338,-67,15,29,12,36,59,-14,62,699,1574,26,43,-205,56,-17,-223,84,-273,-61,50,-4,67,175,1147,192,-17,90,250,-82,46,820,1,39,31,397,114,247,151,-9,452,-3,-67,153,14,-125,-75,-571,150,-45,-65,-114,2027,-115,-9,70,1307,621,21,-277,792,136,352,383,-72,1098,727,659,2003,-377,1175,10,12,4977,7,169,45,136,-745,20192,153,950,62,15,100,156,322,133,1139,56,-93,-64,657,367,15,2800,468,2089,449,375,0,87,275,108,65,-18,-4,-115,223,10,-3,-56,-62,176,535,234,-211,-180,87,745,120,-86,-64,18,294,54,23,231,-98,561,-159,-120,-200,-187,687,2622,172,-233,-211,1803,-21,10769,8950,-197,333,-64,2761,8271,1894,-67,-65,95,1540,-214,189,86,98,139,867,16525,13831,18,31,220,57,20,-161,-17,56,200,-42,230,1646,162,-114,-51,-1,-237,-313,344,6,-222,21,-153,-6,-516,386,75,169,-3,-56,-62,438,-111,-3,48,17,65,-180,23,-396,1,-244,4240,114,403,328,-76,65,29,633,-244,194,203,45,28,-129,331,46,1,-18,256,-325,-90,-7,186,363,3295,6544,1726,6480,-120,10,84,95,118,-139,421,-186,73,-117,455,18,303,21,161,275,108,167,-89,-197,159,1668,36,314,15,65,192,-144,-17,266,6119,-190,72,461,320,-660,187,-178,140,129,18,15,106,-18,-62,303,505,687,640,231,9,103,90,-45,-45,31,-92,-1560,244,201,336,150,244,198,360,84,256,-281,-324,-23,804,399,633,443,-48,70,-320,131,-65,264,248,-15,779,-67,546,341,381,510,61,64,652,90,101,95,36,18,67,324,-4,364,90,-28,21,92,106,806,32,203,151,-79,-32,78,-425,-126,245,67,-1260,195,64,-109,-203,111,342,19669,234,205,9680,12,6,-43,-144,414,239,381,-1447,1903,228,54,11042,1828,2611,28,737,42,-45,78,133,-209,62,56,82,82,-455,-256,-26,303,446,214,40,1067,-419,-37,6,-341,50,489,89,-165,9,-25,-17,150,192,364,156,10,158,36,76,413,-128,-313,201,36,417,1069,6,97,20,5137,743,-21,103,12,2878,2017,756,25143,11645,32,81,32,-145,-147,-89,369,-17,1141,48,-6,1,-14,516,167,76,-291,360,-7,20,12,103,302,612,435,245,247,21386,699,29,59,70,59,-39,-15,20,234,197,-98,-533,-78,610,565,118,322,302,-126,-297,624,-68,-392,411,15,-50,122,-688,64,20,6,2385,73,53,1451,14,-6,353,-23,-73,272,-40,-45,68,115,835,89,112,165,106,42,-61,150,519,-37,53,7,25,-39,-25,525,-133,140,580,-3,72,-108,582,98,345,-655,-422,-15,-576,87,-43,926,-162,400,267,228,-20,-86,165,148,158,15,79,-12,40,68,-118,-6,715,-112,397,342,1255,-73,89,175,159,28,-12,3,306,106,394,-244,21,385,-65,45,958,212,255,-14,147,-161,10,-198,-142,-161,-17,144,98,183,-222,-51,-111,153,-425,89,-720,1795,140,106,20,93,51,2380,9170,103,42,551,104,175,68,-126,563,-82,161,10161,-245,20320,-9,36,12902,148,100,-46,-203,-31,793,125,770,-37,70,856,129,234,-65,29,150,3,-266,-183,-605,-17,472,248,87,14049,12,-220,446,-1,-101,344,17,51,383,225,-68,57,172,-10,525,1681,9589,12,-106,9,7,-26,-56,1261,195,7,680,1620,75,1764,45,-34,3504,62,-12,32,-370,278,-17,264,42,-10,-248,464,-37,-619,32,123,-115,339,253,778,633,-175,222,716,-158,-64,663,475,164,-81,43,86,3295,2481,-70,-7,140,4,253,616,117,1067,320,605,-12,78,131,95,-3,167,26,89,125,992,39,-45,-594,-165,1136,103,-43,303,707,389,-209,6,-45,-20,773,1033,36,-50,394,13744,21,214,217,-62,272,-150,239,4965,95,-7,40,118,1277,26,1,244,405,244,1557,4,54,1037,214,-34,7,68,100,-4,-62,122,1020,640,92,-272,21,-89,942,-54,-97,-90,1,147,-59,475,253,129,104,-180,-223,101,900,-140,646,1607,23,131,100,195,51,237,-239,2485,-54,36,97,70,405,-64,-3,-298,78,-137,7753,20,7,223,-150,14,665,197,399,25,137,640,-245,383,76,7,23,23,0,183,95,217,-70,680,72,298,659,809,48,15,158,-108,36,18,147,9,286,976,405,184,649,153,-86,-29,167,-62,73,-86,-419,109,-65,-45,34,118,90,159,436,169,134,208,-261,109,203,67,-75,109,-402,303,3,15041,6358,-169,50,32,901,72,19473,90,45,46,37,-439,-17,114,273,111,483,115,76,252,183,-51,26,-4,-45,43,4,-6,574,103,-106,-118,-399,123,21,161,248,29,162,447,-76,42,164,65,-34,-18,-70,10,115,-81,32,65,237,-568,112,-375,147,457,356,68,79,-154,3,154,3,180,491,976,-153,947,751,366,-165,-604,-92,-18,72,0,-4,992,-10,411,266,-103,-39,-144,86,242,-499,187,968,336,-95,644,-497,25,20,151,169,184,651,104,169,560,1266,12,173,228,-37,122,914,-9,-31,12,-253,469,15874,244,9,82,37,153,-14,104,1286,-20,190,358,1040,28,-173,104,178,20,205,106,-92,108,463,104,422,-89,92,42,95,42,743,483,-247,-457,-17,-1,391,286,4862,6803,20,-40,1208,-14,4176,230,42,261,-978,322,15,693,161,557,-17,644,-29,-123,-460,-277,28,-57,986,-3,161,104,48,89,-203,466,-114,521,-64,-372,-419,281,57,3,4,-198,7,211,37,-56,90,128,-18,-65,57,50,-140,1916,29,-262,-438,784,5948,25,236,21,967,433,186,145,1422,-286,-61,851,367,21,-43,505,56,31,54,266,-46,70,646,46,-460,114,-75,87,256,-64,-209,-10,3714,-18,289,-106,-170,-1114,162,449,1291,247,-1662,-37,15,40,87,-1,32,-53,153,225,-64,-42,361,496,250,211,502,1075,366,12444,2153,-602,-56,73,93,6,115,1541,208,-806,-1743,-475,9,-86,-1145,596,25,-430,101,36,-216,-154,3276,-134,28,92,640,474,2633,1230,37,738,136,-136,264,3556,61,-4837,-217,457,54,10989,-435,-1919,-3514,-7764,-1570,-250,250,998,14,-36,325,-68,183,-169,892,4162,3112,73,64,-156,-1,1383,178,1286,15,81,23,64,-198,1141,89,18,1167,194,25,-37,118,144,319,983,48,7720,-42,154,31,-485,26,6,493,170,64,31,4,92,-109,194,128,76,-31,17,-150,186,457,220,68,275,26,-162,-269,-28,637,73,665,32,0,57,17,29,165,222,396,1479,563,226,-61,17856,-200,10,-50,106,10,214,10,93,-308,-54,97,-67,956,9,-6,10,-42,197,-81,477,79,-68,-7,10,95,-64,-17,-65,18,203,-133,-78,25,67,225,411,449,-4,89,-23,128,28,42,12,-14,-6,252,-31,518,72,356,156,-51,1,15,1574,39,67,-26,117,2789,56,120,425,-1,18,223,13366,34,129,-42,-101,169,-25,363,-20,43,70,-106,1302,461,-205,-100,322,34,34,84,90,322,699,-43,9,-21,-31,12,31,57,821,78,57,183,64,-10,120,-56,9,701,425,-9,-244,-623,679,187,-87,84,54,70,-294,-82,-3,-31,28,962,20,126,2900,978,480,54,685,-450,219,45,180,-37,72,-153,6,225,114,-192,-154,180,136,137,959,471,341,12,50,62,-435,-89,336,145,-123,565,76,331,1318,-322,-120,408,632,10,-34,-21,499,-39,-17,3004,275,242,3921,-51,75,2438,2498,624,-709,31,89,222,-50,-28,-601,175,6,244,242,1051,-186,665,167,-120,-26,184,846,144,100,-10,302,314,262,677,-148,-186,62,-32,114,5715,361,61,812,59,403,0,9,64,237,-212,43,123,-82,40,-70,-1,377,281,259,173,-469,222,192,223,469,14173,20265,646,42,51,7299,4895,-291,831,-187,37,161,-64,57,26,86,-266,84,10,57,300,-148,-577,1033,129,383,46,104,15,245,164,84,100,-18,ALL

86,-36,-141,252,-201,-384,-420,-197,-60,-468,182,-322,-319,-137,144,-100,-201,-408,42401,9,274,-26,31,-93,115,-84,-228,-12,38,-74,-377,21,-673,-353,-372,-312,-31,331,307,-62,-182,12489,16066,19426,13309,16775,14547,677,473,795,584,1365,685,1122,252,124,223,-245,516,555,168,149,31,134,372,122,884,175,454,-990,-1115,247,105,-490,-165,-43,182,182,898,74,185,591,64,-26,221,141,-64,1747,545,93,761,199,569,771,247,-60,19,286,245,28,79,-249,62,240,-305,91,2805,533,-915,437,-62,180,237,-182,-370,103,156,24,-69,-733,-43,-84,-194,497,-88,-668,-88,-52,245,197,478,413,43,69,-55,593,-4,502,451,286,21,564,122,350,572,451,382,735,158,406,286,57,127,641,331,-197,519,-96,1273,-252,-64,305,1547,81,0,36,980,293,1343,319,1305,117,137,93,149,120,76,91,-14,161,665,170,93,-16,110,43,24,-45,-942,38,1728,16,76,-235,435,1050,26,367,264,1206,84,401,257,182,-2,295,86,1826,331,322,302,-245,2,9,3922,-721,249,886,-329,1382,870,-84,141,-26,153,16511,122,670,1004,28,40,324,497,379,62,81,177,831,1011,175,3278,230,1408,-12,31,0,-9,120,242,293,-26,593,468,88,499,-21,132,72,413,84,1877,2059,-336,338,-88,-81,79,-569,-64,60,-216,40,531,74,819,538,69,45,-581,-247,-105,1235,1913,-14,21,67,84,401,627,100,14193,983,1906,38,1048,492,269,182,733,271,221,-40,242,329,456,19,247,2331,242,-84,-209,5266,48,120,374,-31,45,-14,60,31,57,1560,1197,1115,149,218,670,454,0,48,1576,1240,600,86,74,177,98,269,1740,322,170,-28,329,105,-129,-74,550,137,-96,552,64,86,3064,295,180,60,985,33,16,117,903,365,317,1802,2,139,-45,1151,961,675,1622,-115,264,266,829,252,165,490,932,103,86,-24,-192,1627,870,745,-1824,187,-57,197,-81,0,28,-127,81,391,153,151,444,927,399,432,480,358,252,288,418,-314,52,-91,663,2009,122,91,694,168,-271,137,-7,115,31,-26,377,896,233,98,723,124,233,86,1317,1112,-69,249,343,237,718,533,401,14,1189,-19,343,115,550,283,122,-81,91,778,358,21,1218,538,-158,-435,367,-370,-295,-50,43,43,1002,1812,-60,88,-52,170,-216,317,314,134,28,86,249,-189,442,274,-4,1170,-40,-12,490,156,1088,124,134,100,430,108,26,391,221,-177,16,293,463,247,134,194,-483,-7,192,793,-36,1076,365,228,1367,249,-603,144,132,141,343,40,992,790,112,478,50,689,88,64,-1031,490,326,521,334,84,391,4675,305,855,170,1040,293,586,326,144,249,449,3997,704,185,12,338,-548,7,43,-9,891,269,242,1189,1273,16,-50,480,55,108,2,14537,62,93,233,96,15910,-81,-374,759,-259,367,-144,211,620,283,177,134,67,586,57,-581,430,173,1370,408,240,627,310,24,216,2,74,-204,499,12,314,100,103,-79,170,127,963,485,415,348,487,-624,326,72,805,88,2586,-4,43,401,1600,103,173,-110,57,1951,4,62,-211,341,12,127,966,269,67,31,-48,769,379,-504,283,-139,838,173,355,100,-57,124,874,91,185,533,79,-105,117,105,1485,199,175,7,213,-52,52,151,38,507,254,120,1591,754,2011,-360,16,603,-93,163,295,-50,783,432,336,567,48,91,276,329,-81,108,-86,-240,-329,-74,79,360,228,290,74,93,93,341,966,199,278,262,40,463,-423,-144,-189,153,185,353,485,144,-129,79,14,-177,112,218,386,124,180,43,2079,278,151,-1468,300,48,-9,103,665,55,533,-249,139,-31,216,240,-28,185,52,793,19,40,247,137,8220,2,182,185,560,697,-62,228,1064,72,4,307,4059,221,502,-26,-146,406,-1293,149,4,16,1288,31,1136,242,288,12,1314,-4,146,608,562,819,16,1060,372,298,84,-103,62,-230,43,1471,-50,341,33,91,1752,841,2,-146,1572,1372,382,-84,235,-156,2271,1980,742,-158,341,201,-62,36,16861,245,314,1814,485,1091,173,262,12,386,-632,-2677,377,-350,-1353,-271,-519,-415,247,-540,228,278,2458,468,377,-103,-69,576,519,-108,367,52,-31,38,12,639,350,-627,12,67,-28,76,1846,173,-307,31,-228,-105,-971,79,391,-16,-213,-310,-129,-247,149,52,377,-175,-600,-158,1273,76,153,72,2112,19758,668,84,182,1509,-274,175,-1557,5850,-33,-84,-38,-14,36,-76,28,269,20710,-24,-52,-14,144,262,-485,586,2,-271,12915,-103,-177,425,-88,600,20885,52,-956,19,283,-86,-12,177,-540,1317,189,-156,-36,86,2543,245,1136,302,22065,963,326,237,725,4,286,57,-194,225,100,-91,5615,88,31,2,262,201,355,257,-43,-497,-158,199,31,-225,124,12,132,-367,432,276,86,-336,249,1314,-216,-406,177,322,435,459,608,228,648,139,-281,-120,-276,110,36,348,-120,132,-161,14,192,276,48,173,-26,480,26,704,-189,-264,11569,-103,831,151,237,43,-319,-300,64,413,105,-374,353,8660,343,519,-137,288,-163,62,396,2,-115,-60,69,-4,-144,-2516,14133,444,-103,-346,4331,-31,127,134,11871,-399,497,57,79,14,-50,-386,399,-7,259,-144,225,-52,802,502,86,110,112,-302,-98,257,353,444,-12,-16,84,-730,12,365,1468,519,860,146,57,-151,-218,14,1564,233,490,-189,4932,-57,629,1372,942,-334,-139,-9,2757,1581,141,300,4396,50,14,177,4139,-144,370,81,562,112,194,137,-28,223,-36,-43,346,-461,1088,48,-151,-93,302,6482,1437,199,-55,221,-132,374,192,932,209,713,1074,43,531,-76,48,1211,367,2451,-235,-28,588,14,3269,4278,21,206,-254,442,1759,-235,33,-38,-14,-293,853,1156,1660,560,-76,117,-103,-112,574,1535,4759,112,281,639,26,788,122,2,84,55,36,117,1797,-134,-31,146,105,1418,211,432,540,105,1608,-45,79,-170,442,199,0,-259,-132,1091,-31,-115,752,-40,-319,103,0,221,67,31,-7,1132,262,-396,14,-50,67,139,-298,370,-192,550,-57,235,14,165,-127,-74,7,-153,170,992,-132,-886,185,-552,36329,10811,7,605,-499,163,-36,14,225,197,-521,79,74,60,-362,-93,62,1776,-423,60,266,-31,-28,276,995,-98,545,612,57,40,-233,773,108,-110,180,665,1360,72,-28,14,-57,-156,-19,-33,1576,72,718,60,466,-98,-1028,-223,146,161,-100,1718,-40,288,103,495,1007,-158,-76,271,661,218,817,10016,4,725,-50,69,1285,64,675,9,187,-201,281,88,14,271,-7,-81,84,24,-185,33,36,245,336,211,-1153,1360,173,158,906,1165,69,324,122,-197,487,24,-72,-43,-341,648,137,293,3545,-21,459,-45,-93,288,-192,-516,52,-358,-79,1329,329,158,733,1163,108,-120,-278,108,2374,-69,377,93,-156,685,485,1035,7,-60,778,810,192,923,110,374,122,2007,10206,105,834,995,218,-4,3966,31,84,21,1194,670,663,132,38,60,766,495,-144,564,293,-2,103,180,4646,1403,-177,206,52,634,1687,-14,-124,2579,16,-283,-81,593,173,254,62,52,-28,100,-314,-290,24,992,-627,329,511,3249,293,521,52,-144,48,286,-43,180,646,-254,-43,6057,-33,0,295,12,-72,19,-295,295,-271,-60,52,367,432,1922,723,-45,33,-4,122,98,-656,324,620,-406,93,-168,-21,-240,487,584,211,-67,-60,-52,-139,127,26,475,132,778,86,-427,-72,-396,9,185,1297,103,-310,185,242,0,-156,-4,240,-38,747,45,-14,-149,295,-622,69,21,7,264,372,36,278,161,52,-69,16,-699,1317,384,233,197,76,93,-334,584,312,16,187,403,-48,2372,197,216,653,69,-218,-4,855,-115,98,-192,617,-146,300,180,-168,112,-310,36,223,622,475,947,-40,206,36,757,209,57,11359,798,257,2,-45,134,-57,163,103,103,-24,319,1048,57,374,-146,124,-9,-38,91,96,28,617,536,16,144,701,-158,-168,221,233,9,-76,-105,319,98,0,38,834,-242,180,-108,110,-966,-233,-550,24,-100,16,-60,86,-127,742,-528,307,129,-76,372,0,120,-24,151,-96,223,737,1124,-88,269,-146,437,468,211,362,45,209,680,-50,12,403,14,439,-163,43,-117,562,-96,158,-88,898,76,192,478,2680,497,209,26,-19,4,134,180,-262,81,586,-38,355,-249,687,-661,-663,19,-682,245,122,79,233,-146,290,-158,-45,98,382,12,-43,894,8790,4,-81,9545,21,-16,-14,-237,38,1454,420,7540,-4,52,4,-362,254,-117,235,1829,134,141,187,641,86,19,1096,62,-72,266,3922,28,-163,13756,810,-396,1247,-86,-38,120,120,14,-170,129,338,514,-377,307,-127,1084,185,129,28,-98,1435,192,52,636,826,1901,96,-146,-346,1223,-163,374,122,98,60,-394,100,223,2966,281,9,312,-103,-516,204,31,72,100,122,74,216,173,379,48,-216,23712,146,21650,28810,16364,60,197,43,543,-461,240,57,4228,21,72,2266,1213,805,-423,276,-180,829,1026,-199,586,-19,0,978,112,69,55,-461,-824,608,-40,17840,105,-28,358,7328,-33,754,76,-600,69,141,-7,677,84,103,-60,-26,-302,-149,48,1735,14,69,435,937,-24,442,677,233,259,-96,648,288,235,153,213,88,463,204,163,-411,6129,-180,29721,600,28,67,40,-372,536,173,908,93,-408,-69,98,362,170,644,370,69,7,213,86,293,31,156,-19,-43,399,49432,-45,146,358,2629,-84,115,177,-872,2,86,180,141,52,-96,350,-687,-201,81,-269,141,-384,-36,399,124,-64,-40,117,177,1485,-64,300,38,40,874,824,120,173,233,-124,367,1144,524,819,139,581,-165,67,134,43,16,266,403,471,1944,-612,163,45,43,38,2023,346,10746,617,-346,6622,473,96,57,-38,-560,40,-475,298,723,165,180,699,471,-216,-182,8751,-86,-4,221,543,444,1023,-21,-55,379,884,233,-189,4283,1908,370,21,-100,-52,161,771,639,185,1605,105,-19,-19,403,-57,644,144,96,-76,-19,16,24,48,144,26,322,338,386,-48,-64,425,-451,2547,497,134,286,259,-156,249,1624,115,40,463,-88,-19,432,218,2805,-7,12,19,432,69,413,110,718,0,1165,293,-401,31,24,146,365,21,110,874,52,-28,312,-235,341,96,-33,52,278,-50,-57,548,117,1841,-213,-286,423,84,891,307,-348,374,-165,115,442,329,353,-79,1475,28,21,1444,478,43,189,211,91,-699,-187,-38,-105,55,-149,468,-38,-79,418,456,814,-627,177,-16,84,223,367,-218,-50,495,76,151,45,-21,295,20630,3519,884,38,124,62,120,290,88,33,281,134,84,129,120,16,242,-153,951,163,-331,180,3701,-187,-257,223,-60,377,1502,-122,564,557,514,45,1081,326,-12,725,88,396,21,399,-12,57,38,-26,838,-341,249,-485,185,137,764,-62,346,218,96,40,93,-122,216,149,141,889,-124,-4,10828,-511,2468,201,-45,386,7,718,-161,62,139,-1603,213,264,57,-2,-581,7,451,-33,466,2,471,74,168,302,661,1062,1862,24,-28,50,88,-134,-50,-31,-31,278,98,79,502,-120,112,31,93,153,88,16,-427,-88,-271,1237,189,38,-305,189,1495,170,632,-74,55,2514,2,-149,115,-543,-266,74,-93,12,33,307,100,60,69,11095,-52,117,511,-16,810,324,1598,26,324,451,610,-2245,228,62,399,-382,14,514,-33,86,4,848,391,862,20275,96,100,-463,367,225,526,103,355,278,411,110,-91,427,639,-36,502,185,-889,93,-240,-194,149,653,-112,-4,-21,2670,399,-120,33,13951,1245,-108,173,137,249,-93,-132,110,110,1802,-218,-26,108,475,1656,115,91,471,802,-2,-935,19,91,-673,115,170,185,-132,396,122,36,884,-355,781,67,903,173,384,389,874,55,290,16,-353,1713,341,-55,379,43,557,57,57,-182,615,27106,343,-19,562,182,319,295,286,920,3598,675,-72,149,-432,86,144,1528,108,307,466,67,209,298,36,293,-48,245,112,331,1264,21,-33,-16,-14,170,536,745,-596,548,1586,91,365,-240,52,187,252,312,1629,951,2312,146,57,52,-365,48,-163,137,2235,-310,211,100,76,-175,949,237,-31,-134,2348,1355,-2,-28,-199,-134,302,800,394,-310,283,-278,81,96,141,889,408,228,-170,-74,194,-221,-40,-4,36,348,225,300,-141,274,1048,50,-1908,14,38,-233,9,0,38,21,403,209,156,161,0,249,7,459,52,21,925,1194,120,88,-88,-216,86,141,-146,362,-175,115,338,870,-206,408,24,182,773,-57,7715,158,413,286,-45,-204,45,444,-259,153,-12,1442,149,45,120,122,177,319,-144,382,93,91,237,115,185,55,697,247,-165,43,-64,55,146,-93,38,9,2,201,-33,10924,247,286,-353,-124,124,149,-16,855,218,-334,-38,48,293,-223,62,-31,45,-122,-16,127,-677,2,793,98,608,-67,26,-288,-43,45,463,-480,79,-62,-307,567,-204,286,134,-600,-96,209,-103,7,221,19,242,69,57,153,442,-295,-45,473,886,-79,-108,74,185,38,141,639,-96,2050,84,72,187,-33,194,-194,213,-548,84,48,45,3526,141,259,-411,192,76,79,98,21,1475,165,120,502,-624,370,365,-1004,752,-110,206,240,377,194,-64,420,-165,110,411,-228,24,252,269,103,84,249,-76,43,-69,182,93,4,-38,584,-31,697,3115,192,-43,1511,-45,1026,170,218,112,168,108,564,124,264,7,-76,216,1040,-2,418,350,48,-45,-761,31,386,509,221,91,-252,-31,939,96,334,-91,2495,50,28,1735,74,230,64,79,-67,158,-492,216,206,-108,-461,-257,127,76,-168,108,329,1120,-293,21,108,293,-86,38,24,14,177,307,19,137,189,-329,439,281,399,262,-84,110,86,-151,1538,312,213,242,72,-249,10838,271,1677,-52,447,483,1358,60,-19,4,67,-57,497,237,-324,115,629,156,50,-153,-216,108,240,1273,31,274,108,26,-62,1040,13064,12203,-36,31,-98,206,36,16,697,-43,-110,180,310,-31,110,98,-331,295,-129,156,81,307,264,403,-4,108,334,545,132,399,2,19,206,74,81,399,456,853,-40,237,16388,28330,14066,9530,12376,23323,4850,456,1048,199,-348,213,329,81,490,-105,76,-663,-185,103,19,-91,-153,492,187,204,-88,257,31,110,52,432,286,19,449,14,36,-33,-14,-2,-76,-43,274,-156,-43,490,454,-677,225,48,-218,521,906,-245,149,12,235,593,418,-492,108,290,281,137,221,134,483,45,221,252,586,103,245,96,86,-88,161,57,-21,151,156,-67,475,177,67,-156,98,-218,543,36,96,120,305,353,-197,-19,377,158,276,9,-793,454,170,153,153,-12,449,43,-76,1052,213,-293,1288,62,12,120,-16,100,278,-137,9,93,665,12,180,-2,-149,-64,264,269,278,-16,298,-40,447,2,230,1040,329,466,-21,110,100,31,-81,591,218,-153,36,-653,437,74,221,14,293,105,7449,74,-331,403,50,-64,62,50,-21,93,-124,423,218,-33,-425,-76,-127,-2,-62,-360,100,-21,14,-187,132,531,-86,-562,495,38,-132,-264,-124,-84,-33,581,-26,300,247,-430,218,199,540,370,1016,773,-69,201,74,5083,384,461,151,221,84,151,-127,12,156,810,-40,651,-64,2021,367,487,336,153,110,108,12,271,-24,-33,14,-168,79,451,86,439,423,21,680,-84,-103,266,324,2187,233,-33,122,43,24,74,151,372,-728,84,40,100,-677,341,-81,1802,-43,-314,-7,-84,170,57,584,28,-694,-648,28,497,790,593,-158,377,-132,-14,50,-50,26,-45,591,-365,74,-76,64,139,-122,57,603,-40,326,-1487,-209,-122,2,-103,-79,108,69,0,-7,-230,-12,168,-72,36,687,314,233,850,499,228,865,360,-28,1050,-610,45,372,-19,168,45,290,-14,36,262,-4,430,-300,634,2096,201,-48,14,-45,122,-69,4,1410,379,-793,0,105,1156,-12,-144,-31,536,1211,432,545,-12,-300,298,-290,-98,151,197,370,40,12,-264,420,798,213,28,84,-564,-1035,1139,-353,437,110,2,60,108,374,79,432,88,-252,805,225,353,1584,302,55,74,-194,-38,26,50,233,-137,322,48,-185,-72,-163,-483,471,317,814,209,-129,490,245,110,442,-62,-177,-26,67,-48,-86,33,394,192,14,98,305,-247,216,134,824,-204,353,526,2,16,177,-31,134,632,199,2838,300,668,-408,-163,72,540,247,891,247,588,-91,177,-62,1581,-40,69,153,165,218,1439,175,-204,1665,1288,7,0,641,-45,-209,50,2,697,331,216,249,-204,295,197,574,-817,-129,-211,233,-1062,7,-7,588,603,216,288,254,115,-355,-38,69,-74,-646,343,-199,98,516,427,233,-185,-153,430,110,55,-233,252,36,21,641,348,-648,548,605,96,120,22926,-122,675,-48,165,254,646,-201,490,-331,-894,1035,120,-2,627,264,-19,420,362,93,237,-124,480,209,1360,72,-24,730,112,139,7117,201,201,634,901,379,718,1370,60,110,274,798,132,283,165,276,43,228,317,-1206,836,721,-137,134,-81,-40,401,581,173,4,-7,264,187,-235,19,437,-305,-48,-26,189,124,1312,26,682,252,-38,187,7,-278,-74,463,209,168,540,60,103,281,168,26,389,223,50,31,168,-108,16,341,360,536,2016,103,894,430,-64,-509,-62,7,38,377,-86,591,-100,1069,-300,117,91,76,24,961,19,26,620,52,52,28,-52,406,574,483,170,112,117,132,4,874,36,52,853,9124,624,134,7,88,194,-43,-4,228,230,346,-19,319,360,21,673,134,132,31,62,175,93,254,648,74,74,52,211,338,-312,2,201,-38,175,-132,-742,-129,52,-110,-38,-228,1040,161,269,19,48,403,-192,567,43,149,-132,463,-9,-12,324,1069,492,-1382,0,237,-24,69,-69,-588,855,-103,-161,100,2480,-199,84,-69,-168,-31,-286,-1016,14,281,156,569,91,271,201,36,665,189,1127,603,-48,548,112,-110,-259,-43,-305,-62,-2,-314,579,1129,656,28,-170,-21,180,1110,127,749,350,1418,50,57,91,211,281,91,112,218,12,-9,242,334,1201,72,84,28,21,115,12,120,456,12,408,408,-877,153,-9,105,372,536,7,572,33,115,435,-108,103,257,-156,36,-237,420,341,-105,274,-26,2,175,923,40,-14,533,516,-76,555,7,129,40,1185,122,-26,19,-36,288,144,509,418,-9,117,21,603,526,278,-307,367,531,319,-432,665,-574,646,88,391,-96,-81,100,189,-175,-48,96,-918,79,199,19,427,211,223,341,266,290,1564,1266,134,-84,687,93,-151,-48,237,19,72,307,98,52,-64,127,0,12,-19,2105,-185,2,185,-26,-40,365,-341,1651,-286,117,-12,40,24,124,21,233,807,749,31,355,-108,19,-4,415,372,180,-290,76,122,319,-242,1088,141,110,298,742,362,430,223,1197,88,57,-204,228,9323,374,1233,249,-60,-33,-93,2168,317,581,-389,336,555,300,990,93,259,105,156,-74,50,86,-67,55,120,48,72,170,-24,117,274,-1023,38,91,91,324,576,834,52,108,341,60,-21,24,108,562,499,242,74,418,-48,218,-84,435,52,21,48,266,19,1035,134,112,173,91,367,45,112,36,-600,-33,-67,108,468,74,-170,-14,62,16,206,-254,480,418,-233,24,286,221,-91,-9,19,156,-4,427,-158,204,1132,317,442,331,295,396,52,365,124,237,-4,1002,149,-57,331,718,-40,24,-100,100,-771,2,-72,-45,-33,175,242,79,-264,-197,423,26,1889,209,209,-502,60,139,-432,-336,374,52,-16,-31,-45,937,40,644,324,189,31,57,72,348,50,-19,-108,103,209,459,514,129,79,-146,341,1293,302,201,-81,-84,-48,305,420,0,-444,182,187,199,163,-132,88,-19,-399,2333,-43,324,-98,86,579,379,492,88,-38,91,300,766,14,-533,230,-7,7,-19,-141,19,288,1023,-225,735,96,2,490,117,562,50,175,218,1148,108,408,96,437,-134,331,38,204,149,-588,55,2915,223,45,144,26,699,4,-213,12,156,615,60,533,36,187,93,276,-33,-137,153,86,-16,2245,548,-84,112,588,-19,-14,-322,1084,1216,2622,-12,305,3326,411,-468,2545,-177,-43,307,-14,211,161,156,-19,-156,206,175,-194,228,709,-60,48,1156,0,-230,12,5309,14,1439,-185,3153,-21,43,-43,4,18871,-26,7,-55,-379,9,86,2728,274,-81,307,2559,-221,2632,-28,62,-14,632,168,648,-52,-4,-74,286,-175,3403,-1463,24635,725,540,-48,-288,7,372,757,3033,2100,-120,-151,55,81,199,730,442,180,1076,-60,848,-110,-72,64,-406,281,-427,-329,-84,64,26,932,-1120,211,132,96,67,88,310,26,33,185,38,317,-165,668,-50,122,21986,-9,98,120,771,274,1127,108,247,456,-247,43,-127,-9,-331,132,-12,93,24,21,694,1093,-108,305,3930,548,45,-194,507,-192,-189,274,663,526,129,252,1432,156,783,-790,699,334,3107,-24,1492,-199,79,43,209,1127,2595,358,209,12,-14,603,521,19,117,117,96,1302,-52,-122,103,-12,4595,692,-105,163,206,3687,331,45,2139,1281,386,-682,-199,1632,-163,45,293,22243,-7,233,20080,1800,50,1519,223,180,473,2293,-139,896,334,331,-228,-764,197,9,324,658,7064,223,-43,24522,829,7,499,91,93,144,-21,103,-644,-57,9352,1206,-139,26,141,-48,-48,-19,480,-120,-278,-2,264,-423,9,127,57,31,19,-298,122,259,788,-319,444,156,129,396,14,-117,692,-584,5997,1182,257,-112,8588,274,386,-110,137,-377,-262,8968,249,-362,5115,33,19,-108,355,1168,72,24,365,-149,137,319,100,2,57,867,372,1497,353,-48,4,-36,648,2444,14229,1709,139,-149,-466,-19,11843,358,911,74,91,1495,737,-117,213,699,-158,259,57,25462,12415,156,-74,45,132,826,312,-7,685,-189,5148,-62,-2,-52,694,-69,-76,213,6607,28,-735,2,67,-237,-139,-954,175,225,3619,466,288,185,-122,64,165,57,110,230,-379,161,848,228,48,1293,2564,560,1225,-38,55,-230,1072,5204,610,382,62,-55,-98,76,-2,230,-96,170,264,1115,2,26,288,211,757,353,137,829,-122,999,2156,978,701,687,17472,1834,-257,67,156,170,461,-93,182,507,91,115,22352,84,225,79,2,-12,115,358,1057,754,-310,52,831,269,362,206,745,3271,-213,1485,45,8682,93,-14,45,-40,31,-4,137,1007,-74,360,-52,31,389,206,4228,346,249,-16,-12,19,-9,-124,-72,663,-96,504,1100,127,485,-177,139,-36,144,-2,259,492,502,0,189,-62,307,91,15919,-213,-81,52,394,502,259,735,-526,4752,-124,257,-4,199,3841,38,786,165,401,346,569,-33,153,74,2,-463,1461,305,19825,6792,223,1009,1713,192,749,598,300,175,2273,288,223,185,-1240,230,937,122,-4,454,211,158,2704,319,168,447,-343,-91,2312,386,2019,81,2648,-24,134,-28,209,225,355,329,-389,-67,411,-495,706,15145,-151,-108,26,-9,1019,225,961,699,360,276,353,86,423,-86,555,733,314,2598,379,-38,110,175,221,471,245,62,632,233,69,262,834,-7,658,-187,19,483,1550,201,249,249,-16,225,-43,312,-115,127,24,581,391,21,-72,-19,-7,362,629,692,197,620,1211,-72,91,153,117,-88,-271,1396,1384,7122,-19,-60,228,185,867,-84,3744,-24,-98,-81,4,-57,293,182,-137,110,-810,-76,1471,158,300,36,-14,2348,180,122,127,-69,10761,281,177,-137,-115,-189,384,-127,-151,379,536,9,72,134,62,132,201,81,932,1074,1168,-1170,242,14,228,478,451,598,27118,608,5213,245,105,221,247,514,40,158,-574,-262,-120,16,0,1776,86,26,81,79,36,-33,331,-48,55,932,310,-254,6821,-31,1254,1709,-4,-91,14,24,485,19,199,100,584,76,69,1420,228,161,-158,473,141,50,-124,247,-74,-31,137,348,103,19,199,4,752,-338,112,100,-228,48,-259,28,105,-199,254,822,576,134,-367,43,-57,617,593,211,283,110,120,-146,-84,7,40,21,401,-28,495,-137,-151,-69,-50,288,384,153,-19,-384,156,137,723,-108,-399,216,165,216,12,-139,173,819,237,-281,-14,-216,490,300,396,16,305,-122,495,394,-259,-96,134,96,182,524,209,180,634,-16,-7,16,-60,-108,781,100,1204,-88,1523,-21,283,999,100,-26,355,362,161,211,242,117,-88,-2,346,84,370,74,944,120,0,-329,76,192,-278,1302,1050,372,-36,242,-502,163,336,-115,72,634,1194,146,-117,64,-497,-105,19,50,-276,-12,6514,-57,665,144,158,-52,-93,-52,38,88,509,680,-4,233,230,331,117,-86,425,-329,413,423,-120,0,-60,1245,283,389,199,-132,430,96,204,74,310,209,19,-221,-50,-317,266,771,237,187,2,473,197,466,538,314,108,-67,120,24,209,144,374,516,-504,134,98,-1483,689,300,199,182,867,16,-295,-394,752,9,992,223,865,-319,-201,170,197,1288,312,19,399,-370,-67,314,-149,-84,456,67,-52,987,1742,-240,-19,9,12237,2156,-137,343,-144,-262,1394,197,141,276,72,79,48,72,76,639,117,88,55,293,2,-76,33,403,-444,302,-45,257,-28,1062,129,199,492,60,173,507,2,252,24,956,45,235,-7,545,956,213,52,-204,370,-86,199,187,-50,96,-249,48,747,-146,-100,-427,57,110,254,-72,-9,-60,-254,-170,-249,-216,-461,62,115,810,0,52,4,76,-103,-146,-2,40,-4,122,2,-120,-62,137,-105,-84,300,168,153,-50,88,473,-408,564,435,-307,7,-225,-391,389,163,40,158,192,33,69,-139,-86,499,55,52,62,194,-4,4,-175,-40,228,32731,822,-247,973,687,115,-38,213,259,103,76,-69,180,-439,-187,-137,524,1160,-16,36,-57,-36,199,3555,180,175,7,62,60,817,3170,1396,21,57,96,110,218,305,7319,721,16,-129,-9,45,17977,961,48,12766,374,-132,-228,100,19,146,764,538,1547,81,14,151,144,1168,314,302,2074,12,-444,112,206,14,834,269,560,117,497,-435,26,163,247,480,1737,84,997,4552,-9,-40,-74,225,124,-127,338,62,807,939,120,132,31,-1591,295,-24,69,233,-100,50,-52,151,-40,317,-124,120,7638,716,100,509,-149,-64,298,-312,271,-480,-180,728,108,-456,96,3132,543,661,490,411,158,165,115,557,305,-134,322,-43,-617,-264,0,32421,-21,843,346,-386,31,-526,40,182,-26,-134,-40,38,-189,-221,88,-57,122,14,-281,55,45,-579,24,-98,4,11328,62,-759,867,21457,28,216,69,2,389,117,163,20287,2182,4,36,57,-394,1913,1084,9,199,271,870,307,338,14,1146,84,737,105,40,19,230,456,699,-177,24,300,100,153,814,9,718,-391,194,110,24,43,454,100,-129,-74,759,163,896,96,69,161,841,-168,76,-137,67,28,84,4,475,-403,391,-79,74,-4,915,-117,648,971,564,382,93,-52,110,704,16145,-50,233,439,322,-60,810,367,110,249,177,79,1091,540,-50,-62,4,-521,-129,-151,242,64,7,-185,872,-88,-139,235,-12,144,60,394,180,141,175,399,-72,-134,-4,14,124,98,-310,115,552,-28,-545,-7,221,139,781,112,290,968,3278,43,550,-26,286,19,-189,120,-21,36,69,-79,60,158,43,132,-389,48,187,-81,-79,7,201,358,-16,-271,213,209,-74,-177,2,139,-45,76,33,96,293,19,-45,-12,245,28,55,182,7,668,524,98,336,175,48,86,343,447,223,-36,115,69,-62,88,389,-156,16,158,96,108,74,-64,124,1822,26,-26,124,593,259,139,-60,259,62,192,74,12,14,932,36,314,55,175,4180,377,43,-103,-36,72,26,117,211,-45,-461,-725,161,2362,975,274,-108,290,269,129,199,-432,956,115,50,1468,2,21,1122,105,670,-72,7,60,382,55,-14,682,182,38,-36,0,26,19,-28,60,-9,-26,528,48,-334,2600,120,28,-88,-603,865,21633,9,84,161,-115,50,72,-124,-33,-105,1596,-48,76,40,761,367,1874,-33,514,-615,-105,-67,-28,134,1788,38,12,-432,-76,132,81,-76,141,259,223,338,706,403,240,4,141,-1074,286,-146,38,8420,-132,72,230,57,-60,401,454,425,-33,12448,266,-57,-98,435,60,62,346,223,86,33,19,115,74,-84,-52,1069,2028,221,26,-293,-69,-88,-331,141,-353,31,31,-26,69,28,605,-26,-2,14,156,-91,-28,473,4,-302,149,153,-38,28,36,12,622,-31,-96,103,-117,137,-182,-331,108,-16,62,-269,2086,-93,98,67,588,812,-2,-425,209,158,168,257,-24,764,62,771,1485,-884,1084,127,-55,3795,189,112,43,91,-1127,22347,0,680,-31,24,-21,170,197,64,927,88,7,213,326,406,36,2144,370,2088,314,305,-7,158,329,9,144,139,-7,-158,52,-84,43,-764,-516,-334,603,341,-295,-286,108,3129,336,-223,137,117,228,170,115,81,-55,1641,117,-600,-242,-199,1062,1634,415,-55,-257,2086,100,2221,36663,-24,435,-24,3516,19205,932,-57,-463,134,1225,-50,278,69,-233,-12,795,15217,15590,76,-9,86,-134,139,1535,-21,62,206,485,230,1163,374,1259,-24,69,-300,-430,396,76,-242,129,218,-16,-408,300,64,-221,170,-139,98,319,-334,45,-26,-40,52,-298,-57,-925,-21,-773,3821,62,112,242,21,557,149,802,-435,326,-9,141,24,-45,14,0,-48,-9,7,-271,-38,-36,302,286,2533,9174,3925,8804,-927,-12,-103,112,81,286,723,-264,81,-93,-14,91,307,-19,26,137,69,88,-55,-96,194,1677,45,451,14,57,377,295,-105,204,6268,-12,-2,-62,692,-867,288,-165,271,45,103,72,60,-21,-7,-62,497,324,341,156,170,-12,170,-50,-12,14,-2,-2153,199,533,302,329,158,57,490,139,124,-759,-608,146,822,603,600,656,24,120,-447,52,115,319,76,-91,1180,-161,430,293,307,511,449,-2,1225,254,-382,156,146,134,36,262,-45,3877,1543,-81,749,84,141,1105,343,129,326,-146,7,-451,413,-278,180,-221,-1495,937,144,-36,-96,218,302,18056,235,-230,15027,-76,-31,-52,-4,800,4100,1261,-1148,1687,-19,182,9114,2492,2442,48,843,-67,88,74,-177,-495,-38,341,1019,-45,5439,-52,2093,-72,2045,55,134,1562,286,19,64,-3100,-33,490,-4,-84,-21,21,-124,9,247,151,122,-48,4107,21,72,564,-124,-305,290,-60,367,1067,-36,278,120,1110,526,28,153,9,1526,1302,882,33094,20573,-4,572,103,-165,-252,-134,701,-221,213,96,-141,165,-7,766,-21,1295,-728,206,88,-91,31,110,233,326,334,-781,336,27668,564,93,-14,-2,341,216,55,2,93,45,-324,-475,96,814,216,199,358,266,62,2,-930,120,836,497,-14,-192,86,-1293,-165,180,-165,2891,141,127,1990,-98,-79,391,192,14,411,55,-103,-50,122,761,-88,120,300,192,81,-40,197,800,-254,21,132,-69,45,26,1023,180,980,355,14,84,-132,721,12,329,-581,-423,-72,-562,7,-16,1283,1139,1379,240,334,72,21,252,298,584,40,262,81,194,165,-235,-331,240,105,605,312,1081,-139,36,495,153,-64,100,19,343,-36,252,-562,31,757,-86,81,483,221,7,-50,459,-478,50,-225,-45,-249,-211,98,21,168,-545,153,-262,-425,-591,93,-1778,2007,209,52,9,-192,519,2894,10557,124,-259,26,64,257,-132,9,673,572,122,5576,19,10484,33,-55,15306,1288,93,76,-615,21,84,36,548,-149,-492,620,1730,312,12,74,-28,93,-180,-158,-963,322,995,307,161,4917,21,-79,600,149,-55,1242,485,2,7110,6598,-182,45,435,-91,27402,2047,6398,28,74,-170,-98,-91,137,1257,425,-43,1060,1360,249,3362,-209,-96,2242,137,146,-112,-478,2333,100,298,-120,110,-264,831,-120,-1221,124,310,64,536,245,1160,685,48,276,1552,-233,-115,408,466,384,93,72,100,2377,2319,36,62,216,115,170,329,86,1800,348,790,28,-21,360,149,-9,-459,-14,103,-72,615,-144,-52,-622,-163,999,91,572,2309,761,168,-471,-55,-16,14,653,1197,-31,55,50,11482,-60,185,1016,-4,165,-439,394,1742,-4,122,52,112,776,-33,-33,334,442,259,586,156,824,627,278,185,108,134,-451,88,-64,5540,805,877,134,-382,-91,-192,596,93,-156,57,19,-57,-209,524,228,158,84,-331,-286,-112,521,-454,242,1528,247,45,-40,230,12,235,-31,2151,326,-9,48,74,786,-165,48,-468,343,-12,5242,-4,31,293,-96,-52,502,86,-52,14,62,877,-302,1596,168,28,43,331,2,228,7,372,-117,1884,72,685,490,1528,-81,-134,156,-271,-72,-50,444,-141,62,1317,764,372,432,-31,52,2646,206,-93,91,0,-269,237,91,72,348,312,120,213,427,189,805,310,-552,79,252,124,91,-62,-536,439,-40,12838,5247,-264,271,16,367,189,23601,7,0,86,96,-442,-28,26,533,74,461,233,173,254,137,-293,45,-64,-100,-26,0,60,862,9,-81,-189,-408,103,-2,163,290,-72,175,314,-76,139,420,173,-43,-43,-81,182,411,-560,84,161,319,-790,473,-211,254,-141,459,-19,-93,-286,300,-38,-31,40,569,1086,-177,286,793,699,372,-1466,-550,-511,100,-93,-76,1249,-93,1745,189,-310,-144,-72,-74,-12,-591,519,812,420,-192,843,-572,-168,-43,151,64,216,528,372,233,591,927,959,122,103,-19,122,1009,-91,98,93,-33,353,14455,675,-2,-93,-31,52,-45,266,2932,4,425,521,1283,-76,-48,302,230,-98,259,14,-24,298,564,88,451,-12,-60,-21,24,26,699,33,-213,-725,52,72,382,242,3776,3677,24,127,526,120,5213,213,33,105,-1769,317,173,814,384,1019,105,1252,151,-223,-658,-555,9,31,1425,-45,124,132,-26,-468,-911,319,158,706,33,-307,-204,932,536,-88,-9,680,-31,127,48,161,223,552,-64,16,-149,98,-117,2122,-14,-562,-1110,346,7275,12,302,-367,855,497,192,492,961,-84,-4,286,471,-21,93,1026,-76,-67,122,355,48,19,723,-45,-394,50,-55,-139,415,-2,-430,7,2004,-16,384,-228,-365,-1045,153,721,1408,636,-3309,269,-57,38,209,115,57,-153,658,396,-96,1175,930,88,252,84,262,1122,317,19914,2425,-730,-430,36,2,-62,105,1507,-91,-1105,-2588,-420,418,-12,-1646,-555,96,-697,2860,221,-663,-584,3958,-62,-31,7,502,463,7396,2124,-153,1838,399,-110,9722,5581,-19,-230,-223,57,-153,12975,-480,-4309,-5665,-13905,-1060,105,516,1043,141,4,21,-218,197,-221,305,8208,4254,36,-55,-2,-24,2915,1759,4516,36,124,144,48,-245,4329,-19,67,4451,374,-137,0,105,310,778,1086,52,5040,-108,81,38,-1079,-74,4,728,182,0,76,14,127,-40,12,38,31,-91,-57,-276,245,1213,362,-103,374,4,-326,-386,-146,764,-28,670,278,115,185,-98,132,139,269,497,2148,574,-124,-67,22046,-103,81,-2,79,26,262,-93,134,-247,-67,74,-60,1367,156,925,-511,-264,355,52,377,144,-76,-115,-88,16277,-21,182,24,151,74,-269,-192,-252,-45,194,391,415,45,45,-67,127,-52,163,-16,31,213,810,-12,209,60,579,168,-62,7,28,706,110,103,43,680,3896,-26,355,415,-24,79,230,13208,-76,497,-100,249,81,115,483,2632,127,9,-122,574,1596,-266,33,372,52,26,-7,425,-9,735,-45,310,-60,0,-151,48,-367,572,149,117,425,-88,43,127,478,-69,658,954,72,-516,-1108,1706,254,117,420,36,76,21,-96,139,45,144,533,28,146,1934,1408,338,-88,853,-1745,-2,-19,432,-45,40,24,62,358,310,-96,177,134,103,-2,2307,656,456,156,-108,76,-21,-379,579,1081,-60,778,100,725,3668,394,-120,1932,1983,206,197,81,1492,69,-278,3112,151,228,3271,9,112,3115,3307,1002,-692,57,129,790,-43,197,-1187,-16,-9,322,100,2295,-141,408,-50,-408,497,149,1807,372,189,-26,283,346,564,242,-151,-175,-7,-4,-264,8412,519,180,382,81,185,-129,108,266,146,-43,84,26,-76,-69,-96,-12,334,-307,334,129,-557,-26,281,139,1144,16751,20779,406,21,-254,6965,6634,-509,1314,-302,64,197,-185,45,-74,26,-235,218,249,180,163,-341,-2651,937,341,91,-84,615,-52,1235,9,7,1545,-81,ALL

-146,-74,170,174,-32,-318,8,-152,-148,17,-100,-373,-139,-234,-103,65,117,-94,27924,-807,-355,-41,7,-1700,-2658,-207,-256,103,-59,-90,-249,-51,-3006,-1899,-1725,-1694,126,321,223,53,254,20411,21334,21580,20371,25052,22296,118,-68,72,30139,9827,211,1562,-16,308,180,-211,166,308,34,219,167,121,249,209,1128,142,336,-394,-538,515,102,-10,123,111,228,305,719,103,246,584,-28,-163,164,60,-143,1320,252,80,472,231,355,348,226,-38,-66,145,40,34,105,-308,25,53,-295,8,2920,640,-830,480,40,56,214,50,-705,-186,97,123,20,-163,-63,8,131,588,-115,-435,-87,-158,155,330,459,123,65,-37,-93,131,97,938,748,757,-23,112,127,214,361,464,235,689,173,-97,330,269,88,504,678,-134,385,-121,979,-253,-29,284,3901,195,128,-10,214,750,1724,475,1574,106,182,8,464,214,123,-78,5,204,756,142,2,121,8,45,166,-192,-919,-207,1670,-20,-109,2,910,1303,216,118,-314,621,-7,480,244,186,62,177,99,1710,684,606,-148,-216,-29,-346,4062,-585,235,1836,-211,1982,610,-14,-34,-91,-94,13143,-69,1145,972,2,28,555,440,363,-74,189,312,594,1080,114,3941,-17,1704,-69,133,-250,-57,-106,314,226,-111,157,456,29,283,-259,416,50,465,32,2981,1549,-401,148,-286,-226,-68,-591,-136,-5,-219,600,351,272,2793,619,93,-57,-216,32,-51,932,1885,103,-51,-57,96,489,720,-103,17933,1848,2867,-93,812,-60,391,210,960,179,-94,44,-34,-118,-29,35,90,2552,167,1,-211,386,-223,203,804,-105,56,38,35,-54,174,2769,2539,1435,228,246,504,468,65,252,2210,2898,487,38,8,102,160,180,2146,495,127,456,1006,161,-77,57,847,102,94,501,364,108,3523,126,256,54,1270,-37,54,-204,59,434,330,2524,41,211,62,845,318,696,1771,-17,-50,260,1277,668,194,225,1042,96,84,-65,-13,2406,1409,2238,-220,238,121,-2,31,-47,112,-42,-11,398,0,296,613,966,379,465,815,293,340,366,-50,41,-69,80,760,1089,85,-111,504,-17,561,211,-142,-41,32,60,268,306,62,68,321,11,155,5,1438,96,-93,106,472,339,650,714,369,262,3018,185,275,-57,-90,326,-115,-109,167,987,566,-11,1230,-2,-63,-259,1733,-364,-40,90,97,-19,1113,1795,-166,-1,-155,133,182,388,23,28,19,-8,198,2,335,123,-85,271,130,85,873,342,148,148,71,72,263,222,-53,533,283,-14,-38,197,223,177,275,136,-180,53,455,1276,-326,3369,241,280,2419,139,-246,80,160,-42,41,-56,576,649,185,201,87,656,231,63,-126,561,584,415,200,97,412,6619,283,686,284,1067,-65,560,198,37,-263,256,6269,656,108,-40,182,-446,-91,69,31,2822,85,197,3056,1685,123,-102,284,-35,109,-97,16701,85,40,179,277,18872,17,-572,630,123,472,-20,340,502,229,238,114,87,653,51,-131,444,41,1280,-59,177,308,561,85,180,198,71,-210,126,-2,176,281,189,-152,34,518,280,407,397,300,619,-495,389,91,547,161,-188,-137,50,96,-332,34,243,-346,389,1380,262,-20,299,584,-72,398,-60,219,41,22,289,548,327,34,-121,-315,1393,-149,398,56,69,-47,809,145,188,1117,584,-77,-50,16,1079,204,210,28,10,-51,23,109,-117,351,544,269,1400,338,4824,-127,47,766,123,254,263,26,818,723,527,415,-37,-2,117,1365,-272,263,-167,-211,-303,269,232,320,234,127,256,-83,23,468,388,7,88,106,81,827,-219,-148,-154,111,404,157,526,339,56,518,-5,88,171,317,170,-188,209,60,1312,604,252,-1086,250,63,-20,69,710,5,747,45,-10,277,91,127,35,206,139,653,-214,-63,410,91,10933,-68,63,197,68,505,-241,54,545,4,1,219,3939,124,51,-38,-99,306,-244,93,97,54,440,-185,1119,32,66,154,2143,103,23,-197,216,655,-84,2167,-99,292,-1,-889,-266,-164,127,1432,-140,200,26,-41,2062,502,29,-105,1252,925,143,-87,398,-358,5083,2941,753,-306,80,-26,-37,-38,17818,511,56,1909,1223,2558,170,289,-16,696,-496,-778,501,-257,-750,-295,-1117,-272,342,-23,272,836,6282,698,268,-166,-189,372,554,-74,398,5,20,85,-74,471,351,-575,7,84,-461,105,1948,40,-507,13,84,164,-521,136,653,-306,-272,-53,1,-240,163,-20,363,-126,-684,-965,382,169,219,428,1681,22067,686,111,-50,1237,-91,253,-754,7448,-185,-982,53,-29,-60,108,536,77,20608,259,123,1,62,345,277,407,-10,-383,13477,-1054,-192,22,-69,1230,20889,-75,-466,48,54,241,42,136,-363,570,283,-169,56,-2,3762,17,843,486,18734,882,-406,137,284,435,34,94,-386,108,22,-108,6075,-106,-211,-170,-20,-57,478,23,-169,-247,-449,207,83,-90,263,56,-59,-446,389,1034,-38,-287,140,1111,-5,-90,-45,418,-440,667,1059,201,638,198,-93,-106,-87,106,13,330,-111,54,-40,-134,109,250,-60,-157,-90,487,57,886,-209,-364,13639,-584,277,120,194,-100,-271,-74,-66,-128,-435,-88,216,8482,284,327,299,99,-88,13,885,-219,-99,324,-114,137,-192,-1965,14412,1116,66,-10,4480,-42,-4,-65,12012,-247,391,66,183,-50,-5,-155,268,124,490,-249,286,-51,244,290,69,206,191,-432,11,329,466,-35,-68,-29,8,-367,206,345,2438,358,723,75,123,-186,-75,62,1956,217,644,-126,7301,-121,499,518,2090,-302,-37,336,9047,1303,567,252,3700,155,1,128,5012,-160,160,-146,211,5,296,-1,-348,155,-237,40,317,300,416,-109,447,-48,108,214,2416,108,-369,163,103,121,198,923,54,2763,1819,472,219,-4,-31,1369,303,3596,401,11,466,35,3904,542,-19,210,-235,25,72,-131,32,-169,295,-23,773,1357,1722,643,-2,-136,-26,60,383,146,6935,148,54,117,-102,2758,-72,-13,13,186,19,56,794,8,-121,115,-69,382,99,211,969,96,1528,222,94,29,4,114,16,-77,-38,59,29,180,1549,-22,35,-54,-2,-85,-28,-1057,-606,2220,314,-655,750,8,69,63,-343,238,-85,723,-32,14,-186,126,-413,-148,-13,-357,94,1160,-42,-507,290,-447,29313,7234,-66,696,-536,188,13,-22,289,274,-200,57,256,91,-478,103,180,4192,-4,130,397,26,13,99,1042,-25,618,554,-47,87,77,871,38,-78,13,867,389,-41,-11,-142,-254,-155,-7,118,1550,37,1105,-63,661,-71,361,83,91,32,-100,2226,-323,259,37,-44,1111,-554,-26,66,885,20,963,14610,8,200,-121,7,1814,40,701,50,97,171,523,78,-57,237,7,-547,16,-109,-10,-93,507,-83,508,23,-1030,453,299,216,843,2638,26,299,-88,-299,597,-157,-41,8,-42,335,108,216,1992,83,622,-14,-950,109,-358,-461,284,-935,-44,431,78,-1,1304,649,166,109,78,26,3197,-126,180,-87,-8,659,498,1285,-13,-8,633,465,300,569,5,115,155,1654,15260,74,1263,3190,47,-42,4431,1,-117,-28,1249,1067,624,44,63,19,115,914,32,237,-151,-85,171,90,3251,155,-213,275,-41,865,1916,-354,8,2192,51,-419,-81,590,11,-111,-20,50,5,20,-124,-83,-4,1092,-729,349,766,4864,548,590,-44,131,71,518,142,157,681,-211,25,5202,28,-195,151,2,-127,-78,-94,198,-8,-80,179,462,422,243,862,-121,-65,-25,219,-11,-982,421,180,-65,90,-53,-145,-22,355,458,-20,-13,127,-28,-56,23,93,160,192,1080,674,-170,-53,-161,133,226,1787,130,5,137,189,69,-10,94,-108,-134,951,63,-56,-133,124,-625,40,610,-8,48,434,16,68,103,91,231,-177,-723,1483,250,171,234,-14,103,1,753,50,-71,13,784,515,1535,604,268,926,-127,-22,26,1340,14,444,26,166,-339,483,109,47,209,-65,-31,186,631,303,594,-66,11,-35,1045,170,263,12584,1054,419,188,-48,312,-14,78,-1,148,22,821,767,23,1030,-111,-60,-197,-83,23,231,-45,469,478,65,66,397,7,-13,161,277,-100,-88,-77,394,123,29,-65,25,-11,-2,-56,54,-312,-62,-412,8,-130,-85,-2,-34,-109,280,-705,123,349,87,182,-139,216,-84,-11,226,88,381,367,-149,404,0,478,364,320,287,4,41,893,-176,-80,180,35,579,-99,-14,-100,576,-20,60,-17,323,10,538,784,1289,327,108,42,-56,-157,472,246,-287,69,332,19,246,-74,-16,-378,-1016,-16,-766,1177,10,-7,192,-93,48,-96,-391,142,314,-176,-19,773,5841,10,-142,9870,-109,-50,-259,-950,-41,99,257,8791,217,80,-2,-171,120,-160,151,-84,69,201,84,822,-203,41,1506,211,-115,297,1850,26,-151,13158,109,-250,367,277,192,146,315,32,108,299,-250,776,-247,182,-143,-240,137,51,-32,8,913,308,77,216,1125,1332,26,-173,-1526,1187,-754,-139,-16,-94,23,-474,103,252,5070,7,-151,398,31,-483,72,35,14,-83,74,-7,-103,32,191,-7,-85,21110,96,24142,20811,17342,-72,-19,-17,-136,-274,191,456,5130,-5,-60,3159,-60,281,-422,183,-149,83,1048,-78,-80,-38,146,520,51,118,444,-509,-886,315,-160,825,-161,-13,292,6617,69,1562,-56,137,38,197,57,504,1108,-31,-265,-760,-302,-259,100,886,-169,447,638,932,268,819,889,274,492,275,699,295,169,327,292,128,415,182,169,47,6777,-23,23279,609,45,-66,541,-455,5,120,203,-72,71,14,11,-11,194,158,4,-13,35,247,8,-109,-84,191,-19,-77,326,1403,25,74,210,3959,-87,81,20,-278,37,19,59,157,103,502,140,-326,57,124,-235,195,-111,34,456,-81,-192,-93,75,11,3537,-72,329,88,72,2189,401,-361,-123,195,-136,278,1695,1654,167,102,213,-189,17,54,102,-41,158,66,512,2570,-1058,293,87,13,-25,4112,515,10306,1316,-363,4834,318,35,-57,-340,-429,222,-465,151,80,2,189,354,87,-114,-74,9668,32,-126,167,-180,315,1307,237,17,474,2182,10,-133,4247,1067,455,-1,265,-146,13,1420,638,96,1559,-26,155,351,358,299,1406,235,426,308,-97,97,-97,62,-7,275,152,680,511,123,-54,295,45,2840,603,117,203,280,160,177,2996,63,57,305,-47,-87,447,123,2019,7,-38,19,50,-42,468,246,557,60,441,136,-109,-53,388,-109,450,-75,-81,105,13,-160,336,136,53,91,-189,19,-16,-11,-277,763,189,72,-8,-97,268,-31,1350,784,-173,386,-16,-65,11,-75,597,53,469,134,19,1304,404,-22,166,128,-364,-809,-128,-81,-137,-111,-29,174,-5,53,329,152,60,-360,-20,185,80,655,302,-166,-34,45,-8,96,16,57,48,22885,4434,695,-140,-42,28,-4,111,169,-91,74,241,-1,139,-40,35,142,-219,1393,163,-194,-35,2487,-44,-53,1,-133,180,1169,-35,652,256,505,-50,389,263,-62,1323,219,404,1329,-97,45,10,-182,25,763,-232,338,128,97,45,450,-59,265,311,10,-37,-48,-151,447,-214,94,324,521,28,11797,-847,1513,203,-53,231,16,1280,299,88,228,-655,85,394,56,28,-59,-45,535,-13,1049,1,452,-84,34,475,840,2208,2858,195,-47,-32,149,-94,-124,-7,-11,139,78,16,584,-163,155,37,211,25,225,40,-346,54,-173,1120,211,-40,-241,179,2425,26,858,-213,-68,545,-111,-188,465,19,-355,63,-77,71,60,170,34,-650,-112,6945,-152,44,555,-80,340,263,383,29,235,340,20,-1065,177,311,263,-96,40,394,169,-26,-74,781,-11,5,21235,369,203,-106,-120,63,423,19,314,235,308,54,-154,721,392,-211,652,20,-880,-48,-177,-152,-263,293,-194,-80,-134,2518,339,-38,35,13567,535,8,117,11,-19,-176,-185,-105,20,2632,-100,-11,-38,532,2306,120,345,1016,315,29,-213,32,90,-217,197,173,498,197,526,229,-169,664,-177,1698,-1,664,-213,232,484,1392,45,269,-72,-214,1937,496,-100,231,80,142,-34,-84,-59,299,389,428,-85,575,-22,151,157,47,1532,5600,232,-128,93,-398,-53,352,1291,118,62,474,-62,-32,257,4,308,50,195,62,306,1062,20,-231,-174,-66,7762,584,1059,-292,920,2308,409,309,-45,-34,146,232,94,63,889,169,112,-19,-57,-176,216,-154,146,330,-133,951,83,120,-148,1420,308,-31,-32,2665,956,228,-155,62,121,198,1452,422,-262,963,-188,-1,169,308,262,395,137,-200,-13,217,72,20,-126,-75,437,207,210,5,216,438,-32,-933,22,-29,-35,35,84,249,56,437,618,117,124,143,452,-25,51,60,10,713,-94,60,-16,-136,-194,-44,102,-198,216,-100,45,213,1312,68,363,22,80,1018,-63,2793,134,263,343,315,-8,111,309,106,56,-40,2075,-167,-130,32,254,225,226,-305,597,20,-14,57,-35,177,94,94,404,272,908,81,88,128,23,176,-100,-31,142,-2,10272,194,-31,-216,-11,-11,109,118,1221,128,-311,-54,133,65,-109,-28,-62,-13,-51,7,137,54,-59,1312,-80,458,-20,-72,-381,-71,40,163,-321,66,-68,-309,865,37,74,274,-818,-5,4,-68,87,247,103,318,41,-140,-130,1101,-152,-97,339,824,502,-34,-90,171,133,63,704,-204,-75,-44,268,-22,-118,127,-16,23,-176,130,50,209,4447,395,360,4,1064,216,94,22,29,2068,-32,419,272,-238,305,793,-557,394,-674,136,180,163,85,-72,511,-133,57,465,-220,71,198,126,-38,-91,94,-13,-10,148,320,47,315,-91,831,53,529,11999,238,-84,2431,-155,595,357,87,50,146,-32,346,-106,54,-26,-31,-35,1125,-106,391,106,-102,-10,-772,207,354,822,260,-8,-297,-59,802,114,911,-78,584,63,-51,2222,-53,-47,72,-91,87,167,-115,134,137,0,-1518,-97,42,37,-151,139,314,1393,-358,-333,-7,253,-263,-16,-90,105,26,263,-23,265,296,-171,263,-35,268,173,613,45,134,570,2019,772,103,422,-50,-51,11272,133,3122,-260,-563,1156,635,83,47,45,452,-217,246,201,-60,-83,637,179,63,81,-130,-10,210,1340,32,85,256,93,-72,5342,12656,12200,183,-44,32,126,68,10,674,-56,-59,47,166,-318,-1012,-719,-428,-176,-1288,78,-117,-38,237,62,22,96,797,423,146,250,48,302,191,84,176,232,401,1206,-59,-121,16400,24747,15594,9357,13352,22548,6067,733,2911,186,-126,373,59,256,545,56,75,-357,-19,103,-213,-106,186,247,-34,32,-124,354,78,80,75,578,370,-62,982,-100,845,115,-17,-42,26,-87,191,13,-243,54,84,-254,158,195,-85,376,601,-14,106,-155,182,425,507,-241,105,68,-421,173,11,185,561,31,25,131,320,56,62,-34,149,-60,222,-26,-81,20,-25,-11,200,164,74,-103,-13,-289,708,50,23,195,195,223,-179,118,1025,339,97,-111,-37,274,7,189,284,-25,346,-88,-13,542,413,-152,1964,-29,84,418,14,170,320,655,75,83,566,-38,2,-123,-17,-57,367,57,-5,11,324,-87,600,50,253,1400,321,613,-38,57,189,225,-121,837,62,-103,51,41,456,85,226,34,234,200,6365,-10,-93,796,-26,-152,38,22,84,120,-128,681,154,-88,-161,-131,35,-103,-96,-17,252,102,56,-179,-26,336,16,-97,434,-25,2,-66,-42,-179,-26,373,-137,423,115,-444,403,167,361,834,-134,867,-78,7,5,3297,-194,117,111,183,-62,211,-219,-13,41,640,-149,2342,-173,3528,182,263,275,252,-1,-25,54,-38,-10,180,47,-189,19,366,127,330,982,-944,-767,-911,-1228,105,222,1919,152,-83,-7,-66,94,-37,94,646,152,16,-22,142,373,609,2,2345,-42,-274,610,-87,477,91,529,160,100,-317,-22,320,802,111,-103,121,-11,-19,118,418,378,14,852,-124,-7,-91,-16,241,-28,300,229,-136,20,-830,217,29,10,-169,-87,552,-2,-63,495,-63,-78,-40,-62,-197,788,376,164,916,1187,695,2260,85,25,850,-456,170,323,-100,114,28,896,5,-23,32,-74,105,-498,627,1618,169,505,351,-235,10,75,20,1953,161,-401,-80,152,1282,-31,-188,-25,809,724,180,237,-167,-66,47,-289,-45,-16,-88,403,66,16,48,468,289,109,137,91,-498,-717,936,142,438,201,-32,-62,123,305,-47,498,68,338,1264,186,423,1572,444,-7,-16,-260,97,-56,-68,225,-112,342,203,151,-37,25,-88,148,309,902,34,-161,579,56,81,317,-109,177,-44,0,93,-44,72,566,266,177,-37,121,22,204,44,487,-176,154,524,-166,10,53,-87,53,478,167,2864,223,72,-35,57,74,778,495,996,217,588,-71,163,-4,1881,-22,-28,93,-87,260,1595,124,-65,421,974,-88,-29,115,-13,-188,130,-174,292,388,148,160,72,388,118,742,-146,606,-16,724,-567,-34,-19,929,284,182,254,729,109,-561,-477,136,139,-323,518,4,53,767,268,155,-59,-99,466,23,100,128,166,-7,-106,438,292,1,624,197,-4,194,16798,-72,687,-152,163,131,188,-216,41,-136,-234,1366,29,-59,296,345,44,591,630,203,117,-96,372,85,1534,13,28,807,166,62,9766,75,358,744,984,329,730,2827,10,1027,-103,971,53,102,115,179,-17,-19,-74,-818,490,630,-97,-114,-32,-45,453,1767,131,177,137,879,57,26,22,198,-234,-59,-75,226,117,978,40,558,-253,-41,96,-22,-8,-65,26,127,25,1074,94,-5,105,114,-62,31,201,2,41,167,-130,2,164,641,1132,1334,90,588,312,16,-529,51,-169,-19,219,-26,449,-462,1445,-228,133,26,16,53,1395,-2,-28,421,-35,109,-17,-102,495,692,490,115,45,127,216,20,265,-41,152,406,10681,567,174,57,-1,201,-75,-19,209,333,2976,-131,483,163,-65,1168,20,163,10,-17,1,-97,-8,726,249,-72,152,195,385,-308,-170,268,-16,134,-71,-169,-286,-108,-32,-91,-234,588,333,120,-100,44,206,-97,619,-118,-29,-51,-16,-22,8,272,2016,143,538,-25,-93,-17,223,254,-526,1175,-124,170,-7,2108,143,-51,-134,-71,19,-183,-244,-17,349,127,200,-84,188,557,50,856,131,1025,-69,57,987,-2,-32,56,8,-185,-121,-56,118,164,593,34,63,44,-69,228,931,-102,590,225,1381,-118,23,271,137,342,-19,133,81,-16,-114,164,358,274,81,-45,-483,47,152,-56,47,664,-72,477,554,-662,4,16,8,124,956,-20,600,-226,62,523,32,84,300,-53,173,48,83,373,-99,254,13,-62,-44,1461,47,-81,391,0,-123,819,51,170,42,1082,320,-60,42,48,217,50,373,330,-96,-59,4,788,444,429,-290,-28,650,538,-477,1114,-34,1470,1,315,-77,-118,56,206,-312,-97,60,223,65,-5,5,440,782,243,320,166,512,2020,1392,108,97,600,63,108,53,383,-237,-155,-40,-63,-7,-38,243,-4,28,148,2376,-217,-444,28,-2,-37,238,-44,2637,-56,-85,317,180,-32,366,289,346,834,216,-164,633,-197,-72,-13,357,277,14,-272,117,0,378,-109,806,51,195,346,609,-22,375,329,1415,25,128,-232,114,8026,366,1332,115,-191,78,146,2254,284,416,-136,200,475,22,782,41,51,209,203,-317,13,25,-158,-8,-10,44,-97,80,376,271,231,-87,-72,-25,2,84,532,1102,35,60,604,203,81,-29,71,143,468,257,-59,60,83,541,-88,1048,274,-91,-20,106,-48,601,40,48,118,22,68,-19,-16,-194,-85,-75,72,152,530,128,-117,-77,51,-41,189,-134,590,281,-100,-200,-372,56,-87,-90,-45,53,-25,90,-241,106,1335,179,495,873,214,441,-2,354,102,99,160,1059,97,-72,51,670,-56,75,-397,2,-570,80,102,-109,-66,56,54,13,-249,-293,352,127,2389,66,152,-317,115,56,-423,-133,888,-5,-34,-80,-75,803,1,381,163,216,17,102,-38,216,191,-47,170,109,226,315,428,-5,133,-766,456,496,186,265,-7,-11,-41,213,358,-28,-62,161,446,194,97,53,62,-14,-99,2583,-47,802,-13,453,1366,490,794,66,108,-57,80,635,-207,-416,93,-68,-40,-88,-198,51,216,683,5,1267,34,26,437,363,443,176,189,115,638,62,468,99,366,-7,441,5,146,80,7,-118,3205,44,63,71,57,367,-87,-244,-17,22,701,-29,484,-96,281,42,111,-13,-78,524,378,-31,4033,342,-121,100,595,-71,20,-51,827,1313,1762,126,484,3386,339,-247,5261,115,-136,-220,-375,10,201,28,56,-22,120,443,-123,117,698,-56,-88,1294,74,75,-72,1654,88,2913,-278,348,8,96,-286,-35,24948,-126,60,-17,-249,-83,-66,136,407,177,11,1844,-31,1085,22,-78,-223,532,-57,462,-8,-1,173,575,66,6806,-459,21760,606,541,-25,295,-56,260,128,1105,1239,-23,-111,14,-106,-56,90,339,272,1369,-40,240,-862,-293,47,-231,1529,85,-97,394,7,-72,846,-653,643,84,120,99,-56,-50,80,57,170,40,250,20,-209,-130,-45,24096,-74,-137,137,469,200,1454,90,31,631,-23,17,62,-80,-274,-151,191,31,-7,26,274,999,-124,75,5188,254,123,34,398,-426,-163,-84,332,306,-151,309,1743,155,880,-284,487,508,4662,-4,2300,-154,57,195,112,238,1397,372,-330,1,-80,544,38,-44,383,-388,183,2535,-91,-94,128,-32,2530,383,-53,-91,35,4084,247,-180,468,1343,112,1059,-66,2668,-197,158,13,17469,-62,68,18750,2195,-69,1731,63,-207,449,2471,72,733,160,123,-171,-824,93,-66,220,538,155,74,-277,24754,-102,17,699,109,0,185,-29,-53,-278,35,9384,1516,-87,-59,220,-131,-72,-29,180,-355,-361,29,2,-226,41,-128,-163,-320,-155,-1,378,266,434,220,131,164,-4,66,-45,169,852,-84,6693,831,-29,-60,7301,97,-4,-154,11,-600,-105,10202,171,53,-149,-139,10,-464,41,397,53,-14,400,-115,16,-38,20,-60,54,332,137,348,213,35,-53,99,716,-38,16359,1971,139,-289,351,-109,15950,163,652,77,62,1667,2976,-31,53,140,75,358,-37,22725,9689,-146,-56,-62,177,1094,478,333,265,-274,5857,-103,-131,-130,214,179,-75,302,3394,44,-268,-37,22,-158,696,-74,121,78,5420,634,557,103,-31,40,137,-48,4,105,-254,-2,581,124,-44,1105,3294,733,1094,-139,152,-177,2616,3498,197,-60,62,4,5,-19,-120,289,-83,88,338,-220,-7,77,72,152,1002,34,90,616,19,364,2010,336,354,361,14902,3092,-16,-160,97,262,-69,14,-71,704,57,287,19410,53,329,57,-57,-20,94,348,999,392,72,-115,213,289,667,281,641,836,-229,-157,25,10279,151,-41,1,-63,19,-35,177,38,20,-7,10,28,315,269,10,-7,139,120,-109,-198,-136,-97,447,360,83,406,2947,28,332,-167,96,-50,100,10,219,449,2115,59,229,-51,157,-53,15050,-509,-984,-130,109,17,40,578,-96,9192,-158,10,63,57,1719,97,302,16,484,97,453,0,69,11,-170,-131,3412,26,16354,7864,-63,2982,1942,117,449,747,815,346,4020,403,51,668,-54,-65,1107,-42,-741,419,171,157,2100,186,-60,349,-88,-198,5399,367,4374,42,2517,512,207,-57,-47,-23,544,171,-241,-59,514,-195,495,14617,-189,-34,78,-111,932,87,1046,1236,252,213,351,17,169,-62,733,544,782,3626,972,-10,-28,37,7,809,314,77,358,126,-66,329,382,-1,760,-83,37,472,1713,-44,94,214,26,84,-106,330,262,66,-51,533,419,-37,-68,-139,44,416,800,302,108,587,621,-26,-44,-31,269,16,-74,93,862,102,-31,-228,419,62,53,-88,4849,-103,-68,-289,-51,-100,120,180,-177,105,200,-152,1239,-87,48,-102,-5,1936,253,486,45,-57,12510,391,-502,-213,-149,-105,652,40,-69,173,529,-40,26,216,93,177,-51,438,850,941,895,-180,293,50,169,717,635,1102,20213,324,6690,300,105,109,244,431,78,94,-124,-275,-93,-75,4,886,13,35,72,-60,-19,-145,327,-117,-23,913,398,143,7212,19,871,2222,-124,0,59,-103,111,-51,194,99,573,-29,20,1154,44,223,-228,340,170,-57,53,217,-228,-93,219,389,157,5,182,-37,806,-720,4,188,-177,87,59,26,48,-234,-26,803,778,130,-72,96,-2,343,913,241,352,48,194,-108,-131,-209,50,219,1178,-17,446,360,-148,-60,11,41,-20,93,-106,-54,195,8,827,-140,-277,289,329,78,38,29,151,1143,185,615,-31,-407,373,87,332,51,247,0,383,343,-161,-94,-197,143,-37,444,-20,240,59,-41,-62,-74,-173,85,1309,121,1439,-209,609,-106,220,1058,-1,47,389,289,88,146,134,275,-155,72,326,8,361,-31,721,-257,-203,-286,-1,244,-59,1002,1037,151,-154,293,-364,25,-83,-112,17,484,501,180,-179,-139,-483,42,-28,51,-5,-85,10814,-66,610,-96,121,-72,72,-152,-83,521,416,876,11,271,-45,-38,85,-137,53,66,1159,290,48,-72,120,1208,327,348,373,-65,260,-68,34,-17,219,133,-16,-395,-115,-38,83,1200,47,2,-93,535,81,260,484,191,-19,-96,-40,-87,474,5,385,613,-369,84,65,-1015,216,146,332,318,595,14,-148,-481,277,54,630,142,1526,65,-394,75,155,1264,74,259,170,-456,22,-169,22,93,174,99,22,1094,1433,-188,-112,-31,7156,1319,-29,-10,-263,-118,1242,250,-20,-180,100,-32,35,-75,-47,1414,161,-44,-62,149,-105,-65,-50,268,-256,69,-26,269,68,870,-25,114,41,0,84,472,-88,346,-146,548,188,85,60,386,971,103,-14,271,530,66,214,117,5,121,-143,23,530,-188,34,-591,-62,290,300,-35,60,22,59,169,-45,-379,266,62,84,683,53,-83,-38,0,-14,-102,-19,23,-68,16,75,-286,744,225,-56,19,203,142,290,-42,80,527,-678,157,305,-323,29,-220,-231,244,182,-127,146,213,23,348,142,16,235,66,71,-87,198,-63,-47,-50,-42,186,21749,991,-66,868,1724,32,-29,502,191,191,2,-225,45,-128,-197,-7,200,2165,-90,-1,-145,-31,293,947,160,815,29,173,-41,1135,1681,468,-72,143,7,57,-17,111,7824,441,-100,-155,-59,-56,13978,1140,7,12469,352,66,-253,-278,-56,53,-35,447,1285,53,100,226,216,-48,143,-59,890,26,-81,40,204,-171,570,364,345,-17,169,-217,155,80,191,71,3277,106,1128,-388,-118,-69,-188,-114,403,-83,127,26,453,1483,-19,195,164,-861,257,-105,-17,117,-131,-97,10,186,-1,48,-29,229,4162,890,336,892,-852,-308,870,-277,627,167,-66,505,32,17,262,974,501,867,471,535,326,157,284,1577,541,32,235,50,-378,1,-20,24114,-235,523,71,-126,148,-157,19,35,26,-182,-340,-128,-163,-1,-71,45,149,-54,-234,-38,-44,-547,25,-29,78,-34,200,-486,-60,9920,-182,231,45,-38,127,42,148,16212,4509,74,171,-63,-432,1856,727,238,271,75,776,-14,521,-48,412,-198,898,1,35,213,174,268,644,-140,-10,492,42,160,395,2,799,-231,134,40,72,1,699,320,-124,-20,518,94,492,-97,-51,50,517,-219,-17,35,108,-44,14,-20,481,-148,-272,171,-69,23,0,-87,1512,999,825,201,62,-26,23,379,10724,-4,158,309,277,-146,723,192,-103,336,62,105,1228,486,-37,-34,34,-286,-155,-22,450,-37,47,635,979,-112,-114,90,-157,195,57,398,203,-11,293,317,0,50,-10,10,-19,148,-266,300,935,72,-283,-20,686,22,-139,161,126,1015,3074,-17,91,-211,283,143,14,91,100,1,-146,-87,65,65,25,203,-32,23,-10,-53,-62,-53,287,340,-22,346,191,262,-25,-188,90,11,-65,-28,-35,188,624,71,232,203,201,69,-53,207,8,253,493,83,595,246,87,66,93,167,35,-44,96,-7,-78,-54,487,-204,4,37,68,118,41,-41,47,650,-11,-157,-191,203,385,17,-17,229,26,51,45,-102,-2,2148,50,191,148,56,5995,277,-74,-85,-57,25,7,28,-80,-174,-295,-450,232,234,1199,62,-78,-2,45,80,-2,281,1141,145,-29,253,10,-19,1463,109,281,-117,-118,85,323,77,-14,1313,182,-32,-91,-120,-34,68,-100,-71,-63,93,419,-37,-360,3423,105,-74,-29,-612,1314,6549,-51,-29,28,-68,-17,13,-200,-185,-72,541,57,-83,-23,2160,108,1181,-93,283,94,-23,-90,-100,91,1092,88,228,-252,-827,29,62,-2,11,173,292,391,618,613,56,85,115,-676,538,-38,1,2266,-35,53,71,44,194,412,324,468,192,13750,232,-63,-42,364,-41,26,314,-26,45,32,-17,68,40,37,-81,627,1728,-19,-177,-303,-1,62,1022,-35,-188,-78,11,90,134,123,1749,120,-7,-26,216,-260,-69,376,-133,-50,-1,103,-388,315,111,-77,581,-23,-145,72,-1,469,226,-318,284,-87,-547,-102,1845,-84,-99,44,1488,741,4,-188,566,429,235,194,-69,760,360,453,1842,-628,484,16,-56,4088,-44,154,7,351,-751,35402,-315,557,-7,189,25,35,145,0,582,11,-23,-68,210,461,1,2603,321,1620,211,342,-34,-32,266,163,17,-140,-80,-163,121,-60,47,-916,-613,-376,957,161,-348,-392,-136,2469,100,5,-45,83,342,-13,-50,91,-664,286,-607,-407,-139,-179,438,2197,340,-97,-345,3190,13,27982,15447,-383,210,-120,1338,5065,1524,25,68,109,1098,-243,88,28,134,-50,849,17487,18675,94,-65,203,88,139,-244,14,100,69,352,57,1307,176,-32,-126,16,-333,-188,406,-214,-41,69,2,48,-492,671,173,-83,-4,-50,143,729,-81,17,51,-10,-1,-407,-124,-552,-127,249,3686,91,412,369,32,108,290,730,-151,211,200,-93,-31,-90,241,-74,-133,8,-66,-237,-180,20,265,395,3040,8408,3393,8119,-425,-74,7,123,-65,8,566,-201,-8,-188,-62,-42,314,315,180,177,114,87,-117,-247,136,1948,-44,450,-38,166,158,108,-38,-11,5200,-114,-41,-2,355,-862,84,-345,182,13,14,60,68,-47,74,326,615,154,259,106,100,136,60,56,-111,-20,-65,-1427,209,243,419,192,93,-358,597,140,-99,51,-361,-243,570,701,913,661,44,188,-231,0,-262,292,45,0,544,99,721,241,275,443,-124,-200,760,105,14,2,314,-612,-183,372,-509,-167,-77,2,130,-34,-375,635,114,269,102,-514,-231,-381,17,-355,164,228,-741,-44,28,-201,-268,-1,74,19391,455,-84,22256,65,-35,-60,-173,793,1599,521,-1120,1098,176,5,19321,2323,2128,-53,920,13,71,51,-69,41,50,126,65,-81,-450,-329,-88,459,1395,53,-214,708,443,57,-1,-257,31,308,32,-206,-91,-42,-1283,-211,-90,241,111,-48,4,38,-87,274,465,-646,217,126,656,757,-17,176,-83,942,578,-20,421,-118,3153,1942,601,22621,19982,-48,40,66,-300,-78,59,240,-38,4287,4,-127,-42,-16,189,206,44,-637,191,-148,-286,-72,44,66,327,649,42,366,19042,292,16,-10,84,-38,20,34,19,87,51,-198,-585,-20,1719,289,182,429,-87,-145,-77,1094,-191,5345,379,1,-186,-71,-566,-14,54,-14,3386,108,-19,1970,-128,-78,85,44,-13,295,-271,-163,-22,204,423,71,163,263,109,480,51,-114,464,-109,140,53,62,-22,37,942,109,486,619,13,-130,-207,498,-120,293,-756,-160,-63,-348,2,41,787,-211,575,247,137,-78,-77,78,146,-25,-50,-8,-11,121,-74,1,177,554,-130,638,293,1151,-105,-51,357,407,-78,5,220,216,128,486,-59,-60,278,-23,-54,-825,90,154,-85,169,-616,-275,-329,-112,-216,305,16,-348,-250,-300,151,-747,-66,-386,-19,-533,1798,180,81,210,97,106,342,19354,191,154,653,23,106,-518,-209,705,-88,137,5179,34,19318,29,-41,13561,-65,23,-41,-348,-53,695,-16,1406,-66,335,259,200,68,20,91,109,16,5,-143,-618,378,400,465,-28,7027,-53,-90,379,-109,-133,409,182,-124,157,-188,-1,-112,232,-25,615,2305,9855,-108,-217,-16,-40,0,35,1731,308,-63,978,6275,45,2477,-105,-72,3737,62,47,-133,-511,1402,-170,290,-71,37,-207,461,-123,-364,-90,670,-48,441,391,253,228,-11,217,45,-243,-195,684,609,247,-60,35,54,1965,2712,-54,-297,53,5,166,710,54,1249,228,804,-340,-142,211,26,78,120,299,177,-336,305,48,14,-526,-170,514,-17,-2,465,678,126,-41,-10,28,35,373,594,-174,-57,355,10482,-54,456,25,-206,91,-366,225,8201,173,26,-23,550,856,78,-71,252,320,160,1196,31,106,274,211,-103,-10,-63,96,91,63,1611,327,1042,278,-569,-121,-75,653,-1,31,14,-48,-4,-14,397,60,-65,108,-34,-265,26,766,-166,640,1463,120,126,-2,128,-75,266,-177,2994,-56,105,244,68,450,-123,-45,-100,171,-207,7525,317,-5,186,-48,28,876,303,217,-114,-65,646,-171,839,84,22,238,34,-69,78,-131,367,136,929,-48,613,443,816,-10,56,35,-102,-37,-84,630,-53,333,633,868,508,690,263,-278,-290,108,-173,-8,-386,-581,50,11,94,197,169,747,20,201,234,-53,219,14,105,145,8,51,209,-431,426,29,15477,7289,-167,173,155,928,143,17966,47,-13,-81,7,-303,-136,200,779,17,509,271,134,174,130,-90,-84,56,40,-85,-106,-99,455,62,-102,-56,-60,157,-164,225,323,-90,102,335,-120,7,25,68,-164,-17,-186,-253,183,-265,-54,131,386,-561,60,-314,62,750,662,-226,88,-203,-83,136,-118,81,302,830,-11,837,724,548,-103,-1015,25,-25,-87,88,-465,1939,29,121,81,-91,-60,-225,-20,130,-544,-72,597,349,-83,573,-314,44,-53,25,63,229,429,-91,102,548,1402,389,17,-5,-42,136,373,-20,75,191,-335,348,12249,398,-7,-106,53,235,-11,88,1183,23,223,456,1228,-78,-607,160,206,-134,152,48,-108,94,864,238,542,10,-40,32,-47,-40,229,-14,-29,-450,-26,-140,191,169,2824,2094,75,112,1043,111,4861,54,2,180,-953,105,29,1062,126,747,-77,234,102,-189,-332,-271,-80,74,1538,-1,16,164,22,-140,-13,120,32,504,-91,-495,-234,225,-200,-259,-120,-97,-69,127,17,-10,188,210,28,-53,-551,28,-174,929,126,-225,-441,495,3283,-53,74,-164,867,638,280,232,1326,-361,-121,177,287,44,42,588,56,-72,88,293,37,2,668,201,-284,-87,-91,-44,717,-78,-355,-1,1934,-1384,383,-88,-1964,-1098,66,788,1076,324,-1862,-306,-173,-441,-330,29,-100,-284,222,260,38,1021,209,268,198,-90,1,1384,191,16922,1839,-809,2154,-7,23,-100,87,932,174,-905,-1965,-25,474,-48,-886,2966,44,-332,560,-572,-121,-72,3033,-118,-37,124,544,231,2518,1374,-32,1138,244,-102,339,3746,25,99,-88,1350,37,11581,-563,-1534,-2308,-9619,-917,142,713,1964,-5,-26,633,-275,-48,392,1780,8570,8312,60,222,-23,60,5193,169,1286,-84,126,40,69,-192,1424,-26,154,1529,455,133,-4,71,330,529,1028,57,4557,-148,210,20,-385,44,84,868,382,35,229,-100,216,-158,151,-54,-11,-521,-309,41,169,579,296,252,504,-20,-207,-302,-97,364,-45,185,131,-14,22,34,-246,72,151,295,1955,751,4635,-109,14537,-186,1,32,56,29,389,-68,1,-336,114,72,-35,1495,158,109,-160,-51,464,-37,321,37,-219,-14,170,474,-28,154,74,99,31,13,90,-99,-289,170,630,78,-28,404,59,-246,-87,504,-53,-14,63,312,-20,336,74,133,163,-252,-139,71,2140,-4,-45,32,185,7728,-40,-11,343,-54,53,164,10616,37,268,-167,-4,140,75,195,-1,69,41,-16,1165,812,-192,-106,157,-35,5,154,220,741,1507,-5,123,-60,90,-38,-53,-20,1160,-182,7,283,14,78,51,-269,4,713,167,-14,-72,-741,1334,342,158,180,16,145,-191,-180,1,-155,22,716,45,226,2472,1025,394,-50,211,-969,594,-97,157,-121,-22,23,41,-253,262,-123,54,295,23,-118,7,292,283,-5,183,-20,450,-31,329,315,-120,803,35,320,3065,542,-197,180,687,45,-62,-99,336,-160,-363,11040,105,176,2916,-77,-50,5228,5485,1131,-587,-44,152,335,-338,-197,-452,-180,-29,225,11,2644,-11,896,97,-189,385,824,1974,157,123,-48,330,554,744,257,90,-5,25,-75,-1105,10032,-118,57,1549,-83,111,-42,-496,-615,-160,-542,-329,68,-223,-431,-197,-93,364,254,564,191,-280,171,295,213,1119,20648,21288,861,60,137,13668,14143,211,6035,-204,140,210,45,109,32,53,179,254,157,195,186,-71,-266,1691,180,690,-142,249,-220,354,-42,-100,45,-108,ALL

-187,-187,312,142,114,-148,-184,-133,12,97,-83,-375,-426,-187,23,-34,25,-171,21229,-774,-286,-54,112,-664,-1383,-208,-178,431,-44,-78,-262,-53,-2939,-1534,-1573,-1365,77,341,-115,-238,12,16760,14799,17467,10761,15420,17384,140,-109,89,15215,12263,190,546,53,131,66,-399,-52,472,249,585,202,161,275,360,1604,197,383,-355,-872,258,-297,-444,148,54,139,191,781,86,210,359,40,-216,30,185,-20,730,439,63,849,148,930,489,216,-93,-81,127,161,-57,110,-351,518,-14,-533,35,2714,411,-840,496,-264,4,222,267,-1100,-285,87,-54,-131,-242,-98,-353,-205,834,-57,-521,145,-144,221,954,392,-189,17,-64,-149,404,-74,546,781,623,-171,148,74,365,204,715,224,477,36,-109,276,208,253,321,728,206,1450,-188,959,-108,872,217,1071,196,348,72,195,466,839,309,1181,19,138,314,-35,151,281,83,677,184,979,193,-103,12,148,-19,111,-292,-1058,-17,1874,103,-85,38,705,1953,234,149,-387,1157,-3,273,252,241,111,51,143,1450,2037,756,38,-787,-37,-98,6524,217,561,1992,-195,1633,621,-110,61,-99,-35,15098,-75,997,711,-63,-40,133,550,372,18,-100,111,813,2007,442,3260,499,2436,-37,174,-309,94,137,306,284,-155,669,534,129,527,-431,109,81,844,-37,2123,1223,-94,-276,63,-150,-27,-1008,-129,40,0,586,709,-125,1684,378,196,-121,-291,8,-111,829,4853,47,-202,-77,150,403,1277,-100,18328,1520,1800,-31,1469,501,453,212,987,419,-128,104,157,108,370,-4,82,1902,138,75,-182,376,-184,156,535,-65,184,47,25,-20,386,1059,1314,1792,137,31,256,1658,256,114,1262,2759,482,108,29,63,48,189,1122,417,95,575,1087,-38,-88,-46,1058,70,63,490,358,98,5868,166,170,58,844,-12,144,-7,-566,519,54,1479,34,132,97,1783,759,766,1166,-132,123,105,1491,532,142,341,1006,163,35,-23,-155,1706,770,1161,-512,301,408,-244,-87,4,196,-142,92,391,8,71,221,410,318,431,789,136,338,300,-171,-513,81,-9,585,1826,134,-29,239,120,163,256,-35,-21,9,105,201,385,204,126,606,59,208,13,1071,2,-258,31,306,206,578,664,360,200,1268,13,327,43,-19,-69,99,-187,153,992,1718,-13,1947,225,-172,-559,1160,-85,172,-92,142,54,658,1988,-340,-18,-210,106,385,215,83,4,20,-24,212,-144,219,32,-136,189,266,-227,499,347,323,541,213,185,43,201,-8,132,194,-195,13,165,346,205,-65,649,127,-89,-74,1223,-149,1502,772,222,1943,249,-268,51,291,-9,-109,-194,593,389,159,251,110,604,331,49,-698,388,334,-25,291,63,368,3351,342,907,378,866,-138,462,568,44,-170,-6,6037,601,217,-77,31,-336,38,-27,-49,415,131,222,1344,1503,47,-97,180,-59,63,2,10893,42,43,274,0,21328,80,-711,815,-221,19,-61,279,403,156,239,154,75,457,35,-314,850,83,1628,286,292,438,787,239,131,92,159,-172,251,-138,258,290,-75,-123,74,7,238,591,290,259,545,-600,324,136,368,-12,-222,-161,21,374,-380,-244,128,-309,276,1266,13,37,201,558,-13,139,-143,234,7,325,17,942,487,54,-121,-114,1128,-117,451,20,-70,103,8541,104,189,538,91,108,-66,72,717,222,261,103,247,14,61,103,-176,456,534,140,1661,340,2046,-119,-34,1109,213,312,437,154,1067,293,232,360,-70,-52,153,567,-302,9,-153,-274,-166,275,162,1054,310,6,246,425,-31,317,357,89,58,80,160,479,-443,-83,-359,-4,139,15,529,289,-38,598,212,228,182,533,410,-493,31,210,913,378,329,-1643,179,53,-65,65,1093,-86,142,-83,26,327,136,366,112,160,262,699,-65,-18,377,117,14236,-63,245,268,162,1341,-172,182,477,-366,-38,417,6955,259,86,-36,-129,222,-250,167,160,132,428,-178,1441,-65,69,155,2552,180,137,-119,761,580,-18,2298,-61,284,-29,-1150,-383,-642,3,825,-173,210,15,-14,1920,593,-68,-21,3640,1143,160,-99,439,-506,2621,2357,285,-48,138,-78,-55,-43,16816,408,150,2252,532,572,105,129,-44,1090,-434,-1331,249,-157,-773,-312,-907,-321,445,-201,405,251,2716,698,221,-106,55,491,572,-332,68,-7,31,-14,-115,216,347,-490,46,-81,-606,285,2024,137,-1249,13,-119,98,-770,370,444,-184,-738,-121,6,-685,7,-49,160,-280,180,-1208,653,137,218,386,3505,26575,335,163,-81,1107,-402,336,-894,9140,-200,-1464,-190,-32,64,239,772,211,17598,132,4,-143,168,286,131,81,72,-278,17030,-1596,-208,540,-120,783,20176,-6,-426,-93,296,42,97,133,-391,925,352,-102,19,77,3024,-119,606,121,26205,1979,-200,32,389,241,69,68,-244,126,128,-128,8232,-35,615,83,25,-131,549,76,-244,-17,-481,585,510,-36,397,112,238,-444,422,875,-52,-891,127,447,-89,-19,12,427,902,773,325,283,606,85,-150,-47,-74,168,-36,223,-132,26,-32,-4,272,412,-57,97,-327,510,2,829,-250,-368,19630,-839,434,-91,185,-148,-447,-142,-60,-681,-456,-468,213,12457,211,453,-317,-32,-280,-236,648,-149,-120,239,-314,308,-268,-2446,15299,647,57,-87,5727,-80,-24,-177,14464,-313,420,37,134,27,-49,-206,194,89,134,-190,313,-111,300,796,182,416,256,-664,-9,244,304,-153,-78,-13,53,-938,133,450,1590,278,478,244,81,-137,145,255,1709,217,412,272,5670,-71,355,3440,1588,-285,58,472,10380,912,547,276,1967,123,-41,69,3578,215,318,-68,291,66,306,-1,-145,174,-29,-54,155,-374,1899,731,-344,-14,178,1087,1405,178,106,496,-139,315,286,354,167,1242,1058,-66,20,6,-190,2119,191,1768,206,-77,951,-9,9625,291,8,178,-179,-24,32,-188,58,-143,252,-274,382,1169,183,445,-55,-138,-218,140,171,176,4394,197,180,61,-74,2346,37,-109,-14,208,0,87,1367,-174,66,216,-324,352,-197,287,1378,317,1296,313,272,-31,102,61,-2,-80,-71,42,-38,-176,1023,-81,-324,-64,3,-262,-106,-1938,-1276,1090,77,-185,437,-46,74,291,-400,238,-240,436,-545,139,-273,42,-412,-210,-2,-336,251,1056,-53,-773,166,-291,22116,12188,2,-168,-387,151,-20,-14,344,-69,-488,80,361,38,-83,44,293,3673,-289,119,197,-15,31,-38,1372,6,507,3889,-23,-41,88,629,121,-110,-71,710,3667,13,-9,-163,-728,-262,-108,235,1958,131,154,48,634,-105,-65,-195,2,70,-77,2151,-234,270,69,-1,459,60,-304,-100,1032,12,1568,17990,13,931,-112,89,1591,43,765,-32,238,2,293,148,-71,201,784,-315,86,-83,65,377,559,-92,343,126,-1088,559,357,1,649,1676,155,310,-1,-252,507,-146,-24,-670,43,117,261,313,2850,100,648,26,-430,132,-363,86,233,-1574,77,359,25,-18,753,692,125,-964,-156,81,1090,-29,406,-20,1,806,370,1551,239,-47,740,139,348,134,-14,176,269,1531,16473,80,846,3183,173,-13,21084,64,885,66,958,835,532,63,75,193,89,828,55,183,-139,-157,-13,120,3457,1271,-136,280,76,783,564,-646,-166,1609,44,-297,-190,647,120,-162,72,-86,-150,-57,-655,-238,4,535,-721,268,830,4885,539,533,-1,-191,31,438,53,224,519,-273,114,6723,82,-370,242,7,-176,-112,-541,269,115,-117,25,653,438,140,1073,988,110,36,210,392,-874,309,242,-97,-2,-236,-72,-145,472,393,-82,-38,120,-52,-2,136,110,361,97,1033,551,-228,82,-312,154,92,5531,223,99,375,257,81,391,63,-48,21,1059,53,349,-187,19,-709,100,-36,2,29,502,15,99,54,-17,-18,-122,-604,1548,264,78,190,15,69,91,524,19,119,-19,489,268,562,273,92,632,-138,24,270,709,116,259,157,394,-168,483,292,36,188,15,32,385,739,547,263,49,49,71,1064,139,385,13706,329,210,-89,-86,262,21,106,-15,40,92,681,770,-12,920,-157,-105,-295,76,97,318,-54,165,251,64,51,195,27,163,250,403,-145,-122,3,437,43,-13,-103,-57,-61,-235,-44,131,-269,-159,-436,-78,-187,-68,-8,-131,-354,157,-258,-74,400,8,-312,-148,161,-27,-68,52,323,952,150,-82,406,72,477,318,129,268,43,91,530,-136,-68,174,7,444,-148,-105,-174,246,13,304,0,7761,31,349,1107,869,200,261,51,-289,-301,315,283,-75,30,205,17,216,-269,-310,-190,-2258,38,-393,212,-71,-43,206,-51,38,-336,-466,261,604,-119,-34,555,9981,-52,-252,6069,-185,-69,-297,-1228,-32,7840,122,12307,301,133,71,-91,1358,-47,213,-221,47,268,34,534,-428,34,896,258,-48,216,4662,-20,-138,15244,-1,-408,193,297,155,170,284,76,-180,244,-125,2858,-456,230,-145,-337,-9,120,-30,-40,1505,97,1,156,648,1141,51,-303,-687,1075,-1648,-1461,-1062,-247,65,-505,54,87,2615,-18,-245,301,-115,-987,140,-32,3,-94,134,-26,-129,23,251,-114,-43,13661,-27,26524,19288,21999,-99,-30,-4,604,-540,149,53,5604,102,-41,2767,-146,1412,-471,189,-60,358,478,-195,323,99,161,519,-117,619,3003,-406,-648,555,-156,262,-160,60,360,7014,-53,1687,153,-35,165,142,-63,672,1229,-91,3,-970,-566,-335,-24,4389,-272,-30,676,1718,174,233,970,318,317,281,601,218,187,482,205,117,760,334,48,119,7565,208,20815,419,54,-41,-290,-658,506,25,122,51,-375,21,-36,49,423,-87,126,-52,31,132,49,176,-2,97,-31,-83,346,199,-18,-154,287,6855,234,29,170,-134,-18,87,63,-200,148,78,99,-843,-103,111,-309,229,-246,81,365,-178,-93,-213,1,58,1740,-87,258,42,61,309,1043,-564,-58,137,-267,406,1479,621,353,119,471,-202,-256,109,15,-13,114,49,250,1688,-1269,313,109,23,-34,2462,461,14190,1211,-651,3594,732,24,-116,-501,-641,155,-261,179,160,-257,154,229,657,-13,4,7919,-92,-242,213,-155,188,761,-87,-68,287,979,171,-200,6024,1811,1175,-172,95,-240,-85,525,439,202,2320,30,148,-29,500,266,589,217,157,846,-321,-103,-343,122,83,229,295,376,434,98,-60,392,217,3212,703,99,155,232,-1,241,2751,111,78,187,4,-30,369,49,4889,37,-172,117,722,-68,182,223,1110,-57,309,-60,-273,-232,257,292,527,-19,-53,883,53,-65,455,-24,329,183,-168,-54,116,-108,-99,490,279,54,-26,-166,456,-103,1275,315,-224,304,3297,47,-264,-137,580,-23,804,-2,0,1362,-37,76,-41,1379,-700,-1095,-80,-115,7,-24,-334,293,31,100,508,755,160,122,116,212,256,156,117,-268,52,1031,-351,471,83,3763,213,22485,2761,812,-88,-6,89,88,-1,-6,-65,159,157,15,229,23,17,178,-129,1062,188,-116,102,17413,-221,-364,65,-131,1053,1551,-49,552,563,404,-293,256,216,-377,614,176,-539,-208,-94,23,54,-178,-23,327,-484,334,389,270,-57,726,-148,212,291,64,-15,-23,-105,310,157,17,389,501,23,13801,-1208,1712,393,-61,331,95,1229,122,-13,211,-754,154,545,85,89,-156,-23,278,2,138,-4,340,188,19,264,1123,4443,5981,-120,-18,13,41,-310,25,12,35,153,78,0,610,-168,89,74,-202,52,100,47,-774,9,-13,1017,465,-38,-601,148,2756,134,473,-165,120,482,-127,-217,303,53,-161,97,-57,68,-52,98,-35,-823,-166,13258,-69,223,230,-136,385,380,696,-2,385,421,252,-846,149,567,196,-66,173,-41,137,-35,-92,1559,57,-25,21880,512,104,-162,-132,196,324,32,445,326,134,-10,-71,709,566,143,669,178,-415,-174,-72,-19,-37,341,-184,-12,-117,2231,386,-31,69,11786,728,51,258,3,190,-170,212,303,137,3352,142,-63,60,501,3006,139,329,340,344,103,-423,94,-27,-464,71,81,563,-85,325,189,-194,902,-234,1820,127,507,-270,35,471,1077,27,-23,-85,-477,2639,653,-167,228,6,103,-145,-3,-179,886,2882,508,691,747,-38,172,148,80,1015,7477,212,87,105,-132,42,133,330,232,100,473,-25,-35,233,-111,387,14,694,40,466,654,-55,-263,-116,-228,3104,976,902,-580,651,1477,136,1285,216,-65,82,251,200,6,855,474,252,-26,-49,-197,204,-258,65,621,-174,1195,83,591,-301,911,115,-211,103,1275,851,100,-81,99,71,304,798,241,-513,774,-202,27,42,460,257,448,190,-178,24,719,157,2,-94,-47,292,272,400,-7,236,2382,-17,-895,51,-43,-161,24,143,253,42,382,489,241,-61,0,536,0,155,15,110,340,625,24,-69,-110,-54,-8,219,-229,144,-114,-46,242,703,-23,262,-54,111,872,2,2447,425,420,453,236,111,275,477,-348,61,2,1896,-499,-92,53,456,42,12,-281,247,17,-88,72,-75,155,3,323,387,381,790,83,230,123,-72,188,-161,42,138,71,10831,48,238,-371,9,-52,15,-21,658,-72,-300,128,151,411,6,148,1283,49,-18,-36,93,-133,-127,863,53,818,-18,-81,-417,-43,60,314,-174,95,-37,-218,129,13,95,205,-949,-55,137,-151,105,-60,228,221,199,-250,-123,507,-188,-155,91,911,-165,-163,-78,238,123,60,864,-196,-112,-221,223,2,-188,610,-38,154,63,58,99,103,5542,714,387,-257,583,235,87,1432,-13,310,1,116,462,-378,562,126,-604,222,-461,320,13,766,178,-9,140,-168,80,349,-330,87,111,397,-71,-65,239,-7,95,3,194,15,249,-75,529,-54,381,4200,412,-47,1066,-346,851,530,120,8,142,-47,533,-25,281,-15,-38,191,937,-71,293,344,-72,-38,-901,412,472,970,1109,-47,-223,-261,449,168,1118,-80,1304,-46,-82,1648,-116,102,121,-40,2,38,-179,146,71,-144,-675,-358,399,-119,-112,74,823,1054,-104,-521,-65,438,-132,-122,-191,-51,142,212,-25,76,139,-206,232,-30,1196,156,479,102,128,32,1837,773,159,346,57,-306,14397,117,1599,-357,-1383,682,3243,68,-4,14,204,-149,725,-13,-112,13,385,12,-9,-95,-286,27,289,1887,52,109,-60,46,210,1773,16121,16239,278,-14,172,104,26,17,714,29,-17,24,53,-308,-1698,-1423,-843,-985,-2090,-307,-163,263,174,-49,6,106,447,585,60,195,-47,506,-6,9,119,206,246,623,-31,-195,13034,23889,22210,16864,17778,21184,5967,867,1683,360,-302,569,239,119,612,165,160,-353,-306,245,106,-185,126,485,-26,189,-129,304,174,196,138,519,140,43,852,-70,121,207,52,-55,-78,-127,302,4,-112,445,406,185,185,157,-121,381,559,-162,47,-246,343,166,568,-174,32,652,-100,154,217,128,572,121,162,92,335,91,74,137,1,-80,77,-3,-57,-37,15,23,242,292,95,-187,109,-307,291,57,105,210,279,207,-386,61,928,238,46,-126,-706,222,-145,47,315,-52,247,-52,-34,1036,578,-346,739,-89,303,646,26,86,440,358,85,182,1028,58,-48,-180,91,-137,357,61,143,-91,161,-81,77,53,363,1338,672,1208,120,18,129,-40,-134,229,132,-232,1,-100,374,386,102,26,119,225,6627,-24,-2,245,-89,-163,44,8,8,151,-72,558,149,-21,-280,229,77,-47,-53,-94,188,55,-31,-242,-189,370,60,-183,410,-59,-74,76,-18,-218,-71,540,14,567,176,-508,30,394,330,461,-34,483,-81,-109,-18,2548,-6,221,76,215,17,37,-270,-31,171,685,-176,506,143,2012,-140,159,669,235,114,-12,87,253,32,148,342,-187,128,343,165,313,-2,-825,-629,-872,-660,-122,140,1864,320,-48,23,7,97,168,103,336,-609,29,-78,128,607,680,159,1407,-133,-314,383,-86,720,32,438,-46,-710,-448,92,751,694,157,-278,102,-100,-6,136,276,216,275,1275,-404,88,-51,-139,195,-54,415,-3,-234,291,-1422,132,-19,15,-255,-122,27,-38,-46,58,-146,-167,-46,-184,-353,907,564,477,151,1190,626,460,108,3,823,-432,57,677,-71,144,-71,298,-72,29,156,-24,70,-602,711,1683,154,410,385,-97,290,125,6,2708,283,-965,-59,34,1226,40,-144,-69,567,929,461,251,-134,-21,-71,-403,-91,-15,-12,591,91,-6,-121,499,668,431,99,116,-583,-733,979,-32,146,200,-112,-37,-134,310,32,200,-8,165,757,123,310,2013,403,59,-10,-85,-13,-58,78,93,-159,361,14,-88,-31,-138,-293,542,476,798,119,-287,364,189,71,168,-121,78,-31,182,-134,-315,205,869,315,-170,19,156,-34,222,41,631,-285,136,587,-87,-12,108,-110,54,188,142,2445,85,2952,-32,83,572,465,761,1011,153,708,-116,144,-29,1683,-30,57,-17,14,448,1662,-24,-60,1322,726,-64,-27,244,25,-296,174,-213,621,663,202,188,44,212,180,426,-414,423,-223,464,-630,49,-99,331,297,392,77,485,-167,-427,-359,114,134,-764,983,-225,-12,627,257,216,-121,-127,406,93,197,216,-172,393,-134,541,219,-19,685,249,14,15,8897,-131,432,-466,389,200,470,-341,236,-23,-451,1275,55,-116,218,376,-7,575,505,242,26,-172,519,136,1809,-15,26,714,49,-38,11375,103,304,663,643,394,844,1360,-34,596,10,819,-91,612,77,281,-82,1662,210,-1026,740,636,-217,1,-41,-30,576,1399,117,51,219,414,24,-54,65,346,-524,-47,-7,535,-327,912,-185,1190,-272,111,250,132,129,-122,-275,810,48,1401,140,26,81,111,162,315,125,-48,116,76,-43,-57,161,440,938,664,173,-43,383,-215,-651,-61,14,77,256,-160,845,-1028,1660,0,63,65,178,31,1243,32,4,750,-35,88,-44,49,382,417,425,14,63,133,72,-46,157,-20,111,327,14886,710,674,59,-7,236,-78,40,151,212,109,-123,60,280,-92,934,30,99,-14,17,85,-47,222,1953,139,142,165,293,432,-603,-121,314,-63,55,-83,201,-361,-109,-1082,-176,-346,1081,20,17,-145,23,549,38,391,4,-26,44,43,-43,-38,665,1392,-86,98,-106,81,-46,229,298,-555,1135,-307,20,69,4060,-182,12,-103,-51,14,-323,-227,-63,312,225,334,-117,180,716,-12,2233,-115,1034,-4,-40,862,48,4,110,8,-295,-159,37,70,732,649,40,128,23,-63,364,562,-15,782,590,1488,44,159,204,156,309,-9,140,206,-9,-146,223,426,121,106,51,-218,83,97,-149,0,730,71,652,900,-692,-1,91,121,-109,581,77,144,-207,157,320,-75,228,200,-145,-54,-78,48,382,-213,202,518,-25,-41,1890,159,-70,479,465,-165,493,-117,219,59,728,253,-29,19,74,138,137,348,427,-72,25,-77,898,202,380,-489,-91,635,95,154,584,20,1039,-6,246,-71,-255,41,172,-213,-26,71,-193,15,171,27,382,669,149,78,334,315,2267,787,8,-8,624,52,196,2,15,-303,-104,450,-70,0,-72,160,-9,55,166,709,-317,-699,-53,85,-7,207,-15,2793,385,-9,182,150,-21,307,410,117,710,44,-247,179,-61,-13,14,102,302,60,-93,296,464,335,-196,478,40,194,184,595,171,388,156,1083,-20,-72,-154,215,17343,976,1337,57,-293,-236,-128,2298,52,886,-256,174,313,70,427,134,20,160,219,-654,15,64,-250,4,75,47,17,44,359,-387,180,442,-75,-27,-145,80,671,720,13,149,191,-3,150,24,36,953,1075,460,-68,-71,66,236,-146,789,112,-129,25,253,-49,561,-15,82,127,76,-104,-31,-30,8,-63,-100,64,137,478,171,-81,-163,110,-41,511,-190,606,853,19,-108,366,-19,176,-108,-78,26,-110,195,-12,176,529,264,387,1,35,403,103,671,-30,-114,57,419,92,-247,64,861,-47,110,-587,-52,-1006,-108,-2,-224,-69,53,46,-100,-397,-546,264,194,1014,310,68,-404,0,105,-655,-85,717,-23,89,-77,-92,800,100,222,71,297,71,-64,2,453,278,-25,-46,41,201,344,224,-58,-60,-629,347,713,168,189,3,-258,-20,291,498,-105,-76,2,236,329,34,314,119,-58,-335,1665,-36,351,-180,364,552,330,239,290,2,133,155,727,97,-259,300,-19,188,-31,-111,104,14,960,-168,830,1,4,553,302,462,660,131,146,1281,66,501,93,267,-145,430,-34,98,166,-287,10,2068,273,64,129,-59,389,-54,-177,-331,-85,344,-111,562,-23,246,201,46,-49,-37,382,51,-42,3585,374,-80,86,496,-40,26,-176,651,891,850,-92,202,6660,246,-428,3727,-29,-48,-125,-239,44,240,99,182,-139,103,240,-109,116,728,-69,-122,938,40,-46,-41,1744,-1,4576,-647,8041,-57,144,-233,-151,14532,-372,99,-165,-533,-71,-26,106,417,44,68,5262,-72,3261,36,-58,-190,363,-65,268,-52,286,250,285,105,2829,-501,24741,-65,518,-57,-14,129,246,71,1058,1026,64,-54,106,-89,-41,83,274,232,1362,37,2162,-1294,-539,-41,-327,89,-121,-25,129,19,-114,947,-745,163,48,87,10,-149,-55,40,32,86,29,353,-61,-99,-103,499,23924,-46,-13,21,516,290,327,8,10,245,29,-46,-211,-157,-283,142,-122,75,117,-95,83,263,-132,122,4178,63,125,412,357,-479,-232,-100,675,223,-190,233,1733,92,596,-609,455,344,2805,-24,2465,-227,-49,236,156,535,4102,171,-370,17,-320,1196,-473,-104,284,-450,64,1616,1,-177,165,-23,7518,749,-117,-153,51,3186,360,139,459,1576,168,755,-110,1927,-1037,-280,-53,20931,-71,205,19048,1347,-59,1235,-8,-318,224,2763,-19,801,95,-123,274,-589,37,-92,176,76,1327,78,30,27985,-125,184,1179,138,-43,-42,-105,-160,-235,-69,13489,2349,-166,-145,-143,-139,3599,-10,530,-476,-665,-19,-109,-278,65,-63,-319,-215,128,53,218,122,524,-44,23,241,190,1543,-93,-34,890,123,6314,1232,-1,-8,7120,38,754,391,-26,-493,-598,13021,108,-42,-163,-49,27,-361,222,664,177,-25,522,-295,173,184,-74,-42,-92,414,-460,363,245,23,178,194,830,1,16738,3092,184,-624,335,-71,15630,-1,688,131,14,1660,2060,9,187,238,106,406,8,21947,11226,-128,525,-57,196,987,897,584,779,-240,8909,-36,74,1,359,-27,-146,47,3995,46,-404,-125,49,-202,109,-117,-24,125,3770,185,95,-21,-247,1,142,-156,86,103,-238,-95,341,256,-61,1172,2775,702,1006,23,385,-287,892,5692,31,-25,95,-20,417,-13,-100,366,-114,54,1661,-115,21,161,-298,233,566,569,64,827,40,1034,2392,753,477,721,18107,1399,-82,-129,-32,312,-163,-275,-20,662,119,228,22769,93,189,88,9,0,98,524,645,443,-43,-182,347,117,251,256,662,693,-170,-105,12,9982,128,-35,-40,-103,-1,142,-48,60,-156,-88,-38,88,419,24,1,-267,-31,189,-534,-242,-119,-71,334,159,-402,501,2072,115,385,-30,3,-36,32,37,140,258,478,43,487,151,145,-29,19690,-1149,-1017,-179,-54,-52,8,1062,-48,4483,-385,-177,54,-75,7754,-168,535,36,317,132,484,-55,55,-68,-323,-276,3166,234,24276,8465,55,974,1721,241,347,-80,481,508,3622,312,116,591,139,-180,676,-37,-1319,140,283,161,5751,12,48,400,94,-172,2674,506,2588,133,2561,229,250,114,151,43,796,190,-193,-150,781,-87,523,20202,-208,-99,-83,-179,651,-43,981,555,421,93,162,110,183,138,802,258,312,2409,1757,-3,-171,123,116,1325,436,115,660,36,-246,275,660,-82,979,-245,-3,185,1713,82,252,304,95,60,-7,378,-382,-58,-120,645,172,-9,-26,-227,34,593,679,1302,212,547,592,-180,29,-166,93,-32,-253,126,861,95,-19,-553,-3,-212,1355,-85,2577,-6,-81,-2,-85,-94,153,168,105,357,-297,-168,1858,-228,-41,-64,-77,1756,207,263,-14,-122,15839,524,-402,-83,-443,-92,963,-57,104,123,336,-108,71,232,112,353,-57,555,936,1502,1084,7,532,44,191,320,508,1054,15857,223,8658,408,-59,172,343,573,111,69,-352,-252,-151,-115,155,2401,1,123,70,-40,-7,-103,204,-80,-42,1100,536,119,6884,-2,1583,1893,-30,-59,-1,-51,312,-19,123,71,581,36,76,1754,-7,348,-64,383,34,-17,-15,216,-272,-63,314,398,253,88,270,-13,426,-727,-9,174,-60,85,-42,-40,-12,-179,72,706,439,93,-245,54,-4,363,717,284,366,41,119,-109,-183,-228,143,222,381,27,816,251,-85,204,13,91,126,9,-157,-336,78,-8,411,-230,-279,-46,236,0,-65,9,117,1424,331,-448,-24,-58,731,172,484,71,251,-64,262,267,-461,37,-125,-97,-94,340,-176,159,-4,-18,-121,-133,-177,12,1185,126,1317,-358,280,-25,234,892,31,-32,478,351,127,378,521,188,-63,-41,330,80,447,-66,1290,-455,-150,-643,-2,238,-295,170,1645,398,544,364,-635,138,105,-93,-144,494,756,77,-157,-105,-546,3,3,6,-159,-76,9616,20,655,49,190,-18,81,-61,-185,87,69,834,65,431,-37,1452,233,-157,-36,-126,710,235,95,-77,-9,1162,397,386,327,-142,393,-172,410,105,285,199,13,-583,-126,-17,315,1401,44,-71,-146,387,196,291,460,127,-27,-19,97,-70,337,86,474,737,-450,81,160,-1688,225,177,468,319,761,42,-146,-850,289,-153,502,208,749,-63,-541,-13,304,1220,389,221,335,-359,-34,455,-140,93,47,123,23,1121,1735,-210,-82,20,7838,2095,-168,224,-257,-171,1075,354,-21,632,179,-52,-9,131,-47,1781,64,-72,-140,223,-150,-116,-44,189,-449,157,3,431,40,953,10,223,19,26,42,197,-114,264,-37,1003,-115,-31,-44,1009,1508,100,89,54,366,17,136,278,72,59,-238,7,617,-261,-63,-361,-108,259,-97,-21,103,-43,-222,-37,-140,-1054,-144,-68,59,652,125,63,-44,3,-13,-35,-46,37,-36,-82,4,-106,662,202,-127,-31,-75,104,60,-51,131,61,-768,-21,227,-430,2,25,-292,466,412,-109,91,207,59,351,304,-13,89,-32,157,-74,142,-293,-19,-166,-69,225,18852,875,108,215,284,110,-43,387,179,202,2,-430,-160,-233,-314,105,29,2677,-83,174,-592,-457,257,256,74,456,41,174,85,727,21076,370,-109,104,37,38,47,87,9031,393,-290,34,61,14,12779,1213,-49,22412,365,34,-155,-131,-77,68,-197,344,1614,143,12,338,-31,663,93,-183,983,-20,-300,24,143,-52,342,183,602,37,304,-291,210,98,-213,317,2850,13,1837,-496,-268,-49,-49,-100,94,-140,330,14,692,1258,21,63,10,-1370,-133,-74,-98,12,-240,-72,38,204,13,2,74,128,7460,1809,156,150,-428,-346,722,-342,366,-55,-183,1230,89,105,262,3993,774,591,455,672,284,55,165,530,375,38,126,188,-329,-140,-88,17659,-269,621,-471,-609,168,-30,48,61,-64,-196,-643,-70,-217,-87,-142,527,1885,-234,-197,-21,114,-562,26,81,6,117,77,-449,89,13372,-48,187,72,-21,321,252,46,16227,3289,66,238,72,-456,1771,805,238,285,98,416,279,155,27,363,-195,889,102,148,21,-55,212,603,-176,-64,348,145,210,417,9,1110,-538,223,166,262,7,351,385,-32,31,506,-91,329,-359,-136,-21,349,-215,8,-148,87,-54,781,18,420,-550,-168,145,63,-6,180,-131,934,964,1115,215,91,-144,20,285,13836,13,66,89,119,-200,1072,148,-176,301,10,213,1133,508,-30,-49,9,-26,-86,-55,244,2,36,-219,987,-46,-136,134,-59,60,41,376,246,54,116,127,72,137,-29,10,-69,103,-148,397,615,43,-443,-40,222,81,511,78,89,1184,1701,-14,1688,-188,245,36,-14,140,70,-59,-161,-183,21,-36,-35,487,-443,48,-53,17,-122,-21,46,366,-6,125,-224,303,-9,-12,51,34,-87,-114,-3,49,166,83,121,40,211,23,-7,44,8,289,468,37,501,133,42,129,185,627,65,-61,125,30,-14,36,794,-215,35,264,105,114,83,42,375,3501,20,-195,-267,590,341,201,-70,196,1,109,36,-212,-23,1240,104,177,99,1,4481,481,12,-123,-122,52,47,128,85,-81,-304,-564,343,234,1836,1605,-27,93,126,53,102,280,1099,93,20,479,41,-55,1032,-99,663,-251,87,54,556,70,15,1592,205,-91,-116,-145,57,97,-171,-64,-58,43,251,37,-157,2886,86,-69,-425,-716,1717,7958,-307,-253,-21,-166,-68,52,-227,-149,-154,539,65,-32,-98,1960,103,1806,-128,873,-119,-31,-89,-81,65,736,-35,142,-713,-1474,412,1537,-123,-29,70,89,496,745,-61,244,83,76,-818,474,-65,-95,2362,-99,82,46,167,168,116,58,437,38,18062,483,-10,-14,406,-91,91,346,108,72,77,-20,64,17,-70,-177,782,1511,-68,-136,-253,49,13,162,-77,-592,-178,-37,2,111,26,795,15,-3,26,142,-284,-32,357,-225,-117,44,150,-266,499,86,-93,474,-9,-71,7,-81,439,-81,-500,183,-17,-954,-146,2531,-44,-104,25,1197,665,3,-285,521,250,129,163,-91,955,952,760,1596,-539,464,-26,20,2124,30,177,66,242,-751,34741,-223,648,-34,199,3,20,302,47,929,42,-55,-81,131,409,53,2594,157,1019,199,297,-239,-87,587,-68,-421,-263,-40,378,139,26,58,-2197,-1113,-685,-20,283,-416,-426,190,1112,323,-23,149,108,-228,-17,127,218,-1206,257,-1060,-917,-251,27,721,1866,433,-3,-353,2903,-46,26258,21484,-467,210,-23,3265,11163,964,-146,-217,-42,840,-174,55,-138,1,115,603,21830,20619,25,-1,428,-136,97,-148,-42,48,257,410,171,1088,184,-931,-162,-55,-545,-319,428,-197,-95,75,138,30,-636,717,185,87,-104,-31,55,586,-105,87,-105,-4,4,-242,-154,-855,-183,-323,2943,70,274,194,-66,232,204,728,-273,284,82,-116,-51,-127,315,76,10,-1,2,-321,-179,30,240,387,2621,4200,2057,6239,-776,-167,-77,27,49,-236,507,-93,-57,-184,411,8,125,91,195,337,-2,440,-145,-386,32,1630,1,467,0,293,128,66,30,21,6012,-451,15,80,290,-619,195,-342,151,-83,69,65,-137,-193,-87,346,822,1047,1319,146,-68,225,120,-137,-138,10,-122,-1887,122,331,76,112,46,188,216,31,-156,-749,-442,94,1315,303,680,895,68,227,-414,-136,-280,100,-218,80,366,168,247,309,406,437,77,-150,666,132,270,52,382,-617,-338,314,-545,48,197,-2,-1,4,-127,819,-134,55,0,-398,-285,-694,-683,-427,54,-153,-823,759,12,-204,-116,-8,272,14731,703,300,18546,-144,-52,-9,-219,48,1513,-41,-2213,880,70,93,7872,3039,4406,-34,810,15,2,156,-24,125,-15,69,54,-136,-744,-562,-77,666,2192,91,-92,227,183,-114,7,-430,115,372,-25,-157,-27,-64,-1954,-563,-325,283,140,-44,13,-12,-13,217,227,-325,280,128,408,1170,9,146,-98,864,962,83,283,17,2329,2077,629,17850,18374,-15,81,10,-285,-267,70,455,27,1591,19,-202,-153,60,97,120,180,-483,137,31,-297,24,142,380,242,295,-70,344,21384,428,76,-40,-70,109,189,43,-112,109,126,-806,-258,48,1212,1110,206,760,-41,-95,-225,832,-225,-341,466,-43,-290,-9,-589,269,43,-37,2611,-63,-77,987,-74,-34,207,-57,18,330,-86,-210,-58,191,938,48,139,207,76,38,-93,142,518,-143,155,-35,42,-26,40,1151,-14,117,325,-23,74,-88,309,63,335,-399,-166,18,-496,-121,-12,903,-177,683,151,173,-12,-146,110,122,-87,-88,74,-26,32,21,36,133,57,-189,601,191,965,-148,8,284,381,-78,-7,189,371,234,974,-154,-77,461,-68,-47,-693,21,295,-99,-10,75,-117,-355,-110,-187,-72,4,-423,218,-211,80,-765,-120,-468,54,-1441,1066,143,93,262,-166,104,389,13481,168,-42,671,24,114,-27,-249,213,83,-6,6730,-128,10778,37,59,10822,1918,69,-14,-306,-27,403,-80,1347,-59,1717,2270,31,213,9,142,80,149,-224,-185,-312,410,674,60,30,11956,-150,-244,687,-55,-150,493,117,-6,104,-63,95,-140,114,-35,98,1995,5598,-239,-232,-98,78,-58,-27,3368,499,-94,945,1815,12,1870,-302,-128,4840,200,68,-129,-428,1017,-208,421,-38,137,-77,645,-196,-416,-117,456,19,409,238,683,648,-68,89,4381,-309,-143,640,624,208,36,-34,72,2836,1788,-19,-346,18,75,330,467,-44,872,157,556,-583,-285,117,31,86,99,300,-110,-202,768,89,64,-886,144,1560,93,-55,293,228,238,-109,44,-51,-36,201,470,-245,-30,262,12930,88,184,154,-320,-306,-161,213,4240,44,-27,-6,308,1868,57,21,-48,194,200,861,-64,-66,793,145,-37,88,-161,24,76,-1,471,6051,1468,110,-464,-66,-457,941,-59,-18,-143,-51,64,-25,796,217,-49,129,77,-172,-143,292,-59,319,1761,132,-10,-41,143,-317,144,48,2159,4847,-27,185,100,314,-4,57,-354,74,-250,7194,15,-27,246,32,6,170,142,242,-115,12,744,-902,6722,207,44,530,-24,-117,153,83,210,47,776,32,489,473,974,30,-17,-38,-103,-47,-54,951,-166,330,365,710,312,417,244,-422,-710,-13,-275,80,-312,-1059,140,491,99,255,195,230,38,250,241,151,129,-205,38,134,24,213,210,-447,521,-7,12980,6752,-337,224,27,1334,268,17739,42,-27,-10,85,-450,-189,32,239,6,426,262,187,483,59,-89,-43,-44,25,-63,-157,-72,1102,61,-293,-85,-382,111,-53,357,247,-27,573,89,-184,-12,-180,64,-153,-159,-270,-78,138,-321,-26,127,253,-692,374,36,232,348,641,-85,-26,-481,162,30,-59,-55,422,768,-119,720,671,293,-235,-578,-32,-110,-86,-4,-533,2232,-23,400,247,-58,-133,-266,-17,553,-685,-598,772,182,-116,625,-256,36,48,25,66,227,521,-72,37,569,1347,-361,122,58,116,97,872,-85,38,140,-360,417,18740,196,41,-59,60,38,-24,71,1185,52,274,236,2328,-30,-369,142,298,-150,208,71,-165,-1,638,125,434,9,-7,100,32,-58,408,161,-98,-465,-51,-80,447,244,4064,6116,3,12,534,114,3635,112,-66,197,-323,293,-125,931,168,573,-64,962,-93,-58,-381,-414,72,40,1440,-108,-2,406,178,-296,-99,146,-27,368,-91,-770,-505,114,8,-344,-110,233,-88,174,110,-241,6,1030,-49,13,-320,3,-398,2781,117,-494,-403,302,12009,-189,18,-142,762,471,190,185,1313,-466,-151,58,161,21,13,495,88,-85,212,266,32,-36,1079,680,-487,-148,-351,13,702,-47,-125,-64,2532,-1469,119,-177,-1451,-1350,889,740,2027,223,-2194,-371,-162,-562,-431,52,-95,-238,125,216,89,-32,465,71,149,-129,-137,349,252,12804,3367,-889,725,-15,55,-215,-65,284,-34,-1196,-2712,-586,421,-149,-614,601,76,-329,236,-657,-154,-280,4256,-23,-69,82,283,174,2054,1105,-94,1445,385,-168,358,3706,0,-9,-99,443,-13,11303,-359,-1701,-2582,-5353,-1337,-93,491,549,-85,53,81,-297,-312,58,1299,6474,6558,104,389,-212,49,2241,121,555,-123,4,-21,72,-233,550,-24,145,310,358,-40,-19,93,108,887,1467,59,6876,-162,180,-49,-414,-37,104,490,290,-42,-115,36,127,-40,150,36,-47,-657,-455,-285,273,821,481,162,1807,6,-238,-89,-53,211,-117,389,223,-23,29,60,-20,97,173,212,1275,664,395,27,13983,-77,-24,15,40,-15,344,76,76,-286,37,75,-17,976,99,-65,-253,-30,103,13,581,60,-197,-57,55,240,-58,58,17,71,368,-105,-61,-70,-49,298,381,183,-24,309,41,-850,-207,482,-57,12,38,327,-63,-65,43,85,36,-242,-236,-8,1582,-116,58,-61,185,4812,-170,-194,13,-26,115,139,14464,-42,280,-139,-26,348,143,119,-120,-6,77,-144,1286,714,74,-195,191,-302,276,183,251,2134,1836,431,46,25,52,-9,-78,-104,327,-173,-35,100,-6,89,-138,-201,59,252,2343,-52,-371,-536,987,-10,-1,32,36,127,-151,-365,-25,-43,-4,862,1,46,2711,669,352,-15,280,-507,473,-241,-76,-187,-72,35,65,-563,66,-55,165,208,193,-184,3970,-18,296,70,13,31,-314,8,420,224,-104,369,51,29,1730,-269,-191,776,614,-320,-144,-172,641,-250,-293,6515,94,241,5726,-51,64,5401,5330,1038,-290,2,132,171,-191,-208,-847,-252,-77,218,46,1219,153,592,97,-411,3,246,913,222,122,58,334,392,748,551,-14,-83,19,-315,-635,5203,-522,1,6564,-55,274,-102,-409,-649,-228,-566,-351,60,-122,-215,-166,-25,412,406,467,80,-286,287,126,174,2942,14065,17303,365,3,88,9530,11601,7,1854,-200,8,244,-4,108,26,26,-202,126,59,159,167,-133,-676,479,37,125,-185,13,-148,304,-1,-207,112,-190,ALL

-56,-43,43,177,-116,-184,-105,-62,0,-40,30,-436,-171,-176,-77,49,7,-70,29189,14,88,-93,2,-137,-99,-127,33,171,-69,-33,-122,-23,-238,-141,-137,134,173,316,291,44,327,19690,19406,21859,14924,20034,14555,70,-12,155,30496,15351,82,952,140,66,109,-85,142,108,76,127,38,10,115,63,785,72,270,-586,-925,-1,15,-140,-77,64,122,121,509,67,73,711,-18,-49,-15,369,85,825,349,-10,313,62,596,394,197,-83,14,184,7,14,98,-53,72,187,-140,-2,1253,467,-492,206,67,14,121,-166,-691,-67,46,82,-46,-66,54,-157,321,210,18,-278,-66,-60,128,252,187,112,132,28,-5,284,141,1147,820,425,63,283,343,82,-38,420,138,863,0,-75,219,93,18,272,951,181,381,-93,600,-219,376,433,2090,197,25,33,249,521,1660,313,905,69,209,229,67,373,31,272,69,423,937,85,-38,27,40,-41,12,-17,-580,53,1877,-4,-10,-69,710,1953,173,223,102,1211,-17,372,18,31,93,193,96,1653,1646,415,135,-121,37,-20,5885,-414,95,1199,-53,1583,1091,-83,86,4,53,15230,-63,415,557,67,21,337,433,179,47,187,245,900,859,232,3417,8,2233,27,31,89,-43,264,238,259,101,2099,833,53,460,2,547,56,1211,-49,1621,885,-456,362,-46,37,-1,-727,-50,-34,-255,369,96,278,1064,467,67,-41,-252,118,115,1015,2994,210,1,4,96,340,1205,-18,13896,1439,3487,5,1074,50,479,86,207,399,-54,157,316,-72,41,21,197,1901,41,-93,-144,703,-5,127,915,17,5,-17,-28,5,378,1656,1182,1012,129,366,583,1107,132,242,1524,3437,472,151,70,242,532,492,2015,434,180,277,922,233,-8,46,268,60,56,398,399,197,4143,134,242,69,1454,317,28,142,-599,503,356,1778,38,216,54,968,424,698,521,-62,298,186,1234,554,89,313,659,75,167,4,11,1895,746,1090,-170,142,59,544,73,-33,115,-41,-37,140,-21,101,373,818,293,330,345,258,77,154,-73,-535,-83,43,655,1799,101,-40,242,163,317,183,18,4,-11,-12,329,421,142,30,399,79,50,15,950,119,-21,46,613,83,698,638,192,168,2059,181,283,-12,218,36,8,-28,-4,808,2209,11,1413,450,-73,-7,996,-83,0,298,80,-1,477,2093,-63,85,-226,-43,-92,181,285,69,43,-27,297,-181,83,-21,-15,665,-5,15,466,373,-27,330,358,134,14,427,77,451,171,-112,86,163,154,228,584,522,-101,15,-23,606,40,870,202,245,1093,192,-179,222,115,95,-207,24,867,534,111,199,129,789,151,168,252,343,220,332,233,135,288,2932,160,698,205,590,79,368,460,47,628,330,3823,794,168,-8,187,-288,36,49,56,363,-27,142,1113,1020,118,-44,233,21,5,-56,10874,129,8,210,173,20192,37,-652,857,-245,1,93,238,515,376,239,101,67,401,20,-137,502,186,947,280,124,249,531,259,125,92,11,-38,219,151,313,53,-62,-64,-4,46,314,499,226,293,267,-525,219,33,759,89,-131,118,30,326,866,21,157,-171,264,1827,138,7,268,932,112,128,-140,231,51,-57,41,756,85,154,-88,-57,554,121,444,40,-101,21,804,70,251,857,633,-114,30,11,1075,112,103,17,254,-1,70,89,-98,164,329,316,1267,571,997,-124,112,1711,-64,241,449,-33,1865,638,196,399,14,93,170,589,-88,116,44,-49,-116,245,327,863,228,184,95,564,70,34,590,101,-4,51,36,786,-197,47,37,147,375,135,710,431,37,831,-23,-73,92,119,271,119,15,77,1093,297,168,-831,223,85,0,212,514,75,708,93,109,69,54,75,147,249,112,630,82,56,270,54,9017,46,85,194,88,801,-75,109,882,-109,-67,148,3498,24,7,-90,10,342,-453,-31,34,30,306,-37,945,108,99,72,1194,272,2,15,752,590,-11,1277,-5,190,-57,215,-62,-20,129,1556,-44,73,40,109,635,489,-102,-75,2147,547,255,-90,197,-85,2388,2379,430,115,174,150,36,-34,14469,488,1,3136,808,1127,336,238,21,847,-257,-656,295,-102,-480,-184,-892,-239,166,14,197,514,3452,518,-46,-43,-213,414,453,-150,270,-24,24,93,2,307,244,-300,66,306,-21,4,1114,101,-30,293,-140,194,-438,30,285,-30,-112,-90,-115,-177,164,10,391,-86,330,-102,447,125,93,212,1344,16165,664,99,150,1670,-38,723,-643,5791,14,-111,75,59,-33,-14,271,0,18500,316,108,40,62,226,-284,479,44,-274,22367,-57,-28,119,-80,1247,21478,56,-573,116,109,128,41,170,-405,1000,72,-109,90,14,2775,166,410,157,29875,759,-257,421,332,399,92,88,-4,235,8,-43,10569,-24,85,33,-5,-23,219,108,-101,4,-147,125,33,10,47,18,232,-186,241,828,82,-233,116,1680,95,-89,7,122,233,441,272,108,326,164,-37,-47,-118,54,-62,82,33,95,-75,21,103,171,-64,135,-69,301,56,321,-57,-176,7847,-60,428,-30,118,138,-93,-49,-17,36,1,-326,223,9233,127,418,14,606,-57,157,394,-194,76,340,114,200,-47,-1306,12268,971,15,-10,4580,-37,83,197,14463,-79,431,216,254,17,-98,-270,609,202,495,115,343,88,72,399,-40,145,93,-248,-51,275,505,519,51,218,102,12,53,493,1820,610,1090,116,98,-141,115,197,856,108,509,-20,5610,-83,394,799,561,-157,27,189,11977,1136,460,232,2103,241,77,-183,3868,118,1171,-46,427,140,235,96,59,106,10,-7,90,-310,965,114,2,49,121,1101,1152,40,-57,373,72,425,275,405,321,1820,1355,24,272,72,-249,1186,410,1276,-64,10,366,-28,4344,277,7,49,-197,44,44,2,-14,-43,138,-20,443,1006,509,756,-18,36,99,-1,187,77,1689,2,333,67,59,2245,134,-2,5,177,-23,-7,970,64,-85,77,119,262,-51,254,716,33,1614,90,171,-1,200,93,8,-125,-79,51,47,-20,990,-34,-95,-28,109,1,51,103,23,1324,50,36,529,-4,66,498,-291,358,-116,407,121,171,-177,194,-43,-7,-2,-129,194,668,20,-745,183,-8,29051,12674,59,-27,-401,261,70,-5,213,85,-288,49,245,66,-252,10,547,2515,140,142,160,-10,18,226,980,-12,425,1524,23,-18,-109,554,46,-10,121,713,2053,36,24,106,-96,51,5,0,1494,20,142,-27,495,23,-1,-75,-34,31,-49,3358,23,163,8,-1,850,57,-82,270,457,-24,867,12937,24,420,-40,25,1389,51,763,-10,140,95,232,176,80,414,522,36,69,-15,36,132,369,-10,47,-37,-586,593,179,82,541,1124,223,394,129,-154,373,70,2,265,-151,451,88,205,3023,75,721,15,-1016,103,-194,-124,236,-993,-30,707,200,128,732,791,112,108,190,56,1719,-80,200,103,49,629,339,950,-4,-51,635,550,155,89,-17,196,49,1289,16934,-1,623,1965,41,5,13488,96,112,-4,1163,438,801,103,49,4,60,952,86,334,72,12,56,70,3781,1065,-14,144,-2,246,931,-437,-17,2549,138,-101,167,394,332,-83,69,105,33,82,-506,-145,46,434,-343,5,480,3790,425,244,77,389,62,515,20,235,346,-98,28,9089,151,-7,244,41,-24,82,27,102,118,-7,41,365,183,449,421,70,25,73,158,202,-141,324,320,-38,225,105,-43,-255,222,323,4,12,125,-90,-34,92,166,-17,333,658,187,-262,15,-241,-18,90,2581,79,-11,225,190,-41,-46,49,37,-15,265,111,197,-25,150,-555,118,158,64,222,532,135,-37,27,102,-11,-36,-428,1716,28,274,460,-11,57,105,547,179,54,28,753,873,1328,391,525,311,-80,50,64,1111,80,229,67,41,-365,231,79,72,79,-70,67,248,746,248,859,-108,30,-67,1199,115,398,13460,503,186,37,-50,278,76,51,-4,14,31,402,613,44,840,36,37,82,138,31,314,76,600,580,177,284,529,11,25,96,362,-30,-47,128,235,49,90,5,30,-192,-64,27,365,-95,-37,-384,4,14,64,-28,67,-75,411,-340,218,96,10,-46,-210,150,-85,18,222,248,524,347,37,412,24,479,213,245,290,23,168,567,50,-20,339,11,570,125,-1,51,762,28,129,-25,1804,85,225,1594,642,316,131,18,40,24,613,290,111,0,271,-67,324,114,31,-379,-763,41,-181,44,41,37,373,-38,80,-69,210,108,281,-4,47,788,10026,50,-112,6802,8,-64,70,-332,64,869,155,5433,218,-20,8,-79,463,-181,199,109,210,140,60,580,-255,101,918,166,-154,1311,2931,295,-60,13721,161,-265,477,160,4,59,99,-4,-150,199,-306,525,-18,290,-41,-125,116,10,-27,95,1208,177,114,347,1074,1286,18,30,-125,1328,-116,98,358,116,145,-566,102,173,1976,166,70,252,-115,-215,219,121,57,-24,92,-36,85,59,229,-95,-37,19203,86,20935,22230,12072,37,-99,-15,-27,-346,160,277,5111,-17,-24,2419,-30,1162,-190,160,-96,616,628,24,281,118,164,352,99,1,316,-99,-395,336,-88,213,-31,92,233,7495,57,453,-44,-332,-8,98,154,444,311,67,-89,95,-67,-72,173,1248,163,321,498,1061,151,301,577,184,480,366,776,739,99,219,75,37,427,580,95,49,5805,-92,23048,912,-1,30,106,-280,30,20,382,72,46,41,77,98,134,-12,73,37,56,24,-24,184,50,-27,142,43,319,1290,34,1,272,3182,-41,105,-1,270,18,47,-10,148,25,49,187,-238,-15,145,-138,127,64,44,304,258,-10,-70,15,108,1423,-82,177,50,132,63,698,57,60,69,-235,272,1594,337,89,125,235,-161,18,11,116,-1,363,112,502,2092,-503,99,21,2,5,1520,525,9828,1192,-311,3692,584,33,44,1,-192,311,-219,174,225,109,257,701,885,128,-101,6820,7,-31,194,-8,199,651,60,-44,713,1869,1221,-108,5586,909,1114,-5,271,-92,134,675,580,127,1507,163,-7,99,85,329,815,199,119,664,372,-70,-8,-8,85,210,56,131,333,241,-122,254,64,2164,742,137,119,463,38,116,1683,63,10,288,-23,18,359,135,1944,60,-7,72,424,7,378,135,750,53,385,285,-141,12,412,436,372,173,122,916,-2,-77,242,215,199,196,-50,59,7,1,-62,573,450,-67,176,-287,820,44,3328,258,-15,360,33,51,131,-184,401,-118,2057,258,21,814,362,694,56,157,218,85,-28,-1,-144,-73,-1,329,34,-30,268,1367,80,-511,63,-99,-46,-7,111,-174,-21,255,92,316,106,1402,177,20432,3338,762,8,54,69,-11,144,2,-40,190,232,15,-20,-57,18,102,-92,586,60,-202,72,7685,-298,8,76,-59,444,1750,-23,781,241,313,-92,641,267,57,924,228,1110,347,-79,15,33,-176,-8,1259,109,613,89,129,-15,584,-69,399,180,90,-33,145,34,560,-181,138,1023,307,5,10897,-589,2793,34,2,258,-38,922,83,-4,90,-620,363,200,86,38,-10,-51,298,64,460,-38,467,46,67,238,987,4024,3783,93,-27,121,54,-67,-47,-53,-43,161,34,226,459,-96,184,17,-127,95,147,51,-106,125,248,1130,275,-7,-262,28,4097,144,616,15,57,365,34,-209,77,563,-101,157,-72,-59,83,127,30,56,70,10139,-75,128,346,-173,532,131,443,66,176,355,56,-960,1,456,311,-36,47,356,160,2,-63,1147,7,34,19076,323,176,-101,193,238,235,1,222,181,183,34,-43,553,399,-90,453,38,-880,-83,-293,-109,160,768,-36,-64,-14,1666,203,-83,21,13049,635,75,144,128,251,-31,-259,239,127,2308,-114,86,134,342,1695,41,141,417,1326,60,-313,24,50,-228,92,226,407,28,226,368,-142,799,-115,859,14,821,17,248,251,1055,70,186,-43,-141,3014,420,-59,125,33,43,27,41,-51,661,2733,602,645,392,95,128,37,317,814,6841,404,-21,80,-108,205,433,508,96,257,349,15,60,463,200,628,77,352,70,129,394,95,-106,1,-79,768,1812,554,-157,473,1121,219,553,-30,-24,186,423,529,173,906,555,300,24,17,-147,119,18,-12,173,-135,493,33,316,-219,700,108,-218,85,2766,1166,121,-96,-77,-44,255,535,347,-280,768,-60,77,-49,366,317,183,205,-38,10,544,226,-28,2,-53,231,155,246,-57,177,1377,21,-1140,75,25,75,522,5,301,18,329,301,79,134,207,399,98,124,12,64,427,2050,73,-62,-40,-184,-38,99,-88,275,-67,24,304,860,151,333,21,115,568,-54,1991,119,53,310,225,98,77,553,-417,90,1,1976,323,1,244,508,124,69,-317,317,-90,-46,75,-33,160,-28,265,267,-111,245,56,131,151,-17,86,8,72,111,-76,10514,275,118,-106,66,44,132,-38,619,197,-124,63,197,316,-77,177,952,20,-77,12,-2,-145,-20,903,-43,615,385,-1,-147,-25,27,209,-167,44,-49,-160,1256,137,187,277,-499,-33,41,53,86,193,128,257,66,-115,-118,635,-212,88,547,590,-138,-151,50,333,135,135,1195,-283,41,-7,-44,37,-88,131,-60,76,41,50,43,125,7179,443,450,-116,480,129,108,610,-28,291,8,192,414,-158,216,148,-399,399,-151,154,102,431,73,-53,316,-10,43,140,-301,41,67,-222,24,49,203,24,-8,17,277,112,270,12,345,-73,659,3403,265,-8,495,-124,740,337,174,20,88,51,509,82,72,-44,207,167,1826,62,493,194,-20,21,-685,323,199,726,132,53,-12,-1,589,25,1165,-27,1726,47,-93,1244,119,166,164,28,54,-38,-207,281,275,4,-337,-137,145,53,4,163,469,1100,-245,17,88,376,20,20,-64,51,67,216,77,160,229,17,430,-28,929,368,772,14,69,215,929,506,275,347,56,154,8435,310,2033,181,14,1501,330,285,66,0,262,-20,386,-11,-33,-40,518,290,41,83,-90,20,118,1064,205,101,51,20,349,1656,14298,11203,160,-56,128,116,25,-10,784,1,-15,96,145,40,235,-63,-40,311,-49,98,47,209,102,-79,50,38,288,371,83,232,21,218,62,43,145,186,333,1033,57,215,15234,23230,12573,9584,16077,24371,3403,652,2588,145,-114,399,41,163,488,144,128,-306,25,251,76,-30,122,275,184,135,5,356,36,90,-1,324,270,41,760,30,82,-49,79,-20,31,-85,333,28,-138,246,115,254,86,187,-56,207,587,-69,75,-38,119,365,278,-186,36,300,-54,-4,92,75,506,138,20,34,639,93,293,1,402,-106,228,4,-40,25,47,25,596,128,40,-51,24,-248,489,92,31,119,245,215,-167,2,1335,323,131,-82,-36,193,2,184,174,-34,303,-36,-25,729,-11,-168,431,83,64,363,12,1,222,257,70,72,1290,18,109,115,5,76,392,271,241,5,268,54,1026,46,410,1243,272,444,184,86,222,92,-51,381,184,-41,12,-79,355,138,160,15,187,275,5433,56,8,599,21,-23,76,27,80,89,-127,480,106,49,-72,38,7,4,31,-1,95,57,47,-101,12,320,95,-10,571,-14,-50,1,62,17,56,334,77,502,171,-189,389,271,239,866,12,899,49,77,-57,4799,34,242,-11,382,-194,436,-76,28,96,590,-206,752,-27,818,14,151,248,265,285,76,-28,51,-49,86,49,-54,108,372,147,138,298,-25,421,-96,-95,628,462,1331,121,-21,92,31,-21,-79,69,301,62,180,267,184,265,346,-59,798,21,-215,347,47,-50,-12,225,80,261,-278,-4,480,862,272,-109,258,-24,77,103,222,147,209,596,90,76,30,77,202,-38,528,226,62,137,-606,307,-220,98,-64,47,284,14,2,463,-206,30,122,-27,-18,870,460,219,118,1082,265,550,109,-25,405,7,-98,129,-49,153,122,642,75,99,163,0,157,-449,466,1331,239,397,291,10,-10,105,23,1793,349,-56,34,140,1279,59,98,30,726,954,326,233,-44,4,206,-382,-27,-15,49,108,79,108,140,402,642,210,132,82,-205,-531,1048,128,238,564,-18,59,293,436,106,635,73,38,719,157,213,1403,131,-17,79,-90,-395,-18,116,83,-310,602,15,-187,-69,46,-101,258,451,1191,142,-283,366,346,-15,285,36,53,31,80,56,190,93,470,166,-63,-44,166,-43,160,0,665,-147,235,544,-18,-1,180,-8,111,515,187,3293,150,1313,176,127,427,626,395,892,160,423,-43,64,30,2616,-11,124,414,-15,319,1445,329,-40,976,938,-93,49,64,-14,-128,28,67,241,431,77,135,-88,414,59,453,-245,218,-38,765,-723,4,-44,271,212,350,189,321,47,-228,-147,106,-2,-241,502,-2,119,372,239,238,-98,-99,488,17,5,-92,294,-15,24,547,525,259,392,304,69,220,15172,36,818,-119,153,215,591,-238,76,-80,-36,983,46,-4,373,668,-11,437,226,228,144,54,324,128,1569,4,41,658,77,96,6753,121,278,678,695,222,482,1462,41,804,72,568,11,306,206,137,21,2028,161,-612,823,553,-220,-23,-7,43,412,955,153,228,186,548,43,118,-5,251,-479,-18,-2,841,301,1129,135,629,-101,-2,254,51,41,-49,313,944,10,636,-1,-7,24,38,-88,-5,186,73,114,73,-5,21,132,659,912,766,190,1039,467,-36,-547,-11,-106,-10,171,-145,887,-90,898,-168,-216,36,141,115,926,11,-30,415,4,1,43,77,334,417,433,202,31,15,241,60,480,53,164,281,8856,515,378,60,23,290,5,50,144,218,207,-2,160,229,10,535,30,23,44,-34,23,102,5,1679,108,-8,54,160,218,-206,-12,428,11,46,49,-125,-119,54,-612,-77,114,469,92,151,86,118,558,-4,521,-44,155,2,-23,43,-60,283,1331,294,147,-34,49,-21,83,202,-586,695,-28,213,-15,2210,79,150,-36,8,-25,-223,-215,-79,86,196,205,51,121,161,70,1240,-8,984,-62,-28,466,-1,-20,-21,-1,108,11,-21,11,937,859,51,69,-50,-17,96,870,95,593,225,690,-50,28,158,137,184,-20,57,115,-31,103,171,366,294,290,23,480,14,118,24,43,724,729,431,645,-719,174,47,63,137,477,1,207,4,31,295,90,127,242,-160,59,72,69,103,-125,427,44,-50,-7,574,96,40,873,460,10,438,-11,88,2,711,384,-17,5,51,308,-11,353,297,25,-12,17,802,397,226,-140,785,695,270,72,1043,5,701,46,228,-49,-127,148,261,-300,4,145,-157,108,174,23,392,700,691,372,272,288,1491,1308,23,154,538,43,77,24,379,-241,-151,246,-7,10,-44,267,-51,53,215,708,-118,310,64,180,101,274,-223,1750,310,-12,34,285,-49,179,398,153,527,431,-36,163,-7,-82,-20,196,457,125,7,122,952,206,50,701,-95,93,72,453,125,222,118,864,-7,505,-200,82,11606,646,911,127,-105,131,36,1709,362,750,-128,151,288,51,467,53,36,108,7,-271,236,4,-34,20,8,138,-5,90,187,-538,200,-218,69,69,142,384,424,776,102,248,444,249,147,-17,116,2964,408,441,77,66,41,477,2,688,220,30,30,170,23,674,49,47,18,-44,127,-17,2,155,-18,-44,-49,82,674,119,-27,-37,44,8,293,-53,456,733,371,-54,-7,15,53,-59,226,148,14,274,-73,183,622,176,730,-73,144,192,0,415,-2,69,69,655,293,30,17,535,-18,103,-259,-20,-337,-53,38,241,-46,82,103,75,-190,-378,290,148,1319,284,36,-750,63,40,-397,-210,869,69,-46,-7,51,939,-11,391,271,200,49,177,20,255,174,-64,64,177,131,157,257,56,31,-14,109,620,340,108,36,15,20,372,298,-54,-254,-72,209,209,72,-38,116,96,-153,1452,18,454,-108,140,875,459,540,154,236,-151,82,535,38,-129,268,-24,36,11,-4,-7,301,285,-431,766,88,-34,397,368,521,638,158,119,1126,50,203,41,186,-132,355,-1,332,111,-170,4,1490,66,132,168,-41,693,5,-106,-63,-20,427,21,447,141,105,69,125,-60,-18,206,25,24,4148,506,15,150,347,-43,79,-164,597,773,591,290,346,5622,475,-222,3089,25,-34,218,53,134,115,373,111,8,63,127,-343,125,788,-73,-44,779,30,37,-27,3947,21,3605,-340,5271,47,67,12,31,16170,-4,54,24,-258,-11,34,137,404,-10,307,2103,-63,2614,36,-64,-111,698,27,434,41,93,460,236,66,5254,-768,21735,158,529,-53,190,76,404,363,804,1106,-127,20,157,33,21,36,270,293,103,51,908,-14,-10,85,-311,760,137,-166,115,-30,-21,615,-769,83,25,67,8,-62,-34,67,27,157,-18,145,2,-24,23,-285,22238,7,183,31,244,128,918,24,225,285,-46,14,-64,-60,-261,213,135,90,69,20,17,785,-73,145,4029,207,77,0,241,-384,-64,5,415,421,10,168,954,77,229,-1113,508,324,2460,0,1698,-111,79,363,347,700,4533,306,-50,0,135,591,375,-57,229,171,66,837,-43,-30,27,-17,4951,724,-36,-193,112,2884,554,7,321,1630,150,147,-47,1771,-56,77,114,17550,-17,49,21210,1572,-134,1552,10,105,524,1507,-30,1282,70,51,272,-231,449,-4,272,242,283,67,-141,28903,150,44,1007,145,90,28,15,170,-163,-57,14815,3234,-56,37,54,79,-14,34,228,-196,-147,-18,7,-181,-56,-7,-5,-281,63,-124,83,145,654,150,358,144,46,782,20,-109,766,-103,5079,1095,222,-10,4698,174,-111,799,144,-288,-2,11388,209,-17,-353,-27,60,-17,424,892,59,53,521,-37,-12,398,70,-18,122,462,218,617,408,75,213,77,303,176,15417,2282,44,-62,-60,21,15575,974,506,80,101,1324,1585,-53,118,54,108,440,37,23204,8274,50,529,23,176,750,554,193,499,-92,5849,-122,20,187,220,-51,-17,193,4685,34,-160,-12,43,-33,535,-27,-28,75,3972,381,127,4,-66,-38,50,-23,108,38,-321,-70,385,95,-2,1113,2226,395,820,50,343,-109,1335,3768,414,76,137,18,281,-40,-25,167,96,128,652,460,46,99,-4,177,385,264,12,566,-67,1416,651,639,193,399,14439,3117,-4,49,25,99,168,-119,-38,558,73,194,24084,62,138,-212,4,-102,73,356,589,382,83,-11,290,220,375,167,875,662,-30,-66,77,12634,174,46,90,111,15,-112,-36,67,18,127,-30,53,288,303,34,625,274,259,14,-148,28,-8,215,493,218,246,1878,262,223,392,93,4,109,77,151,573,928,28,472,62,281,82,14082,-239,-337,15,233,239,90,1006,128,4132,-95,67,40,340,4034,-14,327,-21,259,73,275,24,231,62,-70,-174,864,158,23425,8370,46,938,2357,291,571,83,939,496,2581,89,67,563,-425,-137,1334,98,23,200,244,82,6649,394,5,346,15,-43,2318,375,2717,129,1819,449,57,88,186,245,687,181,-267,-116,540,-141,488,16935,-69,77,-47,7,576,96,934,384,166,161,102,20,265,-111,554,363,330,1651,1185,73,54,109,160,540,298,-4,475,183,11,203,639,37,407,-140,-7,267,1672,41,69,147,76,64,2,404,21,135,-168,566,144,-40,12,-67,47,271,457,427,114,821,729,-90,41,23,206,-38,-46,231,1017,-36,30,-38,295,90,1208,-47,3726,-118,17,-47,-60,-21,106,83,-145,379,111,-124,2121,277,142,36,23,4832,236,389,96,24,11289,756,184,25,102,-167,594,14,-69,307,846,350,2,176,21,75,76,649,1072,1344,669,50,319,50,189,271,873,1155,20574,505,4878,255,177,121,320,294,57,124,-140,-80,-1,77,134,2149,51,44,47,-8,-27,-109,212,-21,7,1862,160,-31,10693,33,1058,1494,-363,-54,56,-37,226,15,145,50,428,-14,-14,1413,183,293,-181,125,122,111,54,226,-134,-14,226,295,121,20,147,11,300,-103,132,144,119,25,0,21,66,-121,24,366,225,111,54,72,111,456,499,265,180,-4,105,-43,-14,-12,158,189,567,28,717,261,-72,-114,-73,106,-51,205,-8,-258,141,38,398,-96,-288,297,270,176,-24,-17,118,724,183,-259,-8,-10,701,59,283,83,233,-115,394,251,-203,4,-225,85,50,733,131,200,25,18,62,14,20,14,343,10,902,-21,385,59,210,1345,82,1,362,571,119,368,470,62,28,293,375,83,665,41,925,47,-23,-218,-41,219,-70,257,831,244,281,319,-190,184,181,-102,-101,469,958,147,-106,24,-550,103,27,11,-8,-57,8716,-76,391,27,189,-44,76,28,-101,-12,268,701,67,238,372,438,105,-160,-135,25,641,294,-40,-5,145,1038,277,241,333,-69,404,89,259,40,241,209,21,-449,-23,-122,216,667,121,95,30,486,21,291,490,265,46,-17,62,17,368,-54,376,359,-142,142,131,-912,231,60,334,278,1091,-53,-187,-106,441,-85,514,142,853,33,-428,111,376,912,825,76,372,-560,76,667,-66,56,187,38,51,1009,1588,7,-24,106,8085,1747,-54,140,-121,-88,772,428,27,-235,150,47,20,-12,114,346,187,-24,23,0,-64,-41,-50,272,-294,168,-18,236,17,1081,163,262,213,66,50,444,-34,283,-31,589,63,246,-41,987,892,109,-213,394,606,-37,259,119,-63,180,-181,5,514,-129,24,-254,90,281,521,-50,14,1,-34,69,-46,-27,-129,-18,127,704,54,80,25,18,43,-30,15,-1,21,98,53,-114,719,124,-60,-75,187,99,72,-207,106,636,-284,93,394,-76,36,-79,-157,180,607,4,124,137,63,311,75,10,531,-105,119,1,248,-142,-10,-83,25,265,21811,965,-108,987,1800,5,-59,336,210,179,-31,-41,150,-306,-124,-31,239,1350,336,36,-15,-33,-51,46,190,567,36,31,76,823,3826,489,-15,34,47,66,20,96,5625,537,10,-60,72,-38,18019,830,-23,12554,239,5,-108,103,44,83,14,368,795,33,89,186,189,436,291,10,929,66,-245,17,210,33,616,462,231,30,36,5,154,23,51,271,3061,63,1046,171,-86,-25,-53,-5,125,-40,450,38,449,830,18,200,150,-1003,170,-41,70,121,-63,40,8,105,0,459,216,108,8981,1326,-7,166,-27,4,776,-179,495,44,-23,1156,30,118,319,6179,531,758,463,879,248,160,249,1103,294,-190,209,148,-404,-20,47,23412,-199,609,375,124,150,-67,17,288,0,-88,-46,246,-99,-147,-147,89,830,0,-281,0,73,-275,119,18,-2,186,23,-231,241,22198,-187,280,60,8,479,271,138,14781,3502,0,257,-24,-258,1451,612,215,220,77,345,779,144,23,449,95,674,122,17,268,347,324,524,-112,-47,326,-1,34,566,-43,875,-368,131,18,-21,23,255,145,-12,54,765,-153,446,155,73,46,1231,-112,-8,33,98,23,220,-44,669,-66,41,-36,62,27,60,-30,983,766,830,270,77,-62,-15,339,12496,25,161,333,258,-17,805,268,-49,411,92,11,1002,275,34,15,85,-179,-177,-21,317,60,30,395,1003,-20,17,101,203,135,-17,225,168,79,158,88,-62,262,49,75,-1,-140,-342,454,161,1,-501,-44,308,63,232,105,278,1043,1387,-36,756,-30,209,69,-31,116,8,17,-12,24,-4,66,-36,352,-215,63,34,49,-54,134,72,251,43,193,281,306,-20,-82,-49,15,-103,-85,27,160,277,79,168,64,77,30,-11,255,-2,447,619,59,521,129,49,-102,137,381,93,-93,70,40,15,59,1137,-89,53,-14,101,142,75,-44,290,1009,-5,-59,-106,740,254,157,-4,106,21,21,92,-15,15,1290,-30,327,134,8,3520,245,-15,-40,43,15,7,59,41,-8,-101,-469,278,209,3923,1163,-38,33,121,121,72,-1,711,-1,-2,551,62,20,525,228,576,-20,171,50,268,40,-34,1504,108,-2,-83,-12,192,257,-37,18,43,49,72,41,-102,2955,95,-103,-297,-684,1121,13650,17,43,-7,-86,5,-5,-129,-56,21,1046,209,101,56,2705,93,1999,-47,669,54,-10,-36,24,99,782,21,-1,-347,34,218,96,-98,111,93,449,407,721,635,203,-1,131,-564,248,-111,24,4824,15,128,154,277,336,454,359,433,82,10973,840,-33,-1,407,54,11,109,-14,161,-12,-10,54,72,-4,-70,1069,945,20,17,-206,88,0,265,80,-257,-63,70,24,46,25,521,-27,-31,28,277,-59,-11,244,-15,76,-1,180,-44,274,171,158,428,127,-67,153,-72,389,-134,155,350,5,105,-46,2445,-73,46,34,1090,830,-27,-258,438,258,408,285,-72,1376,1186,883,2219,-541,1026,-38,-57,1140,64,72,8,229,-431,42995,62,714,-24,210,-24,85,88,-14,166,102,-36,7,12,277,-12,2796,122,1132,278,363,-101,69,726,-82,77,-98,-17,-157,-31,310,-24,-119,-145,-103,1098,111,-36,-194,-11,1199,164,-67,-264,80,176,49,444,76,-187,876,-23,-105,-142,-102,1376,1673,167,-80,-255,2295,14,39600,26849,-186,313,-11,2607,9199,733,15,-199,103,2451,-63,-14,20,119,483,756,15129,17706,75,-21,98,67,82,-76,-12,90,131,70,241,801,160,-122,-43,49,-225,-317,482,72,-75,64,40,21,-551,470,153,-54,15,-75,103,547,-82,63,-63,67,102,-249,37,-233,80,-103,2809,63,477,323,25,356,246,639,-119,239,313,14,-41,-5,145,-30,-27,-79,233,-168,-60,15,441,607,2753,4092,1872,5157,-56,33,72,96,103,-34,759,-82,-40,-64,82,47,284,79,-28,389,79,-15,-106,-82,124,1145,-10,447,-49,101,67,111,-96,96,3687,-27,-50,116,329,-664,326,-148,245,80,46,21,34,-7,-62,109,506,560,314,202,95,147,70,0,-31,15,218,-1702,268,187,225,88,15,275,375,147,-170,60,-576,294,1029,486,957,833,98,241,-127,37,-53,209,96,-8,540,184,879,355,948,246,212,50,847,89,179,98,512,88,25,352,-27,808,-1,-21,141,86,-118,729,-23,236,72,-92,10,-124,10,-189,134,141,-782,453,8,-98,-138,144,529,13213,232,-163,17515,-83,-7,-46,-145,395,1020,1035,-1127,418,46,66,7655,2698,3609,57,892,14,-12,115,17,141,-2,118,20,-15,-141,-219,4,154,2606,153,23,467,693,-70,88,-327,-47,199,46,-131,119,-8,-92,15,88,506,218,-75,95,109,132,352,480,-141,355,63,805,1000,49,119,-54,752,386,66,163,-50,1397,1396,721,24117,24046,27,128,47,-118,-72,275,436,41,1546,258,-27,38,66,99,187,122,-270,112,-18,-56,41,44,219,362,257,-77,277,18917,241,31,112,258,-85,86,127,-73,200,28,-181,-236,75,1049,291,12,662,449,-14,-189,766,76,1146,314,14,-150,51,-733,17,115,116,2168,34,28,1471,41,-93,505,47,-135,200,-83,-23,88,219,287,-8,53,193,85,1153,-62,206,535,-57,-60,56,66,-34,108,794,-31,326,398,-31,43,-228,249,203,376,-433,-219,-79,-180,-10,50,1133,-79,532,228,183,-67,-46,90,118,85,-17,73,-33,142,44,-24,-46,98,-148,373,293,740,-116,-27,570,257,10,75,90,496,69,649,-122,10,496,-17,30,119,245,79,5,111,202,17,-225,-53,-124,-103,30,33,385,-232,112,-118,50,-518,18,-1188,911,103,77,132,46,411,464,14776,213,142,834,43,82,-187,-105,590,37,77,5369,105,11089,-7,-28,12511,886,219,-23,-213,-21,749,95,1451,-38,623,1329,750,283,-41,66,-60,11,-102,-109,-160,233,495,441,138,5589,-28,105,695,-27,-15,437,96,4,164,75,192,7,249,62,210,1787,7545,-5,37,28,-80,-25,-89,1178,226,-23,691,3856,72,3043,-220,-47,3079,138,-5,-47,-477,889,-118,369,-34,112,-268,1074,166,-590,24,554,59,262,77,604,957,-36,336,4042,-218,67,438,516,229,225,99,80,2070,2353,-184,41,88,129,326,475,106,841,261,645,4,118,262,121,-24,257,166,-353,-24,505,-15,30,-555,-66,2040,56,-27,443,688,577,-82,-23,1,36,620,612,50,-59,1143,8731,15,98,365,-64,106,23,317,4130,59,57,92,496,994,-33,86,427,255,93,778,-15,89,821,392,5,476,25,160,18,-14,545,3381,586,121,-313,21,-106,574,10,12,-85,23,-21,-41,568,157,196,153,-176,-233,124,532,-257,284,2161,70,-8,27,177,7,232,106,1178,-118,54,213,-33,512,37,47,-207,108,-148,6747,30,-11,248,11,-1,352,229,285,174,167,334,-77,2398,59,80,2,77,-14,251,89,246,88,625,228,294,537,863,30,83,199,59,-7,-17,1012,-36,330,639,974,321,382,151,-349,20,106,-10,86,-93,-122,59,589,60,31,4,88,99,399,174,-14,173,-34,-1,-2,115,11,116,-358,405,-47,9541,4454,47,112,73,929,174,20266,-7,119,98,72,-418,-27,77,290,15,395,190,184,366,14,-167,-73,-38,-181,30,-40,31,797,82,-180,-24,-202,134,-12,466,327,67,824,388,-21,33,170,83,-4,-7,-23,-166,333,114,155,-7,290,-311,317,-231,127,488,239,-44,12,-93,-46,92,-62,215,425,1264,-138,609,719,550,-31,-661,-145,57,101,67,-108,1549,10,18,141,-150,-41,-63,27,115,-433,-70,518,174,-90,456,-684,-17,-49,141,60,274,428,15,197,745,1067,-21,219,154,131,105,1467,66,-118,141,-14,281,15773,333,67,10,33,210,-18,46,2209,199,521,550,1386,-98,-251,176,275,44,160,101,-46,44,418,137,267,-359,33,49,67,14,483,454,-186,-591,24,8,293,418,2900,3830,12,-14,503,5,2285,38,47,205,-838,329,40,786,307,784,-4,1469,115,-155,-241,-275,86,109,1521,-1,95,25,179,62,40,319,-181,704,-190,-291,-304,566,-90,-116,-40,121,-43,98,21,36,245,779,1,-67,-456,10,-5,3595,2,-137,-405,385,9635,-27,222,-2,786,430,27,209,1615,-288,59,384,379,75,23,633,-1,43,21,264,-21,92,454,131,-255,79,-249,-125,280,-46,-105,99,3331,-11,254,-85,-82,-1042,96,1114,1303,363,-1417,27,50,-2,229,7,11,-85,449,246,76,339,359,135,238,207,694,1513,333,17250,1633,-633,630,-37,67,49,-14,827,-67,-954,-1006,-323,625,-7,-353,1458,125,63,483,-31,24,54,2715,-38,-34,38,417,210,4050,1510,-101,736,311,-137,828,3667,186,38,-79,1085,24,12055,-222,-2353,-2708,-8318,-590,11,456,921,40,14,79,-34,171,199,697,11959,8953,44,12,-92,40,4893,272,1160,62,37,124,158,-168,746,129,-21,701,207,96,-36,43,375,495,681,12,3703,-2,270,4,-327,17,23,662,212,82,-50,88,160,-53,80,0,-25,15,27,-122,197,488,274,124,1036,-41,88,-225,-10,498,167,427,108,-17,-27,17,-268,145,144,337,980,733,430,7,17124,-4,-4,8,28,-23,238,310,14,-300,20,-44,-75,1038,27,-93,-170,-38,265,-50,823,33,-15,-108,46,317,40,-59,-105,34,121,56,-34,15,-43,183,200,154,10,205,24,150,-77,476,46,106,44,667,1,51,54,18,86,375,21,47,522,-5,57,56,174,7615,-47,23,-41,5,115,255,14648,59,213,-66,-50,363,-127,232,-179,44,103,108,1557,1300,103,-33,350,161,118,124,431,1624,1430,220,99,5,-21,-5,-4,-73,542,75,62,223,96,-83,82,-53,4,1058,877,-47,-186,-691,862,301,51,313,101,54,-197,1,40,171,75,1215,64,334,3424,695,511,-33,1171,-801,252,-21,311,-1,37,-106,-23,-80,205,-47,122,36,-25,51,3749,538,415,70,176,-27,-73,-236,412,295,-27,623,21,252,937,-310,-229,373,415,59,73,-28,388,-28,-131,14179,277,329,3679,-8,83,6493,7170,893,-488,23,86,262,-135,41,-469,12,-30,137,189,3267,-381,630,86,-85,408,633,1012,184,37,17,209,252,1015,506,-166,-23,14,-7,147,10354,451,37,8978,28,245,30,-24,83,27,-18,27,83,8,-56,-75,-4,228,119,423,190,-529,203,127,235,3972,14440,21449,732,128,-112,21379,18125,141,3899,-216,75,284,50,33,50,5,5,76,79,111,288,36,-599,438,103,593,0,-24,18,625,173,63,63,-62,ALL

-55,-44,12,129,-108,-301,-222,-133,136,320,81,-518,-168,-102,57,105,-61,-167,29906,10,-12,-111,78,-194,-52,-80,-71,-17,-61,-103,-179,-12,-508,-199,-167,-117,146,286,8378,4246,6833,11777,13011,19526,15123,20711,18758,154,4,129,17714,17926,187,2346,126,335,402,-7,392,249,-3,215,49,27,37,129,1249,-12,371,-628,-745,26,80,-218,-58,-44,133,88,448,52,103,737,34,-3,75,159,-99,1072,165,10,361,86,617,361,266,-72,7,125,27,-58,125,-163,57,-128,-148,20,2110,578,-504,312,-80,-32,91,63,-581,-75,103,-66,1,-125,-66,-140,211,366,-100,-18,321,71,170,439,287,547,68,51,-9,165,60,583,360,388,-64,199,-24,137,102,194,74,966,49,-41,293,176,83,737,382,64,549,30,451,-222,433,473,502,128,80,40,266,208,1067,284,1172,46,348,199,13,163,-26,38,-29,269,1197,100,-37,109,-74,-80,-32,-54,-1123,-109,1605,9,-88,-129,371,1454,137,193,-37,442,47,433,95,157,13,-21,71,160,120,361,-77,-224,6,-95,3726,-383,15,1409,-156,1460,348,-74,74,18,0,12071,-154,340,680,9,88,241,659,335,61,6,160,267,1271,100,2968,210,1189,-41,29,-119,-232,159,272,208,51,1188,117,-38,586,-204,85,-15,21,-41,2688,849,-312,744,-77,66,63,-761,3,-78,-284,78,-41,180,239,368,91,-145,-143,0,-44,637,5873,187,-23,-100,51,448,945,-29,15569,983,1598,-20,1228,20,371,29,211,108,83,20,136,78,80,-30,122,1949,92,-13,-173,761,-58,60,354,-32,143,0,95,18,108,1468,1181,1830,131,247,326,293,63,119,914,1150,382,18,44,35,465,171,1655,392,112,207,648,-99,-7,-32,708,77,-146,409,385,103,4320,357,218,35,1133,148,103,81,-542,430,139,1330,18,173,-27,1478,575,479,727,-176,47,71,1319,470,123,358,329,269,95,-23,-112,1573,802,642,-784,187,77,1421,-12,-49,80,-111,23,227,-55,126,583,819,459,236,361,122,146,157,-116,-411,-51,58,510,802,32,-38,426,68,61,26,13,69,-12,20,267,550,116,103,581,63,41,18,1081,85,-86,-148,219,112,459,385,136,75,1424,167,213,-9,228,-320,123,-69,129,903,476,137,640,-52,-20,-171,731,-117,-94,117,12,0,866,1792,-111,-23,-204,-47,-112,224,-35,114,120,13,167,-163,286,34,-32,671,102,-35,304,247,425,207,54,97,85,454,60,290,198,-392,26,114,171,134,266,123,-72,-21,57,1291,-420,716,295,41,1994,-188,-232,109,261,-17,-17,0,702,478,52,297,47,321,137,-23,-461,640,139,643,177,109,417,3903,74,391,71,703,44,440,160,74,655,275,7745,649,225,4,99,-409,18,61,-15,940,0,210,878,1181,24,23,242,24,80,-34,11853,128,-69,-66,-29,18045,4,-306,552,47,-10,9,512,402,170,213,106,85,416,-27,-434,374,29,840,-51,242,380,103,136,86,40,10,-174,377,97,119,77,-32,-24,37,-32,454,1177,402,304,357,-476,258,77,645,235,131,89,40,284,1864,27,145,-207,318,999,-49,47,-188,245,126,-58,-165,146,24,52,199,250,380,125,-41,102,638,-4,375,9,-196,-3,399,176,238,566,72,236,-6,74,844,85,63,69,0,-37,34,23,-58,165,297,400,1068,855,1016,-18,1,292,-112,157,171,4,649,445,122,464,47,3,86,567,-77,38,-106,-103,-180,7,255,-157,199,170,15,129,46,58,904,606,321,66,64,546,-413,-44,-232,108,-81,61,264,714,-37,832,100,7,91,185,32,74,-18,24,666,-43,304,-1353,211,-44,-46,146,491,128,527,24,133,233,68,171,-47,204,99,453,-213,38,165,17,10197,-18,35,136,218,660,-241,97,369,-428,-43,123,3302,139,117,-145,-1,437,-405,37,108,60,352,-34,1265,109,134,74,1577,145,17,24,320,550,30,1896,-105,303,21,-74,-34,-215,71,1528,-78,159,52,126,1533,997,32,-140,2984,782,280,-55,180,-242,1768,3589,765,160,167,150,-21,-21,17471,632,102,2533,679,437,317,236,71,490,-366,-1107,284,-242,-900,-496,-747,-255,273,-462,125,431,2322,672,259,-47,150,397,464,-105,157,66,10,35,52,493,317,-611,27,156,-46,58,1698,120,1,133,-150,148,-615,7,331,-92,-95,-102,-43,-66,26,47,459,-99,422,-157,728,100,103,140,1649,24154,205,196,140,988,-103,295,-1036,6868,0,-112,40,23,-13,167,638,99,25698,142,-21,23,108,307,-38,-394,32,-355,15432,-106,-119,46,-3,799,21778,49,-629,7,244,95,66,266,-652,983,153,-137,23,-4,2623,154,676,216,19970,847,-312,272,300,185,-13,55,-72,52,10,24,10666,204,58,-30,46,-60,324,114,-194,-123,-331,97,61,-160,-306,-23,112,-442,467,728,68,-179,187,1019,-92,-136,78,388,-89,512,12,60,389,26,-125,4,-230,47,-3,167,57,77,-249,-109,97,-286,-13,262,-139,530,24,430,-174,-225,14974,-37,368,-12,247,7,-245,-134,-68,349,3,-66,108,7266,18,235,-228,286,666,116,462,-346,-4,-27,-143,267,-66,-2179,16020,103,49,-346,5148,-38,-1,-102,15514,-224,368,137,219,-116,-119,-626,496,145,270,-80,512,-106,566,314,83,307,176,-708,-24,278,417,440,-15,272,35,-787,165,306,1304,708,1370,142,116,-210,-92,88,1745,235,628,58,8169,-66,442,1265,1146,-196,24,122,9783,1783,493,389,2872,131,68,106,5433,44,357,7,471,12,179,47,-58,216,18,51,157,-564,171,971,-15,-10,196,2374,1406,241,-417,355,185,-41,250,512,259,840,1373,10,17,-27,-41,1150,396,2326,388,15,595,12,4953,560,-57,133,-680,-18,-41,-146,-57,-54,-83,13,344,835,262,665,27,-7,-85,-142,211,137,1147,94,139,126,58,301,64,151,10,397,-52,21,768,-211,-29,180,120,508,83,180,1447,171,2021,239,167,43,38,185,-9,-29,-55,126,-116,225,969,1,-156,-44,18,176,68,-29,-91,1270,244,-762,417,47,17,77,-400,358,-163,737,145,159,-303,301,-81,-46,-15,-368,38,1769,-43,-637,-61,-310,31530,12417,129,-167,-638,122,-194,52,140,12,-270,74,154,78,-573,-24,32,2134,-261,284,165,-12,1,111,448,-44,573,2111,-68,0,-13,406,91,-27,88,628,1927,143,-1,119,-55,32,99,6,1534,-26,157,15,547,26,-143,20,37,63,-85,2241,43,235,20,252,1318,623,-81,306,1041,-116,733,12799,-43,210,-61,103,1568,30,542,41,184,88,154,69,146,250,795,-30,117,-3,44,97,343,191,95,18,-836,77,151,44,581,1760,228,400,184,-131,227,58,-85,57,-35,708,91,269,2696,102,624,63,-1403,52,-326,-228,171,-1362,-17,915,278,81,581,1072,108,77,-51,60,2156,-30,297,43,68,943,403,1229,32,-35,768,202,72,142,-1,89,92,784,17081,66,1421,3363,117,29,12168,41,236,26,1208,669,1002,77,1,20,-32,617,57,301,69,27,12,88,1878,171,-38,233,60,270,765,-575,94,1805,89,-157,184,603,194,-69,1,3,-68,3,-525,-137,-7,143,-612,199,445,4517,533,521,83,-140,43,191,0,145,230,-117,-1,6336,99,-626,99,54,-128,51,-550,134,-236,-44,18,146,440,1010,566,411,139,92,109,323,-1599,208,324,-112,-24,89,-49,-227,295,491,49,-47,-3,-68,29,-12,369,-83,64,887,437,-174,-75,-368,1,72,2696,143,55,171,301,-29,261,7,97,-24,594,193,49,-43,129,-632,64,253,-61,64,513,-57,34,30,77,58,-32,-607,1253,238,6,261,-21,15,-276,190,232,57,68,782,346,1166,358,326,609,35,-89,-46,934,-88,363,43,255,-295,459,-538,-1,154,-35,0,145,575,276,433,7,21,12,1056,170,341,13018,369,202,-75,-23,258,43,83,-21,37,-12,242,728,81,505,-44,201,-159,-88,-6,374,32,211,314,-1,165,361,24,32,69,309,-86,-40,-26,343,46,60,12,60,-91,1,-150,29,-621,78,-413,-20,-275,38,24,-4,-128,310,-671,433,-20,6,119,-167,81,-20,49,434,23,485,198,0,334,57,303,210,218,468,-54,92,575,-111,-4,-32,-26,853,40,-7,35,335,12,180,-20,3991,63,276,1330,795,457,159,-4,-54,-23,388,216,-150,9,97,23,363,-68,15,-358,-1149,125,-241,129,4,60,379,-194,12,-119,-443,26,114,26,15,835,6574,184,-92,8171,-29,-1,66,-365,7,131,80,1644,346,-7,60,-256,343,-207,-68,1208,694,95,97,787,106,58,1058,126,-92,529,3765,163,-103,17228,326,-324,430,133,7,133,51,46,-74,95,-117,1045,-479,47,-57,-249,17,21,-7,40,400,109,-156,368,578,634,7,-4,-99,1022,-41,176,275,64,112,-357,61,426,1834,157,-68,431,-46,-156,123,131,46,-85,55,-85,-154,103,218,-204,-74,24451,269,26742,25683,18551,64,-89,-20,13,-156,242,618,10216,-21,52,3223,917,1072,-275,140,-159,270,805,-97,66,66,13,516,-21,86,863,-250,-414,284,-44,1786,-239,134,298,6098,13,1519,-221,37,30,94,-37,603,453,134,283,44,-60,-119,-165,1308,111,55,952,1096,-23,335,988,171,443,281,631,310,196,177,179,111,379,54,278,-163,10640,34,27841,468,95,17,337,-949,-55,95,221,94,-392,-29,-63,26,174,-4,100,29,541,17,30,304,-4,32,-244,20,343,3409,-38,-134,241,3486,7,0,0,-796,-63,88,-34,60,4,239,170,-431,-173,49,-337,-3,-125,40,312,108,23,-49,30,102,892,303,249,122,68,122,563,-29,60,92,-108,310,1169,349,3,111,211,-151,-111,52,225,0,208,185,157,1706,-329,-83,43,38,40,1229,470,12939,816,-232,974,242,13,44,-83,-561,129,-344,64,154,108,106,239,754,15,-52,9490,139,-23,159,139,267,558,-13,17,145,949,1147,-91,6205,3072,221,75,37,-51,-9,904,437,131,2572,157,0,290,41,375,290,194,239,4,-51,111,66,46,77,228,74,92,363,191,-208,357,-145,2516,638,134,61,276,18,236,962,72,7,1899,-4,-58,414,218,1458,29,99,140,185,12,338,156,1734,111,360,120,-159,20,327,30,363,-157,21,129,75,57,405,-69,448,71,-89,114,201,-60,-114,691,535,81,-184,-160,563,3,858,946,-392,403,-26,63,-611,-213,329,15,2080,213,-3,1358,470,-153,46,392,156,-320,-81,-47,-111,23,-173,360,17,0,208,4,57,-473,-58,26,13,3,95,-346,49,-114,38,533,1,1372,495,24524,4110,900,-4,81,60,-17,-29,71,-27,194,259,29,159,74,7,61,-119,1025,196,-208,-32,8666,-139,-119,-74,-99,176,1243,-69,430,377,459,-68,335,247,-256,951,7,253,433,7,34,49,-63,20,-26,340,366,-89,188,-26,408,-188,379,207,-21,4,7,-30,518,244,69,655,238,74,15807,-1174,594,75,-34,211,41,920,13,46,123,-1087,151,349,-1,44,-97,-111,287,-109,1270,-1,529,34,102,153,813,11194,2260,100,-49,-44,86,18,-171,-24,-34,154,125,58,761,-55,133,-34,15,64,213,106,-86,-43,-157,952,32,69,-645,35,437,44,471,-75,-10,676,-24,-215,425,857,6,105,-131,-18,-3,128,30,89,0,7798,15,233,221,-12,230,242,590,4,228,413,-97,-2215,133,2461,148,-218,66,580,242,-57,-77,840,32,52,20751,515,4,-157,136,55,250,-3,301,445,309,-4,15,501,594,-54,621,27,-1175,-34,-247,-114,-171,103,-71,-27,-44,2096,129,-321,13,12294,1070,-88,17,105,94,17,43,119,199,2899,-13,-88,44,363,2651,108,266,504,105,7,-426,-34,91,-269,119,160,379,-40,102,88,-77,490,-83,889,40,544,193,177,207,979,24,256,-108,-216,2815,199,-105,230,-21,176,10,41,-187,188,448,326,241,334,72,163,112,307,1024,1814,473,-3,225,-74,119,266,461,105,126,278,-30,-38,301,228,413,47,74,29,111,550,10,-210,-9,-289,487,872,750,-635,959,1796,151,716,10,13,280,293,280,320,784,775,283,-26,-9,-156,95,-284,173,703,-323,753,13,80,-137,1041,281,-157,123,1799,723,64,47,-137,37,372,283,423,-430,614,-213,69,-94,163,218,218,85,-63,-160,450,-168,-44,-40,-7,314,242,171,-85,106,556,10,-1608,15,55,-1,60,41,238,24,137,255,64,120,151,812,-54,91,71,-9,606,340,63,-106,-17,-49,69,108,-204,174,-97,-55,337,598,35,276,35,88,669,26,4156,139,146,358,230,143,120,530,-262,95,20,2247,187,6,187,448,109,54,-211,482,71,-9,103,-23,75,-103,10,349,276,72,275,170,-54,61,88,-17,146,120,-60,10632,267,15,-321,47,465,-55,29,747,122,-224,106,106,241,105,15,-136,34,24,-44,117,-137,74,799,30,736,41,18,-193,-21,17,207,-289,133,-49,-312,142,-57,151,310,-742,27,222,52,7,309,394,262,125,91,-95,723,-235,-9,488,744,-163,-63,103,278,-20,99,908,-307,38,180,-71,9,-160,128,-114,119,-185,12,103,83,4537,375,434,-219,584,171,111,119,-6,-3,129,74,363,-349,185,174,-733,536,-114,196,301,615,55,32,366,-89,21,443,-293,21,17,-63,17,40,182,23,-7,-6,187,51,111,1,422,-4,338,4896,293,-38,609,-160,1537,437,131,-4,23,43,122,35,54,21,137,204,728,34,256,174,1,-29,-700,143,201,560,148,105,-236,15,405,120,580,30,1497,43,-86,2031,-125,40,100,-20,10,114,-150,185,184,111,64,-37,204,222,-30,122,519,1282,-150,-9,17,276,-1,-34,-49,120,78,171,-75,97,211,-12,252,-91,202,228,536,-29,89,830,1266,331,157,323,86,-502,10349,389,2339,145,177,1036,2124,167,86,32,184,-142,368,44,-94,37,549,154,71,21,-163,-3,213,1786,-120,35,-29,68,94,1381,17962,13143,185,51,219,204,12,44,788,18,-20,81,89,37,60,-119,-185,300,-32,126,-18,122,179,202,-4,58,544,406,129,225,6,386,13,7,68,145,269,1123,-9,-312,16665,21831,14603,9462,12295,21764,5470,255,973,106,-100,382,92,151,402,-126,30,-454,-236,501,-10,-23,71,340,145,249,-123,450,10,26,21,365,258,75,297,-18,-3,-13,-3,-3,10,-74,99,-4,-134,133,13,24,35,134,-77,403,628,-249,108,-3,216,247,193,-190,75,396,111,112,51,225,238,18,46,151,631,47,77,9,9,-49,207,26,-35,26,97,29,241,207,64,-81,-3,-177,125,71,44,284,266,199,-314,18,1065,400,131,-29,-275,270,34,193,385,61,202,-43,-20,499,10,-159,524,83,78,-15,3,117,242,360,103,63,1336,15,6,63,-51,-47,310,320,264,-88,379,-18,102,21,64,544,338,827,-120,-23,103,-24,12,530,81,-139,15,601,437,108,116,6,151,290,7829,12,10,315,-52,-99,49,-7,-207,-44,109,235,272,15,-171,-64,-66,38,29,-156,331,44,-44,-171,109,442,35,-105,782,35,-18,-20,18,51,95,549,-27,592,17,-321,34,131,55,474,0,549,-15,81,-63,3751,-7,679,109,278,-109,165,-157,40,52,461,-171,853,-140,1140,-30,80,63,146,128,58,66,100,-69,64,69,-116,0,388,99,122,-102,-26,400,-77,-103,431,269,1076,372,-6,37,-23,46,-74,72,163,51,89,-78,64,71,273,-21,1072,43,-196,366,-80,109,26,176,119,-569,-507,-3,672,447,-205,-120,326,-253,64,0,194,165,72,720,-253,83,-55,63,7,-40,501,643,-15,211,-1817,-142,-140,68,-112,21,252,159,26,233,-80,-7,119,-86,-230,1044,191,210,88,812,239,1010,198,34,824,-221,108,191,7,126,89,759,116,12,-94,4,165,-396,474,1265,136,-71,-270,13,-10,57,17,1615,41,-706,27,32,1353,-17,-129,-15,338,877,369,88,-72,-219,188,-468,-54,-117,55,264,10,-49,-117,201,631,165,-126,15,-516,-850,1304,44,94,51,29,51,225,440,-18,922,41,303,776,361,219,737,119,224,-1,-284,-57,-4,71,148,-134,128,46,-162,-34,-244,-320,532,-32,849,60,-187,468,180,86,284,54,-150,57,174,-27,80,219,487,218,306,18,218,-7,171,-4,468,-163,258,555,-40,34,102,12,66,481,170,2425,170,2120,114,-55,-12,338,566,1002,116,569,-58,133,20,2925,23,69,117,43,394,1608,160,-173,618,795,51,69,211,3,-207,64,-80,163,114,150,182,-72,309,15,459,-176,340,-153,505,-730,38,-57,535,428,205,230,301,343,-154,-225,54,99,-63,349,-120,-60,462,372,179,-89,-23,280,105,131,-262,207,86,12,577,292,40,344,382,136,71,12372,-123,315,-58,86,210,682,-116,249,-40,-190,2065,63,4,399,219,-21,626,261,148,83,-1,343,72,1321,-27,46,925,49,43,2854,232,63,561,611,-9,380,1376,26,-38,-7,512,-32,193,99,163,21,2139,63,-976,771,649,-202,-1,60,-9,303,858,199,26,114,956,-74,58,32,198,-448,-60,-66,137,92,932,-44,858,-163,-57,92,27,211,-77,317,413,61,773,91,74,-69,-46,92,228,160,54,94,77,-112,4,177,436,409,1353,23,323,261,-52,-812,-24,139,13,230,-86,266,-245,880,-391,224,34,126,86,925,71,-9,488,-3,30,13,-60,241,194,292,68,-23,80,170,-15,391,-4,47,484,11232,482,881,0,47,351,-77,44,216,250,185,-133,20,310,-123,829,-18,120,29,-12,37,-34,-24,968,97,18,86,140,117,-290,-12,280,-54,109,27,-334,-77,170,-77,-35,-66,459,92,187,-142,81,474,29,414,-37,94,-43,105,20,3,208,1525,-15,-250,15,52,24,213,437,-1287,982,-171,188,85,2913,92,162,-40,23,10,-239,-397,7,43,315,262,71,154,289,61,889,171,1090,-105,-54,617,9,-72,-133,10,-91,-4,0,29,505,1079,69,133,47,-37,188,1064,-136,628,143,450,-41,12,236,180,442,-3,71,51,-55,77,198,917,295,131,-1,-9,60,68,-71,43,544,109,335,603,-600,18,20,52,146,522,0,188,-4,37,314,-47,80,324,-66,-37,38,40,284,-95,167,-105,-21,29,1299,128,0,442,392,34,561,13,63,-37,1031,37,-23,-6,30,193,92,312,462,-57,117,-1,1058,315,369,-227,247,439,303,-37,805,4,578,37,334,-47,-137,225,242,-280,-4,38,-140,24,37,80,419,411,198,85,301,241,1279,1437,10,-491,713,17,-32,9,185,-208,-253,77,29,32,-3,501,37,0,102,1056,-222,-801,-17,20,-3,123,-255,1720,-580,-34,-71,43,-18,227,434,150,425,587,-3,122,-116,100,43,163,207,69,-86,64,18,210,1,991,24,-1,179,343,586,278,173,501,-21,184,-264,117,8581,478,529,154,-40,-77,-24,2325,270,344,-58,179,358,109,646,20,89,136,297,-264,23,21,-95,61,46,-3,-18,34,236,-391,137,97,18,26,44,151,445,697,26,142,487,105,60,4,88,756,334,696,-51,228,117,157,-52,349,30,68,23,145,-47,598,34,77,80,-20,-136,-44,47,159,-9,-10,35,131,470,385,-30,-46,35,21,259,-47,587,850,-236,-156,-17,12,281,-213,-145,4,3,201,-114,44,440,238,587,103,145,544,-216,530,123,162,109,196,301,43,207,764,-17,38,-266,-7,-894,-37,47,219,46,-17,51,29,-317,-160,193,46,1669,-34,1,-872,-3,15,-35,-196,586,77,49,3,-122,892,196,228,190,188,91,173,-35,547,125,-9,179,58,116,275,326,57,69,-280,428,645,320,176,117,-9,4,358,456,41,-207,-142,286,125,185,126,151,1,-202,1175,-43,416,-103,180,1089,408,298,165,-215,-162,40,425,-143,-304,433,-108,103,-12,-49,43,396,1106,-201,948,63,26,292,86,358,623,60,157,1268,10,272,30,270,-108,295,103,177,61,-297,-38,3440,52,29,157,191,532,34,-68,71,-9,340,207,352,-86,150,97,244,1,-60,213,-21,-47,4074,440,-34,112,199,43,7,-204,776,546,1568,37,267,2778,114,-182,2617,-10,-78,245,30,334,97,117,97,-64,74,216,-119,71,935,-37,52,293,52,13,57,8664,35,1348,-363,3830,-30,88,18,176,12996,-13,37,-119,-233,-15,78,355,505,60,176,3593,-71,1044,91,-71,-44,306,-17,464,-6,69,620,382,40,1488,-419,23099,-1,256,-75,247,52,417,422,812,900,23,-125,-7,6,-75,215,310,396,348,52,15,58,-106,108,-327,1106,150,123,165,26,-23,832,-915,156,-6,12,23,-7,-51,32,-4,191,17,377,-78,12,55,-95,22940,30,71,21,310,160,1014,43,29,648,46,61,-32,-23,-208,69,21,-7,-4,162,238,1014,-41,129,3821,224,83,-3,100,-826,-26,43,310,442,-40,310,1548,114,125,-624,629,273,2111,-24,2201,-137,191,320,394,706,5637,386,-112,9,154,478,440,-13,292,-38,27,892,-49,-97,95,-38,4311,337,-196,-303,27,3593,4,-46,354,1185,219,-935,-9,1443,131,-68,167,19789,-10,75,17396,2331,-54,1065,78,34,163,2464,17,1249,63,170,-123,-657,174,13,88,72,348,34,-133,29468,-7,106,1127,210,46,170,-1,30,-40,49,16511,1896,-55,47,89,-12,-38,-112,120,-327,-88,-27,-72,-238,-20,-27,46,-163,34,-102,86,188,513,83,380,151,102,1669,140,153,912,-74,4040,603,307,-12,6946,116,-148,219,23,-440,-69,10193,221,37,-314,-30,20,-111,553,821,153,162,512,-24,44,1248,-17,-23,100,375,61,672,357,4,-68,78,606,38,16053,1918,338,-143,54,24,16099,153,485,69,-49,1616,2227,-180,129,-131,55,160,47,24990,10779,60,617,194,150,689,324,125,403,-151,5332,-120,-133,-55,140,-24,61,278,11269,23,-399,-10,-15,-58,371,-109,27,75,2962,505,17,69,-92,-3,75,-1,157,116,-249,75,315,320,358,1698,3660,598,986,-44,312,54,785,5462,439,111,114,-69,-27,94,-4,190,-38,106,54,615,29,-99,140,198,813,631,29,2179,250,361,3270,1140,420,434,15052,1067,-95,-34,17,38,68,-140,114,693,112,213,19855,112,182,68,89,-245,112,269,219,191,71,-52,273,266,224,306,590,419,-133,-58,21,10604,55,7,-7,126,-15,-69,17,173,74,241,-26,37,351,437,120,1463,140,187,-40,-105,-89,-133,233,443,300,219,770,252,245,221,21,-61,78,17,157,298,461,13,-159,91,160,105,22918,-43,-804,47,146,92,91,604,-66,2998,-179,6,54,35,8127,-29,443,13,182,148,419,27,69,43,-153,-233,4003,61,25496,9419,165,1090,2855,245,717,487,301,211,2357,92,232,544,-1010,-420,1262,20,-57,106,267,112,4079,286,23,478,-128,-95,3064,108,1990,41,1562,377,202,9,131,100,270,125,-273,-75,440,-54,634,18574,-156,58,-142,-68,906,116,812,490,211,122,55,63,71,196,1076,357,-74,1062,741,159,-86,78,92,886,431,-18,399,105,-71,354,334,46,702,-117,7,502,1859,41,12,122,156,37,-43,213,23,128,-21,380,280,81,13,-103,47,406,533,1072,162,631,689,38,109,51,72,-52,-162,327,1277,541,-29,-41,287,-43,303,-157,3895,-71,-43,109,46,-29,190,95,-225,304,-1,-13,1465,225,112,57,1,4330,456,290,-37,-20,8615,146,92,103,-119,-41,1533,-106,52,281,556,315,85,198,72,306,63,805,776,1469,696,-413,242,24,179,283,838,903,19643,428,6338,215,309,55,306,386,57,167,-405,-21,-78,1,105,1348,29,30,38,40,-6,-60,236,44,58,603,232,20,3935,6,968,1177,-102,-38,47,-32,157,6,154,49,762,-88,-354,1126,120,276,-146,198,44,32,34,249,34,-77,114,171,46,-12,77,17,109,-131,-69,215,-97,-10,199,12,24,-128,43,708,450,29,-134,-30,54,351,402,180,190,60,-13,9,-44,-63,44,235,351,-6,544,259,-99,75,-165,-13,128,-13,6,-191,43,103,744,12,-310,92,213,85,-15,-12,58,2301,176,-120,32,-221,400,75,799,92,386,69,445,402,-253,-92,-143,-13,-159,329,-3,163,-61,80,66,46,-4,75,536,69,1110,-41,485,-38,280,1673,15,1,253,310,102,81,117,238,-64,77,389,69,276,52,402,24,44,-281,27,57,-275,-35,703,201,578,293,-300,71,103,-44,-83,474,1039,156,13,32,-535,-40,-18,3,-133,-43,11757,-284,413,68,112,-71,20,43,-97,159,232,615,7,199,68,1369,182,-66,-329,-182,1194,287,-1,1,-63,377,218,315,256,-168,324,75,105,63,258,157,7,-416,-24,-191,225,922,78,63,58,312,75,408,564,196,46,-51,-43,18,301,208,208,357,-146,60,102,-1185,179,249,136,-29,558,69,-242,-399,199,-52,649,123,638,-278,-488,123,324,1413,196,117,306,-307,24,57,27,41,273,75,32,747,1053,-43,-3,0,5736,1202,-6,68,-106,0,1067,539,60,442,95,13,66,-193,9,945,241,20,-3,52,-24,-6,-128,340,-465,278,-6,301,61,1061,0,219,157,44,-100,484,-24,349,-167,340,64,77,-24,539,934,58,-173,326,409,24,75,63,-13,199,-301,-13,560,-100,58,-233,38,174,221,-20,21,103,136,202,-177,-112,-109,103,61,716,61,47,-9,69,17,-80,37,10,26,139,-41,-63,719,173,-6,32,170,142,51,-88,49,750,-327,222,295,-346,58,-160,-470,86,111,-17,13,109,34,261,49,44,530,47,80,-168,379,-46,15,-109,-32,111,22298,756,-250,728,465,-9,-21,597,129,102,-86,34,160,-338,-208,-40,400,1667,-81,-17,-17,-17,128,309,92,416,27,27,-4,710,3615,485,-86,128,-9,47,68,71,8050,598,-126,-134,-40,-173,19096,846,41,12996,300,-21,-250,89,66,72,55,409,1265,38,-27,213,173,624,354,-27,1299,9,-286,-20,111,-89,558,86,646,41,133,-88,232,105,153,-108,1460,-35,939,-199,26,1,-89,-177,123,-30,317,57,527,1010,71,222,329,-1361,232,-17,44,208,-75,0,9,68,23,131,-49,120,8995,809,233,615,-32,-21,705,-171,592,-12,-47,221,108,-10,106,2407,417,731,354,388,114,64,174,1004,259,-17,122,37,-228,-51,17,22388,-512,521,519,-331,153,-27,17,176,17,-117,-12,136,-37,-63,-30,83,468,47,-241,0,60,-451,-30,-47,-9,344,140,-731,191,21987,-167,216,26,4,417,215,119,15779,4274,112,117,-17,-389,1167,693,-91,235,-49,592,171,139,75,997,63,519,321,26,-134,292,515,694,-131,-4,239,38,29,179,1,1126,-440,85,57,30,1,191,162,-1,38,563,170,49,151,43,75,564,-208,-13,68,125,102,123,35,230,-143,-388,58,103,21,140,21,207,710,904,173,37,-26,55,306,16416,-12,287,529,51,-129,1322,88,1,120,-37,32,1367,218,-91,30,18,-145,-201,-20,131,54,29,-128,666,-47,-128,15,85,97,32,360,224,99,170,177,-191,188,3,54,85,34,-208,194,284,18,-366,12,454,114,-12,129,358,1670,2843,-24,232,-129,261,63,-61,114,57,29,100,159,55,9,-1,-1,-167,61,24,-13,17,218,117,397,35,112,1794,-4,20,-89,136,24,-78,-54,38,74,569,10,102,12,49,-10,-44,125,-26,428,307,46,323,208,194,55,253,111,-1,-37,38,12,-6,233,652,-128,-6,88,17,123,119,0,6,1710,-29,-51,-249,563,270,-331,35,174,77,3,317,-38,13,1749,-46,348,66,932,5074,293,89,-105,15,44,1,32,-112,-38,-142,-300,202,151,1021,258,-35,88,61,109,-38,215,841,188,52,566,78,-17,773,-61,1047,-40,-9,63,191,66,-35,1460,218,-97,-29,-83,295,20,-9,-35,24,55,191,47,-317,2490,100,23,-114,-363,1587,21486,-71,120,78,-86,-17,38,-199,-72,-102,671,116,52,85,2417,218,1703,-43,324,-10,-37,-81,-81,77,1041,27,97,-399,-68,156,89,-57,100,151,320,490,861,219,199,3,156,-679,417,-1,37,1288,-95,437,-3,38,292,383,122,293,6,15816,436,-58,3,660,54,20,126,-68,136,-3,7,4,49,3,-116,666,2097,74,-26,-295,-29,-35,4,71,-354,-111,51,68,-63,-21,693,-32,55,71,306,-105,32,297,-40,9,-40,150,-68,396,30,54,454,24,-32,95,46,374,-85,-286,173,29,38,-52,1659,-64,29,37,512,778,54,-185,321,235,185,137,-57,1177,993,911,798,-722,3236,10,-83,1073,47,32,71,133,-615,15586,-120,745,-10,134,-34,-15,92,20,560,102,-38,54,216,396,-18,2895,163,1438,396,210,-21,72,275,193,-92,-102,-88,-134,-18,-174,-52,-190,-94,-120,314,64,-262,-241,34,2076,54,74,49,78,18,72,436,392,-95,1457,-205,-68,-120,-78,589,1305,86,-49,-323,1547,29,39827,27432,-64,249,-4,2052,9280,377,12,-174,177,1041,-180,27,38,379,10,629,17400,19062,47,35,196,75,86,-122,-78,24,122,188,112,1085,162,106,-58,66,-224,-379,426,24,-334,17,-78,-29,-672,400,208,-187,34,-114,-94,805,37,43,-1,32,44,-80,-9,-409,18,-306,2178,102,408,262,-89,210,120,914,-252,202,281,0,-40,-100,185,-83,-20,-61,-136,-283,-78,37,377,388,2000,6545,1932,7826,-399,-37,13,83,112,-64,338,-54,-24,-54,-4,47,355,318,151,399,122,24,-112,-57,43,1356,-26,344,49,74,202,-196,-51,242,6214,-283,18,-61,379,-741,491,-388,91,47,-162,68,30,37,122,69,686,587,301,324,71,103,109,-58,-46,32,-80,-1775,151,154,137,66,111,-13,516,89,187,-202,-567,86,666,467,1058,909,-35,224,-264,-35,-143,119,97,-86,99,41,406,198,167,563,92,-38,1031,83,272,83,567,75,49,337,-43,744,38,-41,74,68,-236,883,52,295,131,88,61,66,434,-131,122,614,-770,706,63,-250,-111,122,300,18796,233,-278,11228,-30,-12,32,-37,162,716,1215,-1342,1194,-7,24,5262,1667,2383,81,518,1,-58,123,35,-75,12,81,17,85,-134,-253,-44,215,1270,29,17,587,292,-30,47,-529,-81,334,-27,-89,-34,-1,-95,-6,97,191,140,-41,44,71,-24,185,399,-587,228,34,275,1468,95,54,7,812,586,-26,193,-44,1987,1321,659,23771,19749,-34,117,51,-69,-18,267,238,123,1311,64,-51,44,12,779,145,-69,-402,286,-173,-75,75,92,150,191,134,-170,119,21558,666,40,41,140,-75,80,40,-69,323,6,-392,-399,-75,495,210,44,434,108,-92,-286,566,78,3649,369,21,-185,108,-908,-224,0,61,2182,80,-74,939,-32,-142,85,146,-6,292,-117,-72,-99,249,560,201,108,109,157,20,32,156,668,-202,47,32,66,-20,-51,1061,940,284,258,0,88,-60,355,157,346,-411,-230,-21,-522,18,-12,931,-30,465,179,280,12,-47,44,128,-140,6,30,-46,-60,58,-112,46,163,-266,306,335,761,-99,-26,163,408,-43,40,24,190,55,332,-222,0,539,-63,-13,112,255,30,-44,153,-38,-17,-103,-15,-64,-142,154,55,111,-242,102,26,3,-618,-9,-1420,952,54,280,111,-146,366,3688,11941,241,109,547,165,32,-133,-145,700,-153,117,5269,91,18058,15,10,11122,700,122,293,-269,-43,524,146,1529,-60,431,1693,569,211,-1,49,154,236,-499,-249,-773,-137,538,318,94,9880,17,-114,640,-4,-95,631,202,20,628,68,196,32,239,4,1138,1955,9860,44,-40,-46,-216,-35,-64,1093,297,7,753,2417,69,2127,-174,-66,1463,30,17,-63,-529,767,-238,360,-66,-27,-95,634,64,-552,-20,250,47,363,112,643,773,35,261,4280,-289,-17,368,484,230,105,9,80,2236,1664,58,-13,71,-40,250,348,66,1930,300,1526,38,49,306,10,27,447,142,-459,-69,784,125,-9,-535,-81,744,55,-3,1041,751,703,-134,6,-75,17,504,1311,143,-49,637,10135,-35,173,99,-51,106,-177,413,2159,218,-1,52,372,609,100,55,125,171,241,884,-9,139,1042,235,23,143,-3,-232,103,-61,11639,2206,826,85,-595,-47,-157,431,4,7,125,17,-1,-99,487,63,102,105,-41,24,0,914,-307,122,2322,275,24,-24,334,12,242,142,841,-148,21,222,46,358,-4,66,-230,119,-148,6025,-3,13,205,60,-20,682,236,182,-64,171,453,-218,1039,134,-1,-156,103,-3,177,-37,270,-6,420,71,606,408,926,38,55,85,-61,71,-55,142,-29,301,501,943,414,363,184,-202,41,35,-85,91,-23,-283,116,55,52,43,-12,120,61,293,57,542,177,-120,83,111,109,170,163,-478,289,-47,11676,5610,-207,-40,83,937,75,19212,64,34,208,-108,-112,-241,43,208,-18,215,196,24,207,21,-170,12,51,-126,-80,4,26,360,-20,-41,-111,-255,106,-1,542,238,69,287,163,-68,12,51,97,-18,-38,-51,57,165,-247,46,100,807,-567,-44,-303,105,100,142,-32,103,100,-18,168,-44,13,272,590,-103,677,307,462,49,-996,-109,-66,80,92,23,2062,100,167,276,-176,7,-94,41,78,-487,290,637,236,-63,624,-389,-165,-119,43,-30,86,416,-32,230,754,1319,-194,112,49,-162,21,957,91,-221,154,-123,114,11395,239,30,116,-15,83,-4,177,2077,37,423,544,2400,-119,-51,247,171,-386,165,4,17,86,445,81,290,35,-29,72,-3,18,431,103,83,-587,38,29,491,289,4636,6684,20,80,606,111,3016,213,21,297,-1242,52,80,445,162,764,7,293,-26,-6,-467,-397,3,-7,1166,-15,66,317,3,12,-301,360,-337,433,18,-249,-247,304,-51,-97,-133,230,-60,24,41,857,184,465,-68,-9,-81,68,-47,2314,-26,-258,-416,541,14086,-47,340,-312,665,510,61,119,951,-157,-60,171,705,74,3,392,41,-21,208,306,0,23,546,114,-250,66,-37,3,184,-34,-357,146,5598,26,230,-51,-66,-1042,95,917,711,601,-779,23,-43,1,470,57,-7,-49,388,119,18,850,490,60,100,179,343,999,114,15417,2066,-750,6502,-10,81,10,148,1635,-225,-659,-1748,-434,479,-100,-589,2600,-23,-250,423,41,-20,-151,6019,-80,-69,119,199,236,3830,1339,-7,2131,258,-83,1427,5151,63,103,129,802,-23,18987,-708,-3046,-4661,-11535,-829,-47,368,1028,12,-99,-54,-190,103,-142,1692,2516,1953,-34,-23,-173,7,1867,180,2102,38,112,111,89,-168,2445,15,-6,2052,136,-47,-26,55,190,270,1055,134,5942,-173,245,-20,-423,20,-7,474,266,66,125,340,151,-69,326,103,-3,-131,94,-142,168,733,287,154,767,-32,-250,-406,-126,479,12,150,88,-52,-20,0,21,245,245,419,1277,945,377,37,20770,-71,13,34,47,-41,216,26,38,-329,1,4,-58,918,54,83,-163,-55,386,-52,329,85,-64,-92,15,1536,-122,106,-77,137,151,-191,-3,182,314,227,278,478,21,298,37,102,-46,326,-9,72,24,346,-188,112,38,99,99,-157,4,27,1386,91,12,-111,162,1879,-41,18,-171,-40,24,193,11079,-58,253,-29,-346,163,4,225,-301,34,81,-74,2295,813,-27,-120,394,10,142,134,-89,948,1181,295,66,49,21,-17,10,-81,126,63,38,47,-86,-27,83,-86,13,819,892,-34,-228,-389,966,303,247,266,88,24,-187,6,64,-64,116,597,3,85,3821,522,626,-7,719,-1163,762,-159,289,-34,58,83,-47,-21,122,-47,109,63,94,312,4113,558,425,85,92,-29,-312,-52,392,346,-77,504,193,272,3991,805,-41,7354,4252,81,34,10,946,13,-199,2535,37,541,3186,10,23,2257,2719,671,-635,-3,43,454,-68,-40,-368,0,-47,250,335,943,191,710,-40,-276,140,236,1842,134,91,-1,162,267,474,187,-136,-157,-10,-32,21,3937,437,30,3324,-30,363,32,35,72,119,-69,0,24,-3,-35,0,23,459,204,244,162,-366,131,201,153,1237,11534,14085,1106,266,216,5754,5346,179,798,-143,78,255,-23,15,44,20,199,83,49,151,162,-225,-1048,1002,131,318,35,241,-66,320,174,-4,176,40,ALL

-59,-114,23,146,-171,-227,-73,-126,-6,149,-62,-406,-354,-133,252,198,-103,-336,20288,-55,74,-121,-58,-72,74,-51,-156,22,-56,-55,-253,5,-570,-243,-170,-108,136,556,-25,-143,-154,6332,5905,7472,16896,20719,18028,179,42,305,319,1714,685,717,50,132,147,-154,155,118,44,174,43,-22,61,127,1300,31,620,-538,-976,531,-133,-19,-39,-75,70,386,510,122,172,861,-28,1,44,143,56,774,462,12,608,-7,571,592,112,-42,-14,182,128,-3,110,-113,52,691,-49,19,1777,511,-1108,324,-179,-66,101,144,-817,-48,158,34,50,-245,-9,74,-3,848,2,-264,26,3,130,250,401,378,72,12,1,662,91,381,738,556,-76,222,490,363,5,459,81,356,-1,280,433,114,166,1042,509,-260,740,-150,405,-316,-61,213,153,175,-3,-32,196,335,785,511,688,47,231,18,579,223,204,60,115,223,1088,388,-43,113,207,90,-26,38,-793,11,1905,-1,-11,-85,307,1129,77,38,-18,525,97,438,56,134,37,94,209,1204,518,834,101,-211,42,-74,3051,-512,327,986,3,611,721,-127,74,18,22,17966,-72,74,223,32,-9,817,293,671,-1,-58,-12,165,1166,257,2244,413,1729,14,30,160,35,185,367,404,-12,1237,255,70,623,-7,85,12,602,-3,1003,820,-593,246,-5,126,117,-703,-25,209,-49,24,419,454,119,652,191,30,-415,-99,-42,366,5244,-5,18,144,90,399,333,-102,16458,1220,1715,-33,1436,198,367,285,460,313,250,69,142,59,347,17,141,4656,234,53,-158,619,-38,77,690,0,95,44,101,3,358,849,746,1022,218,311,778,542,119,313,1121,1521,463,177,50,282,268,664,1592,521,77,313,629,202,-46,28,661,60,-119,732,248,147,5923,211,325,128,1599,512,-56,34,-599,600,541,3612,58,305,-29,1701,1804,968,613,-97,-12,153,1474,410,174,723,635,78,112,4,239,1461,849,679,-589,253,139,660,-10,-31,155,-85,14,340,51,45,571,696,473,213,521,251,70,366,3,-365,17,-186,451,1618,-76,-29,218,149,308,65,37,224,-9,-33,367,488,421,93,993,34,541,75,1205,438,-79,67,381,198,702,236,528,110,1715,184,278,59,-76,64,124,-62,-2,739,242,35,541,248,4,-544,1098,-255,30,330,105,42,704,3403,-186,66,-108,168,172,332,234,31,182,-59,414,-37,454,-58,3,1042,24,71,752,217,481,147,130,240,298,597,64,281,129,80,85,360,338,180,487,420,-360,-116,482,553,185,342,249,64,1105,100,-270,188,205,65,22,46,1147,689,87,576,67,551,152,81,-437,723,40,409,204,93,303,2673,169,697,327,839,468,113,471,211,134,1529,7726,581,116,3,128,-422,-7,218,-38,1028,133,248,3983,1481,148,-7,443,-7,5,-161,8562,166,9,193,338,21843,80,-1321,2062,-159,104,126,367,445,203,402,130,99,903,-21,-224,479,98,1259,58,80,105,531,155,94,375,129,-167,371,22,307,220,100,65,80,104,159,363,456,690,345,-771,291,72,541,145,52,14,91,153,2256,-25,221,-186,545,2116,124,-39,-87,138,60,194,67,318,65,118,37,677,184,220,-46,63,507,97,594,66,62,15,2010,17,409,537,635,-166,-17,33,800,173,90,30,55,-7,90,97,-48,214,400,485,1218,767,2188,-34,-18,608,-25,313,460,31,2978,832,352,775,12,4,189,397,-122,103,-42,-78,-74,336,313,249,366,111,145,785,47,106,516,371,-3,102,150,118,-385,154,-159,278,294,83,763,490,103,301,-69,65,235,181,194,20,220,131,1321,509,187,-1649,268,-29,23,17,404,-7,698,-128,144,1586,161,212,3,4,87,238,42,51,205,97,9830,144,107,128,52,607,-168,101,450,-390,-62,333,310,136,101,-102,-55,197,-341,48,153,18,722,-185,597,62,97,-44,2212,172,83,-7,332,441,56,2957,-124,513,49,-48,-35,-557,60,1653,-92,183,53,12,1463,555,50,-145,1542,1311,47,-127,397,-540,2097,1410,1171,102,369,407,5,-22,20009,653,108,3768,415,2299,242,199,64,819,-361,-797,640,-158,-317,-365,-374,-248,117,-196,147,113,1518,873,148,-51,24,747,821,-312,318,-1,-4,266,-4,880,373,-213,-147,335,-48,75,1905,260,-148,-6,107,279,-138,62,505,-127,-139,-139,5,-215,138,59,646,-88,337,-162,1430,57,133,-60,1368,24616,301,186,236,2288,-133,89,69,8592,-8,-165,34,11,-67,105,478,364,22931,318,209,66,134,290,-42,521,7,-276,14323,-160,-64,26,-61,1773,23267,29,-778,128,112,87,83,345,-255,1268,371,-134,24,67,4416,-12,746,269,23861,1743,-332,482,354,194,438,80,-127,162,-19,-60,8888,-146,-250,43,60,-44,538,156,-254,-61,-305,251,126,-147,-385,-85,92,-445,496,902,85,-283,186,1464,12,-102,-34,322,17,397,141,139,463,-7,4,-91,-265,55,-24,292,135,138,-205,60,154,283,8,196,33,635,37,1025,-134,-323,15861,-72,583,104,156,228,-224,-84,-31,277,-157,-7,452,11246,110,297,61,108,-236,146,334,81,-26,223,-161,217,-156,-1795,15920,309,61,28,7554,-11,61,-120,15535,-416,419,162,771,-38,19,-687,451,410,141,-57,365,-101,98,397,-9,358,172,-309,-138,292,561,-37,-53,-49,66,-613,19,435,1012,843,1132,173,175,-220,-7,35,1699,204,774,139,7237,-57,301,767,704,-87,55,118,9046,1575,553,190,2419,114,44,138,4332,112,374,114,393,87,264,113,-9,39,-24,81,165,180,387,592,984,-17,201,6595,1337,228,-230,291,44,202,321,389,259,1005,2160,-63,165,-64,243,589,153,1333,620,57,337,6,6290,297,-5,154,97,46,272,-114,48,-22,-222,-66,1164,890,485,802,-83,59,-91,50,79,136,602,144,378,245,-32,632,25,44,-16,33,-22,153,674,-263,-91,166,-40,633,117,320,2291,155,1620,271,520,10,308,80,6,83,-135,-16,18,95,825,24,154,45,146,23,76,64,-73,2196,411,-454,160,105,67,84,-376,26,-129,1115,-57,143,-142,93,-78,34,-28,-129,533,538,-17,-666,95,-296,23802,12998,385,38,-250,177,94,40,97,-40,-280,25,150,43,-22,-47,7,4550,-260,474,144,-20,-25,1,1857,120,665,3808,-20,-1,153,1347,78,-6,57,510,1329,43,65,47,28,62,32,22,1302,163,146,12,517,-30,-81,-180,99,110,7,1604,-183,798,-34,-157,917,-278,-72,-237,712,7,910,14332,4,668,-47,19,1666,72,904,55,117,-95,124,61,162,203,578,-18,25,-105,81,537,572,267,561,35,-905,472,328,42,860,1409,168,390,99,-217,694,36,-73,-42,-284,464,201,313,2154,7,530,141,-450,104,-220,-138,378,-1129,-30,730,213,122,844,1216,47,113,437,98,3150,-44,337,128,159,812,340,1405,6,-37,1357,433,72,210,-117,150,107,859,16234,38,1765,1297,110,3,4670,153,617,299,1241,570,602,176,28,85,43,924,98,310,127,88,100,78,3302,1042,-101,310,23,496,984,-588,-168,3556,273,-594,185,798,262,-112,26,-81,-49,99,-524,-142,14,651,-571,657,519,5031,227,367,132,194,26,160,91,202,155,-220,50,15224,20,-187,145,40,-53,49,-466,76,113,-64,114,290,366,878,317,195,44,180,122,28,-625,676,490,-95,30,-28,-60,-115,1206,703,-11,-106,171,-101,16,25,106,-144,94,1709,666,-396,-100,-210,98,226,1302,118,235,539,231,-17,-44,60,76,35,1117,48,31,-9,209,-148,166,229,-10,141,553,-10,51,95,-78,-190,-14,-530,1985,229,167,211,14,162,-526,1033,59,157,83,819,647,1082,556,409,876,-114,-116,12,985,22,327,-112,270,-305,305,-144,84,275,81,45,210,786,582,937,9,116,18,1396,168,269,20050,584,56,-165,-50,59,38,93,95,43,8,731,661,34,378,-158,37,-167,-130,40,420,221,100,580,70,319,388,15,55,218,332,-65,-24,124,469,321,90,-38,174,-165,114,60,226,-283,-224,-445,-49,33,0,65,4,-338,558,-605,72,141,-18,-81,-182,120,0,61,584,485,733,478,9,423,-108,149,216,161,418,-23,157,615,-85,-34,390,29,1213,73,5,65,690,81,207,-25,2450,21,226,966,1678,426,211,47,-94,2,374,255,-84,83,16,-69,234,-93,45,-57,-1009,154,136,124,46,36,603,34,25,-106,-251,143,293,-1,-9,748,8020,331,-104,8332,12,28,-35,-600,-9,65,71,1671,129,23,44,-45,492,-372,307,430,9515,185,105,556,-163,43,638,189,-49,957,1826,415,-140,17659,1,-334,266,3,-28,99,204,81,-48,136,30,382,-159,92,-63,-170,100,3,-26,105,1556,246,101,434,724,416,1,80,-277,1981,-111,-77,318,39,62,-626,158,190,3328,158,-92,512,94,-418,106,-57,74,90,95,-87,-128,23,260,-16,-16,15229,184,22775,19598,19460,90,-36,-19,-65,-273,240,270,5639,86,-30,1915,-139,899,-487,253,-167,969,591,-85,168,161,143,266,70,94,880,-165,-482,281,-103,2530,-169,145,758,5597,-8,1008,179,-450,263,149,176,516,-684,97,-37,92,-143,-218,8,727,242,59,801,1088,-58,173,488,259,264,307,182,293,352,165,173,130,785,126,89,-58,9539,80,22269,930,157,29,57,-107,100,57,179,128,-304,11,66,189,167,1695,143,39,156,16,52,258,85,102,-105,23,251,2179,-66,-62,269,5400,21,4,-90,-555,99,30,62,93,-70,-39,647,-338,-92,103,-162,99,-248,-14,648,205,33,-78,32,175,792,-57,200,226,5,43,462,-35,73,165,-177,521,2810,695,237,112,33,-181,-1,86,129,-20,237,253,264,3825,-526,121,73,35,112,822,417,12127,1014,-887,1471,208,-43,71,-88,-547,166,-530,232,335,-2,303,449,565,85,-89,8114,67,-43,89,117,150,277,-119,36,548,1715,892,-182,3753,2623,509,-31,127,-65,11,745,685,276,2354,29,131,135,141,97,932,313,218,362,136,29,-1,45,86,277,116,108,603,87,-51,478,267,2373,538,65,299,311,126,215,677,120,44,2958,0,-11,504,390,6,65,84,79,140,72,224,156,569,218,310,202,-163,-33,222,162,520,121,39,28,4,305,359,-633,180,126,52,73,-49,2,-24,1045,63,-20,-202,-174,852,24,953,898,-319,446,3824,125,72,-269,1653,-161,6458,260,22,2314,572,128,201,58,204,-60,-107,-130,-67,-130,-232,189,92,139,416,381,59,-171,-46,-49,-30,43,129,-254,-7,431,60,-31,4,284,484,22502,3598,1312,-46,69,36,32,-103,203,23,212,571,34,11,50,1,90,-268,1494,241,-144,156,4247,-292,-338,-66,-12,270,1297,-85,703,591,311,60,340,229,-135,1422,-57,394,852,26,76,35,-124,1,902,1069,792,-69,98,-35,309,26,138,562,154,18,90,-3,491,-236,125,970,473,-99,12603,-588,443,198,80,317,113,651,-118,50,148,-657,348,404,37,62,-97,-125,355,35,1142,-23,309,324,351,245,509,15457,5191,145,-21,25,244,-241,-226,-24,196,216,207,99,1405,-132,136,65,14,111,225,-16,-264,72,9,1092,65,58,-450,117,1255,130,698,5,38,979,40,-199,496,203,-133,175,-92,87,83,823,11,-34,24,14964,-181,161,601,-269,449,249,770,157,438,334,-101,-1322,186,350,334,-80,136,290,290,81,-58,985,39,78,20125,473,43,-239,491,196,318,6,170,218,863,-14,43,581,416,-60,1644,-65,-936,-20,-225,-127,26,364,-143,-44,10,1983,272,-28,86,16109,819,-6,282,74,709,-50,-217,388,375,3768,-172,-114,2,526,3178,35,239,281,84,14,-1079,-35,24,-220,287,171,309,69,111,316,7,962,-99,1254,152,687,42,159,256,1818,71,172,-49,-332,935,224,-177,284,91,553,-67,171,-75,509,224,462,45,146,130,215,297,447,760,1608,426,51,310,-570,118,322,598,113,172,423,-2,48,272,187,683,38,97,84,413,719,154,-140,-48,-185,1243,583,583,-16,663,1507,32,304,-381,-134,209,458,418,205,892,981,740,105,162,203,108,-138,120,623,-188,729,52,113,-238,1091,122,-5,90,2558,1651,263,230,-185,-57,128,466,609,-407,406,-185,55,-17,413,477,272,319,-35,-43,525,-139,-8,69,-79,212,203,213,16,2,698,39,-1985,36,24,112,754,-6,130,-29,390,695,307,97,176,636,-49,91,33,2,759,455,-7,18,-50,-243,-11,173,-65,387,-168,67,317,889,-18,421,48,70,1213,26,17060,93,308,538,32,64,107,438,-379,148,-7,1383,73,-128,201,8,242,254,-388,692,33,-15,160,2,220,-61,214,443,409,1142,186,291,217,-12,97,59,-5,284,-18,15581,282,33,-374,83,375,-120,84,652,181,-257,49,90,916,-30,166,59,46,-21,125,161,-45,58,1248,-10,901,26,71,-381,-88,57,493,-470,72,24,-320,194,-77,339,418,-612,-49,437,-18,275,372,73,407,80,-69,-139,860,-280,-67,1748,628,366,-79,132,198,132,202,1095,-366,66,92,91,189,-99,245,119,779,184,108,145,245,3534,866,555,-479,633,245,265,-188,-16,1572,33,199,1359,-466,220,298,-507,211,-210,269,385,677,254,-32,625,-87,59,234,-373,-158,49,99,-111,-18,111,65,85,-153,195,147,152,93,477,-57,385,4317,419,-52,399,-106,731,543,225,23,342,-45,513,117,84,-45,30,326,1281,7,520,521,-77,48,-361,423,310,227,200,198,48,256,904,239,847,-58,2786,88,-51,1999,-33,60,-69,52,59,87,-156,338,334,115,-915,-296,210,32,89,129,537,966,16,-35,17,419,85,236,-6,300,115,409,7,231,262,-28,228,113,739,319,885,25,102,672,959,651,242,414,-2,-468,15527,534,2786,208,43,1102,231,86,143,-10,125,-7,185,-106,-71,183,596,158,-6,9,-73,29,362,2046,103,255,133,55,246,2359,20219,13272,134,-23,214,168,4,49,850,83,-73,70,193,18,170,210,40,321,-162,171,78,110,397,72,-3,110,953,498,149,374,30,560,1,-35,120,244,887,2236,51,21,16628,21787,17245,13882,12638,20475,3400,283,2180,136,-84,776,292,191,763,359,43,-395,-214,1166,-134,-73,62,323,1284,231,-92,436,7,85,21,503,64,-1,101,71,79,-344,8,-5,4,-36,220,43,-78,-294,271,70,254,185,-99,237,699,-156,99,5,306,-147,777,-290,172,692,-198,26,73,180,464,75,97,236,973,130,200,65,8,-61,140,18,-49,-1,125,-66,389,214,45,-116,172,-235,597,16,49,198,443,531,-402,232,1070,175,120,-25,-414,287,208,209,372,50,407,76,-11,408,105,-194,314,17,76,-59,42,36,569,534,15,23,1114,56,182,-8,149,-2,533,249,199,-49,255,-21,1015,65,407,1439,499,1704,-536,14,161,19,-6,337,61,-104,74,36,365,78,295,102,224,491,9038,67,-84,672,251,-78,38,66,141,-11,86,443,488,20,-269,136,149,36,-1,527,195,110,44,-210,-163,268,25,-106,-12,30,-77,-199,9,-24,26,538,111,1073,254,-377,301,347,63,654,-130,1323,59,154,-67,5274,348,372,400,511,-39,105,-198,-43,213,134,-23,430,132,1817,7,79,296,305,-118,78,-45,110,-38,124,139,-111,9,301,129,167,229,4,382,79,-211,271,324,756,183,40,-17,122,43,-77,140,323,153,153,-102,107,323,338,-110,227,-61,-209,608,-18,175,47,223,116,-520,-434,63,709,898,147,-331,380,-121,-116,91,66,37,305,782,-257,176,1,97,280,-116,651,407,95,962,-996,145,-153,112,-175,-25,239,117,9,607,-215,133,103,-111,10,901,291,310,529,568,144,2020,130,99,1027,-280,112,187,-158,107,-20,818,-60,-14,157,-9,416,-349,712,1155,619,42,282,15,228,89,-17,940,253,-509,102,321,1264,31,-9,-7,819,2985,509,5,-81,-267,171,-303,-127,-267,50,245,48,69,-66,442,576,525,74,36,-471,-362,830,66,238,597,199,18,320,516,10,603,184,84,976,1755,70,1622,255,-19,10,-273,19,6,94,50,-226,141,21,-150,-107,-126,-496,903,482,1405,139,-291,872,16,120,592,67,12,-4,78,16,-182,132,583,538,45,-33,181,-180,45,130,786,-267,246,878,-17,12,63,-52,95,414,322,3190,200,4738,367,-101,40,748,847,1011,61,779,-57,269,29,1594,15,271,356,-2,423,1635,339,-184,766,3367,-30,65,238,-1,-170,44,53,1172,55,205,387,149,485,457,705,-47,512,-485,710,-198,43,16,859,403,896,358,575,100,-332,6,194,87,-473,1211,-73,88,483,363,204,-129,148,313,112,300,8,-38,202,-28,557,443,-131,797,447,121,276,11727,21,1156,-26,246,294,931,-260,339,-116,38,1701,64,33,669,436,-11,476,-22,189,114,-127,523,60,2108,60,147,945,112,124,10066,189,520,597,968,216,1073,1365,11,544,173,488,-65,263,144,360,149,3589,39,-951,1228,846,-153,-50,91,-18,493,564,79,-91,168,586,-62,-18,40,332,-789,-35,57,-89,108,2247,-173,665,-31,-17,105,78,203,-104,-34,479,89,541,1,7,71,75,86,360,110,172,97,45,-50,-28,360,578,1116,1308,118,573,187,-87,544,23,169,12,113,-122,574,-241,1063,-571,492,90,117,63,1198,84,57,584,22,149,21,87,747,418,408,64,71,56,366,39,428,-3,-15,534,12221,566,772,111,23,160,-93,-40,280,80,196,-36,314,187,-15,587,63,265,-17,15,72,46,45,678,244,25,139,300,381,-388,-16,440,71,28,-1,-62,-125,112,-640,-30,-56,1015,576,226,6,2,652,-110,410,-56,103,12,-104,85,-51,199,1672,93,578,59,61,-57,229,93,-1390,1075,-62,296,78,3408,-53,85,-92,-102,74,-323,-435,-32,128,216,368,-14,89,-2,1,762,355,2645,79,-58,941,95,102,73,1,-230,22,11,-95,545,1393,16,56,-195,-19,11,1505,-184,667,161,427,-10,71,216,372,497,-35,53,201,-14,-76,241,774,10,194,7,58,60,210,-83,98,557,-72,727,469,-733,100,6,12,139,569,24,740,101,65,447,-16,86,195,-136,49,147,275,598,-3,322,-20,10,-30,1015,325,29,518,220,12,1122,56,88,121,842,269,-11,12,72,246,4,889,468,-32,-36,46,1440,437,363,-210,234,793,290,-119,1806,122,991,17,150,-52,-97,15,327,-331,34,48,-441,147,215,149,385,1243,269,168,249,290,1075,1353,-22,114,1265,5,116,10,183,-128,-64,237,63,44,4,484,-19,43,246,534,-46,-745,310,135,-20,133,-6,3410,-46,149,-163,640,58,258,214,234,385,894,-36,194,-87,26,29,67,681,91,-143,361,160,543,-98,709,30,92,201,750,916,339,215,514,-83,314,-203,148,9834,212,1110,224,-127,58,61,1948,361,779,-306,183,520,185,1070,47,1,402,451,-660,-102,74,-117,34,16,60,-8,66,361,-297,443,390,135,86,-3,530,603,666,71,277,320,90,75,-7,20,498,264,347,2,-150,64,87,-130,542,280,-19,19,135,-32,965,34,128,77,-63,116,-19,9,-52,561,-36,-5,142,368,391,-36,-69,25,116,575,-235,401,1080,-189,-120,452,-20,-223,-121,195,73,4,91,121,198,1381,188,342,15,213,605,59,438,93,132,156,550,387,110,94,935,-62,105,-350,-24,-966,46,63,-37,-53,9,-23,107,-15,33,379,294,1503,225,177,-195,122,269,-310,-9,446,171,-108,52,-36,1177,295,457,242,349,19,-8,70,864,307,-25,-22,165,130,244,495,81,136,-484,355,826,231,102,101,-161,6,609,548,-69,-365,-172,289,435,140,-69,99,-1,-314,1941,-20,829,-70,175,2105,465,520,148,-276,173,371,1141,-209,-183,423,75,-50,-23,-117,89,79,534,-93,1328,11,-11,196,282,543,70,158,162,802,98,433,79,310,45,1091,57,322,236,-510,76,3808,298,114,136,-163,643,22,72,-3,-1,539,118,632,-26,400,222,311,10,-7,281,1170,30,2998,671,43,133,748,18,121,-205,747,1597,1766,-177,226,3726,214,-291,3163,134,-28,365,-40,394,556,320,133,-74,282,513,145,269,1350,-28,86,915,9,197,12,5096,78,1794,-231,2328,18,14,22,97,16888,36,146,-2,-245,-2,130,448,757,240,325,1720,-21,1290,160,-29,-64,853,22,387,97,112,99,552,303,4398,-268,24236,236,736,15,511,-103,2278,34,318,2313,76,42,67,-11,31,157,451,915,537,145,256,-2,-7,105,-64,1331,-152,39,174,6,50,272,-715,163,19,-162,31,-12,98,60,-134,244,32,136,-126,32,61,377,20955,30,50,-6,250,325,1150,98,325,406,22,30,765,-100,-215,193,316,48,103,103,159,971,-162,260,3662,88,18,174,418,-651,-43,26,291,150,-6,385,1605,76,-19,-695,1754,668,2147,-4,2533,-161,74,129,130,688,5274,299,-111,0,-78,526,365,-47,319,320,139,113,-10,-106,90,-42,5312,1053,-26,-8,77,2866,519,140,706,745,306,-454,-40,1700,38,-177,267,17745,-55,75,22797,2312,-47,1645,81,44,259,2685,-52,1406,176,130,-162,-1985,263,32,50,574,1128,133,-107,26810,263,56,551,155,36,-14,21,94,-242,6,14060,1924,-76,53,55,4,-61,-39,229,-239,-37,30,77,-240,1,58,-3,90,24,3,31,299,438,-347,814,245,42,359,-39,16,878,-33,4525,641,183,-29,9811,244,589,566,242,-186,-190,14546,99,278,-161,-86,14,-32,548,888,155,-91,422,-130,23,571,-24,-61,98,396,-20,17,341,-34,10,53,979,-56,17198,3045,86,-217,-221,73,15441,162,997,232,-25,1384,1989,-88,291,73,143,158,33,23434,15115,16,6,456,171,982,782,507,285,-149,7032,-37,-69,-76,318,-106,38,118,4346,67,-240,-1,72,83,723,-111,276,216,1076,336,24,-26,-45,28,121,-28,-45,143,-358,19,371,183,2017,1371,4434,914,1238,14,43,-70,103,6793,462,63,-6,71,394,1202,-105,335,22,118,183,3395,-25,-76,378,255,364,551,36,669,-19,681,3196,2277,477,661,20288,3308,78,-60,98,184,426,-289,231,733,-25,232,20688,21,198,12,16,49,66,866,381,244,107,-18,504,195,149,409,485,585,-322,-105,0,10126,183,46,35,53,-6,-65,3,199,156,21,9,33,354,475,52,600,-70,104,-292,26,15,-142,282,174,330,373,911,530,543,505,107,-66,80,86,129,542,738,51,-35,6,49,117,22472,-170,-801,23,106,417,124,911,-76,816,-33,126,65,-95,5119,26,623,176,227,169,360,32,-98,182,-78,-227,1798,114,23428,11933,286,991,2879,149,623,1971,262,289,2171,437,105,665,-1606,-201,1359,116,-49,196,-15,1,1622,90,35,468,65,-92,4096,610,2119,216,2640,-5,168,49,177,138,505,59,-314,-203,367,-7,816,20852,-154,107,-12,-49,1352,92,1627,149,246,149,59,42,177,584,1053,630,-1,1017,427,76,66,197,486,606,472,93,509,226,-72,95,637,-15,1217,-166,-31,595,1775,129,191,180,22,396,-12,361,149,111,-115,459,756,18,-3,-51,49,330,471,1547,280,538,605,-19,86,57,-81,-7,-159,197,653,-2,-2,-72,676,145,282,-15,6380,-80,7,-62,-39,4,295,298,-245,268,156,-106,2209,306,354,53,14,4472,256,413,64,80,15351,723,924,-74,-148,-72,2932,-187,195,189,129,1010,97,291,126,240,24,555,1234,3556,583,-328,218,105,158,1316,275,1045,17180,479,7804,287,530,241,382,377,69,48,-417,-175,19,97,85,1325,65,60,84,24,-62,-45,368,-4,62,1244,484,85,374,-10,591,1974,-59,-3,110,-3,111,-32,94,221,705,-122,113,911,120,337,-107,435,111,74,45,256,-321,-75,424,232,279,-11,46,75,333,-368,7,124,23,90,-183,2,94,-197,254,702,325,55,-182,166,-34,487,351,472,204,55,105,-74,-37,-19,413,491,653,-8,804,75,2,-166,87,91,-1,83,79,-342,-8,7,1297,-202,-277,218,209,214,23,49,213,2095,104,-763,25,-148,633,134,575,176,919,99,374,449,-450,-16,-19,-38,422,392,-161,183,113,42,-37,-32,-61,79,726,121,815,-74,998,38,225,941,86,-31,403,541,183,110,180,227,-26,198,235,7,253,39,592,385,-18,-154,-50,213,-208,325,240,172,191,734,-362,139,37,-76,-73,805,268,104,-44,74,-871,63,-30,-8,-59,-86,10329,220,569,253,130,-40,56,509,78,49,322,1106,-29,303,129,2118,71,-122,-242,-265,944,466,-35,14,-4,782,323,448,399,-101,469,110,466,59,533,221,-21,-432,4,111,531,1654,342,-44,-79,375,53,724,763,106,19,-23,98,-11,410,102,952,725,202,81,110,-1608,245,477,306,497,922,-108,-199,-371,546,-108,445,305,676,69,-465,105,400,1021,237,67,190,-449,28,148,2,57,1095,67,43,762,1435,-110,-34,83,3298,1840,-56,15,-149,-84,1021,916,33,24,121,-4,48,-34,0,435,170,23,-38,-91,-20,-97,-53,534,-458,300,-38,382,24,1169,44,292,420,38,-162,459,-43,353,-133,339,6,254,-29,663,1158,153,-321,100,1128,49,34,117,1,106,-167,38,773,-210,135,-540,56,640,376,-5,10,71,88,67,-74,-118,-71,11,301,524,152,49,-23,42,98,-106,58,-16,10,114,-49,-270,828,218,-31,-29,362,177,93,-328,92,505,-170,423,497,-257,130,-200,-431,396,211,-33,385,141,147,509,366,-12,828,-252,75,-46,2626,-331,12,-1,-11,99,17855,1337,-268,708,862,55,-34,682,116,218,-75,-34,223,-416,-266,-36,540,4775,-45,188,-17,-58,122,167,127,1063,81,-35,83,913,1917,271,-17,42,86,61,60,300,8152,368,-265,-169,49,73,17232,712,7,16627,249,0,-263,-84,-15,420,119,345,2791,5,144,263,555,2319,430,-38,1241,104,-16,121,173,35,788,317,1697,391,144,57,202,102,104,272,2539,194,1223,-95,-48,40,-17,18,84,-111,554,89,350,1032,131,332,377,-1630,146,-16,140,204,-30,59,45,216,44,89,-23,156,15028,743,72,404,-85,20,1004,-78,472,45,-66,523,65,-99,269,4296,578,630,443,426,78,56,213,1918,462,76,259,-40,-574,-46,-12,19182,65,1124,1432,-514,280,-202,46,126,-22,-133,-51,-12,-23,-60,-184,-75,131,108,-185,-5,24,-482,-44,-147,-26,-31,48,-872,92,7242,-347,162,87,-57,319,-42,15,17593,2026,124,252,37,-196,1790,664,-39,155,-73,511,131,282,267,702,43,144,14,10,-122,-66,1003,800,-327,-40,95,38,53,747,166,1025,-361,44,70,53,3,131,362,34,-55,983,-287,131,132,31,103,1570,-198,-16,-101,179,38,792,195,441,-281,-173,47,44,12,1081,4,481,727,742,383,65,-144,108,286,11182,16,341,478,301,-140,610,153,-46,262,181,-4,2804,160,35,20,26,-157,-53,37,215,65,15,270,874,21,21,153,1,212,49,872,271,153,182,212,-24,214,72,30,-33,25,-136,266,318,28,-560,9,191,134,15,159,205,1151,2625,59,707,-85,330,207,4,229,36,-2,-73,124,105,39,36,142,-477,26,77,36,4,405,265,463,10,260,-257,62,-52,-114,10,49,-57,-3,5,111,564,59,154,93,244,-4,177,153,-18,362,1018,-73,572,28,-1,-143,344,450,222,-91,44,18,-9,106,1949,-36,-46,250,81,154,42,-7,47,2362,57,-74,124,1055,524,223,3,284,51,25,152,-39,3,1850,165,334,129,230,5618,337,7,-25,-37,9,138,14,49,-65,-17,-424,390,179,4516,282,73,132,91,125,104,18,1604,108,61,1135,121,-8,2837,214,596,9,172,40,523,49,45,2867,318,-67,48,-15,38,142,-42,31,17,53,212,-19,-122,1427,133,-64,-355,-389,629,13429,-21,-128,-36,-105,-24,4,-248,-38,-1,935,388,89,24,1183,120,1831,-72,485,23,-42,-115,-12,81,1120,9,144,-609,-36,486,57,-33,28,339,1004,1556,3310,-14,372,4,46,-1542,171,-45,-38,13146,-116,140,113,203,142,232,341,685,159,15619,278,-33,20,406,300,-43,108,167,232,-14,24,45,59,14,-211,1054,1666,28,105,-69,-66,-18,121,167,-64,-102,116,55,144,117,1313,87,52,-2,313,-23,16,217,-47,340,92,139,-203,476,199,79,1047,117,-50,83,-63,258,-168,115,175,-33,-106,-290,1762,-6,19,35,271,888,10,52,518,325,390,214,-20,1630,1335,1339,1832,-643,2984,-35,-36,1125,75,62,110,189,-789,28409,-71,1121,-2,287,111,15,188,66,661,120,-38,73,157,636,105,2054,349,786,66,225,-73,35,330,78,-8,-67,-22,-409,147,-101,130,-48,-14,204,950,410,-145,-185,321,971,172,39,215,103,141,165,523,154,-134,1393,-21,-94,-217,-207,520,1203,468,-170,-352,1481,11,10711,11080,-318,547,-3,2814,10121,635,-83,-680,257,668,-175,222,-65,205,-4,543,17148,17129,84,61,32,92,89,-235,-11,196,155,80,196,1121,360,242,-30,55,-441,-4,228,53,-205,124,-24,-38,-596,292,142,-526,43,-284,72,607,-11,71,48,34,19,-58,-30,-279,-122,-185,306,107,423,408,11,-157,136,1283,-162,333,30,-42,-55,116,212,16,-1,-74,250,-353,-22,42,643,532,3340,4825,1947,7376,-499,-32,62,161,87,42,652,-215,244,-80,418,120,120,-8,244,-10,52,271,-127,-149,140,3621,80,318,78,291,113,391,-58,327,11299,-65,-53,11,458,-798,373,-289,498,70,176,44,79,-46,3,286,1571,1268,761,242,79,258,187,59,36,43,-44,-2506,310,541,-95,124,114,147,363,1,-16,-926,-620,122,304,702,895,986,81,140,-355,37,-22,225,314,9,314,253,468,495,474,355,134,29,997,174,155,159,53,108,37,411,-81,477,94,22,75,181,336,1080,246,459,191,-120,39,-265,-63,-253,135,309,-770,786,63,-170,-226,168,149,16921,461,-56,22109,-130,-39,0,-291,427,254,121,-1692,1520,121,75,4163,1805,2700,72,805,341,-20,264,-128,34,100,145,74,-83,-399,-98,-17,368,1815,282,16,670,684,-65,-4,-443,-9,556,115,-38,-2,40,-214,-79,133,207,159,-108,295,30,105,280,435,-640,257,51,880,1078,102,296,8,1015,898,179,264,-70,2467,1876,1115,15680,25076,-36,38,121,-78,-88,-23,141,199,2702,60,-38,-22,12,661,194,231,-586,376,79,-49,71,207,49,386,264,-16,371,21023,1325,89,30,187,65,78,61,10,248,97,-185,-252,80,965,187,69,531,-8,73,-440,1082,-149,7970,543,4,-89,92,-1087,-149,138,165,1956,61,71,1275,-69,97,-156,1,28,348,2,26,143,260,1273,158,84,310,5,309,29,382,597,-175,43,-35,67,-45,50,1062,349,160,298,0,212,-361,322,229,415,-394,-854,-11,-345,59,8,985,93,837,186,250,-24,-5,325,40,78,7,521,-80,61,131,-197,78,95,-55,163,418,614,-179,-30,546,749,-3,71,322,394,215,661,14,48,835,169,7,-30,694,817,154,478,-155,60,-117,-108,-180,-283,297,5,210,-58,135,-186,141,-518,56,-1872,1233,117,43,179,138,257,2630,15618,133,127,750,-55,60,-223,-110,14,-145,57,3705,448,8090,46,127,12964,1441,193,115,-361,22,662,106,1636,-64,-366,282,1794,149,10,29,1036,2525,-107,-182,-80,-221,300,544,89,11409,-31,-124,620,-14,42,678,50,-37,72,-246,132,37,484,110,2368,1399,9486,6,-65,-51,22,49,-8,1966,382,-61,3090,2804,4,775,-7,-30,1087,16,56,-47,-495,2707,-162,496,-56,305,-197,745,-117,-657,5,79,-184,326,267,533,698,-93,230,2831,-456,-15,252,663,238,214,188,98,3440,1718,-91,32,135,98,77,218,98,1232,471,703,52,-50,282,-115,-7,275,75,-596,-6,421,108,-9,-754,-259,1492,66,-4,1006,-215,158,91,52,33,72,401,977,-143,-11,1337,12707,26,173,120,20,91,-422,383,3918,201,79,51,661,349,17,60,240,1142,105,723,30,138,493,455,-25,213,153,320,75,-46,1234,1836,352,161,-410,-3,-205,330,8,-101,361,10,84,189,774,193,145,416,-347,72,46,1189,-104,434,2343,390,73,6,416,19,318,-128,514,-47,-50,230,103,665,-57,30,-248,29,-234,9904,37,43,365,-322,-5,825,208,114,-12,216,625,-7,2214,117,58,19,-7,-57,332,-14,381,-15,973,-16,481,588,955,29,17,177,-210,10,-6,571,-56,397,374,1072,256,442,252,-24,-26,162,-104,99,-201,-160,59,417,-5,243,153,352,40,710,-24,166,182,-21,159,141,46,81,167,-209,589,23,11943,5558,-255,202,849,1296,66,17663,74,14,44,226,-118,-189,110,322,58,772,248,126,334,-22,-73,8,76,-194,70,-34,18,1025,359,-299,-185,-183,155,-39,423,259,-24,524,382,4,53,269,225,-38,-28,-112,18,782,166,57,40,2549,-450,486,-203,681,388,322,-28,33,-340,-74,128,-56,239,320,2727,-131,990,916,395,50,-1295,-1,-118,71,-31,-28,2248,99,183,158,-110,-73,-108,9,-1,-646,211,669,133,-113,685,-482,-209,47,136,95,194,445,201,145,529,1240,486,368,172,-128,112,789,47,-312,263,-198,213,16430,626,-42,-2,-32,281,-65,48,2515,84,572,726,2599,72,-277,167,375,-42,336,8,-92,197,775,186,593,-18,72,103,-4,40,510,238,4940,-702,32,4,625,268,4628,6619,58,187,633,107,4000,278,31,160,-1004,252,40,324,249,504,-55,1918,-70,-154,-458,-374,35,212,1746,-2,154,132,101,173,-93,490,29,675,-26,-359,-229,490,-65,-25,-46,170,-65,91,26,532,-61,1073,30,-8,-527,88,-75,4779,64,-534,-521,1244,15752,-106,264,-358,417,303,79,283,1439,-351,-97,495,149,75,42,334,50,26,124,497,7,90,835,78,-279,17,1006,143,499,-26,-264,69,1789,-102,250,-98,-113,-1339,-45,1215,1412,195,-2451,8,0,75,367,34,80,-23,378,347,37,1116,377,36,162,306,448,1193,397,10695,2162,-309,5901,66,90,-2,93,1491,271,-978,-1433,231,703,-162,-922,1312,81,-766,211,65,73,-297,4966,-62,-124,234,705,534,5011,1730,-150,1380,488,-173,242,4508,170,159,211,411,-2,14830,-245,-2446,-3480,-10873,-1157,-159,597,435,-40,18,1,-57,258,-24,897,8479,9080,60,146,-290,65,5560,272,988,4,154,125,81,-362,751,133,7,876,258,-28,-6,-1,95,438,971,61,1340,-87,220,16,-394,-12,44,660,281,139,18,1192,197,-141,260,65,52,10,10,-251,297,837,414,-31,591,-63,-190,-191,-73,310,225,271,289,-17,67,-21,-361,255,348,421,828,936,150,-58,15344,195,24,14,38,-26,268,-1,64,-177,3,39,-47,2054,103,-229,-207,174,461,-69,433,99,-80,-208,59,62,-72,260,-53,142,190,-28,-106,116,325,264,336,321,-11,23,28,85,-12,585,4,183,59,857,-57,-23,-10,48,187,-93,18,31,2986,36,55,-94,249,7223,22,-5,29,-120,47,270,12585,-4,305,-69,86,322,-36,326,255,153,119,-161,1253,863,6,-72,388,124,-26,44,260,211,900,-159,162,129,127,4,44,-138,-35,84,87,105,149,61,117,-8,-7,1079,900,-25,-163,-548,298,-133,207,142,75,56,-160,78,57,173,34,949,40,375,4697,1614,506,-33,560,-1240,362,-117,301,-6,221,-6,-18,40,363,-75,311,222,294,319,5059,914,51,95,177,104,-195,-101,770,540,-150,-224,-36,602,735,38,-149,194,515,97,-67,63,489,-5,-19,16414,201,212,3580,20,55,12606,12458,2175,-672,108,56,594,-161,-36,-448,136,-16,311,230,2319,161,680,86,-285,404,449,586,379,194,67,371,393,724,751,-94,-121,31,-19,-284,10763,466,135,966,-23,322,-93,60,29,131,-86,45,5,-51,-77,-33,-33,483,-65,512,227,-609,170,385,255,429,19953,10325,427,117,154,16813,15764,210,4420,-136,124,313,-19,168,42,283,-106,229,19,211,188,-118,-149,1504,214,760,-38,201,-55,348,208,0,74,-12,ALL
[truncated: 608,479 more chars]
