# Supplementary material for: Collaborative representation-based classification of microarray gene expression data
Source: PLoS One. 2017 Dec 13;12(12):e0189533. doi: 10.1371/journal.pone.0189533 (PMC5728509; doi:10.1371/journal.pone.0189533)
Supplement: S1 File — (ZIP) [file pone.0189533.s001.zip › S1 File/S1 File/AMLALL_train.data]

-214,-153,-58,88,-295,-558,199,-176,252,206,-41,-831,-653,-462,75,381,-118,-565,15091,7,311,-231,21,-107,165,-78,-204,29,-61,-105,-366,-41,-346,-297,-109,-13,215,797,14538,9738,8529,15076,11126,17782,16287,18727,15774,264,70,298,6750,6559,1164,2982,240,132,546,-1,336,151,72,281,36,-299,57,186,1647,137,803,-894,-632,378,-26,-691,2,-156,155,355,1149,-131,158,1084,87,125,11,553,152,759,551,34,588,129,1128,919,399,-206,20,271,78,32,245,-98,70,146,-260,117,2236,729,-1031,362,-28,-294,333,207,-1305,-214,141,-97,169,-135,7,-273,457,1002,-62,-468,-154,-119,54,180,373,484,99,65,-60,451,197,946,1190,370,-300,330,141,260,124,339,288,1032,36,-66,87,-12,318,1219,476,-466,895,-451,687,-591,-94,172,1800,194,-77,40,274,746,649,645,1324,42,-208,-66,397,415,210,-252,-36,350,1497,-42,43,96,-104,163,5,-8,-1247,-189,3245,37,21,-185,660,2028,407,169,37,600,129,667,174,126,-147,-24,98,4707,656,307,100,-741,60,-121,2434,-330,557,1634,-243,1797,1160,-177,175,55,-86,16642,-89,885,1234,122,-5,437,492,438,21,-100,310,353,1573,185,3343,109,2890,-75,-61,-69,-151,163,644,663,53,613,338,14,874,-221,362,-53,906,92,2452,952,-977,204,-136,88,134,-1129,-117,-165,-594,-41,148,557,1121,959,171,25,-601,-90,-125,1400,7819,122,50,73,99,304,554,-109,10477,1743,3617,-26,1023,288,327,460,1148,469,132,-146,61,519,797,-63,461,3355,295,-31,-303,825,-116,-505,924,54,175,-68,-49,-32,233,1226,1703,1647,425,225,1169,538,122,263,2335,1640,815,361,352,427,481,491,1944,566,253,438,633,101,-19,-53,1199,155,-215,967,512,181,3025,236,295,49,1676,188,166,179,-719,709,654,3186,139,508,-111,2060,444,716,569,-76,151,239,653,874,-87,1031,1530,331,233,-34,-109,2111,1053,1279,36,346,50,16,-73,-43,75,-261,-9,280,13,296,758,824,696,287,516,170,335,338,-105,-509,-190,250,824,2170,-118,-50,719,330,380,192,9,104,-18,-147,330,289,237,-2,1264,213,125,168,2637,511,-267,136,60,318,879,719,632,179,2148,-193,591,68,-80,-33,142,-60,81,1174,531,74,1020,21,-204,-540,963,-946,-193,-509,75,88,1291,4031,-243,149,-36,-23,-3,588,128,-206,35,80,180,-61,139,161,-38,22,69,-6,791,299,423,88,55,233,271,1048,63,159,269,-234,192,202,326,244,37,512,-477,-152,793,1094,194,1176,656,7,966,-75,-417,178,427,8,238,39,984,1396,240,760,164,931,370,114,-516,941,571,212,441,127,549,4157,252,540,748,1027,266,556,645,290,156,310,5152,686,440,27,140,-675,23,24,-131,2697,222,105,1559,1554,211,-16,329,-8,80,-133,9881,140,-2,295,332,25071,133,-1450,1232,-265,401,14,733,977,468,474,135,212,696,1,-541,1162,109,1692,251,318,400,575,454,234,186,-5,-230,497,60,363,395,-144,-162,132,19,118,540,500,425,329,-1172,578,110,1225,243,-196,450,116,239,-99,-44,417,-214,602,3121,507,-45,-590,403,453,587,-126,330,186,168,222,487,540,118,207,-228,770,110,500,180,-51,-254,833,220,584,848,1073,-268,108,49,1381,247,289,-49,223,-55,107,181,12,655,575,494,729,754,4346,-149,52,773,-226,268,141,-66,1380,601,742,1149,-31,111,265,3330,-170,33,-18,-116,-193,562,400,-328,329,46,242,234,-25,619,319,93,-48,254,177,719,-578,-8,-748,228,820,153,814,970,0,1199,-139,-5,136,305,233,90,244,120,1168,220,336,-1896,399,79,-89,230,1027,41,729,-121,86,652,420,279,287,233,140,1001,24,110,503,86,6251,94,251,79,61,952,-218,314,690,-69,-30,351,1965,266,161,-280,106,727,-1651,82,108,121,1069,-150,216,67,184,41,1271,240,153,-49,545,952,25,1095,-146,812,112,37,62,140,172,2811,-278,353,159,-116,1495,520,106,-301,1016,2180,252,-160,928,-213,3767,1915,2006,315,777,244,-45,-246,19655,1121,276,4788,883,3144,400,468,258,1139,-593,-1534,456,-165,-780,-356,-1051,-384,211,-242,564,334,3447,1614,675,-103,-101,1267,1068,-403,154,-110,-168,225,-56,498,345,-641,-27,436,-127,65,2509,170,-7,39,-256,251,-987,98,608,-128,-162,-275,-82,-349,124,48,1233,-23,-963,-208,1215,316,293,366,1311,18100,371,37,18,1833,-387,81,-1289,7559,-21,-201,95,65,-68,420,741,347,20707,254,320,57,263,484,118,-182,170,-440,12801,-90,-231,381,-62,2307,19899,-84,-785,110,135,141,-23,393,-725,2434,223,-123,-14,21,4281,76,830,44,24223,2639,-341,479,622,363,853,179,-198,449,32,-40,9070,-131,83,25,146,165,26,276,-605,-364,-283,424,167,-103,-748,181,153,-601,967,1574,51,-777,513,2246,9,-219,17,351,395,665,447,242,679,117,-263,-19,-136,152,-74,618,225,334,-350,-202,315,286,-19,-129,-145,936,32,928,-255,-431,13924,-64,1092,323,539,80,-478,-100,-91,121,-79,-447,640,11003,244,491,-396,517,-39,240,204,296,11,-104,260,76,-239,-2820,11216,877,147,-189,4767,-74,215,-227,14255,-397,875,240,789,-1,-278,-381,288,-41,22,-40,541,-325,206,607,56,225,89,-519,-113,486,786,170,17,-246,-14,-1426,234,493,2447,956,1673,294,334,-363,65,330,1879,367,836,-185,5807,-273,581,849,2018,-667,-16,195,9621,2202,1211,530,6350,200,83,-38,6895,483,381,299,800,96,455,215,-152,138,-50,68,570,127,221,204,386,0,251,1158,2398,528,-454,212,99,167,199,1338,285,977,2117,-29,40,-7,190,1132,695,2140,584,11,696,-11,4483,524,-48,166,-721,-3,174,-61,74,-25,-230,90,610,2004,511,1286,93,58,-48,-82,210,182,2561,128,398,158,-26,3172,8,238,26,231,-67,-1,2070,102,-194,368,141,582,260,571,902,14,1301,90,227,70,559,227,-17,0,83,-39,31,108,822,10,-78,-58,120,73,29,50,-76,1684,648,-796,-10,3,104,370,-588,419,-379,545,-234,82,-136,340,-145,134,-76,-516,296,850,-243,-1410,8,-819,20764,9324,12,-399,-883,309,-80,8,74,210,-572,61,215,104,-520,64,52,3586,-274,481,397,24,10,179,1361,-110,984,543,-18,16,-163,987,149,-6,130,626,1525,53,-2,-47,-246,53,97,51,1859,92,536,-11,954,-63,469,-378,-13,117,-92,2794,-60,423,-40,-81,859,-359,-193,96,1325,-82,1418,12112,33,723,-93,137,3477,78,1413,100,305,116,346,258,44,1055,-381,185,193,54,61,23,478,307,628,22,-1579,104,294,173,451,1967,349,411,211,-393,1013,54,-94,734,-473,453,88,337,3359,143,768,75,-1245,208,-336,-341,528,-1637,-39,1718,316,83,569,1787,224,153,343,154,4801,-54,-206,203,186,1055,552,3234,-9,-214,904,304,184,1335,-120,303,136,990,15020,44,1790,785,-76,4,4660,19,3,-43,1616,1290,1465,104,42,52,31,1911,12,442,177,-5,-49,142,2654,311,-225,397,22,552,1173,-160,-450,3401,132,-563,391,1334,427,-294,55,-137,-116,56,-823,-90,54,1367,-945,493,990,7881,1853,809,177,-312,-12,324,-56,362,553,-333,116,4279,154,-887,718,115,-146,20,-399,116,355,-97,165,486,297,439,802,-229,-24,30,255,143,-1566,658,617,-131,39,-185,-181,-170,476,1054,-107,-14,227,3,8,98,194,-130,265,959,601,-664,-153,-637,29,287,1185,277,253,844,336,-38,-111,112,284,88,795,96,250,-107,353,-658,88,529,44,266,1118,-49,314,168,-95,144,-35,-761,1810,-444,117,656,24,421,-137,744,271,90,83,911,485,927,266,1186,92,123,-78,39,1655,-45,718,86,403,-163,536,-413,41,355,-268,-8,325,733,621,575,-15,123,103,2022,40,265,15962,278,257,-219,-166,57,-130,214,-73,68,14,731,1125,71,736,-75,-83,-169,-48,121,443,0,1167,578,108,258,418,12,-47,46,395,-142,-95,-110,534,274,101,65,87,-73,-100,-55,702,-564,-61,-449,-56,-176,-10,44,-22,-557,544,-812,459,290,68,-19,-89,377,57,91,348,342,662,-4,84,701,-79,474,317,472,878,74,235,841,-93,-2,350,84,571,-49,-30,66,291,-32,263,-64,741,-13,431,1720,1610,1011,232,116,49,73,394,417,-94,77,549,16,376,76,-77,-127,-847,250,-590,1126,127,175,617,-42,148,-232,-711,707,690,-112,36,1768,5418,80,-171,14913,124,-97,179,-552,94,291,179,3282,389,-308,69,-179,710,-338,0,1080,723,304,240,488,-203,89,2149,385,-136,1136,3221,343,-190,14108,303,-475,339,613,18,217,211,26,-449,434,-289,685,-667,147,-65,-106,54,-44,-21,63,1864,575,31,831,1491,989,83,-157,-403,926,-109,479,362,66,215,-958,392,365,3079,410,-83,793,414,-390,203,-84,114,87,128,-270,253,70,293,-81,-45,14223,371,20663,14744,17748,21,-68,-27,-7,-746,615,1317,6284,152,-63,2810,56,520,-41,329,-232,1563,1120,-213,205,197,-90,957,189,-11,96,-242,-790,506,-178,147,-236,148,283,6312,-52,1716,-442,-96,178,75,272,893,1461,158,-454,411,-100,-228,135,1683,417,106,1235,704,-370,552,625,275,474,332,330,369,424,277,471,261,775,162,272,-73,9459,107,16944,1306,-65,28,166,-173,444,126,441,43,-1091,5,-96,355,376,670,257,139,139,265,119,274,40,64,-308,-17,723,-272,-135,-61,395,6594,236,391,-85,-1173,-27,95,41,23,-23,303,472,-592,-126,190,-258,207,-69,118,923,553,-20,-331,143,180,1513,-30,178,248,82,2187,856,76,287,190,-284,739,3863,2987,-21,296,140,-241,201,206,97,-23,586,189,1338,2676,-835,296,-13,31,8,3828,888,14924,1705,-1096,4971,999,196,169,-38,-1109,339,-859,428,652,-60,679,752,995,96,-108,6163,4,-94,236,98,803,1801,-255,102,555,1516,635,-41,5565,2120,-158,199,219,-101,42,1081,1128,248,2929,255,49,427,280,351,1703,553,58,687,236,210,-6,137,119,244,527,454,235,305,-8,775,-22,6095,712,138,294,480,70,228,2030,245,11,703,-43,-57,772,575,405,30,272,149,392,81,425,251,592,403,654,280,-132,61,511,170,1366,113,244,434,30,-1,923,-336,351,82,-121,71,305,-24,-273,672,193,-115,-167,-285,320,-133,2450,1917,-253,652,2277,236,127,-576,503,431,800,88,61,2069,952,103,145,206,176,-880,169,-69,-371,-180,-109,565,189,-39,499,198,-127,-743,-138,46,-44,235,363,-454,-40,367,64,-193,-16,55,506,19478,5147,745,18,75,137,1,-312,209,55,160,389,118,107,-3,30,245,-464,835,453,-496,-67,3035,-757,-541,170,-269,302,1410,-106,822,657,598,-204,1307,435,-251,910,102,-1044,947,-45,152,80,-152,-2,658,720,468,-134,154,-69,694,-217,553,588,156,82,363,-35,693,-345,190,439,251,-115,13008,-1354,1287,114,114,36,262,919,210,340,252,-1461,277,352,-22,-19,-190,-31,569,-21,697,-14,392,-214,169,332,403,1489,6766,94,-40,-84,111,-228,-339,-185,41,777,278,168,1210,-161,63,49,-114,150,335,113,-730,95,26,1815,857,131,-722,96,5452,354,827,-132,69,574,45,-301,114,431,-431,244,-302,75,50,357,63,64,296,13058,-229,-6,709,-404,668,40,70,-88,885,427,-18,-2850,395,1510,477,-314,153,609,410,51,-42,1467,67,-38,19295,791,263,-144,769,279,599,81,-240,295,313,24,152,1019,781,-103,753,31,-1227,182,-442,-619,16,554,-181,-101,-74,3248,-102,-283,67,15442,1627,-92,321,134,222,-174,157,654,730,6534,-175,-162,-9,959,2283,199,226,732,294,75,-1587,-131,-56,-613,128,232,742,154,308,806,19,1619,-393,1988,254,1599,14,174,554,2605,70,554,-45,-58,2150,756,-188,279,122,239,35,186,8,485,7,486,-538,767,165,268,507,701,485,4778,592,132,230,-288,176,337,1722,170,83,859,51,82,891,177,1042,85,151,119,434,1044,232,-782,-45,-359,2652,152,949,-87,814,3364,287,363,-507,-91,254,666,182,433,1228,1275,871,90,72,111,149,-178,-9,782,-292,1008,50,135,-601,1805,490,179,160,1772,1122,199,333,-107,-119,645,1174,793,-646,493,-218,422,-57,643,880,463,504,-87,-165,1404,113,-14,-74,12,702,480,394,-161,268,777,160,-2825,62,93,301,267,149,161,-31,483,659,288,268,253,521,16,206,54,46,1351,887,138,17,82,-202,-45,175,-125,465,-121,77,400,1569,-51,398,93,285,1237,28,9564,97,64,409,701,212,192,509,-545,184,2,1102,290,115,220,-219,199,824,-527,1376,73,-91,221,17,337,96,127,489,804,350,402,500,-219,17,152,-57,277,342,6,14205,446,130,-299,235,139,62,10,1020,55,-463,157,330,233,-60,268,-111,13,-182,62,236,-315,92,2029,-89,958,-65,1,-892,-87,63,134,-755,197,9,-393,173,301,357,652,-752,-62,37,51,-20,1656,371,482,73,-194,-208,1319,-375,-81,702,1265,17,-201,155,363,180,276,822,-444,78,649,102,236,-229,810,73,176,-118,23,81,500,6944,805,2027,-514,383,281,101,-91,-123,1018,-179,356,546,-262,357,906,-1038,720,72,355,316,1234,215,-38,345,-154,119,416,-521,-22,226,84,-126,181,103,167,4,-207,355,193,-30,9,833,-43,940,9326,733,-154,661,-172,1273,323,409,77,322,-3,400,44,243,-19,274,61,1158,159,491,496,-170,25,-359,534,541,664,218,258,-276,255,582,366,1360,-81,2557,269,-18,3237,-48,535,28,-32,52,148,-503,362,58,172,-1306,-182,267,257,-40,186,1184,2022,-212,-43,77,694,161,3,24,641,414,364,-23,343,457,-34,338,-320,503,206,374,47,181,1235,1954,1142,559,578,20,-355,14573,449,3215,-78,50,1989,333,482,144,162,833,-55,812,77,-174,260,775,166,86,-21,38,71,429,1587,-79,444,38,42,499,3830,16874,11717,160,-100,-228,179,-2,8,963,53,-125,72,313,-8,203,215,-268,720,-37,317,119,387,522,168,8,90,640,796,171,265,-12,986,147,43,114,426,855,1890,19,-90,13353,19130,15119,12143,12720,19398,7093,422,3277,114,-399,825,414,248,967,406,-3,-694,-189,574,-8,-153,64,691,186,196,7,558,24,137,0,699,222,71,919,256,399,-214,7,6,-44,-253,610,130,-237,-6,-109,-1525,507,279,-72,240,1261,-252,122,-84,500,503,952,-555,206,516,-5,-39,73,374,495,246,150,344,769,144,330,116,-104,-102,367,-8,-58,16,48,-57,939,244,72,-290,-4,-487,878,-28,105,379,620,394,-338,85,1222,541,585,-99,-644,533,62,404,171,24,450,-54,-84,638,485,-435,1753,156,-49,240,-3,140,425,717,135,21,1646,87,209,157,235,-562,1078,460,99,-38,395,-80,647,107,565,3163,955,2320,-113,167,119,91,-11,463,251,3,90,358,465,156,720,-101,509,688,6556,-248,-174,347,97,-79,141,34,-111,68,-148,768,399,-6,-232,294,291,95,-1,-110,304,64,65,-466,-39,798,123,-11,650,-9,-105,-128,177,-20,32,619,19,907,424,-724,1188,364,215,946,-327,932,-77,310,-143,7072,-179,345,126,949,-282,271,-360,8,125,273,-241,2191,316,2970,133,376,605,-41,48,131,-157,30,66,333,611,-140,259,518,185,395,1094,46,478,-301,-70,790,675,2070,263,74,-42,-9,18,-92,161,643,135,304,147,206,218,593,-67,3349,-100,-953,610,-333,579,41,280,95,-1128,-644,-8,573,1799,-418,-67,423,-367,229,138,304,349,255,1389,-330,267,-66,140,271,-102,309,657,180,481,-1807,-39,-249,100,-161,57,408,155,-79,635,-81,-48,212,110,-399,1024,359,556,1036,1901,541,3242,362,133,1293,-54,1,372,41,311,28,476,-71,103,685,5,228,-364,888,1490,612,85,389,-9,69,145,-46,2170,220,-1568,75,221,2063,67,159,-63,1253,1123,899,393,-118,-309,147,-696,-68,-56,57,427,108,79,122,951,914,372,115,159,-884,-648,2030,-173,859,495,154,10,400,797,-93,783,241,-434,1149,216,165,2044,272,-34,-77,-793,-71,-55,45,176,-339,332,78,-303,-174,-181,71,997,914,1174,333,-491,1467,417,-7,563,205,297,8,113,38,-408,319,1842,864,-7,-67,219,-65,341,64,1109,-286,423,1045,-200,35,138,-239,166,513,198,4819,271,1641,1545,262,58,902,1252,2199,277,1149,-79,517,219,2696,28,172,332,44,524,2638,472,-234,662,1298,-96,91,120,32,-329,-85,38,582,390,398,419,15,842,347,1737,-457,423,-112,1170,-1520,289,-11,676,478,510,446,1303,803,-377,-152,180,149,-538,996,40,96,697,1002,550,-206,211,296,173,415,-190,507,375,-5,752,305,262,1258,816,92,245,12454,20,1137,9,369,221,1124,-194,238,-280,-275,2567,188,65,1065,282,-27,994,-27,420,346,-139,405,161,2534,-6,106,1306,111,211,9059,327,497,805,1698,163,627,3756,52,394,108,974,31,350,351,325,140,5752,-271,-1553,1601,1311,-297,-45,104,33,760,1340,471,23,411,765,62,98,43,712,-605,-84,267,102,-133,2410,314,887,-375,-120,309,141,-129,-251,367,284,138,1965,85,165,-53,148,88,47,288,78,38,230,-109,-114,212,1098,915,4531,276,588,757,-88,-98,67,10,-25,180,89,566,-297,2164,-786,658,10,119,50,1956,148,59,1069,-23,329,29,80,895,753,618,155,78,32,528,-131,769,80,159,730,11731,693,1134,-105,127,-92,-157,58,426,443,356,-61,2350,581,-214,1317,42,367,90,1,148,-42,196,2466,394,-49,64,338,638,-675,-68,678,-7,174,-153,-79,-310,165,-105,-109,-573,463,303,360,-117,128,382,-220,451,14,80,-226,190,76,-51,327,1945,-117,-865,19,243,-63,212,512,-968,1685,-271,-498,4,3512,-91,211,48,-183,30,-351,205,-37,250,358,599,150,363,168,-52,248,762,2120,-42,-72,995,63,-408,-52,93,256,56,-95,28,246,1092,-152,88,-166,7,-53,2151,-185,943,369,1180,-56,123,507,662,621,-54,195,230,-31,-341,307,474,89,241,88,438,65,329,-57,-66,1040,719,919,1139,-1448,124,30,192,64,985,13,1468,24,202,517,34,103,593,-182,81,508,337,555,-14,392,-188,-6,-89,1335,89,24,834,358,-52,1026,-48,249,150,1699,710,-6,-12,130,471,158,1050,586,-159,-50,59,1524,469,740,-179,662,1537,379,-670,1145,-148,1272,98,760,-61,-471,209,566,-542,50,113,-114,168,-11,231,839,2098,278,978,-65,416,1972,1898,-42,46,1728,39,-436,68,38,-387,-363,-4,174,17,-35,458,-19,143,114,1630,-248,-1862,228,77,18,258,77,3528,36,-102,-109,443,110,586,111,462,1497,1182,-41,329,69,-118,145,389,1242,223,-638,332,-149,461,-218,996,86,75,255,730,322,524,377,1114,-97,4,-442,191,13706,1993,935,212,-195,41,121,2837,376,533,-685,468,713,308,1209,41,-10,695,540,-404,422,98,-159,-19,110,108,46,73,797,-482,554,428,252,205,5,603,891,1013,137,237,618,119,61,-75,68,511,618,465,-14,334,47,422,-173,755,412,-11,51,180,79,1175,37,171,383,-144,-217,-21,-24,-121,1390,-23,3,382,655,437,-290,-157,40,189,249,-355,696,547,-194,-270,109,251,528,11,460,384,32,502,195,208,1605,287,1050,430,380,509,296,855,206,362,140,927,354,-108,463,1538,-86,101,-525,-3,-1728,114,364,106,-11,228,393,135,-381,-181,1028,422,3347,-58,271,-686,205,269,-504,-238,603,5,-174,33,-260,977,-128,-108,444,543,126,139,182,498,346,-33,175,211,323,461,627,119,91,-174,679,1067,364,220,186,-186,28,852,840,8,76,-332,954,166,277,921,200,-64,-348,3230,-82,1246,-163,365,2545,734,1088,180,-86,269,359,925,-540,-886,616,-6,64,-64,-38,190,377,1112,-560,710,115,15,1441,315,868,718,254,198,812,0,367,133,580,-229,800,3,371,140,-218,40,3970,53,65,149,-289,376,7,-278,5,-48,678,4,896,-209,530,226,345,-12,-59,434,299,-20,6722,828,65,109,687,-51,138,-308,1456,1621,3009,-116,523,3785,-345,-222,4220,254,133,342,14,353,421,420,251,-42,-51,458,203,140,641,-110,38,2799,118,40,69,2969,45,2933,-429,1383,6,235,70,65,19748,128,232,-310,-445,-12,56,352,876,115,404,2824,-118,1598,193,4,-325,565,35,544,98,142,71,970,659,9110,-378,21379,-38,1049,-91,-128,-121,623,1049,1057,3259,-219,-66,763,-71,549,137,816,376,1298,-81,749,113,2,132,-528,1801,-187,-400,309,101,81,1323,-1995,708,97,-131,56,-28,-58,134,-198,283,58,234,-134,76,125,-449,19910,6,166,59,384,657,4150,143,597,687,51,-134,303,-100,-422,160,567,85,-75,245,350,2069,51,400,1930,149,35,26,694,-1370,-16,38,1022,549,14,270,2248,310,262,-1046,1739,722,3535,-76,2583,-140,-29,316,545,480,2813,637,-270,-44,187,1563,651,-24,599,-38,165,751,16,-217,176,-90,4243,716,-27,-264,50,4290,715,103,877,1999,393,-2135,-138,2095,321,444,243,16669,-78,277,21116,3490,-193,2148,199,88,708,4108,-70,1454,133,69,-390,-1282,1153,-20,332,155,177,0,-161,22525,325,55,770,268,19,558,-33,122,-677,-204,12044,3989,-80,74,335,-23,62,-110,93,-476,-255,24,-66,-339,-10,333,21,18,247,-267,107,334,1166,202,364,331,30,77,76,-29,1507,-54,11370,1127,293,12,8900,266,-290,529,383,-504,-494,13517,232,619,-589,-107,-60,-164,524,1145,258,-91,761,-272,285,596,107,-41,250,604,635,563,473,7,-58,75,1004,153,15190,2260,736,-264,1078,16,15895,266,1123,178,-64,2689,2634,-245,414,28,173,330,16,21121,11777,89,58,292,244,1873,565,1342,738,-119,8650,-75,-215,-153,372,-129,6,865,5214,239,5,-50,85,-266,1608,-100,402,219,3016,419,302,16,-494,73,86,39,44,237,-697,-150,958,315,202,2071,4615,1062,2126,70,270,124,2216,7396,780,285,146,-113,347,128,-294,544,-93,201,570,1091,-84,154,242,237,1286,1045,96,2414,19,524,6144,509,605,631,17558,4169,66,-60,-82,268,177,-687,65,674,86,460,19184,129,554,84,133,-71,120,862,703,546,61,10,1122,185,341,492,1000,507,-260,-172,91,8408,310,38,96,143,65,-286,-108,365,-63,337,-53,90,582,437,35,1631,-537,312,-352,-295,-1,-319,580,934,918,535,1735,611,873,430,262,205,263,2,180,611,701,-8,440,-17,209,209,22121,-129,-1148,55,132,169,187,992,-945,4144,29,201,53,221,3987,-109,640,262,585,194,550,30,199,220,-60,-438,1778,422,20344,12458,292,1860,2804,463,1196,407,369,375,2899,456,232,1010,193,-340,1939,307,22,607,432,95,1062,34,55,514,132,-154,4631,346,1820,194,1975,132,336,455,232,45,612,213,-425,-209,1283,83,1093,16446,-195,145,-24,-73,1317,106,1359,1372,310,810,232,132,347,150,1144,593,1073,2792,575,4,3,415,501,1162,574,37,359,317,-4,11,782,-43,1820,-244,-66,531,2124,93,190,74,-34,210,-50,453,-278,509,-105,742,1401,10,-1,-187,-27,562,1361,1878,139,1553,1370,18,72,214,-53,-317,-161,493,1180,158,5,19,775,82,594,12,7558,-212,-108,567,-55,7,645,427,-313,37,-282,-59,3870,581,379,110,179,5017,699,924,181,83,12625,1591,1608,-72,-116,-74,1060,-155,43,401,426,259,155,526,136,384,134,249,1757,1721,659,-1152,339,143,328,426,464,1236,14002,823,8097,465,635,463,595,670,139,254,-589,-579,-104,23,27,3483,23,196,145,51,-21,-35,690,4,91,2385,276,-97,14511,24,1935,3500,-118,-124,155,-30,438,-32,353,304,1415,34,289,1433,281,48,-214,662,202,-2,51,370,-422,-182,465,640,170,32,185,87,575,-648,-131,314,-172,212,-133,-5,204,-383,-94,333,373,418,30,95,41,564,829,530,478,81,130,-119,-46,-17,952,1055,261,79,1195,380,-199,-324,-7,195,-196,144,97,-295,51,31,1724,-275,-276,-188,-4,306,8,-34,357,3344,368,-488,23,-44,742,181,913,115,584,-77,692,401,-107,-16,-73,65,124,418,119,416,47,36,8,4,-218,35,924,17,1580,-206,1546,91,450,2440,35,-25,343,617,309,242,-26,451,-127,229,680,42,370,137,1422,338,88,-913,-28,292,-446,2161,763,476,439,1161,-321,93,126,-71,-209,814,-31,204,-69,137,-1256,-120,65,12,-200,-19,12387,147,1116,119,179,-86,112,298,86,645,824,1273,3,513,152,21,259,30,-245,260,2092,637,-21,48,200,788,424,622,763,-148,789,107,343,159,628,200,-4,-1138,9,171,395,1545,421,-63,-30,812,197,418,981,228,16,-64,225,55,797,86,946,1365,-302,180,141,-2210,388,259,719,891,989,-257,-472,-587,-283,-145,768,132,967,-245,-231,320,613,2013,445,273,348,-634,43,-16,-78,-161,1122,95,69,1351,1475,-209,-72,165,7546,584,-77,232,-186,-80,1637,789,65,-702,22,124,31,-385,-64,554,372,211,106,54,-132,-26,-19,583,-464,218,-122,470,53,1572,64,458,748,-6,-136,955,-3,517,31,993,192,440,-82,804,1975,233,-238,-86,1118,101,105,116,-151,257,-300,84,1927,-60,31,-766,53,203,303,-44,62,94,378,412,-257,226,-154,130,217,1071,196,-3,18,84,-1,-208,56,75,80,164,-13,114,1125,83,-23,91,604,248,397,-139,162,1158,-469,1222,845,-477,250,-520,-784,600,139,-32,377,236,25,997,193,54,1607,-186,115,-67,125,-366,49,-114,-15,223,16258,1979,-419,1295,1655,250,-302,978,345,254,-168,31,164,-658,-482,-166,738,1820,-153,84,47,-33,425,-360,247,1946,-22,56,146,1732,3215,747,27,217,53,110,74,208,8616,808,-290,75,35,-66,14113,951,100,8868,396,26,-460,-54,7,241,-67,674,3115,83,200,508,486,989,466,20,1986,-46,-209,206,360,-116,477,536,451,66,196,43,93,148,-232,748,4181,201,1633,-263,-207,-18,-146,-138,2038,-27,512,122,627,1565,99,310,529,-1282,638,-41,191,323,-48,164,27,255,122,1248,-21,199,8463,1281,234,1656,-44,-74,1054,-459,574,159,-210,579,173,-37,254,2845,433,671,569,1032,127,163,392,1766,617,7,506,-624,-776,-47,1,16514,-34,1675,753,-466,302,-520,48,264,-10,-156,-60,-42,31,-103,-153,-110,66,50,-430,-41,45,-1020,-24,-193,-45,7,154,-1187,302,8656,-156,434,116,-122,398,188,179,10933,5096,150,613,71,-574,2343,983,-247,297,192,1120,937,650,-65,3263,154,994,105,36,-210,81,619,1013,-285,-60,129,28,252,579,164,804,-262,318,204,184,72,275,900,168,23,1295,-138,103,252,138,114,854,-587,-45,-61,108,11,98,339,609,-689,960,13,7,73,39,89,3822,1922,1208,675,143,-110,50,639,14552,77,599,151,458,-309,2414,221,216,310,108,-31,2763,580,-28,-95,158,-450,-402,-2,516,68,86,598,1430,34,-64,389,124,560,145,996,384,168,375,412,-157,199,142,56,72,279,-266,670,872,125,-663,62,430,259,-112,275,458,2392,4353,-18,206,-266,560,316,-183,123,42,47,-241,162,37,37,-27,-167,-752,49,141,103,-76,73,262,811,7,668,1145,540,-150,-510,158,35,-161,43,31,201,1083,113,344,45,513,54,611,640,-18,849,569,138,644,287,106,-38,448,656,191,-158,251,56,-83,238,1860,-74,-25,428,126,192,115,40,8,2344,-72,7,-147,1391,456,-47,-27,288,26,75,2864,-90,53,2762,114,439,173,280,3354,695,88,-189,-58,10,47,283,96,9,-318,-1062,432,320,1370,469,-31,30,219,313,249,-311,1245,294,98,1854,190,-43,2182,653,922,35,-30,167,872,131,-11,3506,256,-150,-63,-111,357,478,32,67,119,66,320,83,-588,8444,107,-24,-573,-502,954,21011,-34,-370,124,-310,-87,29,-336,-30,-16,1813,708,112,3,3226,414,2538,-77,840,58,-145,-178,10,257,987,-58,315,-963,2,117,68,-240,104,577,918,667,1897,1262,879,40,-16,-2598,334,0,-26,9144,-192,180,-11,381,198,496,285,639,-191,17139,835,-26,1,519,312,242,447,339,263,-94,-23,49,1,-50,-321,922,2215,154,-139,-319,-26,4,109,108,-171,-209,240,212,409,72,1595,-158,105,66,725,-145,17,469,-61,8,19,462,-152,796,383,-23,1337,140,-15,456,1,303,-260,-244,491,-11,132,-423,3049,24,-4,31,1242,1194,23,-103,567,555,197,968,9,1557,698,1162,1524,-867,1329,-83,-175,6616,68,202,285,503,-1317,31086,62,1621,-100,539,159,131,281,151,947,138,-14,-145,109,606,30,3143,518,4256,342,230,-80,96,855,129,-65,-343,69,36,68,-380,164,74,42,186,1418,644,-215,-359,573,5191,29,-6,314,31,338,148,474,199,-165,1455,-11,-577,-320,-545,1696,1861,171,-342,-796,4557,-74,17602,17962,-544,485,57,2476,16489,1780,-106,-678,307,539,-321,233,7,462,550,945,16528,18573,144,164,63,220,267,-254,2,268,182,132,182,2097,553,-16,-50,53,-925,-704,1727,22,-403,144,117,19,-732,682,270,-154,168,-111,193,1240,80,25,36,74,8,-175,-62,-396,141,-836,3105,64,721,683,150,309,2,1327,-288,539,192,-49,-107,-62,395,140,-21,-112,-32,-603,-85,18,509,721,3726,10557,2089,13706,-1136,58,197,163,96,38,1060,-330,31,-373,-16,270,1495,127,256,629,211,-243,-125,-212,324,4094,82,588,71,497,157,11,-222,266,8818,-128,282,-471,596,-1198,392,-385,74,151,251,183,259,2,139,276,588,893,253,683,286,266,441,264,-7,49,-13,-2817,406,413,1237,854,315,-822,569,96,-128,210,-789,-140,1094,1428,2394,904,144,107,-435,62,-147,519,211,-110,356,169,730,618,809,219,5,29,1449,233,293,238,-51,303,365,581,-92,1744,41,-38,322,287,451,1486,411,401,364,-105,52,-255,-7,-422,284,499,-950,1254,49,-463,-545,437,285,15216,509,-244,21909,-268,115,-27,-524,3245,3326,882,-2532,1024,-80,192,16077,2006,5765,182,834,160,8,61,-70,-70,158,285,151,-129,-526,-284,-17,226,1584,363,-40,1158,323,55,113,-567,-134,878,-32,-244,110,111,-214,77,177,775,345,-61,-9,-20,27,613,344,-880,270,22,497,971,214,938,-35,2010,1113,256,440,79,3196,1962,1662,14391,23239,-80,187,58,-202,68,-131,398,191,5357,81,-193,102,-40,285,360,113,-1301,469,258,-75,60,206,310,344,-59,139,220,20649,1125,44,-7,455,-98,156,168,2,381,21,-62,-814,-128,3198,1284,192,715,1480,56,-98,2033,-170,10628,562,106,16,187,-1274,94,213,119,1893,105,41,1869,-85,-76,-13,-58,-198,771,-74,-170,-1,312,1074,259,145,639,310,730,96,293,946,-127,82,-146,112,-95,-59,776,245,441,242,38,295,-127,1005,357,852,-1256,-524,-8,-944,110,12,1187,-227,1250,434,571,-169,9,295,300,563,48,83,-80,132,167,-304,442,329,-302,537,582,1389,-205,-59,671,398,-4,175,212,615,313,932,-3,27,1204,175,-43,740,571,290,-51,672,-285,24,-173,-82,-157,-346,636,23,364,-141,10,-141,204,-804,184,-2735,2583,245,-135,266,59,753,1372,15446,313,250,1491,439,-24,-555,-326,146,-407,207,2700,62,18443,-7,6,13394,196,414,92,-805,69,1016,454,1672,-166,-562,317,723,501,-53,41,292,333,-195,-152,-540,443,474,1486,52,15009,14,-37,1371,22,49,795,-63,-197,-26,-351,-1,17,670,111,-113,2911,11359,10,63,44,15,-7,17,1675,525,8,2117,6315,115,4383,-62,-174,2657,163,48,40,-699,1975,-205,501,-162,36,-646,1514,-31,-504,7,635,2,784,264,325,1022,-240,221,436,-606,56,868,1154,513,176,45,60,2705,2464,-258,-1,284,48,189,601,20,1853,316,1300,98,-124,441,9,56,845,87,-64,-141,856,126,-164,-1420,235,1532,88,13,522,995,553,-220,118,-181,93,1104,1521,-413,-78,716,11154,-25,376,363,-89,288,-23,444,5204,203,142,87,1032,488,25,12,1324,390,-441,1025,28,470,934,797,-24,508,17,163,66,-77,5642,1051,1691,208,-840,69,-280,982,8,93,-93,-3,67,-26,885,163,304,216,-476,-260,-233,736,-416,144,2363,322,164,-13,695,-4,530,-70,1688,-231,116,132,8,928,502,-17,-460,-12,120,8231,-81,58,554,5,-26,994,344,357,4,421,815,-250,860,27,-28,620,54,-40,150,-131,957,349,4511,-32,685,717,1647,-106,60,186,-230,3,33,483,-40,583,778,1935,380,929,435,244,264,303,-236,198,-226,-277,308,133,-74,-3,-38,905,332,284,463,349,433,-143,-23,73,35,27,137,-531,910,-42,7952,7544,-560,-303,243,1550,183,16627,62,24,-86,321,-97,-385,358,785,-63,595,245,279,827,45,-236,-5,-11,-266,-50,14,62,1618,202,-437,-211,-515,307,53,634,430,108,559,980,22,127,287,271,54,16,-39,-34,401,-411,114,123,785,-839,766,-437,352,289,508,30,47,-270,-29,319,35,7,399,1564,-367,1121,1049,895,-5,-1814,-73,-31,137,-209,-133,2180,212,162,227,-768,-11,-294,142,118,-724,1152,870,479,-144,1056,-884,-19,-156,234,80,141,664,115,318,1057,1608,774,295,161,-35,93,1624,54,-164,273,-521,683,13947,341,-63,-46,96,83,-95,181,5294,155,758,850,3036,-73,-958,561,297,-167,405,78,-10,233,857,236,673,95,2,90,110,49,945,232,153,-857,29,-51,717,570,5692,8418,64,18,490,9,4531,407,92,230,-2563,514,-14,338,56,1611,-84,3586,-260,-146,-750,-616,124,380,2876,-7,116,32,220,666,-110,458,-217,876,8,-394,-516,594,-203,-83,-113,-31,-122,101,154,612,91,677,106,-76,143,78,-494,2840,143,-610,-1713,1002,11038,-172,460,185,907,700,255,424,1976,-577,-293,786,534,165,-66,637,133,-60,288,760,-28,151,1201,195,-523,63,-44,-229,336,32,-464,126,2323,20,357,155,-60,-1820,-232,1125,2560,706,-3365,-37,212,119,1126,72,82,-108,611,172,112,3156,695,211,367,135,314,1250,640,9712,1912,-1047,831,-36,132,-51,144,2901,-13,-1420,-1382,-878,708,12,-974,1326,65,-897,594,28,-151,-407,2333,-62,-173,334,317,217,8409,5056,-302,6027,629,-101,203,6078,327,351,378,931,-3,13665,-1779,-1401,-4333,-19826,-926,-411,561,559,164,-217,75,-143,340,160,1109,8421,9017,96,-45,165,-47,5899,456,921,97,159,170,337,-351,382,171,25,557,425,-112,28,12,265,293,1122,26,3793,-235,232,9,-690,-56,35,1236,470,362,118,97,162,-121,369,173,76,-7,-37,-110,447,1229,711,180,448,-23,-196,-499,-107,812,220,354,389,51,137,70,201,415,208,873,1320,1588,-457,-43,12923,36,-24,8,49,-11,50,24,246,-279,-13,104,-106,2797,39,-133,-68,-296,959,-96,-30,173,-107,-268,55,119,-138,129,44,210,159,-20,-59,-213,123,594,738,199,-43,-50,7,190,37,783,-42,201,177,711,12,11,-107,93,365,-117,56,-22,2620,87,62,-108,174,5956,84,279,343,-1,44,499,14339,76,525,-122,118,274,-174,332,-685,146,123,-141,1619,1127,-308,-156,540,35,-12,65,210,204,1522,-76,348,210,167,-14,161,-256,1128,-41,248,241,-139,6,70,108,13,1520,172,-195,-363,-513,1123,433,390,397,130,136,-199,-1,101,37,29,1385,64,27,3416,1492,759,-60,1095,-1660,1260,-188,523,-54,25,-16,97,119,430,-121,547,497,82,184,783,1311,285,147,167,-5,914,-456,1159,859,-286,806,-8,538,949,-442,14,6698,4120,-58,324,72,1865,26,-201,7118,119,139,2829,20,55,7531,7632,1183,-1315,51,158,1045,-165,-35,-1589,-93,-48,395,267,2730,-213,1296,29,-536,682,145,691,191,378,45,537,432,1299,989,-320,-216,115,-26,215,13537,905,172,1184,17,176,-226,119,130,246,26,63,60,-20,-30,-91,-43,488,1,504,391,-763,172,149,341,788,21210,13771,598,396,245,14476,10882,701,2762,-325,-67,346,-68,229,-14,108,28,349,61,273,384,-306,-1827,1582,185,511,-125,389,-37,793,329,36,191,-37,ALL

-139,-73,-1,283,-264,-400,-330,-168,101,74,19,-743,-239,-83,182,164,-141,-423,11038,37,134,-161,-21,-180,18,-120,-65,97,15,-49,-330,-41,-772,-259,-192,-219,116,433,615,115,1518,19448,13568,18112,17926,20668,16959,513,153,285,2215,3824,655,3187,86,301,530,185,418,263,21,250,43,-103,169,219,2043,188,756,-812,-700,249,-242,-369,-14,-98,131,431,941,-95,328,1215,53,-81,20,215,104,1656,739,37,781,182,944,759,219,-87,13,595,142,42,125,-19,180,224,-638,0,5198,533,-1029,387,36,33,128,-10,-887,88,199,348,71,-27,-5,-71,-45,1152,-83,-829,-50,-12,117,372,480,485,21,92,62,647,119,178,866,1466,17,43,21,362,65,453,95,635,58,-239,548,139,243,1055,611,-49,749,-108,829,-415,2072,87,2629,287,94,87,432,593,1420,782,2304,82,334,58,515,641,166,95,23,249,3649,399,-155,75,103,34,-36,-177,-1695,-330,2925,22,21,-297,1004,1732,68,90,13,977,113,951,44,86,12,-134,138,3367,185,1352,372,-218,-10,121,6886,-803,346,1778,-145,860,823,-56,102,87,-3,15527,-207,1239,411,32,-4,757,1210,739,82,-25,294,498,1962,824,6088,574,3286,7,26,-161,-52,176,754,601,-33,1487,425,45,344,-32,503,14,708,-63,3874,2426,-771,573,-174,-30,56,-1172,-82,76,-268,-13,331,512,1656,310,224,-1,-722,-70,-83,616,10357,227,-13,85,77,705,663,-33,18420,2941,2103,-144,714,436,239,285,507,321,209,377,247,15,768,-14,171,3872,258,-8,-165,660,-59,108,726,-51,142,29,-17,13,486,2185,2474,2361,271,490,1078,572,149,469,1967,2224,906,387,102,349,-192,821,1598,524,112,658,998,479,-37,44,1002,183,18,1162,256,91,6944,413,437,197,3390,196,-1,-32,-1723,687,675,3686,71,318,-59,1604,1085,1939,663,-219,148,412,2753,551,316,787,536,86,190,4,337,2956,1595,1498,-952,370,153,385,-15,-26,174,-277,-32,631,5,839,846,459,262,555,958,102,112,413,337,-284,-112,-240,536,2558,-63,3,501,210,642,16,27,227,-36,-34,837,1028,345,29,936,236,548,142,1486,131,-104,-634,131,465,588,247,300,-45,1837,171,521,77,31,-300,118,-202,204,1120,507,111,1007,671,16,-509,1676,-298,410,394,129,95,1213,6862,-233,0,-79,4,-87,316,-7,-115,176,24,687,-105,396,-28,-148,319,146,-43,1012,256,7,290,21,30,1151,1550,15,409,146,217,101,236,234,555,334,666,-88,-197,525,2133,-921,1107,299,32,1401,-65,-353,234,25,102,-622,59,1709,1932,109,738,151,515,428,110,-548,794,453,724,524,71,367,11557,300,831,480,1701,169,476,1000,251,234,1359,16420,1096,220,70,416,-855,0,562,-60,350,91,322,4021,1479,249,2,450,-7,-16,8,17544,153,7,359,52,23095,220,-1684,2236,-366,150,105,264,660,437,158,161,37,1197,3,-404,767,33,1536,248,807,492,1169,286,225,229,308,-268,698,62,538,299,8,119,49,96,-21,957,633,457,233,-1225,146,85,804,119,98,38,321,276,1102,-13,401,808,577,2988,253,49,-20,208,286,142,2267,350,369,87,194,588,252,-139,165,-15,1162,285,675,243,-25,57,1365,253,596,1489,587,-320,-18,50,1567,127,540,35,183,-10,370,94,-42,197,623,643,1502,850,2554,-588,-9,594,385,584,1108,-68,1214,566,398,534,18,62,155,208,-152,197,-108,-121,-352,634,214,1002,270,207,270,197,140,242,511,-45,-68,117,161,195,-550,-50,-195,444,313,104,1290,292,73,467,-82,73,105,307,169,138,269,252,1833,273,252,-2222,399,-34,18,10,1359,155,1140,-16,135,1100,176,148,-16,357,158,870,-174,91,789,124,9740,112,148,352,939,1490,-171,115,757,-70,-12,383,198,173,588,-104,-38,414,-849,-21,117,-85,1062,-121,1657,430,70,-49,3622,224,153,-43,491,629,13,5457,42,512,17,-21,-20,21,150,2138,-84,526,182,107,1804,541,78,-104,3283,1563,284,-20,606,-146,2890,997,625,193,456,199,-36,-43,20187,944,117,2698,1081,1205,528,344,269,1419,-391,-2115,683,-224,-997,-451,-1251,-351,-46,-365,278,662,4511,880,397,-9,-275,602,898,-504,452,39,68,223,-9,478,442,-394,-93,679,-99,104,1769,188,65,-91,-329,345,-535,91,469,-187,-224,-169,-62,-338,256,-65,826,-36,189,-155,2424,-14,205,296,1696,23566,731,36,729,2334,-298,378,-438,12458,27,-114,98,78,-107,124,497,351,20221,263,12,50,210,388,-94,-142,46,-476,15610,-117,-90,404,-91,1508,22408,49,-759,79,110,136,32,413,-451,1846,1074,-168,-11,68,7832,-28,1302,207,21103,1081,410,654,606,229,380,189,-77,594,130,-124,10080,-97,184,109,-21,123,454,226,-987,-235,-659,188,95,27,-197,37,24,-494,372,778,-160,-592,376,1844,5,-202,4,378,402,677,314,134,650,15,-67,-36,93,77,21,352,159,131,-201,14,136,553,11,124,-71,578,10,3045,-195,-329,25285,-87,840,430,288,418,-191,-146,-70,14,-164,-340,373,12850,101,346,85,388,-309,299,842,199,-21,-4,-128,373,-241,-3276,15296,333,135,-404,5058,77,135,-40,15210,-356,917,187,627,-135,-253,-221,345,209,354,-136,378,-343,215,289,62,194,190,-808,-28,429,521,178,66,219,-14,-1150,167,513,2527,923,2550,337,208,-63,-212,189,1533,211,609,118,12826,-169,537,1096,650,-241,59,74,5137,1250,655,319,1751,219,26,197,10249,43,2320,311,458,390,409,166,-113,176,-36,67,217,-1136,1813,162,508,-7,151,15997,4000,313,-774,1346,422,-206,418,398,489,1940,4069,-65,89,-9,-79,795,334,3003,389,3,795,-10,8334,413,-26,278,-96,-121,-105,-172,52,-58,-101,-67,927,1170,228,824,0,-8,237,-1,184,48,2805,100,398,1187,79,5,-26,51,-12,-116,-8,-43,1030,-48,23,179,93,486,187,429,1275,548,3048,77,317,-51,350,259,129,385,-129,-54,-32,-249,1263,19,125,26,115,-340,82,113,-32,2197,327,-970,175,66,158,125,-459,291,-394,2959,-65,7,-259,315,-213,157,-29,-320,397,701,-16,-1235,-182,-1487,17636,11126,133,-59,-323,158,285,9,185,80,-374,91,294,28,-318,-16,62,4802,-467,361,314,65,18,51,2148,18,947,2972,23,36,-12,1564,97,28,133,760,2283,235,100,-20,-98,56,60,109,1631,60,1258,64,472,-89,-286,-224,-19,82,139,2393,-35,841,4,120,891,1280,142,161,1266,-46,722,15076,-36,995,-84,251,3509,32,732,80,373,-19,168,32,18,932,329,-32,31,-47,118,1217,482,322,658,-89,-518,728,655,193,996,1752,144,855,116,-299,494,29,-12,229,-168,314,180,343,3301,28,355,101,-1815,86,-611,-435,437,-2244,-43,1279,134,50,1299,-12,114,39,368,151,2853,-33,299,108,43,1528,390,1758,-10,-130,652,89,141,1070,-197,263,162,2605,17275,29,3155,7260,-55,-2,4644,184,886,526,1417,1752,1221,71,37,35,0,1212,43,611,100,43,187,65,6765,344,-160,230,44,206,1948,-614,-3,2996,153,-896,410,1330,151,-171,12,59,-177,74,-1003,-180,55,1070,-791,937,976,7772,267,1802,20,-213,-13,362,70,1623,234,-431,-148,13116,109,-767,68,3,-139,115,-512,99,-35,-14,97,491,715,1169,575,1034,-22,34,147,533,-1109,437,671,-98,-16,-12,-52,-671,364,923,-54,-225,132,9,41,43,119,51,160,2475,297,-529,-144,-438,-41,354,1337,200,167,655,209,-6,-270,89,87,-15,1319,91,581,-36,75,-557,183,13,-20,273,589,-1,80,57,57,50,-78,-464,2961,154,64,328,-30,64,60,238,149,200,115,886,339,3244,473,877,1185,72,-106,-55,2104,32,562,171,402,-167,987,605,69,109,25,76,359,1277,552,807,26,220,269,1425,144,293,21492,792,127,-145,-80,402,0,133,160,-20,55,946,829,0,482,-30,101,-180,18,116,389,25,1083,692,71,107,377,9,-40,350,571,-150,-83,97,566,219,350,-63,208,-355,143,-45,419,-318,-99,-725,-24,-28,-13,0,-10,-515,482,-994,141,349,5,-141,-299,219,-43,137,259,653,653,1134,-21,472,-103,316,181,388,268,14,135,761,-74,-145,495,43,2893,-48,25,17,1276,67,217,-84,5605,61,387,1127,3479,578,247,18,-113,7,310,502,-180,133,56,-92,384,-132,-19,-767,-751,205,-259,87,111,103,1471,-114,85,-113,-249,138,373,-129,28,1189,17348,244,-206,14924,31,15,72,-526,-14,441,54,1627,265,127,82,-283,394,-500,372,4490,9456,278,194,638,-231,29,1870,131,44,494,10954,286,-231,12913,329,-654,329,185,-39,71,84,72,-127,307,-386,1629,-687,238,-16,80,76,52,-41,43,1293,285,0,327,845,759,54,-156,-985,1646,-99,430,851,119,-81,-944,502,624,10455,198,-101,230,-223,-840,185,-67,-27,59,128,-24,-9,40,233,-329,-197,17650,133,23952,16712,21825,83,-147,25,30,-598,244,1266,14069,106,0,5085,-29,2171,-662,205,-81,1007,1331,-100,176,100,74,1357,205,59,2580,-339,-567,142,-49,1858,-150,276,752,4497,49,2421,132,50,336,53,11799,622,2610,317,680,217,-196,-183,153,1359,275,-101,639,4107,21,131,1594,557,339,1754,811,379,609,358,282,101,553,39,-25,-369,6073,-32,14183,948,97,22,-416,-156,1243,156,237,160,-735,56,122,128,184,8521,159,24,87,21,74,343,192,76,-124,32,297,-194,-48,121,315,10565,167,287,128,-278,11,101,45,-190,-87,1358,564,-300,50,84,-302,245,-40,36,1333,359,-84,-388,244,180,2221,27,239,186,38,6,856,0,39,83,-192,623,511,130,238,95,49,-187,76,193,224,-4,273,5569,1230,2983,-409,157,33,76,428,3021,429,18002,805,-910,8389,550,37,19,184,-699,261,-570,313,135,3919,306,691,562,59,-164,4830,81,-42,251,822,570,781,-220,10,463,1048,2673,-239,5318,6041,607,87,524,-61,-22,1380,755,223,2392,205,34,82,114,261,1845,382,174,971,604,225,6,-99,115,-194,17,238,519,72,109,954,68,3794,1129,174,376,422,98,184,2741,124,55,1781,53,4,833,223,0,64,134,123,-116,146,318,260,852,39,1283,275,-122,37,555,318,792,183,209,13,39,42,705,-360,399,143,-191,100,200,-28,-383,1265,126,2171,-360,-312,794,79,2507,1603,-233,498,406,267,21,-396,438,-119,4008,35,52,14463,662,-84,129,270,205,-538,5,-48,14,-228,-473,418,85,43,519,142,55,-667,-122,-75,-95,34,156,-378,40,-320,101,109,-65,980,599,20027,5821,544,0,42,406,4,-185,160,10,135,514,27,-82,318,73,197,-36,3072,423,-374,67,7085,-101,-3,-105,-79,219,2325,-61,988,451,606,-105,1506,286,-617,1260,-6,679,690,-3,77,157,-113,3,7739,33,1121,-57,161,-32,782,-272,491,511,79,-66,186,32,804,-399,120,1805,655,-166,13342,-2218,1416,358,-7,311,111,1276,611,272,182,-889,280,199,2,48,-607,-69,557,-150,9,-3,232,43,740,387,1063,6084,8229,135,-10,98,143,-227,-316,-62,241,90,168,258,2149,-187,101,62,15,26,537,87,-1073,57,-51,1790,330,68,-697,102,96,64,563,-107,-14,753,29,-329,675,234,-235,163,-55,114,96,592,-15,-49,164,19729,-152,490,1269,-47,515,109,1122,109,593,469,-43,-2034,210,1607,368,434,123,329,298,130,-28,2088,49,24,21939,20,120,-352,227,299,477,20,-11,399,1109,76,53,635,224,-224,1202,137,-1431,68,-265,-250,66,1006,-43,-18,48,5401,-134,-65,66,17789,5134,-103,368,65,532,12,-9,452,660,7503,-28,-133,93,567,2300,52,153,689,-245,19,-1068,49,213,-593,65,91,585,45,291,379,-65,1522,-281,2137,266,1763,384,-22,275,1919,120,197,-59,-153,-512,393,-202,250,65,311,-85,577,-115,1056,1405,653,-482,814,504,209,413,419,1549,2700,364,306,134,-358,255,400,62,155,921,479,83,82,631,143,713,145,190,65,236,1298,96,15,-23,-918,208,4563,1020,-419,943,2491,-26,1049,-176,95,68,298,598,413,1054,1876,348,107,267,109,-84,-152,-377,368,-310,636,51,148,-271,771,113,-83,10,3305,3212,468,249,-142,11,104,958,512,-694,155,-284,167,-3,385,653,160,107,-2,-66,383,-41,-10,-30,-24,560,309,194,-51,346,576,103,-2482,78,114,257,1797,38,152,61,552,905,2986,406,-29,759,59,445,89,-39,454,627,87,33,-38,-294,-122,196,-153,358,-124,98,258,2501,-225,472,0,124,1203,0,2174,116,674,318,193,156,66,416,-379,234,-7,1722,72,-5,98,-317,194,276,-634,1835,88,-29,207,-90,203,80,334,301,-302,507,256,308,-84,32,123,55,131,227,48,15373,517,32,-565,187,173,-131,-11,1526,49,-344,169,139,268,-102,33,219,95,-103,-115,196,-175,37,1624,-11,926,-56,70,-420,-90,5,743,-588,81,66,-219,372,-210,813,512,-798,-79,438,137,292,2629,389,438,109,-194,-335,1172,-319,-28,1621,716,56,-130,191,383,38,116,1528,-236,80,198,-85,357,-203,519,-49,1140,225,638,62,180,5941,678,1753,-443,715,219,188,-128,-15,1667,33,131,1138,-668,252,125,-884,499,-283,267,270,695,235,9,345,-31,66,21,-391,-12,122,-66,-113,42,133,29,151,-289,395,153,82,491,658,-31,977,895,472,-237,207,-151,796,1011,2,71,128,-18,651,37,245,-24,579,370,1210,27,532,416,-88,80,-829,270,456,610,441,84,46,-31,130,464,1011,-9,2364,-6,-37,6639,-180,381,159,289,43,219,-527,434,236,43,-1026,-370,375,98,244,104,689,515,-37,-67,121,337,104,321,47,810,216,502,-33,328,300,105,277,1344,370,205,884,21,147,917,4090,987,351,375,80,-1030,17462,734,3784,-1246,-254,1415,212,131,62,25,725,2,311,354,-210,285,836,195,124,75,-21,358,212,1834,14,527,12,114,-218,1675,18656,13457,134,32,-146,186,178,69,855,32,-193,0,116,70,77,252,39,236,-72,196,45,276,381,-24,23,68,1125,849,3,426,-21,758,-12,53,-27,371,574,10296,30,-160,16698,20960,20593,14953,15360,18006,10263,575,1048,115,-91,725,208,62,806,248,236,-506,-232,907,522,-67,172,523,358,122,-144,535,39,48,5,360,149,335,794,-61,252,-81,-42,-131,-13,-134,299,12,-201,-212,-252,-761,267,250,-97,136,934,-277,104,-47,1554,453,388,-603,0,540,-369,43,79,331,800,133,63,269,531,78,23,298,52,-49,129,18,-70,-10,141,-54,427,143,198,-274,147,-531,911,16,72,348,369,923,-831,576,1624,306,135,-60,-1689,477,114,221,52,63,616,34,-21,1006,684,-523,1602,-166,-66,178,-43,111,400,747,7,98,1849,48,406,163,374,-125,338,263,221,-30,372,-65,369,65,217,3504,473,1991,-1027,17,119,-77,-45,570,143,-186,65,-165,503,249,688,36,624,555,10632,-148,-224,1332,845,-28,37,17,288,94,-444,189,357,-61,-293,246,164,30,16,1,301,22,13,-426,-24,317,-3,-240,-60,45,-124,-89,-42,-73,100,922,-21,1789,322,-615,166,597,134,416,-153,1277,29,204,-23,6849,43,548,712,503,62,853,-252,15,110,289,59,784,129,2965,-47,129,717,93,-45,69,0,131,-34,203,456,-137,155,607,221,223,186,-4,237,-204,-95,420,501,1732,235,48,-56,144,12,-107,109,84,-132,198,-240,55,560,660,-33,1002,-54,-348,889,-73,1361,59,190,112,-140,-600,35,552,1453,-14,-87,442,-279,-72,190,447,193,519,1849,-125,192,104,64,-35,-54,502,390,78,1445,-1572,540,-383,72,-218,-15,633,141,45,452,-129,45,58,-60,-40,1985,422,207,8,1018,378,605,239,47,1277,-87,436,480,-59,121,-27,837,-35,264,-6,2,143,-8,737,2250,510,351,169,-28,0,75,-41,1407,328,-760,62,344,1638,-65,65,32,632,2099,408,726,-162,-68,534,-619,-81,2,108,351,116,-19,-756,417,814,1188,21,21,-540,-743,1314,-163,181,631,-50,29,234,189,36,712,242,160,807,1003,286,2317,226,-1,99,-724,-799,20,194,53,-257,99,-35,-144,-139,-199,-103,863,272,1094,234,-219,1181,344,107,714,109,29,21,116,-11,-325,253,744,502,4,28,248,-317,65,152,792,-291,253,914,-47,56,114,-60,219,555,719,4231,233,5314,125,56,-4,1332,1131,1522,175,823,12,180,90,2193,-58,104,420,146,512,1886,340,42,2998,1379,-82,70,291,-10,-306,18,-2,1447,66,288,482,447,654,594,1382,-485,348,-188,321,-649,175,-26,403,311,1225,489,1378,614,-395,-286,154,92,-811,1491,-272,58,1037,664,620,-115,-18,395,99,8,126,127,4,28,1456,392,408,701,115,210,219,19697,-135,1122,97,251,495,1062,-287,700,7,-111,3975,163,14,978,455,-10,788,614,283,23,-41,490,162,2294,-44,270,1344,238,143,4614,280,472,757,932,243,805,2271,98,732,63,896,-16,484,170,399,-30,3930,219,-1322,843,1144,-329,-10,141,19,1184,492,164,-471,184,864,-44,88,-47,264,-930,-57,55,341,-284,2136,-265,559,-138,-77,46,84,160,-242,251,60,47,1839,-9,110,-52,-5,319,-87,175,354,137,124,-106,-4,185,854,201,2051,189,554,410,-92,1230,86,-92,21,206,-146,133,-241,3000,-429,331,93,466,77,1281,158,8,695,19,188,-77,100,674,441,726,262,75,67,178,-96,732,23,89,-117,13271,722,276,110,53,376,-162,64,711,235,-29,-61,25,291,-66,861,335,561,-44,153,121,84,111,119,204,15,-41,263,522,-718,-76,531,39,324,25,364,-299,197,-942,-54,-233,3347,112,235,91,87,611,-190,549,37,181,39,-44,31,-36,516,1306,36,259,87,183,-18,49,16,-1931,1306,-288,-347,111,2807,-92,27,-33,-51,74,-350,-761,0,228,647,294,-10,105,98,-102,636,354,1679,-219,-123,987,25,284,-36,-1,-189,20,-50,-166,886,930,-66,48,15,7,-188,1044,-33,1175,291,85,-26,72,357,377,333,-32,223,140,-108,-3,369,1022,214,229,74,43,45,357,-93,-17,674,754,987,749,-1049,109,21,179,47,1052,-20,2162,57,183,804,71,131,494,-210,1,-486,1,1063,-146,323,-62,-22,-31,2020,138,92,463,342,33,275,-27,345,84,806,563,-44,20,80,253,185,1516,341,-43,171,122,1118,255,501,-204,422,1144,395,-266,1279,178,1294,17,217,23,-250,131,442,-446,-81,47,84,157,219,147,798,1632,232,324,-19,356,2435,1835,27,-193,1319,151,247,38,175,-326,-352,237,34,32,-63,235,14,123,72,798,-260,12,119,145,-6,219,-60,6372,127,162,-100,437,-27,266,788,440,595,828,146,737,-36,-37,-12,267,919,122,-151,837,93,833,-278,1071,-82,106,127,697,850,477,307,1238,-40,708,-349,154,9660,335,1863,303,-105,643,-80,2241,590,782,-745,386,400,238,1531,34,0,511,153,-274,-42,86,-117,-26,106,45,-24,134,460,138,482,-73,209,111,46,578,896,690,95,533,401,273,259,-82,76,1664,363,410,-62,-59,109,183,-94,1186,195,0,26,186,3,1389,-48,88,280,-48,51,30,3,-19,65,-19,28,241,605,496,-70,-27,58,-5,209,-96,946,408,-122,-21,28,-106,491,-114,808,221,-21,584,119,529,1059,305,389,-52,185,827,-202,655,139,374,146,140,383,-76,276,1275,-68,123,-510,-29,-1410,25,-49,317,-8,167,118,-43,-348,-101,477,404,2407,291,237,-403,140,692,-580,-135,598,-19,-17,-76,-183,764,-24,290,303,370,103,97,190,1691,351,-16,123,42,235,229,880,101,42,-567,592,896,523,232,214,-158,41,395,652,63,-169,224,-65,327,228,49,72,-21,-383,767,-32,802,-170,285,2371,751,113,233,-183,6,191,604,-320,-643,568,30,-48,35,-131,64,428,2015,-152,1308,88,21,700,818,609,169,54,157,541,30,499,30,397,1,1169,62,311,241,-578,43,5018,836,112,300,183,302,10,-271,2,-8,395,140,692,56,747,178,442,40,33,-6,605,44,5853,391,-87,103,1664,-20,98,-206,643,3419,1112,-74,263,3794,410,-520,4951,57,58,248,-47,41,393,221,54,-38,93,331,-48,121,2175,78,93,432,-2,6,53,776,65,6754,-899,5615,-32,167,78,-21,7657,66,124,-96,-556,-29,-43,2238,1072,223,298,6881,-96,2925,49,65,-217,745,27,509,117,97,237,428,487,1538,-1188,22493,664,857,33,488,-19,7662,58,1395,2496,39,342,410,106,395,146,356,885,-114,-10,1104,88,0,142,-418,1462,346,306,565,-23,11,3229,-1036,747,-27,121,34,0,900,11,-328,151,0,485,-83,75,37,177,16862,-48,116,52,398,410,2942,85,633,329,21,-17,372,-83,-297,204,311,114,4,72,263,2671,38,253,4851,14,77,-220,541,-613,23,31,605,423,43,325,3202,65,417,103,892,799,2886,-76,6125,-141,184,406,1319,678,4960,622,-105,35,233,912,468,54,279,384,146,879,-49,-229,185,10,8548,902,-54,-383,166,6798,262,42,860,1092,257,-1906,-101,5601,59,277,219,18441,-63,104,21199,3312,-328,1459,-20,351,180,2874,-109,1802,355,17,3,-889,1618,63,353,43,3460,474,-101,24045,250,89,1405,264,38,-187,1,53,-388,-188,11970,2774,-59,116,-106,17,-19,-55,154,-482,-92,78,237,-334,15,-104,-73,219,120,421,-114,267,397,-284,540,224,50,258,-7,-72,1416,-149,12714,1709,291,-24,10842,316,-285,816,123,-604,-277,13586,329,-168,-592,-38,65,-90,497,1012,171,-30,767,-156,203,351,-29,31,30,113,285,199,394,53,20,182,1631,-248,12910,2392,-24,-233,440,96,15047,279,1552,183,147,3072,1846,-151,274,-279,65,465,42,21146,13550,-2,191,-184,265,2057,1087,718,508,-170,10783,-115,-76,0,76,-97,91,726,850,9,-492,3,53,-116,-423,-140,83,165,3424,673,72,-1,-153,126,72,125,-285,183,-617,-48,8952,215,2182,2001,4999,953,2651,68,168,21,1914,7655,753,38,130,1170,364,292,-304,329,-35,242,416,2427,64,329,667,123,874,768,60,2225,22,1074,2336,2908,610,739,18299,656,-185,39,77,193,108,-499,371,675,-48,151,20867,162,176,219,31,35,62,899,487,311,13,15,823,254,336,472,1212,1600,-159,-175,60,7944,0,78,3,70,-11,-41,-155,248,84,42,-48,11,347,502,-13,790,-181,429,-1194,-2,35,145,257,672,637,612,1097,537,498,247,126,161,218,20,95,122,874,1,-167,42,748,131,23042,-192,-746,78,294,449,194,1256,-28,989,-221,204,134,47,6021,-181,955,41,324,210,425,18,94,209,-125,-434,350,362,21055,12421,1273,2196,4081,246,1005,2268,511,555,2745,585,356,801,201,-90,1829,186,24,380,79,116,5229,186,45,605,-7,-179,4481,625,1085,162,3294,-203,343,133,380,184,713,211,-500,-202,569,56,675,16711,-160,-2,0,79,869,-8,1694,1184,-86,290,229,98,268,349,1058,483,387,2755,600,78,92,521,395,1710,627,89,555,350,-26,146,337,-19,2189,-232,48,370,1825,91,292,146,40,216,-16,345,-103,190,-61,843,427,34,-80,-112,-10,639,237,1652,1610,839,1188,21,77,89,-101,-140,-197,407,2216,-66,66,1,338,-403,321,-157,7993,-58,-87,657,-104,-43,471,306,-241,103,215,6,3847,176,211,24,43,10824,285,133,319,47,11891,680,519,-141,-302,-187,2537,-179,594,681,145,-91,30,339,100,76,92,193,1607,2254,498,-198,241,219,340,1028,1064,1131,14512,779,8988,746,360,216,416,542,97,191,-1190,-87,0,67,137,2569,70,67,113,-9,-19,-3,523,-21,79,993,386,-167,-16,-60,1451,2698,-129,18,113,-13,125,-43,-77,127,1068,-52,286,1536,253,400,-205,495,108,60,102,167,66,-80,410,578,59,-15,43,47,27,-517,-42,186,-42,72,-85,44,77,-345,397,1183,618,153,39,490,-115,533,434,586,124,121,65,-62,-45,-16,350,674,1124,38,1164,642,-140,-112,93,42,169,292,38,-120,34,-23,1499,44,-400,-203,271,336,17,-94,263,3220,195,-629,-1,-236,471,43,596,168,1014,2,430,294,76,-126,-329,5,520,420,-17,274,-70,60,-144,-50,-117,41,1026,128,1045,-141,2453,-34,241,771,12,-28,392,639,125,603,181,285,-86,285,459,11,248,108,1694,563,-83,-571,17,570,-612,-14,419,269,129,1050,-274,246,63,-56,-174,717,658,181,-48,76,-994,-17,42,-13,-199,12,11446,-164,510,258,193,-15,-180,307,-222,218,452,1073,65,510,221,2121,359,-162,-136,187,1046,267,28,21,127,1691,644,629,538,-150,488,-75,2648,113,509,44,57,-665,5,101,765,1360,1843,79,20,758,61,642,650,241,64,59,160,21,727,98,637,1065,-239,107,60,-1984,228,446,329,379,765,-231,-314,-544,447,24,875,732,1031,66,-129,251,317,1313,289,176,463,-617,-412,-102,-13,-22,2231,37,46,1925,2651,-166,11,73,9601,2460,-39,96,-96,-139,2092,2949,21,254,307,6,36,109,9,1555,239,109,66,91,75,-77,21,174,-562,316,-40,323,42,1373,35,162,276,60,167,687,-62,351,-84,992,153,254,-65,475,1484,226,-337,81,441,-34,132,109,-15,216,-342,56,1333,-236,240,-523,-28,307,360,-30,-4,92,349,263,-91,-297,56,86,160,979,193,-56,39,97,14,-128,2,58,46,25,17,-186,703,431,-84,56,11,166,444,-564,93,1022,-173,537,536,-172,169,-329,-324,337,143,-21,598,191,93,238,677,-21,1089,-4,157,2,773,-769,-13,-150,-7,216,14570,1644,-499,1692,1065,-7,-237,499,148,140,-265,38,27,-228,-251,-145,351,3141,-139,31,-12,2,366,-346,222,624,43,26,55,1146,1582,1043,69,166,70,72,27,184,10125,518,37,102,75,-43,15157,1266,22,11636,655,20,-460,134,-19,252,9,54,2989,136,204,430,270,2541,530,11,1875,131,-223,242,70,24,734,120,2723,349,144,-414,544,112,-481,558,4510,381,1767,-194,78,34,-42,-173,114,-143,626,104,880,1315,91,833,315,-1574,233,-19,69,240,35,72,97,-7,47,542,-96,304,18588,1310,-68,-10,0,43,1100,-239,526,-235,-213,1732,39,-17,393,3388,1188,624,536,453,136,14,365,2015,451,-153,344,-176,-464,-53,-31,15019,-80,1443,1302,-666,366,-197,65,177,-6,-197,91,101,-168,-135,-145,-17,159,-37,-431,-38,57,-878,-43,-906,1,285,91,-735,294,13285,-241,506,94,-40,649,147,29,14011,3141,197,447,282,-190,2230,876,367,372,-135,847,371,807,163,3592,373,539,140,56,-109,95,124,780,-412,33,193,33,66,1606,158,1447,-419,49,99,126,17,344,376,36,0,1127,-146,488,89,3,56,1675,-324,37,-94,135,103,244,86,547,-132,529,-66,44,17,363,-44,0,917,1584,416,41,-114,170,501,18931,-58,594,456,217,-333,1034,248,-130,936,248,13,2199,221,-34,-85,55,-277,-229,-62,312,-7,-17,-70,2014,0,-88,82,366,279,22,852,313,91,20,162,-117,199,16,24,43,214,-88,331,507,-13,-571,50,89,140,-483,75,345,4588,5115,-8,443,-65,263,65,-183,316,40,6,0,34,-6,95,23,88,-408,50,85,56,-7,183,269,482,58,161,1988,-120,447,169,52,255,-116,-26,50,178,1447,63,176,71,272,27,35,111,0,659,1162,-37,757,545,55,-19,260,998,186,-101,318,32,-61,228,1351,-98,-52,373,131,112,88,3,7,4202,-1,-153,-73,1170,459,-142,-31,284,13,102,90,-73,90,2064,66,235,146,7,5648,406,36,-51,-6,12,-15,208,-25,0,-17,-1549,391,257,2601,81,404,190,84,175,126,372,1820,53,105,1435,206,40,2724,733,1338,-14,65,50,1197,22,20,2649,401,-263,-38,-62,-40,81,21,-8,141,-21,34,11,-263,1920,114,-51,-235,-166,1749,25240,-80,-182,118,-120,-63,8,-361,-5,-53,1033,175,240,70,2033,299,3684,-30,752,128,-75,-63,0,46,713,19,78,-592,-21,494,840,-78,1,511,1217,1439,3753,915,549,6,175,-2822,434,-43,-29,4090,-64,604,45,329,283,471,299,635,-33,21863,492,-16,27,701,396,28,344,-241,325,-25,39,252,308,-75,-313,1230,2320,62,320,-141,-53,-64,-483,175,-242,-171,76,57,147,138,822,59,53,144,282,-170,10,249,-22,324,117,307,-164,815,356,50,1001,39,-13,147,2,1,-178,-46,334,0,23,-407,11476,65,5,46,895,848,20,-117,913,688,300,309,-117,2653,1736,1803,1980,-464,3045,-127,-23,6774,144,101,71,229,-1374,29288,198,1542,159,305,0,57,405,62,813,181,-87,-41,380,591,39,3567,952,2627,401,247,-116,63,380,1244,-323,-94,-67,54,81,-103,43,-110,-86,230,2683,647,-429,-312,15,9,309,23,276,55,82,128,434,178,-131,2094,-65,-123,-283,-252,1517,999,302,-139,-356,5356,15,9868,16964,-411,523,117,6070,22665,1711,-105,-616,183,329,-140,477,102,8,12,680,18688,18421,34,31,-26,-10,99,-412,-12,155,151,117,215,1094,406,-372,-17,14,-353,-665,300,21,-219,175,73,43,-720,431,107,-219,-246,-19,74,521,-301,48,-8,-4,38,-60,9,-282,-20,-775,1118,51,454,702,180,-185,55,808,-465,456,67,174,-47,-33,357,8,-90,-91,83,-534,-126,62,393,386,2769,11742,2324,14719,-622,39,-5,168,21,100,404,-201,7,-122,152,54,356,-201,144,309,242,716,-141,-309,91,4069,87,840,106,570,58,87,-150,330,9644,83,3,162,508,-897,520,-432,260,35,-100,195,166,17,144,218,2427,1175,223,313,195,219,22,-26,-87,-11,-29,-3297,239,279,-354,112,158,-697,462,-27,10,-428,-511,18,648,879,1048,1083,45,154,-550,-57,-141,617,137,-100,790,121,1245,974,629,415,311,56,1043,105,309,162,-576,198,208,372,4,1451,242,50,36,297,-17,1092,221,345,176,-156,68,-276,-294,-577,408,-26,-778,433,66,-206,-65,357,631,15643,286,-290,21319,-77,5,-17,-110,1353,5768,40,-1278,5031,166,132,7162,4549,4837,153,1630,17,-91,58,39,-151,-26,165,47,-127,-1379,-135,-17,703,6035,339,-19,651,842,-88,203,-799,-35,919,19,-116,0,60,-185,-94,350,389,63,-107,253,39,21,332,724,-606,204,-133,491,1835,279,1080,-43,2020,823,333,249,-79,5953,1932,1431,12824,22321,26,80,146,-191,-107,-158,908,210,829,-3,-55,44,-28,310,132,249,-880,285,40,44,75,227,324,329,12,297,222,19962,649,48,-31,104,-96,372,70,151,205,59,-473,-490,258,392,540,110,484,1098,119,-508,887,20,5003,548,64,-230,72,-1165,-130,382,78,2157,137,129,1225,3,-88,0,209,-189,315,57,-12,47,239,1332,242,72,409,140,131,-287,381,956,-66,28,-153,126,-80,21,837,-23,1161,234,6,-105,-392,535,303,436,-784,-329,-17,-728,40,11,1197,-257,1261,272,227,-46,-6,320,86,203,-25,64,-87,83,65,-494,569,106,-305,520,504,586,-204,1342,1041,594,87,76,271,549,242,710,-342,24,1013,106,0,69,1131,972,79,700,60,32,-87,-171,-320,-670,296,60,171,-86,-25,-110,155,6747,4,-3177,2590,80,-3,171,-161,810,1585,6169,276,128,1213,273,-171,-541,-65,175,-253,251,6638,2066,21084,111,41,13249,2120,242,109,-277,15,491,56,2134,-122,-631,-26,2916,384,19,-25,2062,5345,132,-57,-607,-81,527,743,126,13566,-36,-143,1107,44,-36,833,161,42,-166,-432,-121,-9,441,87,4452,575,9343,38,286,-31,36,-20,-70,2077,557,-48,7691,1399,92,2163,-534,-18,3766,-89,83,-87,-773,5636,8,269,650,210,-382,958,-33,-1070,7,165,-128,598,315,-489,1279,359,1391,3426,-640,-137,962,794,279,-47,107,45,4017,2200,-177,-47,138,191,442,435,49,1126,286,1923,196,-89,389,-3,31,-881,102,-179,-58,716,111,-112,-1571,381,1659,72,-43,346,828,167,-380,62,350,100,420,1612,183,-10,1073,8499,-37,321,147,-65,18,-418,309,467,246,87,31,497,1157,129,18,1338,108,275,1144,58,60,774,472,-82,168,182,125,55,-14,4858,3298,329,219,-574,37,-201,1646,109,-87,1718,20,17,-151,701,418,291,265,-581,-380,-150,1614,-422,9,3780,336,162,27,812,41,473,364,1642,322,241,76,105,651,-102,85,-385,107,25,10026,19,-30,416,-69,-7,1096,437,831,-46,84,952,-290,2779,156,157,164,209,-5,382,-21,794,70,2861,-42,553,834,1105,-60,79,175,-234,-16,-10,452,-61,371,187,714,269,314,372,355,207,216,-97,81,-153,-480,55,275,57,252,101,338,193,652,400,461,298,-131,86,166,183,0,200,-588,680,-8,8200,9020,-462,-128,899,4103,48,13660,135,-20,180,153,207,-45,82,167,285,1039,305,229,467,41,-208,24,-3,-186,165,-36,-51,1309,577,-205,-224,-367,153,-11,304,325,139,856,90,-81,83,218,126,-13,-87,-84,-35,871,-240,54,171,5871,-1018,727,-315,667,288,545,-84,330,-386,-66,148,-15,149,497,1467,-195,1193,1079,813,-80,-1466,-168,27,-6,-252,-17,1475,31,169,363,-374,112,-234,4,219,-939,1044,513,259,-146,1181,-884,26,90,246,99,246,559,287,347,785,2062,180,364,22,-25,26,238,-137,-873,290,-420,121,17262,1439,23,1,83,179,-37,142,2533,126,338,872,3198,7,-429,383,349,-217,287,65,-43,219,1775,269,1297,-307,26,224,108,51,460,377,12791,-1081,42,5,593,443,7041,11569,48,-18,759,-44,4411,274,-31,179,-1747,329,-215,1092,233,1369,39,3290,87,-196,-581,-482,160,307,1708,-41,99,178,-44,391,-349,383,-174,589,-29,-686,-1008,612,-9,-296,-59,-289,-208,30,97,104,197,2566,-23,-6,-632,-71,-87,3719,9,-250,-1469,1594,18550,-149,460,-223,984,977,188,368,1238,-579,16,1354,610,150,30,328,158,-23,253,659,0,123,2302,37,-535,50,9252,192,568,20,-206,66,1238,-40,352,25,-100,-1720,-243,1054,2083,544,-2731,-8,111,215,860,64,21,-134,448,171,106,5192,628,0,81,61,581,1024,658,9336,5774,-607,27,3,41,-14,182,2218,-80,-1228,-1778,-781,708,-175,594,1569,-5,-1402,281,191,22,-708,3957,-56,-136,294,658,304,6711,3888,-130,4025,298,-123,499,5383,58,144,45,240,77,16658,-1268,-3906,-5639,-17930,-724,-457,679,279,3,-173,-146,-130,417,-145,1487,1798,6913,213,-5,-232,-57,1898,276,4101,43,184,130,131,-607,3606,76,45,2716,253,-197,-21,-314,-38,1290,1641,18,1748,-160,149,0,-546,-61,41,1019,197,191,-242,2679,351,59,292,-7,58,-65,-21,-267,335,875,1175,97,831,-65,-313,-177,-98,3515,86,557,230,37,106,-13,-423,210,234,377,898,1608,-20,0,12948,101,18,3,120,-20,360,42,154,-369,-2,29,-64,2188,47,32,-186,211,316,-72,-149,110,-57,-149,-47,44,-65,731,-196,143,458,-154,-214,85,325,440,2200,527,32,310,38,164,-9,710,29,87,161,1155,-169,-165,58,215,150,-57,55,47,4782,23,63,-209,309,1234,-53,26,-177,-73,33,309,5086,80,517,-263,65,263,-110,441,-592,119,59,-159,1457,1378,-210,-156,188,-75,243,59,307,471,1222,-45,125,62,0,-20,69,-48,204,70,198,598,-148,24,75,-3,-36,1329,1568,-153,-219,-432,1002,190,220,-39,118,43,201,-98,130,-73,-57,1103,36,-43,7600,1817,599,-15,1296,-973,74,-128,327,-5,56,-89,0,-56,495,-191,357,152,504,558,4514,958,56,104,300,21,375,-168,767,755,-188,470,6,863,864,-541,-132,2897,3348,-278,113,26,820,13,-106,14580,242,346,4197,-57,27,8445,7445,1434,-689,25,86,390,-125,-45,-772,-154,-32,272,176,772,-65,723,-15,-456,299,315,953,248,116,-14,438,518,903,258,-115,-374,0,-39,97,3319,701,40,1887,-54,216,-71,3,163,394,-83,153,18,3,-135,-72,-34,518,-175,440,200,51,154,418,433,736,21059,15097,563,171,-149,13686,11789,76,1567,-191,-88,290,14,194,56,303,-242,214,-28,143,231,-336,-2380,624,169,837,-36,442,-17,782,295,11,76,-14,ALL

-76,-49,-307,309,-376,-650,33,-367,206,-215,19,-1135,-962,-232,208,432,84,-501,16692,183,378,-221,67,-203,238,-124,-161,36,-23,-80,-481,-65,-620,-269,-136,104,476,1474,5669,3272,3668,27410,16756,23006,22626,24672,18285,609,66,187,3325,3349,927,3097,252,524,911,140,761,88,-27,358,42,142,359,237,1997,91,2514,-1715,-603,362,-31,-1385,-374,-213,270,603,1924,94,301,1281,128,70,12,460,-3,1130,885,141,1044,423,1019,1019,650,-183,-33,457,205,2,124,86,92,15,-402,-12,4263,960,-1667,646,2,110,352,109,-1792,-270,226,150,92,-320,5,-191,376,953,-91,-496,-177,-29,175,491,856,-159,-6,163,30,842,293,2011,1408,1334,-330,428,-57,400,-102,297,93,1175,63,-328,93,237,19,1820,850,-277,1049,-265,914,-653,1658,323,3933,695,-181,77,640,1778,1167,1119,2677,-3,-386,150,343,1053,380,-363,-21,767,2853,102,-169,93,-347,55,-110,-39,-1648,-298,4093,-44,-102,-282,1604,2519,348,254,63,1423,302,1119,173,245,-18,-213,-276,-44,426,640,-1,-196,39,-353,6447,-1311,669,2122,-85,2072,858,-175,276,39,-53,19494,-320,2864,1131,42,-19,531,594,924,-18,68,453,875,1329,320,6293,314,2687,-20,36,-140,-118,133,794,848,114,810,759,84,903,-640,383,-29,388,23,3827,1660,-959,281,-180,145,207,-1406,-125,-263,-630,-144,1069,1085,2358,1210,371,58,-806,-135,-151,833,12527,272,107,0,84,569,670,-102,11507,2610,2419,-38,1296,736,169,492,1002,601,77,153,238,144,1057,-75,208,3932,312,-20,-294,1145,-133,205,886,20,141,-15,79,13,234,2636,4609,2667,513,390,1337,830,217,604,3338,3525,1007,434,240,563,443,1098,2837,682,237,269,895,145,46,88,1758,86,-276,1456,744,167,3739,604,17,189,3503,206,37,66,-1808,1337,857,4189,128,1090,-77,2030,1635,780,599,-323,115,218,1408,986,-335,1343,1481,509,339,28,-9,4463,1606,2355,-762,603,193,-79,-180,38,258,-230,34,339,83,304,718,467,254,498,1017,180,246,-157,-18,-169,-44,-266,986,1286,77,52,900,320,351,172,114,166,-79,150,473,1105,109,179,924,474,185,198,2570,257,-322,112,59,562,1439,936,606,455,3259,-476,680,130,-610,-20,128,-131,307,1767,599,101,742,1195,12,-1319,1226,-572,505,-585,44,141,1521,5528,-319,236,-469,-62,271,1352,118,-207,159,-50,160,-276,-28,6,122,-28,337,281,748,414,748,271,-10,7,319,1521,302,336,317,-482,226,455,237,309,393,1161,-850,-434,848,2858,254,3080,464,2,2432,-371,-614,363,546,516,443,43,1504,1365,208,1480,144,1041,348,83,-1329,1308,843,425,322,253,486,12125,312,1374,1059,1764,272,498,961,685,-62,1060,7840,1050,447,-28,123,-1221,55,83,-253,1218,299,794,2049,1827,279,-25,343,-6,109,910,13086,404,15,294,862,21525,314,-2317,1912,-42,85,181,-11,1360,678,469,236,358,210,45,-111,1301,90,2039,155,498,969,545,310,247,226,157,-352,750,90,372,675,171,39,192,1951,94,1703,929,621,329,-1676,502,240,971,152,-241,-76,87,610,782,-57,358,148,880,2611,980,31,-205,268,449,429,205,575,83,208,331,552,363,155,-47,-496,2020,-17,866,82,-315,3,712,334,823,2449,1060,54,104,-49,1421,475,396,141,273,128,101,125,-176,367,664,473,919,1024,1855,-874,185,423,-198,493,164,-95,1889,675,627,992,35,-7,239,2147,-258,-156,-116,-122,-222,483,684,-66,333,76,401,687,-99,760,246,891,-70,85,268,132,-489,127,-418,91,870,109,1269,870,-177,1088,-383,163,233,143,182,158,168,261,1448,1,321,-427,366,70,11,85,1270,-30,950,-132,578,351,286,399,407,293,144,786,11,82,579,163,6722,126,240,265,281,1277,-198,257,749,-740,-85,701,579,241,207,-181,-60,558,-2416,175,218,-72,575,-327,93,725,265,140,1739,230,240,-3,-190,882,1,2736,-180,983,78,67,53,-288,368,3577,-217,557,102,189,2927,739,-19,-277,2304,2438,294,-388,1153,-806,5996,2794,2253,434,1074,567,-103,-169,23344,849,293,1809,2011,1601,414,660,643,1111,-522,-1967,531,-207,-1669,-336,-1264,-463,406,-141,459,504,5403,2100,671,-52,366,1650,1416,-945,464,-98,5,500,22,387,355,-1084,-166,632,-222,127,3472,54,-30,290,-305,477,-1122,213,1097,-91,-200,-302,-205,-547,336,15,1307,-261,-720,-286,1253,15,245,84,1624,22382,577,23,-18,2048,-280,148,-1795,9550,-39,-367,210,28,-119,247,1005,343,23830,213,325,123,318,481,90,-18,145,-606,12642,-172,-212,238,-36,2488,23054,-50,-1531,27,157,265,138,493,-955,2715,148,108,253,17,5474,200,2098,61,22425,3472,-20,496,747,574,1750,286,-372,735,234,-164,8602,-224,-4,11,75,133,122,735,-1015,-707,-945,501,78,-372,-327,-156,95,-606,755,305,-156,-1242,174,2967,-75,-158,-54,312,106,1447,923,153,975,94,136,-127,-512,182,-128,536,126,364,-619,474,325,905,-33,85,-209,1096,66,1829,-471,-562,15794,-98,1519,281,579,74,-587,-431,-55,33,-63,-467,1138,12401,30,634,-117,749,-127,293,766,-173,106,53,731,436,-394,-3675,12911,7,589,-585,6013,-49,94,-431,16774,-857,841,257,1104,-138,-144,-79,637,218,1096,-70,456,-256,-19,720,62,221,273,-783,-307,654,716,359,-86,-175,4,-1784,421,740,2785,1658,3322,341,215,-517,-106,189,2154,410,792,187,11763,-464,804,1196,573,-624,241,150,9518,424,1351,571,2818,291,86,158,9799,539,214,153,798,108,521,183,-150,182,-80,75,851,1206,-163,679,1291,-11,611,3925,4429,761,-5,880,-311,696,380,1254,313,1197,3726,-77,3,-231,183,1109,646,6947,679,36,939,-120,7445,975,-77,451,-837,-17,98,-152,75,-131,-559,106,1697,2572,257,890,-54,101,-213,-90,273,237,5729,142,601,339,6,36,72,143,-31,223,2,59,1676,-51,-222,307,230,640,218,635,921,13,2624,215,412,99,683,456,36,839,367,-28,-62,520,1467,1,-74,106,149,-179,199,161,-15,2683,825,-2111,635,15,15,390,-728,432,-313,2458,-423,246,-581,548,-261,247,-29,-717,672,1581,-120,-2135,-288,-821,23324,7629,-45,0,-696,261,175,37,408,156,-804,198,9,39,-854,-191,-157,5153,-171,751,306,107,67,234,907,-192,1325,485,-150,61,145,1617,253,-61,254,685,1821,238,-5,-398,-328,18,49,98,2878,157,2098,17,970,-115,213,-705,111,169,-117,4962,-25,581,224,-281,1248,-1998,18,-114,1716,-49,1150,11838,-25,-203,-176,222,3291,35,1150,134,612,116,312,307,222,1597,2281,220,198,19,108,30,637,515,692,-30,-1862,279,459,61,731,1827,442,907,75,-338,750,290,-76,507,-354,387,42,476,4341,140,1061,72,-1605,279,-392,-559,586,-2113,35,1975,718,289,1065,3010,238,-466,724,247,2648,-117,646,231,356,1748,761,4000,18,-126,821,220,224,1765,-320,776,256,1794,15112,5,2567,6254,-25,-17,2488,29,74,-96,1378,2509,2330,69,29,75,42,1546,-5,647,334,58,-118,90,3387,82,-293,870,50,473,1048,-575,-379,4007,206,-896,432,1188,436,-450,55,55,-246,218,-1084,-167,55,2019,-1035,1044,1223,4378,872,1839,271,-552,44,7,93,2103,944,-484,94,6428,181,-1155,920,19,-239,9,-775,287,493,-63,14,569,773,755,978,-185,-214,232,242,542,-2200,716,1248,-277,5,-555,-128,-768,489,1632,-46,-72,312,26,94,458,285,-276,141,1170,234,-661,-278,-691,67,361,808,287,562,404,482,-42,-223,120,237,-6,1754,54,238,-95,366,-956,378,215,37,322,1741,28,26,83,-78,78,3,-1017,2471,645,103,1123,-27,136,-58,818,179,353,196,1516,-218,2550,1174,1403,711,392,-115,-68,1938,134,831,-44,374,-201,583,-428,135,224,-134,184,351,1985,548,883,31,460,96,2352,43,765,18010,429,82,265,-133,161,-209,212,260,7,-17,1661,1110,88,828,-254,-63,-497,-253,263,443,7,2377,831,-70,148,299,3,-169,401,604,-217,-109,188,533,230,119,44,-20,-550,5,-155,799,-862,102,-1015,-88,-60,58,91,157,-378,788,-1370,467,440,10,94,-134,248,-161,195,333,169,792,232,-61,390,-103,382,607,451,920,106,364,846,-264,-23,937,76,2723,7,57,7,660,-27,163,51,1287,-46,428,1093,5013,1196,492,132,101,180,764,433,-85,42,622,-112,598,47,-207,-938,-840,270,-563,360,95,95,1057,-120,272,-273,-1430,555,156,-28,159,2088,6156,-23,-192,19777,-31,103,400,-1312,125,321,21,2783,494,-348,172,-353,376,-834,587,214,19653,486,355,690,-244,63,3234,498,30,643,16529,540,-320,16066,419,-572,711,240,-116,152,197,58,-87,343,-390,1545,-1102,161,-120,82,114,-116,-54,148,2951,547,-115,558,1354,1614,60,-72,-743,1724,-189,934,688,130,135,-1334,371,108,9378,569,-130,950,-199,-391,367,-11,-4,54,189,-143,269,85,398,-502,-126,21798,216,21873,16731,16891,47,-216,7,-60,-992,677,1849,13354,86,-307,4601,-109,646,-550,475,-165,2144,1669,-41,87,269,-157,796,367,-31,418,-401,-867,335,-107,862,-173,378,517,1397,150,3334,-44,366,345,-234,182,1180,-618,448,-966,621,-213,-311,108,1890,161,-119,1520,1010,-1,-288,1257,585,650,588,212,578,214,175,424,309,1199,-52,183,-131,12044,111,19370,1884,145,-20,-167,-312,642,78,525,346,-1398,-53,36,384,683,3569,112,68,109,240,45,128,7,281,-457,2,455,-79,-142,-33,512,6969,323,158,-29,-2052,-26,122,-34,-481,-22,254,479,-580,70,142,-358,242,-348,35,919,783,8786,-880,401,337,2239,68,278,180,37,5,1186,139,364,125,-238,857,1952,303,333,190,278,-361,203,303,232,74,429,1367,2756,2172,-897,214,183,42,206,7247,1148,15290,1196,-1635,401,1110,320,212,-63,-1338,339,-954,473,134,185,291,761,1581,87,-218,6855,141,-46,75,223,360,1163,-132,-6,550,1489,644,-286,2584,3647,-153,142,57,-112,-49,1778,1206,939,2022,224,21,72,233,329,339,645,70,427,331,187,42,152,47,257,1086,358,797,525,-378,954,164,4758,1717,262,522,676,-13,270,4260,231,21,1357,153,-100,1182,858,-7,104,-213,179,53,120,463,290,345,514,1286,50,-274,-254,859,144,1532,-84,374,124,-7,-22,1150,-1583,464,239,-260,180,151,-58,-222,1548,372,-26,-444,-270,184,-49,3854,3200,-596,843,2890,277,18,-347,247,330,2339,-93,110,7723,1005,-302,724,301,582,-1531,204,-109,-650,-383,-165,588,299,143,1031,-236,1,-861,-181,-39,-161,114,339,-533,-127,-466,46,-172,-33,-72,142,21623,6436,780,20,13,88,76,33,205,3,288,281,42,-157,44,53,273,-444,609,692,-647,-86,2072,-437,-799,140,-190,258,2789,-181,886,402,602,-231,553,623,-144,1646,252,-1000,764,218,207,138,-183,-41,1603,-187,595,-158,38,-139,393,-335,602,419,303,-69,315,-29,854,447,190,1756,358,112,13861,-2170,1194,-369,96,307,269,1443,1210,134,258,-1338,179,586,29,-27,-312,-239,391,130,469,-45,635,346,442,362,859,2281,6975,290,-109,79,164,216,-522,-315,382,169,376,237,1502,-269,573,90,-106,197,410,-5,-1429,98,-98,2660,439,149,-1005,30,191,378,561,-175,163,1276,-150,-423,861,239,-285,221,-281,-13,99,605,-132,76,317,10716,-220,270,1184,-401,409,99,1367,-53,1040,331,-231,-3476,437,1198,453,-320,273,599,549,239,-94,2087,27,-47,18485,1085,80,-382,987,330,717,54,124,416,313,9,130,1252,678,-385,555,263,-1507,130,-539,-466,233,912,-190,21,31,5738,199,-395,109,19708,2478,-54,406,231,1075,-108,-62,758,761,9819,265,-138,-86,1137,2501,226,654,1736,850,55,-2226,-44,244,-793,206,555,797,22,610,682,-99,1504,-556,1782,207,2247,465,315,401,2948,181,198,-93,-550,-1046,654,-731,278,88,184,-144,125,-96,631,-33,639,-631,1547,54,371,656,682,1244,4926,1117,108,401,-205,283,476,132,195,58,1142,28,126,1358,412,1593,101,51,60,766,1002,382,-336,57,-248,195,3595,1468,-271,1608,3022,262,2027,-733,-201,685,729,318,639,1927,864,1286,153,173,278,94,-206,-294,1268,-398,1065,-36,47,-570,3423,834,-169,374,3001,1882,294,575,-745,-78,737,2018,919,-407,358,-361,75,-87,848,1141,177,144,-132,-261,843,-904,-108,363,-12,870,480,261,-80,804,1165,92,-4098,95,96,305,92,96,61,66,659,1182,605,71,85,745,-36,355,84,101,1042,436,203,-190,-87,-245,-14,155,-184,687,-327,323,499,2200,-39,500,27,249,1757,-35,11482,244,-51,489,342,180,210,849,-769,68,-23,1473,408,-13,281,-116,764,897,-598,2034,164,-217,367,63,518,-76,295,939,966,1596,228,510,164,-7,131,33,123,297,-11,15172,693,12,-614,352,236,-25,123,1656,153,-534,174,174,287,-330,111,-18,65,-65,-116,181,-272,155,1230,-91,812,-7,103,-745,-9,31,652,-707,239,132,-241,384,-393,418,555,-799,-281,86,92,200,282,155,507,192,-108,-158,867,-476,-60,985,1642,30,-256,276,252,241,114,1843,-563,3,476,-57,96,-307,195,33,115,273,90,223,383,8794,491,1540,-716,463,453,190,-512,-204,1749,-492,46,480,-547,329,334,-1135,991,-92,485,322,1389,102,-9,158,-209,131,344,-663,62,124,-62,-101,158,257,184,14,-309,455,282,216,-28,980,-158,1097,628,704,-234,699,-163,1273,256,326,107,273,-88,473,-23,435,-86,534,168,1742,342,540,767,-87,-29,-1187,648,580,442,266,228,-124,1,659,481,1076,-98,772,140,45,5943,-117,150,317,-174,156,-369,-101,486,250,18,-1514,-318,244,76,256,418,225,899,-221,-55,281,599,191,250,-21,654,404,412,-80,534,566,-1093,724,601,49,363,1153,-26,191,2060,3895,757,493,411,-38,-1496,14029,447,4719,112,-58,1951,541,291,175,72,783,7,1170,-463,-391,329,1197,285,120,-95,42,84,336,1871,-54,723,192,197,544,2802,16744,12592,167,-66,-158,140,67,-5,1393,69,-249,28,250,-13,239,302,-204,968,-54,544,-4,410,593,119,35,163,766,1002,79,595,11,690,195,77,451,420,930,14101,183,-62,16707,20453,14283,11750,10604,21085,10012,632,793,82,-429,966,254,-15,1173,383,82,-1012,-396,632,-175,-74,-144,939,141,318,-122,1075,-19,134,-3,671,276,-22,70,382,1588,-25,23,-38,-87,-273,739,120,-339,-173,-102,434,525,439,-53,460,1393,-571,98,-159,913,216,559,-638,294,299,164,80,368,514,696,379,247,288,2129,256,557,208,157,-2,512,26,-57,69,231,-63,605,526,3,-337,86,-433,859,-101,120,476,731,985,-213,59,1909,970,425,-51,-1513,547,122,403,658,180,662,-58,-116,788,825,-287,2761,90,0,-86,21,253,632,1299,75,-33,1336,7,118,128,-9,-359,782,474,276,-102,528,-21,666,15,532,2991,1259,1711,-283,364,192,-165,-76,659,177,-23,157,-118,682,51,1067,-166,677,1074,7688,164,-138,479,610,-175,36,-30,226,84,-341,555,33,-9,-403,572,399,122,-6,-94,289,151,-36,-824,-52,1194,19,-283,172,261,-206,-356,331,-4,107,331,68,910,591,-873,449,691,101,842,-301,962,104,234,-149,8705,84,566,309,831,-166,516,-411,-20,147,164,-145,2529,63,2366,-152,319,661,209,118,123,160,46,-21,258,709,-199,207,562,655,425,237,-29,581,-225,-132,1223,886,3533,238,27,-196,142,140,-132,225,948,257,376,-417,280,853,628,-112,2089,-57,-704,550,-91,701,106,610,42,-1267,-761,0,595,2642,369,-195,660,-274,276,245,384,342,387,2887,-447,212,-71,84,387,-185,565,676,144,629,-1164,-37,-481,181,-356,9,912,231,28,617,-301,88,442,-76,-283,1236,255,517,2,1594,514,1244,378,109,1714,-695,102,525,43,280,142,1322,4,111,344,-4,179,-69,1020,1817,1163,143,380,-59,-15,116,-90,2049,240,-1906,21,368,2512,65,-54,6,995,2252,955,748,-74,-330,47,-767,-117,-375,101,740,271,-12,-317,598,1649,428,15,87,-1281,-1195,2389,20,433,561,256,67,274,954,-187,652,378,149,1535,455,151,2255,229,4,31,-794,-1029,-45,119,319,-504,382,87,-201,-271,-662,229,1367,1464,1271,895,-502,1645,940,77,614,213,-15,90,352,33,133,-188,304,758,-232,-72,406,-87,62,268,1384,-424,371,1184,-216,-6,159,-117,215,732,452,5749,257,1040,1786,208,45,991,1227,1989,152,1336,-26,207,-112,2312,-30,427,423,110,1284,3592,623,-410,2533,1496,-108,88,-33,-31,-135,-156,120,611,516,500,167,-322,306,411,1090,-604,832,-358,2058,-1364,205,-164,216,577,693,577,1330,926,-482,5,181,47,-452,2251,-387,166,1229,701,504,-125,-226,482,65,334,28,-149,777,-45,2239,461,127,1783,735,299,667,20420,132,1249,57,327,7,1398,-424,339,-481,-92,3093,203,45,1316,346,-59,838,9987,467,215,-184,690,379,5637,77,409,1953,110,173,1236,262,594,1150,1455,-47,1015,1862,123,441,270,1376,-33,793,329,421,43,5249,-384,-1718,1617,1437,-419,-114,212,71,1124,1308,277,62,336,1167,-276,20,-59,431,-1795,-163,200,159,-92,1922,-111,995,198,-62,317,98,233,-393,526,216,68,2190,45,-10,-305,-277,115,708,329,134,54,206,-385,-10,701,1643,491,5563,305,849,850,-177,-481,-60,104,3,106,62,546,-336,2376,-727,904,39,125,230,1099,247,119,1475,310,321,-30,-18,1337,952,567,165,156,119,792,-1,815,45,91,773,10628,976,336,-7,203,138,-217,28,904,675,223,-72,173,545,-185,1457,107,977,41,68,277,-14,190,550,514,-17,90,293,544,-956,-21,523,2,420,-274,-313,-447,108,-474,-47,-802,1089,528,571,-402,278,658,-329,582,34,180,70,490,31,-106,338,1725,-390,-1110,-3,99,122,220,120,-1634,1880,-558,-646,233,3142,-244,369,-157,-245,-66,-609,-863,-19,101,440,231,-175,135,972,-18,354,793,2204,303,-122,2049,63,975,54,29,-400,-22,-116,-237,101,2383,-278,-10,-2,22,385,1645,-232,1346,354,562,-61,217,378,755,816,-83,402,293,-43,-526,850,766,58,288,152,222,25,559,11,-118,1069,751,1362,944,-1489,190,58,168,371,1902,0,8895,-110,134,959,-30,181,473,70,-68,-341,159,921,-21,555,-465,-84,-41,1167,69,94,593,378,-33,467,-111,28,90,1746,683,69,-35,36,391,195,1073,929,-217,84,80,1540,529,599,-304,817,1118,222,-696,1033,-184,1427,69,348,35,-471,236,647,-594,-114,180,-609,232,90,147,1352,2217,407,855,441,707,1862,2104,-50,86,1943,83,-230,-88,210,-380,-508,554,287,130,-33,450,-46,174,-85,2108,-351,-1772,124,149,37,230,1853,5192,-39,204,-68,63,-31,518,-51,457,2095,1628,209,18,-87,-59,52,401,924,240,-648,-687,26,350,-54,1090,-242,143,330,781,110,656,463,1176,-106,159,-494,238,7706,310,1074,386,43,63,7,4030,621,847,-1034,631,853,323,1454,-109,127,716,339,-544,-37,118,-262,-29,39,-9,-61,628,717,-1,464,896,257,126,3,1292,997,1757,184,479,942,167,278,26,112,523,485,567,-2,198,209,51,-198,733,595,49,82,330,30,1535,394,151,197,-26,394,7,-37,-110,993,-117,58,521,855,733,-204,-141,38,257,499,-423,752,552,-493,-309,759,41,-277,-253,601,217,-216,774,116,372,1482,390,1492,30,440,645,175,780,1,586,140,-140,632,-44,272,2060,-116,38,-697,-150,-2001,33,5,-25,-55,15,667,83,-544,-414,701,384,2031,57,265,-720,234,323,212,-301,1058,10,-123,-27,-233,1548,-83,-147,493,595,184,138,294,2242,498,-107,-12,138,414,449,727,86,-19,-891,516,1261,653,361,268,-257,36,1137,903,86,27,376,268,617,417,-118,285,-75,-294,1457,-51,1206,-294,272,2120,1043,1123,192,-217,317,-1,1260,-619,-816,670,119,-10,33,-70,68,466,2293,-789,1562,-1,-11,1234,488,994,374,197,398,1154,-62,371,61,869,-287,610,181,320,207,-439,188,4859,189,130,177,469,1268,65,-488,85,-66,328,72,620,274,228,250,677,-7,-41,528,2124,-27,5489,958,5,189,571,-138,123,-761,1187,3856,4646,99,395,1425,318,-776,4689,201,58,191,119,50,363,465,356,-70,94,853,-806,278,1497,-119,140,1038,35,93,112,526,117,5513,-1182,393,-3,254,77,148,1032,139,307,-310,-843,-44,14,813,1159,217,549,8648,-150,4255,230,167,-272,440,195,690,187,140,7,767,229,672,-1580,20708,158,921,-103,599,-238,11301,117,823,2189,-174,582,523,74,139,192,517,886,-663,2,111,26,10,145,-823,540,-315,-443,447,27,-53,1541,-1494,493,111,-104,100,-317,3918,145,-409,245,85,537,-321,-67,104,-298,19583,-19,310,57,1042,571,1358,-19,603,546,-29,-51,-161,-598,-567,51,347,71,43,323,296,1892,-126,492,3097,95,65,-91,820,-1533,-65,18,1191,743,-28,50,4452,123,432,-1938,1690,997,8399,-85,8616,-279,190,30,639,540,482,1019,-217,-41,104,1137,825,1,414,-159,166,1533,55,-262,6610,-50,11553,1138,-93,-385,244,8825,471,44,1069,2106,622,-1157,-103,4913,322,623,190,15841,-128,91,21911,2657,-241,1951,160,171,565,5520,-98,2121,534,333,-244,-2347,544,-62,799,14,416,61,-203,21956,561,39,1702,585,183,371,69,369,-989,-175,10116,3694,-107,7,99,-31,-15,-208,31,-609,-93,-76,476,-383,-17,260,118,-307,341,-1046,-13,325,709,-489,1186,624,95,17,142,310,1537,-185,17967,1498,642,-12,9652,437,-334,985,96,-447,-549,7367,707,133,-622,10,67,-179,523,1890,226,-163,555,-15,-417,809,22,-31,352,798,1012,471,506,36,-21,166,2160,-34,14514,1336,-15,-273,411,177,14756,283,1843,166,15,4174,4335,-250,573,117,276,326,29,23203,13412,199,-22,-38,288,2551,636,53,938,-279,6295,-214,-110,-29,379,-88,47,1028,85,141,-65,-51,145,-187,583,-108,85,369,7724,415,85,191,-623,50,158,-28,161,299,-814,-281,3745,464,4175,3442,4417,1478,3332,264,174,23,6183,7190,776,217,293,-109,269,739,-309,886,77,335,65,1164,25,57,419,174,2112,1015,286,2095,57,485,1933,3979,873,106,18932,-39,-76,-72,153,281,887,-651,-99,785,-25,230,20120,242,321,336,43,-136,80,1308,969,1869,286,79,1681,420,412,449,1481,720,-305,-362,-68,6325,261,1,22,-167,-13,-264,4,366,136,153,-38,237,784,431,-221,1086,115,192,-1150,149,-2,-218,832,1249,459,855,1260,740,1086,434,218,345,491,-26,240,571,493,-19,1508,-57,588,296,23885,-239,-1124,85,322,416,361,500,-2024,1480,-221,134,75,33,1855,-184,935,115,425,271,579,402,139,342,-86,-585,644,615,21501,12940,1392,5944,3691,598,1214,469,101,414,2138,190,197,939,351,-437,2260,282,78,509,283,108,3991,-116,27,773,-171,-266,5366,735,3048,353,3022,-480,596,595,481,58,648,360,-485,-567,1021,68,964,15989,-263,79,-11,9,1531,181,1848,2221,313,408,431,217,573,220,1579,1338,953,3185,867,228,-103,190,667,610,553,-1,-161,313,-171,216,902,241,2233,-384,6,385,1354,138,262,155,7,250,-59,638,-631,334,-172,647,605,-21,49,-226,145,538,1240,1572,1575,1409,49,23,117,44,175,-203,-31,814,3247,98,47,10,297,-5,424,-197,7274,-127,-112,593,-67,17,575,242,-498,74,-466,-55,3220,344,46,58,83,2130,-400,-285,36,118,10234,466,1781,-180,-141,-101,1580,-341,314,345,725,-328,224,599,264,456,132,193,2188,3072,554,-1271,452,196,443,362,615,1612,15724,1146,6635,453,688,398,484,647,119,240,-938,-639,-27,-9,102,2072,67,109,152,31,-42,-225,651,-38,-25,873,215,184,-206,208,996,2683,359,-66,215,-88,361,21,181,420,1617,-41,144,2049,248,234,-321,839,7,86,-123,-60,-328,-152,457,691,258,-2,209,94,221,-239,-3,363,-210,152,-195,-58,111,-586,59,2184,1109,289,-327,260,-180,899,710,615,476,189,150,-222,-74,-61,785,1065,79,57,908,-171,-234,-371,155,223,34,237,646,-457,78,54,1216,-311,-469,-190,-164,358,-106,-98,364,3562,469,-1053,29,-326,490,245,1099,114,851,-37,690,521,51,-118,-102,399,232,401,148,513,29,183,107,78,-118,-25,1508,46,1244,-280,1463,125,644,880,175,-49,567,809,394,379,348,486,-134,404,509,-58,28,223,197,27,-132,-858,91,412,-501,41,7,114,847,1861,-477,241,175,-96,-199,1019,61,168,-333,94,-1692,-185,-87,-65,-309,-109,15005,419,593,35,93,-85,-5,309,153,293,943,1593,47,696,351,109,414,-94,555,187,3225,791,33,11,7,1029,602,809,549,-176,869,25,66,164,675,169,10,-1538,-23,42,526,1295,1181,-34,25,1116,126,444,1210,408,58,-104,147,6,643,34,1333,1313,-426,131,177,-2911,419,248,697,1164,1352,-514,-467,-130,602,-103,976,505,1429,-436,-962,505,548,2479,604,257,510,-590,-184,-199,-77,-88,2598,114,127,1881,1763,-298,-39,134,2918,2671,-176,4,-175,-149,2887,1596,94,395,201,112,43,-570,80,1052,338,52,-19,-5,-108,-96,-21,923,-1058,293,-76,618,-23,1535,285,273,818,33,57,1001,-108,214,-217,919,145,218,-99,727,2741,142,-240,222,889,-100,187,117,-72,290,-445,51,2115,-19,130,-475,3,74,140,-76,-51,173,469,-2,-220,-383,-199,80,63,1238,224,63,-28,212,-54,-124,9,108,86,117,-20,-31,981,364,-34,98,1337,330,755,-336,215,1033,-491,887,1368,-420,-7,-199,-741,574,11,-1,122,385,67,938,255,130,1866,-258,167,-77,-2,-449,148,-150,-38,249,17008,2790,-777,1839,359,131,274,987,269,398,-27,-43,35,-912,-383,-193,1041,2788,-214,66,-26,42,517,248,133,179,55,5,218,1690,1798,970,-58,210,128,112,301,176,8846,908,-315,-69,109,-44,14563,1596,86,7422,296,90,-672,60,-69,169,-152,612,2689,90,435,226,767,688,886,-61,2582,182,-419,313,167,-111,555,558,1400,42,265,-22,116,347,-290,815,4481,407,2257,-282,-217,-59,1,-123,72,-133,843,191,1365,2225,216,927,78,-2687,1051,53,327,296,-27,191,29,452,99,1465,-38,241,11825,1628,12,-91,-14,-7,1433,-513,829,-490,-270,1849,210,126,550,1959,1028,866,737,627,76,245,481,3556,710,60,265,-253,-424,-108,-43,18034,-53,1399,1243,66,506,-590,57,244,-31,-305,149,28,-187,-188,-161,-269,252,21,-327,17,27,-1025,-122,-237,-50,17,289,-1739,37,15704,-581,770,57,-38,701,131,139,11217,5586,287,384,15,-516,2564,1093,-717,416,-134,946,375,125,27,690,425,1441,120,119,-167,1299,378,1556,-751,69,226,-3,84,501,122,1597,-542,-53,272,108,47,518,716,90,-35,1062,20,-10,307,41,123,648,-168,-52,-112,197,66,9,-43,403,7,1034,-120,118,85,-33,149,-79,859,1349,505,354,-90,111,379,21497,74,769,-23,655,-246,2001,126,-201,766,-51,150,3309,290,-34,-52,214,-580,-524,39,293,98,208,-282,1805,-42,-214,114,-149,266,104,822,293,242,174,569,-379,392,91,98,180,476,12,540,910,23,-815,75,43,262,-463,229,597,2846,5658,215,-39,-214,556,291,-333,103,80,18,-307,301,98,6,-74,108,-388,53,221,74,-173,106,659,834,19,716,2125,-19,286,-354,148,223,-139,156,45,339,1481,51,354,172,255,66,460,148,10,737,1520,108,1156,70,23,10,341,319,231,-226,241,94,-39,424,2056,-69,38,643,20,242,141,69,6,1579,-15,-106,67,1435,442,42,-30,638,118,131,2,-63,125,2767,140,441,230,-80,5144,729,107,-110,-140,27,-65,328,19,-28,-70,-1186,565,558,820,20,260,128,116,376,362,118,1452,277,195,1949,213,4,2676,120,1205,-35,-104,182,1227,76,10,4016,369,-473,-7,-119,-47,-210,26,134,550,-33,63,39,-796,3118,182,-101,-479,-597,1822,14950,-394,-107,-2,-239,-130,11,-508,-94,-130,1900,236,65,247,3065,459,2309,-79,675,55,-47,-114,-35,139,1102,15,345,-1074,1,55,58,-61,13,634,2016,3448,8776,1652,853,33,-7,-2549,209,-74,-7,3192,-354,1111,-91,313,433,571,752,1158,-295,18189,380,-75,72,658,434,203,427,469,47,-23,-58,55,233,0,-555,838,3009,132,-115,-643,-118,-63,-145,25,-345,-195,250,175,189,-52,1452,-25,85,45,412,-103,21,538,-123,-115,123,323,-59,1058,554,65,1681,187,-12,554,-183,273,-217,153,439,12,141,-469,5420,-25,-95,152,1808,1798,2,2,913,452,370,531,-46,1796,142,1547,2311,-510,3946,-84,-96,9452,88,179,298,583,-1601,14835,74,2082,-152,566,212,360,252,180,371,250,-63,70,597,817,19,4649,627,2039,313,406,-142,183,336,660,-634,-107,-101,117,207,-512,126,-28,33,-136,440,702,-502,136,700,11,217,195,244,59,209,92,55,323,-172,2586,-78,-1038,-327,-394,1220,2348,713,-350,-839,5517,6,28056,23436,-564,256,96,1203,7562,1879,-192,-748,459,821,-505,11,-31,630,978,849,14612,18617,119,84,-114,204,13,-280,-21,250,325,197,374,1438,854,-604,-52,176,-1058,-226,43,78,-279,41,-15,66,-1301,775,297,-388,-144,-230,-28,1242,-283,127,118,114,79,-143,35,-257,92,-996,4543,104,826,821,-77,-477,-36,1376,-302,455,19,-35,-55,-1,-1,-5,-72,-214,-139,-505,-95,25,837,729,3639,14175,2612,16661,-517,17,200,297,99,-159,929,-394,151,-126,-22,298,1831,0,100,474,125,-326,-203,-435,140,5096,132,627,86,586,140,453,-393,228,8105,-100,221,-375,693,-1319,468,-570,567,-31,110,196,179,49,159,307,222,924,108,482,304,485,108,-39,-131,25,-70,-3286,676,640,-208,82,358,-760,621,75,583,312,-984,42,1048,796,2945,315,226,276,-757,125,-247,640,197,-222,-99,-104,1369,804,548,196,142,43,1952,200,116,317,265,800,101,439,-99,1671,295,9,377,429,546,1782,484,500,269,272,82,-107,414,-521,155,172,-1143,2395,76,-436,-494,534,947,17059,610,-489,19963,-279,181,23,-439,770,-216,741,-2466,2012,402,245,21278,3200,5782,245,962,85,-38,161,131,387,-76,325,191,-171,-1933,-33,27,920,10435,583,13,761,326,-30,82,-607,-111,889,950,239,92,109,-201,131,232,1622,400,-115,82,-11,84,553,-294,-1269,291,-70,549,929,150,842,-80,1538,790,150,486,-103,4518,3528,1954,17278,24556,61,135,198,-149,-66,403,906,384,203,-35,-272,15,-55,58,468,35,-1610,58,-164,92,36,302,200,274,-122,-174,255,22202,1033,-46,-28,631,206,-721,141,-5,245,13,-282,-571,399,946,236,228,899,1717,-3,-646,1936,-159,2689,546,76,-184,109,-1576,118,476,27,1321,200,222,1357,-74,-187,-147,-138,-37,71,34,95,-10,133,1139,184,70,570,110,91,46,372,1482,-106,27,131,-7,-123,90,645,-180,203,327,26,323,-245,881,501,928,-1245,-558,-30,-923,50,67,1202,-205,1427,485,417,-36,-167,440,98,469,-68,238,-58,130,180,-360,461,360,-241,607,752,1406,-187,1677,1305,2592,88,250,506,431,257,488,-244,79,1629,68,155,626,784,937,57,1108,-749,-63,-301,2,-461,-873,773,22,305,-310,7,49,189,-1303,274,-2399,3008,263,163,378,-270,1005,747,-662,112,193,1560,459,61,-867,41,318,-586,338,6981,3663,22167,-22,-28,15733,967,262,116,-890,53,911,-14,2676,-95,-574,221,234,629,37,131,-25,301,54,-205,-672,-171,883,788,290,18957,30,-147,1539,13,-195,1391,85,-171,79,-329,-356,21,831,107,775,905,10405,-1,725,-66,-242,18,-210,1415,732,-117,6290,69,-92,1169,-112,-96,4741,-74,33,-143,-448,407,-200,855,-78,516,-780,1774,128,-910,176,140,-185,760,68,539,1080,-258,676,270,-725,-30,1812,1303,440,234,44,119,2939,1619,-148,-88,261,38,258,547,44,1555,699,1653,348,-139,383,-23,12,450,536,-934,34,1447,84,-78,-1998,83,1886,150,3,574,1068,643,-180,112,-46,85,716,2039,-215,31,295,6976,-116,-66,166,-124,190,-144,480,-788,435,102,110,1029,364,28,71,1115,158,-271,1175,60,21,833,1075,-44,290,-100,377,65,-52,-398,816,842,139,-1156,57,-304,299,147,94,-334,46,-67,-273,729,-1,204,242,-412,-399,525,820,-781,361,2625,30,250,18,810,39,480,-208,2319,-452,-36,-21,212,1031,491,79,-997,128,247,13498,88,120,734,-65,-19,1283,610,177,47,488,1425,-209,793,126,264,605,128,30,256,27,976,-256,831,-205,939,815,2018,-175,-104,348,-44,21,93,131,27,664,935,1397,411,930,525,-355,147,301,-119,320,-130,-583,256,3,84,218,-234,327,189,947,444,428,651,-158,43,-128,185,-9,63,-678,1135,-83,7381,7225,-732,-353,296,2358,-25,18802,136,-561,0,254,1007,-148,263,839,347,938,533,229,846,84,-428,10,-41,-145,218,-78,166,1772,-25,-680,-249,-938,135,55,114,463,-79,399,38,-63,-9,663,490,-71,61,-189,181,159,4,70,25,12101,-867,1041,-496,239,447,736,17,-1,-542,-30,314,-13,313,209,942,-252,1706,1021,1069,-51,-2535,-150,350,34,-136,18,1912,203,-18,343,-550,-111,-254,-43,168,-1532,718,814,419,-241,984,-863,-218,6,195,95,382,1451,-127,278,1147,1768,1156,216,222,-152,172,1081,-27,-1074,485,-762,120,12195,13197,75,15,76,331,-78,83,5942,15,727,1281,3048,-66,-645,514,132,-216,156,31,-131,768,1026,282,745,-312,74,45,-3,193,1139,330,-591,-1354,130,17,969,473,4085,9738,77,313,410,-45,5133,269,100,271,-3284,378,-221,1111,337,1577,-185,104,-87,-307,-705,-713,299,488,2618,94,167,222,94,1012,-286,582,-223,1369,-10,-419,-674,866,-351,-188,-237,-289,-85,35,103,-3,166,337,225,-138,-682,86,-612,3169,76,-896,-2091,1693,8398,-213,180,242,862,1033,99,717,1143,-627,-279,644,563,245,96,483,173,-14,480,1025,14,338,3242,242,-756,77,17495,299,613,-53,-595,200,1982,-36,485,-159,-86,-2448,-333,1787,1009,1053,-3408,20,157,192,566,72,44,-67,582,604,116,708,502,13,596,486,692,1901,564,11727,4381,-945,2419,-14,107,23,132,2602,-270,-1237,-704,-847,603,-42,-1527,1903,-27,-1210,801,177,-371,-639,3043,-35,-230,214,331,120,10145,3584,-396,6681,728,-266,440,7160,301,390,377,1641,95,15573,-2493,-2918,-5728,-27182,-1454,-463,328,516,228,-238,221,-144,791,222,2336,-490,4113,153,198,-152,19,1334,578,2799,42,217,210,529,-672,2997,288,60,1716,436,-287,-172,-15,255,574,1257,145,2659,-199,368,3,-944,-224,-10,1261,312,77,58,228,325,-130,320,127,90,28,70,-124,524,1008,1034,352,419,-10,-416,-526,-84,796,353,398,461,14,151,38,103,345,550,958,597,1914,-49,-208,12759,-321,67,-29,106,1,469,-96,307,-500,-12,54,-126,2221,119,-92,-174,-148,923,-122,261,207,-176,-141,30,172,-176,180,54,312,229,-176,-91,315,80,639,837,460,-58,350,4,107,-35,871,45,147,320,732,-131,-136,-107,155,507,-99,103,-13,2397,106,-4,10,226,830,75,114,-294,-34,45,613,9752,-92,549,-152,132,257,-228,147,-1092,118,132,-302,1528,1324,-494,-200,485,25,80,102,581,216,1462,-203,135,174,-17,-80,23,-245,1322,176,374,200,29,45,247,33,-138,2023,319,-103,-451,-1137,174,244,563,183,128,172,14,199,192,83,1,946,106,572,6598,1497,961,-77,1216,-3091,810,-41,671,-7,57,7,27,-75,260,-393,207,229,98,193,401,1649,370,167,21,272,954,-500,1381,1111,-191,1270,108,737,1023,-330,13,-740,691,-130,110,96,1393,-14,-372,5245,312,323,3850,28,75,3385,3275,2022,-1334,-9,152,1141,-172,55,-914,-184,27,540,130,208,-463,436,347,-445,402,750,818,400,323,193,358,468,1283,432,-239,-442,4,-57,168,552,961,39,903,-80,168,-198,116,271,383,36,157,28,12,-213,-110,23,426,-155,687,387,-474,180,272,591,959,24292,17378,1808,363,325,6560,5023,804,1090,-258,9,220,-58,294,95,143,-25,464,513,238,720,-204,-1772,753,315,1199,33,168,52,1138,777,41,228,-41,ALL

-135,-114,265,12,-419,-585,158,-253,49,31,363,-934,-577,-214,142,271,-107,-101,15763,45,268,-27,43,-52,247,-116,-208,22,-10,-74,-240,-33,-560,-261,-366,-148,155,415,4850,2293,2569,14920,11439,17633,15770,18773,14245,183,-54,260,3058,2442,527,1731,-171,-76,327,-91,511,484,61,118,39,-11,274,245,2128,-82,1489,-969,-909,266,-181,-900,-237,-156,115,255,1078,-24,238,1316,112,41,34,512,-147,1062,654,90,652,147,904,614,761,-254,-9,414,142,-26,99,-57,150,-87,-862,-34,3083,675,-942,294,-112,12,109,520,-2151,-203,108,135,88,-240,3,-269,325,1012,-172,-739,193,-29,235,528,506,597,33,139,6,531,118,515,948,552,-141,449,87,361,-68,403,142,1079,38,307,-31,104,108,1074,691,-670,1016,-378,982,-546,2209,261,1438,544,-142,136,283,783,893,770,1415,101,366,370,36,630,112,-300,-41,420,1853,-3,47,95,-79,66,-23,-15,-1409,-39,3827,5,-21,-675,499,2650,428,201,-22,698,187,596,139,153,-46,-60,134,101,975,469,234,-796,82,18,5181,-808,450,2331,-206,2817,980,-165,131,-5,103,18849,-284,1146,952,88,-76,352,740,399,114,17,345,899,2115,187,5603,209,2051,-2,-71,-225,-143,93,598,526,-403,453,805,20,690,-82,252,-61,521,224,3429,1274,-608,769,-167,136,19,-1960,-116,-9,-21,-240,750,643,849,914,76,310,-646,-224,-52,1402,7693,46,-20,-17,174,372,752,-152,17843,1974,2573,-95,1648,320,619,375,1312,537,207,224,160,458,505,-10,241,2423,266,-104,-244,824,-103,226,595,-29,106,-8,-47,-7,62,2217,2396,2162,468,387,1258,768,224,192,2233,1565,759,196,112,298,516,332,2300,559,154,807,928,169,57,-50,1398,179,-125,1170,541,144,3762,658,46,136,1607,180,151,28,-722,974,565,2505,78,344,-21,2386,304,653,1243,-69,218,269,1786,1333,355,669,1431,361,277,109,1,2651,1105,1275,-512,400,105,-160,24,-14,140,-56,11,357,102,459,434,666,670,439,688,328,285,387,262,-514,-110,-27,789,1909,-57,-34,624,213,406,207,28,6,-7,-23,530,969,118,83,948,213,-17,106,2724,236,-47,-73,301,546,896,932,361,39,1030,74,482,13,-626,-425,58,-109,220,954,558,94,1205,695,-148,-798,927,-425,106,110,218,44,1014,4058,-321,22,-358,-67,-492,469,-21,77,242,-15,573,-185,634,188,21,228,191,-150,851,362,815,239,2297,94,197,369,130,359,88,-196,206,297,378,278,414,1025,185,-139,817,2107,112,1592,310,261,1973,-268,-386,179,347,-82,-238,51,862,718,297,954,252,401,419,71,-711,727,872,851,451,128,441,8484,379,781,380,1406,205,1211,629,262,158,458,5802,981,426,99,182,-626,65,111,14,590,93,277,1085,1470,233,-13,475,66,86,378,14466,310,17,314,125,21279,206,-1377,1093,-31,144,26,335,786,379,434,350,106,721,8,-391,1327,135,1842,121,552,866,716,374,223,-67,125,-311,387,108,-285,479,290,-73,140,218,37,839,690,384,394,-1562,509,132,1309,300,-158,180,94,139,-592,12,391,-265,695,2078,393,-103,-272,381,184,412,-156,231,86,610,249,334,290,111,54,-223,785,23,392,132,-164,-254,386,76,314,914,1169,-362,5,84,2426,157,215,72,229,-18,40,136,-163,241,639,295,1084,1285,912,-225,33,483,228,288,-153,-122,1138,495,313,857,-12,25,276,1016,-270,36,-204,-87,-236,342,266,-602,311,42,-22,639,-19,865,-25,28,27,95,143,745,-462,89,-37,232,560,313,988,656,20,1711,-123,41,190,282,155,205,344,306,1234,391,606,-3261,383,26,5,314,1112,14,670,-122,156,50,348,439,-220,363,55,1010,-138,102,283,140,9620,171,92,349,169,1358,-350,199,792,-35,-44,263,4881,79,82,-72,44,592,-1096,-6,152,142,544,-139,970,447,130,150,2252,270,87,-33,686,1056,13,1517,-31,475,66,-11,-85,-4,328,1932,-57,379,60,200,2422,696,-41,-103,3518,1837,501,-141,893,-805,2810,3120,3208,221,666,218,-15,-121,18830,1253,284,2305,771,1027,379,280,294,1013,-679,-1788,451,-134,-869,-565,-1689,-468,310,-396,362,119,3116,1300,584,-121,74,1010,858,-364,232,-6,61,78,19,362,282,-972,-95,710,-51,154,2740,167,-296,128,-540,349,-1023,20,721,-121,-108,-235,-118,-176,186,86,960,-240,-1019,-153,1219,315,476,606,2585,23118,528,68,-151,2246,-362,110,-2177,8056,40,-238,182,-138,-177,319,846,650,20870,355,37,133,184,785,115,394,201,-660,13815,-133,-111,439,-107,2484,22312,68,-923,74,251,-37,11,414,-937,2161,-53,8,13,59,4225,170,1039,154,21932,3414,-1107,1138,580,429,661,215,-102,707,302,-177,10631,-183,-29,-102,10,-151,582,260,-1033,-325,-931,217,213,-108,59,-71,413,-607,1023,1334,-151,-1042,133,1715,-95,-220,29,369,1463,549,403,473,866,161,-209,-208,-565,106,-160,320,114,180,-216,105,224,372,-40,79,-287,688,1,822,-476,-533,21231,-90,1275,126,550,33,-479,-593,-132,207,29,-569,462,10988,301,478,-473,797,-381,65,433,-164,83,58,40,260,-236,-3361,14866,755,111,-408,6422,-146,49,-266,15804,-398,912,39,679,13,-65,-635,179,392,566,128,476,-242,4861,1523,141,443,150,-1047,-126,423,798,372,-87,39,-63,-1418,206,509,2390,772,2310,226,240,-165,74,521,1302,366,496,434,7133,-395,676,1192,2291,-408,57,123,13522,-36,1017,290,1658,203,6,-103,8140,23,429,20,402,63,268,121,-93,191,-90,-8,695,737,1275,20,125,-42,124,-300,1501,398,-1242,10076,-88,479,542,1408,429,1526,1154,-116,-76,-39,197,1661,579,3711,1055,23,893,61,8127,786,-132,416,-773,-199,83,1,54,-127,130,-131,425,1328,114,1447,4,148,-225,10,460,195,2247,220,459,353,-47,40,99,149,41,233,8,30,1741,342,28,121,111,807,93,200,1117,105,1647,88,186,-40,498,320,103,-159,-206,31,-105,-268,1324,14,-599,-90,-10,218,39,-19,-54,1195,349,-1555,-154,24,182,598,-553,517,-273,608,-408,66,-303,245,-182,264,85,-498,587,1359,-234,-1737,-151,-309,21733,10999,244,-603,-575,442,-52,55,241,249,-646,107,193,-5,-322,-70,368,3301,-440,687,284,-34,17,424,1392,-88,823,740,-82,-4,-53,1488,153,-46,266,482,2829,123,-27,-121,-260,40,-23,98,2792,70,254,-6,805,52,343,-232,89,167,-120,2308,51,471,31,-22,985,-1786,-247,-38,1052,-62,1935,14972,-19,704,-3,268,5036,63,1409,71,326,112,326,197,385,256,300,-63,91,-23,10,-13,484,89,289,20,-894,619,407,140,630,2221,368,521,-79,-342,824,52,-99,130,-214,328,205,216,3046,128,495,33,-2162,191,10,-127,479,-2056,132,1679,215,123,620,1383,282,401,464,158,4421,-91,130,164,200,901,435,1828,-61,-134,690,297,115,1088,-136,333,101,2016,16768,66,1154,623,73,33,3153,108,160,36,815,1793,879,188,70,22,-39,926,12,532,58,56,-47,212,1646,-33,-185,610,30,636,763,-274,-799,2949,53,-696,387,1027,366,-211,7,67,-211,77,-1234,-122,39,984,-813,473,644,5676,395,660,68,-195,13,-206,273,573,1263,-371,85,3675,175,-680,921,5,-165,20,-627,140,199,-31,69,293,528,1400,1042,361,-79,196,265,775,-1862,679,635,-182,-368,120,-57,-527,490,1065,-28,-95,60,53,70,-11,220,-139,69,666,39,-922,-98,-617,-537,93,2226,274,337,350,480,-9,-47,219,211,126,725,153,-11,-17,207,-1404,238,80,-38,153,809,-22,173,149,70,24,61,-1105,1389,221,-10,629,29,54,272,717,236,14,302,747,43,1764,371,945,626,148,-45,-63,1381,119,646,235,503,-342,524,-158,30,239,-8,71,395,813,608,571,-30,33,-36,1807,-21,299,18467,139,-6,117,-6,-82,-80,82,-65,-34,-21,718,792,-3,715,-73,-105,5,-270,147,509,27,1128,552,278,59,561,24,-173,315,242,-143,-36,26,584,408,47,84,-44,-232,21,-39,527,-676,-360,-372,-63,-130,-9,38,-13,-597,334,-905,272,207,-67,13,-352,189,57,52,699,644,1034,55,109,637,-74,573,511,406,725,-92,388,699,-150,-296,310,3,731,-53,11,-10,955,9,354,29,557,45,262,1599,501,463,376,40,-80,19,122,304,-140,68,-41,-82,528,71,-215,-163,-620,211,-1104,79,49,9,725,-192,68,-165,-638,351,599,-31,13,2045,7070,359,-255,14619,33,33,103,-820,-19,660,119,1544,575,-57,161,-248,756,-93,-33,114,-190,214,297,588,-533,-82,2192,267,-34,638,5364,76,-182,15496,381,-676,375,54,-13,53,137,67,-316,460,-411,1434,-463,221,-74,2058,412,70,39,-55,965,367,-267,521,819,1246,-15,-100,-554,1407,-110,186,143,154,74,-876,232,873,1493,392,-105,305,-205,-828,246,213,49,-26,8,-114,-153,-39,474,-396,-231,15790,372,23052,17036,19994,-58,-161,-5,-173,-885,358,1156,10677,56,-95,3740,-62,371,71,316,-175,1558,1050,-222,187,24,-103,1856,-4,11,-241,-393,-902,220,-260,-50,-252,73,313,7723,-56,2284,-101,-188,374,152,11,657,-605,403,-926,306,-298,-166,-47,2409,225,-55,1154,905,-236,336,1122,244,613,161,584,487,245,246,319,288,688,503,515,-204,10292,-249,20411,1145,144,0,-1071,-242,1028,79,287,89,-974,17,260,224,414,466,126,85,11,297,73,385,-58,100,-383,-27,326,-300,75,170,355,2606,177,-280,109,-2066,-127,59,-57,-265,-28,-304,357,-1422,-174,102,-546,147,-276,78,271,-123,-62,-532,229,103,1235,-6,130,607,63,123,1179,-30,252,219,-186,662,6127,345,7,269,171,-305,107,-4,189,-6,261,355,457,2167,-316,87,62,71,-11,3780,581,17099,1376,-1562,3377,904,87,89,-171,-982,192,-828,316,296,-19,183,621,886,39,-35,7942,-94,-95,185,109,538,1192,-261,-13,147,797,-7,-157,11689,3078,-171,13,-158,-123,133,1006,642,295,2688,252,-7,9,258,652,435,325,172,-215,264,139,13,-74,172,-187,104,494,785,255,-354,689,212,5558,803,131,364,422,57,177,1886,273,114,619,-125,-67,711,768,1203,15,157,112,1793,66,514,347,1625,134,915,115,-434,-78,699,218,669,-146,49,142,-105,1,675,-128,184,231,-83,158,192,42,-261,410,271,22,-472,-741,13,-103,2288,1416,-351,507,1134,204,267,-823,1159,-197,633,-115,13,1731,1241,-137,164,143,273,-1152,-127,-92,-229,-302,-91,575,29,-134,235,35,36,-755,6,-63,-10,111,261,-269,59,1110,142,-221,5,118,693,19945,4864,662,-40,-45,161,-69,-160,185,-5,201,351,26,45,94,69,239,-415,935,536,-638,-71,2894,-347,-654,-8,-181,293,1132,-172,650,444,479,-180,372,409,-478,1041,31,-814,388,40,99,85,-127,-45,1283,-747,527,-234,132,-18,1049,-371,537,386,53,-1,126,-72,897,566,122,1057,325,-45,13162,-1856,507,668,41,423,21,1055,-193,-138,126,-1651,257,302,-1,-37,-531,-250,335,-15,1473,84,385,147,235,496,709,2178,2771,108,-85,215,311,-312,-474,-144,51,508,390,261,1107,-190,68,69,-68,135,172,-5,-92,153,-189,1821,94,7,-676,85,521,235,702,-61,93,824,-57,-262,530,647,-85,304,-158,119,74,472,68,46,225,16647,-126,321,709,-593,545,91,376,-111,606,462,23,-2337,378,2386,829,-432,100,1014,371,87,-137,1022,35,11,18865,188,225,-370,392,294,344,75,167,440,776,56,105,853,1016,-68,1484,379,-798,-79,-315,-198,-18,290,-74,-84,-67,3042,-157,-367,51,17589,1329,-15,344,67,338,-92,318,578,189,5832,402,-135,-52,935,2921,179,529,576,576,7,-1507,-191,45,-722,204,333,343,-157,222,224,-153,1212,-503,1822,179,1309,118,182,380,2070,134,226,-66,-642,1624,797,-212,472,155,107,-58,52,-154,786,6418,710,10,831,250,250,907,352,700,5403,591,86,328,-40,267,99,800,239,483,435,85,13,807,117,1280,-33,34,26,536,1642,235,-412,-34,304,-199,3054,1593,-592,987,2583,676,888,-151,99,444,588,434,601,1095,917,601,246,154,-230,114,-381,237,882,-238,708,42,135,-462,1619,472,-57,169,1441,1083,238,223,-219,-91,659,977,232,-815,850,-76,270,93,301,608,506,184,-37,-161,770,-134,38,29,-69,591,471,297,-38,452,1061,47,-3628,63,47,152,47,73,-35,-42,201,725,132,295,248,1056,63,265,119,14,1098,820,176,-141,10,-458,-4,128,-226,330,-157,47,508,1354,1,426,-27,105,787,21,4112,132,254,558,350,135,241,965,-440,102,-13,1860,323,-25,206,1440,286,661,-584,1129,40,-78,39,-12,216,23,301,290,499,355,524,415,27,-6,164,-24,213,262,-7,11692,209,-24,-750,123,62,-31,12,994,-29,-312,217,96,51,-124,126,-222,38,-160,-56,209,-315,57,1558,-126,907,-72,53,-910,-59,-23,448,-347,131,-25,-417,-215,-4,336,372,-895,-152,5,342,137,106,496,368,155,-100,-36,636,-385,-24,660,1645,-88,-86,211,495,329,175,388,-796,-67,302,-142,89,-209,371,44,68,-169,4,75,213,5557,280,1266,-402,960,298,54,1515,-25,931,43,255,482,-706,317,201,-896,853,-261,578,499,1726,151,6,192,-90,154,136,-498,-91,255,-54,-18,-22,156,149,20,-164,292,93,123,-60,891,-38,635,5314,763,-69,1470,-116,1451,1326,-83,79,263,-88,418,-13,369,-30,186,471,1029,90,282,126,-37,-4,-1148,207,507,643,408,467,88,250,521,516,1239,-156,1425,39,-50,2711,-199,102,-1,63,-55,-58,-527,355,226,5,-268,-375,176,124,-388,252,539,1231,-594,30,229,261,30,44,22,494,245,302,-8,488,337,-948,416,-214,688,416,1233,6,91,532,2056,755,556,531,-14,-1566,14988,345,3110,571,-157,1570,3267,510,111,15,530,-8,952,180,-146,278,1213,482,42,-36,-49,215,408,1730,99,459,-117,5,151,910,19405,13384,104,-96,-143,201,-74,29,526,42,-53,175,195,-10,109,127,-124,224,-139,436,20,500,363,51,18,180,618,845,400,393,59,1043,136,55,344,587,471,2181,95,-182,16960,21278,18977,13939,14156,20331,7288,687,1371,213,-306,774,344,33,792,46,170,-773,-393,376,-78,-92,6,704,163,197,-45,653,38,-53,-4,513,137,146,257,-19,27,-2,13,3,24,-237,410,27,-253,293,9,-348,411,222,-149,349,1415,-395,112,-209,337,339,626,-660,299,544,-47,50,299,571,620,394,116,189,1081,17,171,34,39,-185,266,-35,-91,60,-1,-45,582,263,150,-256,-24,-651,371,-105,120,318,531,212,-219,94,1349,424,177,-85,-743,491,-33,381,488,51,702,-14,-12,887,435,-342,1486,3,-43,45,-2,167,379,935,134,-9,1162,-12,65,-94,-52,-304,721,643,199,-4,435,-31,815,90,520,2103,896,1500,95,207,160,-44,-134,377,189,-219,11,-701,589,157,226,122,404,759,7736,76,-213,503,-219,-115,35,3,271,42,-281,575,472,-24,-296,383,208,74,-29,-92,312,149,-85,-534,-30,785,170,-84,712,60,-92,-149,57,15,109,829,-6,753,110,-851,872,298,244,793,-196,742,-59,271,-114,6609,115,611,140,952,-148,72,-419,-62,112,483,-140,2336,310,1919,130,624,381,247,53,230,228,295,1,256,599,-201,172,618,295,293,169,-83,350,-513,-204,449,584,1733,298,76,10,4,71,-146,244,747,-58,339,-255,204,921,772,-126,1625,-76,-346,238,-80,252,87,297,-17,-1150,-664,63,601,1795,-358,-87,425,-963,65,180,399,401,424,1048,-520,187,-252,77,28,-98,325,482,54,200,-1843,344,-394,141,-161,-19,304,257,66,553,-112,-176,36,-56,-124,1187,285,426,130,1107,538,2299,363,147,1110,-617,-281,423,203,459,84,111,73,51,612,-82,124,-331,1060,1646,427,23,537,-12,-17,312,10,2703,483,-1526,50,266,2396,49,42,-7,820,1637,779,176,-109,-187,166,-862,-67,181,13,516,109,-3,-261,874,1349,170,83,105,-981,-898,2047,-66,678,536,-70,121,367,176,-12,1040,235,-67,1039,365,338,1753,312,110,33,-556,359,586,17,266,-282,434,44,-176,-167,-515,-295,1039,510,855,230,-539,782,103,116,578,131,232,46,231,-108,-400,223,2362,609,-130,-107,286,-78,290,59,821,-427,295,744,-90,-18,128,-147,191,631,173,5135,269,608,24,63,248,1121,1218,1481,235,968,-56,277,30,3155,10,357,82,86,880,2997,449,53,1049,1401,-14,118,406,-5,-334,-4,149,490,103,294,374,126,1101,302,1051,-397,179,-144,900,-938,250,-120,1182,609,176,491,849,834,-372,-88,199,43,-173,1677,-385,33,776,787,528,-211,-364,500,79,257,-257,225,372,-14,2794,277,120,1111,601,232,362,13477,-85,1091,-12,334,205,942,-234,136,-381,-369,2902,44,44,1115,198,-17,639,124,276,309,93,335,154,2534,124,47,1197,141,111,7070,265,412,951,1466,361,478,2534,-3,493,14,981,42,1258,285,296,134,2783,109,-1867,1868,1168,-452,54,193,-2,688,1254,78,-23,258,763,295,93,40,918,-1201,-63,-184,200,-313,1262,120,1069,2,-89,72,5,-15,-239,-60,439,73,1675,88,217,6,18,-255,-450,283,54,244,153,-175,-19,651,566,410,3407,247,-331,301,-214,-1606,-4,-30,-11,165,-40,428,-477,1834,-550,662,15,192,44,2694,116,69,537,-22,321,-56,56,788,688,432,78,61,77,307,-164,482,39,144,357,14484,839,191,65,0,415,-198,-67,426,448,1127,-89,-5,385,-77,1067,10,279,93,106,231,164,66,1289,393,29,56,257,388,-1110,-83,369,34,124,-120,-136,-417,262,-881,-71,-357,1581,337,576,-63,182,334,-183,467,-13,95,9,579,56,-5,285,2904,107,378,69,372,-50,258,360,-1617,1728,-320,294,80,3167,-141,231,-211,-126,27,-461,-863,-47,362,311,426,-20,189,1152,-45,765,460,1761,80,-121,793,117,-239,-513,72,76,-15,-47,-8,43,1002,155,151,-56,-42,263,1385,-79,790,354,598,-85,58,321,500,808,-60,101,93,-160,-375,370,118,151,53,98,851,9,183,-2,-96,525,404,1132,814,-1117,219,38,212,2995,1204,130,793,-94,125,702,50,119,302,-131,-33,-726,17,348,-87,170,-203,-91,0,903,36,17,439,298,-33,525,-26,93,-74,974,358,-24,62,69,188,135,565,181,-160,136,60,490,381,824,-392,503,772,412,-603,670,-355,1132,52,139,37,-250,46,348,-379,-47,140,-539,164,61,223,1058,2349,268,369,79,399,2152,1530,15,-434,1894,28,-302,-44,27,-80,-262,50,68,5,7,799,-34,155,67,3025,-211,-1819,79,171,139,477,-100,1848,376,204,-52,916,96,489,166,307,800,1023,15,94,-6,6,-20,432,383,172,-306,53,212,326,-165,1618,95,152,279,639,115,587,372,1685,-12,333,-347,280,8763,1068,1094,310,-233,-579,-133,2553,451,719,-1079,331,716,305,887,122,-34,489,309,-316,-130,98,-258,-18,12,-18,55,106,622,88,554,471,173,25,25,831,851,1011,39,198,387,37,24,-77,-33,592,663,417,-104,207,118,490,-182,834,287,20,15,165,-83,1058,99,147,155,-94,114,5,33,-12,229,15,20,199,539,581,-205,-181,172,-21,273,-320,532,135,-476,-404,603,-87,427,-138,348,400,-55,675,-209,212,743,423,884,44,175,682,-106,764,189,316,116,534,293,112,126,1173,-93,141,-464,-121,-1375,-233,265,319,-39,314,410,204,-525,151,331,34,3101,257,155,-968,137,139,-2,-170,782,51,-53,-23,-209,953,-33,-245,269,493,49,221,217,649,175,123,233,211,231,806,548,261,146,-1455,607,1145,629,230,236,-230,29,581,741,26,-89,-179,607,474,185,105,83,-69,-27,1416,-22,828,-290,397,1047,522,471,53,-752,362,267,810,-440,-799,576,-20,36,-2,-1,118,346,1275,-728,646,166,106,822,487,913,317,293,147,1697,-54,460,149,411,-169,491,11,165,157,-521,-25,4276,280,58,-10,-200,214,-40,-158,-8,141,484,595,808,157,383,363,528,-23,-8,330,-320,58,5853,698,-59,137,184,-90,117,-749,1333,1607,1145,69,124,2568,369,-461,3711,39,-135,335,68,-87,211,295,195,-106,-303,412,-41,159,601,-128,30,930,85,-133,-14,2635,60,2232,-573,677,-80,21,-59,15,13356,43,89,-160,-515,0,154,427,1174,549,367,4850,-114,2087,66,82,-253,1010,-41,715,30,102,-125,529,530,2989,-1324,23566,10,782,-49,19,66,474,76,1655,1668,-58,-106,-111,31,516,189,485,592,152,-205,118,-51,-45,55,-556,683,-286,-158,311,-132,25,3723,-2653,396,206,-104,25,-151,124,39,-43,429,21,456,-132,-23,22,-9,20830,42,177,71,-39,497,1191,90,295,481,141,51,62,-94,-219,239,-14,90,58,214,345,1222,-110,172,3499,197,180,-408,651,-1593,-6,-42,1035,625,-75,418,1774,88,205,-993,1316,402,3145,-87,3363,-46,-62,514,512,538,1242,669,-202,-31,-72,1530,695,-27,500,268,130,1788,-46,-280,336,-1,9425,975,-131,-376,104,4051,2,40,645,1159,358,-786,-109,1902,385,1415,114,19541,20,403,22535,2535,102,2164,24,137,569,3023,-59,1945,98,121,12,-2956,-31,-14,714,75,392,52,39,24663,128,25,1095,230,197,545,0,138,-427,-311,13014,3637,-114,207,301,10,-119,-219,170,-306,-159,-27,-54,-327,-14,33,-98,-317,30,5,190,155,969,146,358,418,62,1465,14,-152,1059,248,10577,1159,200,47,9961,570,-167,468,0,-571,-673,12530,419,684,-242,82,35,-257,358,1758,263,-51,888,2,318,1431,156,-6,79,763,530,748,463,15,-138,63,1102,-155,16832,2432,105,-262,1246,19,16878,237,1309,131,-53,1894,1645,-50,344,1,77,395,70,22197,13358,24,-43,-13,307,2231,598,613,726,-206,10787,-74,41,-107,366,-44,95,716,6750,118,-682,-41,-25,-328,635,-198,202,185,3821,463,96,55,-133,49,182,134,86,296,-552,-67,1245,830,38,1692,4858,844,2160,-5,95,21,4214,8151,938,39,99,-205,59,-4,-256,494,83,284,1123,774,-46,115,-100,280,1354,1016,85,3298,101,370,840,618,543,352,18403,1242,-2,-49,67,241,79,-311,5,743,53,314,23086,171,386,-8,47,-515,93,610,342,449,206,-66,554,361,346,499,1213,755,-167,-209,21,7491,150,21,-52,53,13,-160,219,363,-182,208,-11,143,545,544,-254,2366,126,167,-652,-245,-18,-226,432,976,680,525,982,238,913,-15,228,70,743,19,203,556,186,-12,-408,-47,91,355,24116,-338,-969,50,149,307,116,1100,-1208,5380,-160,179,71,176,2825,-740,1036,255,618,143,763,6,368,478,-100,-279,555,265,21956,12727,237,1389,3012,508,1255,45,325,498,2624,347,358,998,379,-272,1031,467,79,406,487,238,2035,434,3,245,352,-294,3243,402,1295,111,2574,-126,287,228,185,249,641,258,-625,-282,662,72,978,17335,-132,237,-94,56,1016,104,1287,1051,219,114,306,100,149,453,1643,292,251,1681,928,51,30,207,606,1626,676,-8,-117,540,-114,118,678,-197,1322,-256,-24,234,2182,121,82,-61,460,139,-90,310,52,251,-25,806,642,-6,-6,-199,-55,769,992,2161,383,1417,864,-29,142,54,-127,-47,-346,409,1335,219,26,-26,398,-159,458,-154,8575,-100,-71,-173,-131,-37,285,262,-516,158,-1044,21,2460,254,212,119,10,2922,766,1105,72,18,9942,406,786,-9,-204,-94,998,-248,-82,720,520,-70,155,560,209,401,-12,349,1721,1753,902,-904,383,70,221,153,475,1325,14490,759,10165,319,453,347,590,755,100,156,-744,-180,-127,-27,158,1779,55,112,115,77,-19,-79,541,-36,25,1106,127,276,5207,-56,1715,1616,-158,8,230,18,309,34,288,362,1144,11,132,1603,271,228,-224,433,90,-49,88,274,-231,-84,319,628,231,35,289,39,898,-411,0,307,-99,55,330,10,102,-496,-95,857,674,150,-148,-31,-105,618,515,514,434,71,166,-149,-127,-5,739,921,841,58,1242,728,-245,-225,215,71,3,281,29,-732,180,215,1481,-299,-677,-197,56,107,-30,-165,199,2534,144,-706,-51,-474,835,51,896,75,312,14,576,504,-126,-190,84,126,21,355,82,588,-63,30,-6,-121,-187,-61,1153,46,1596,-366,1586,115,379,2215,183,0,262,805,286,447,339,352,3,331,742,196,304,73,471,384,-102,-822,-93,333,-91,255,224,241,1036,774,-312,171,305,-60,-229,882,478,185,-91,74,-1513,-208,-23,15,-246,18,12183,565,1229,102,232,-10,94,693,135,74,822,1024,73,594,197,295,418,-72,-613,446,833,743,116,54,108,695,651,946,494,-52,757,152,446,212,545,176,130,-1078,-20,-33,250,769,193,3,-120,745,-52,415,1022,222,82,-153,154,22,813,33,817,1130,-358,61,180,-2826,492,239,355,674,584,-257,-304,-344,436,-34,815,78,920,-234,-591,429,506,1433,294,200,436,-1101,-367,-199,-60,-55,1747,55,-15,1389,1521,-193,-93,74,9491,1561,-59,501,-176,-66,1945,258,67,141,164,102,31,-92,7,696,391,100,-85,406,-134,-50,9,587,-504,274,-49,322,45,1681,126,-35,656,31,95,523,-41,432,449,1134,40,-108,-132,779,2097,181,-469,346,418,23,-111,245,-156,207,-338,61,1861,29,186,-739,122,35,426,-69,22,102,234,168,-180,-205,673,69,55,1168,188,22,9,37,79,-240,-8,105,3,134,37,-221,1012,360,-12,33,319,238,620,-281,222,1520,-573,455,767,-772,130,-505,-446,716,88,-37,235,367,86,838,-137,26,1553,12,179,-135,40,-359,42,-135,57,330,16017,1480,-576,1483,699,172,-118,782,359,266,-65,68,119,-719,-416,-43,447,1301,84,31,-24,-69,428,-634,228,199,25,75,107,1272,11688,706,20,175,126,49,135,179,8786,678,-309,-304,-13,-215,13183,1170,42,10420,159,-13,-485,190,91,231,87,290,2403,131,23,342,279,159,628,-115,1669,-11,-523,77,277,-122,407,485,353,24,119,55,134,86,-233,1122,4018,132,1293,-321,-112,-69,8,-262,533,-184,464,34,941,1975,50,828,526,-1876,481,42,103,303,-120,50,24,396,114,716,18,138,8847,1193,-137,166,-144,-11,724,-260,553,-104,-242,975,253,26,350,1780,396,836,873,573,44,80,559,828,504,-159,472,-159,-547,-56,-11,17725,-327,1354,499,-280,263,-38,100,124,2,-173,-2,-54,-102,-115,-123,-133,163,-9,-427,17,51,-821,-114,-78,21,10,282,-832,287,15691,-267,348,179,-58,533,448,295,13028,4037,296,231,182,-543,2182,1663,363,412,-132,1171,283,73,-40,995,300,680,58,3,71,205,332,1041,-336,-49,247,20,139,448,140,1535,-248,-54,206,94,35,430,563,133,0,1372,-384,-66,191,118,139,1359,-463,-36,14,155,18,1564,-17,591,-725,1170,98,136,27,-9,57,2717,1691,741,465,41,-287,29,770,15979,18,533,603,348,-481,2135,217,-255,260,109,30,2551,552,11,-71,57,-316,-500,0,702,56,-44,-150,1370,-14,-36,159,138,496,128,787,301,154,230,214,-138,82,21,11,-55,-387,-372,430,140,45,-715,91,96,239,-212,260,699,1803,5041,179,233,-170,533,71,-103,208,-54,-31,-136,109,8,33,-63,14,-289,24,114,80,-146,131,245,675,115,319,367,345,-9,-271,202,157,-125,12,-6,350,1003,112,344,166,233,84,463,618,-6,1144,455,206,718,111,21,338,473,752,160,-60,174,-18,-20,297,453,-136,58,285,277,213,82,74,90,1974,50,-69,-86,1480,319,-26,-89,319,42,-10,662,-121,34,1909,25,377,193,-61,3901,663,70,-21,-41,20,93,211,26,157,-93,-1643,582,522,1288,168,-55,176,122,130,262,-577,1058,310,25,2289,80,-2,1336,749,207,-119,-68,79,651,144,-39,3108,331,-222,-72,-99,144,57,7,92,62,-5,-11,10,-360,4261,115,5,-617,-819,1549,31449,-122,-142,108,-191,-96,38,-116,-20,-41,1502,476,111,56,2567,214,3237,-27,726,5,-89,-123,53,168,1267,38,138,-937,-266,283,114,-183,186,384,737,650,1208,709,802,24,166,-2839,337,-151,-47,4750,-202,36,-107,395,346,644,-53,683,59,18894,655,-58,-24,1209,201,66,364,147,310,39,-57,95,-13,-111,-152,710,2013,-11,-1,-365,-123,-66,-878,67,-236,-191,76,57,172,191,654,-216,71,234,525,-21,-22,688,-103,328,84,588,-27,955,374,46,1238,266,33,422,-240,425,-334,-230,261,-15,-132,-168,2558,22,-37,105,1039,1885,-5,45,449,912,68,765,-184,1329,6,1039,2408,-655,1539,-60,-45,5419,-35,157,147,445,-1538,25421,56,1061,-68,529,-6,142,338,86,2176,130,40,5,127,548,103,2713,445,1533,393,397,68,161,303,763,148,-108,-38,-588,743,-213,173,-85,-119,-44,460,395,-483,-187,624,1834,-92,-82,226,44,172,189,-24,371,-140,2440,-128,-284,-465,-429,763,1603,80,-241,-963,3559,62,23812,22240,-717,716,95,1944,10996,1505,-171,-969,332,575,-423,236,-135,473,-101,1183,17782,17692,139,-57,-158,-34,142,-699,-63,160,199,-4,447,2105,498,-710,-155,201,-1019,-754,1035,84,-367,90,-156,14,-1284,571,246,-303,-108,-118,6,982,-278,54,-256,-15,-21,-228,-62,-638,8,-306,5467,104,673,369,55,-335,-138,1309,-187,465,149,-86,-187,-147,334,-66,-54,-10,127,-611,-77,45,345,961,2459,4773,1116,7177,-785,-22,130,158,147,5,833,-300,173,-433,695,316,591,499,395,613,63,-9,-83,-346,277,2621,72,439,41,531,274,19,-146,329,9380,31,219,-542,537,-1322,316,-67,182,118,65,-45,271,-33,163,542,282,2817,3259,623,93,353,175,77,61,40,-69,-2768,517,471,235,358,316,44,358,177,-625,-440,-922,-168,922,1192,1593,1544,93,226,-536,92,-114,429,199,-138,459,132,463,541,310,595,193,99,1649,159,73,207,-213,233,146,414,-55,1933,457,3,348,247,769,2212,-301,766,181,144,10,-630,-350,-564,128,7,-837,1026,166,-390,-276,150,537,14893,294,316,18519,-188,-59,-76,-423,419,37,1363,-3216,2168,230,107,11421,1963,3133,-14,657,-56,-127,245,101,518,132,209,169,-4,-730,-263,-51,528,-45,476,-74,926,718,-207,-99,-668,-212,1039,39,-152,27,116,-528,133,286,367,138,-108,285,9,109,460,1018,41,229,23,418,999,-179,215,-24,2377,1110,318,386,-171,2263,1218,1647,15147,22891,107,132,70,-117,22,511,763,239,440,42,-124,70,30,833,341,86,-594,588,110,1,4,249,459,395,-296,-192,378,20642,995,-31,31,330,664,-55,102,-51,247,471,-350,-541,345,2266,786,181,883,172,327,-301,1850,-511,-724,346,23,-242,-9,-1259,-7,153,-138,964,116,-12,894,-112,-268,-134,147,-23,231,-28,-45,23,270,1842,274,-42,407,140,49,10,244,1049,-188,28,-93,-34,-118,28,322,-196,220,441,56,218,-172,822,400,657,-1336,-603,-18,-982,-26,-8,1567,-228,1306,321,563,-86,-39,187,189,424,-11,2,-108,56,247,-639,686,534,-412,577,500,1271,-262,-31,379,424,33,221,-8,255,214,346,-320,34,1211,-39,-12,784,873,560,49,812,40,-59,-687,-181,-417,-396,452,215,127,14,109,-175,130,-844,144,-2993,1991,37,83,201,-231,864,2358,11734,244,448,1360,177,144,-621,-380,65,-987,78,6276,41,21771,-11,112,14004,173,240,-56,-967,-14,588,187,1974,-124,-606,650,304,510,115,128,-2,241,-80,-399,-1509,425,749,302,281,16547,-15,-93,1195,25,-220,996,312,84,171,-300,-419,35,448,-99,157,2038,8754,-30,-143,-103,207,11,-191,1664,524,92,1554,1662,149,2678,-168,-38,2754,164,72,-28,-1047,822,-190,564,-22,126,-384,1361,-336,-861,53,380,-27,768,439,910,1626,-134,529,88,-735,-55,767,1245,292,209,77,73,2992,2099,-234,13,127,-44,163,472,77,1674,399,2116,62,-143,542,-39,-98,-464,-143,-555,-77,1493,71,-14,-1370,136,1468,36,-123,524,1175,650,-137,70,-119,92,926,1561,-1125,-127,1446,13764,-68,-384,331,-55,151,-481,415,968,148,39,91,507,790,54,29,786,258,381,1129,47,106,1319,647,19,198,-14,326,10,-152,-121,1169,799,164,-909,-49,-257,1008,8,6,-276,-6,-7,-37,964,151,125,115,260,-50,-187,1345,-1025,89,2411,709,70,-47,599,-15,447,34,1745,-297,-20,154,133,796,228,35,-418,120,-385,6678,7,66,671,-50,-10,802,611,186,56,808,1159,-1329,1709,105,139,656,109,36,151,11,796,-236,1640,38,717,779,2220,-70,-33,119,-375,7,71,336,-118,432,1575,1814,438,845,450,277,-93,299,-222,238,-307,-534,315,68,31,-50,63,175,103,328,517,397,369,-232,28,130,242,221,165,-739,932,1,8007,6458,-91,144,264,2425,-133,16263,112,43,-49,260,-41,-544,218,584,187,477,587,384,656,68,247,-26,41,13,-77,-24,94,1848,152,-278,-261,-819,93,11,753,226,10,906,514,-123,21,254,307,-25,-149,-231,163,150,-475,25,53,314,-664,599,-24,125,424,442,54,-148,121,-235,224,-133,-307,579,869,-204,914,1491,505,-208,-1238,-1,-281,139,406,-123,3866,126,199,460,-460,-137,-496,-27,91,-1433,407,1509,419,-286,1009,-974,-376,225,126,116,151,860,-11,218,1210,1997,-52,216,288,-2,120,1223,50,-137,205,-677,605,15454,539,-33,156,35,196,-24,176,5126,132,355,1547,2167,-55,-795,587,443,-349,300,120,-126,87,272,46,266,-510,40,55,24,110,1050,258,-882,-1238,40,26,679,668,6490,11464,88,-101,368,174,3426,269,203,208,-3303,455,35,366,337,1503,-31,466,89,-413,-823,-694,99,398,2120,5,59,657,-19,712,-311,489,-246,1266,-160,-846,-810,711,-320,-157,-95,411,-186,116,34,-182,83,272,77,-65,-116,-53,-565,1939,-15,-799,-1714,1052,5763,-273,505,-22,1177,825,228,537,1374,-769,-180,633,792,33,42,839,123,-47,190,580,74,66,1145,53,-701,25,-449,-381,544,-14,-360,95,3947,-125,420,17,-232,-2795,-153,757,1092,851,-3642,-56,-126,112,433,59,-51,-132,558,351,-65,-337,856,731,468,139,604,1510,865,10177,3752,-1204,617,-66,76,-77,179,2304,-242,-568,-638,-880,765,-294,-1283,1915,214,-1191,890,-249,-20,-204,3460,-182,-95,254,244,215,6873,2355,-284,5768,490,-121,969,7160,170,359,220,1403,-76,11275,-952,-3270,-6593,-23396,-1354,-339,432,371,-7,-193,90,-217,537,-29,1835,2686,3434,124,12,-381,143,2682,414,1166,36,372,106,422,-263,1331,87,100,1143,407,-86,-218,-68,339,1145,1748,123,4668,25,408,-44,-647,115,98,1108,235,161,-286,-99,715,-84,309,222,109,4,-20,-371,457,1482,1067,136,314,-47,-329,-587,-89,976,184,407,294,-39,89,1,-10,413,353,1010,1644,1237,445,-20,14392,287,99,14,111,-27,422,-22,193,-772,24,222,-100,2219,102,-106,-23,-244,598,-214,1860,152,-208,-400,40,395,-130,20,-114,335,190,-34,189,67,239,442,652,347,4,221,-31,50,-44,680,-41,199,150,625,-253,216,95,151,399,-133,-77,-23,1107,37,30,-176,151,1252,80,215,128,-167,45,216,8995,-52,472,-269,-397,420,-241,388,-325,3,134,-175,1384,1340,-432,-242,564,29,-2,24,771,293,1402,27,102,185,-36,-8,-17,-160,826,39,320,629,7,76,238,-78,-220,1617,238,-39,-541,-1009,800,161,207,363,131,108,-582,239,89,-37,93,772,54,503,5197,1101,593,-40,1062,-2041,1554,-199,530,-59,88,-197,-3,173,304,-248,398,239,110,670,395,1536,201,153,283,-95,662,-7,1015,790,-173,554,-60,882,3807,-198,-223,1392,2029,-300,143,156,1521,-20,-673,6779,322,265,3935,-19,74,5252,5700,2615,-840,99,167,1526,-172,-74,-1134,41,-7,380,216,1383,-31,1010,246,-608,274,-6,2381,316,237,190,503,430,1641,400,-19,-132,68,-60,267,3529,878,25,1161,-66,360,-106,31,165,223,-46,90,-19,-36,-87,-103,33,534,31,376,317,-336,325,149,173,431,17558,13818,576,455,594,8955,9567,367,1708,-357,45,430,-35,128,42,22,-131,342,142,277,307,-320,-2022,743,240,835,218,174,-110,627,170,-50,126,-91,ALL

-106,-125,-76,168,-230,-284,4,-122,70,252,155,-471,-490,-184,32,213,1,-260,18128,-28,118,-153,-8,-111,44,-88,-102,32,5,-18,-228,53,-348,-169,-156,-55,122,483,1284,2731,316,14653,15030,17384,16386,19091,18323,291,78,287,1130,1056,448,728,28,89,120,-220,65,118,16,197,39,237,311,186,1608,204,322,-444,-254,554,16,-58,-78,-95,45,569,501,-15,181,296,-39,-1,-2,514,-29,822,756,159,999,243,1037,691,263,-122,-17,397,85,-23,89,-199,149,169,-254,65,3569,425,-964,580,56,15,151,-126,-152,40,224,280,196,-183,112,-48,221,885,-40,-55,-71,-36,150,162,213,155,110,107,-16,514,200,478,1129,711,173,122,244,389,24,440,214,658,120,212,159,29,40,822,1304,-180,634,-171,1294,-264,5846,536,2439,104,37,223,201,1147,1423,1202,2076,80,408,709,29,771,209,177,71,179,1507,504,-67,52,-111,56,-33,17,-435,-278,3814,21,-20,-392,889,3255,484,126,-22,1839,153,786,148,145,-9,257,51,1276,1196,1454,266,-384,37,284,8372,-447,207,2452,-45,3556,1761,-45,143,-1,5,20259,-205,1530,1202,163,94,495,839,633,128,100,16,529,1894,104,7437,49,3018,12,-11,157,-7,75,1458,341,-105,1146,3135,52,904,80,687,39,690,69,3758,1192,-333,40,70,-29,6,-696,-67,42,-81,26,617,382,769,697,340,61,-371,-130,618,1501,10766,449,17,-24,127,507,1007,-119,19284,2380,1983,-69,655,1409,643,278,1538,395,134,1714,355,29,584,226,218,3716,231,78,-141,811,1,204,682,34,62,8,-8,-51,212,2273,2610,2867,290,347,702,1610,751,654,2092,3979,1117,161,127,352,1108,292,1766,342,314,823,1665,340,-14,23,855,142,69,863,374,306,5734,16,577,125,1118,153,121,61,513,567,334,3069,59,188,13,890,681,484,1515,-15,238,307,2318,991,46,591,1479,239,231,-17,130,2908,1523,1735,-897,238,47,230,63,-32,192,-321,-16,498,99,470,446,1116,453,540,856,257,256,504,666,-439,-66,-52,1123,1718,7,-18,363,291,248,247,19,192,28,110,687,664,349,73,1364,128,163,138,1998,128,-140,245,815,778,558,1708,674,564,2755,78,323,80,190,236,132,-20,535,1730,624,66,2504,407,33,-186,1899,-430,127,56,110,67,1191,3835,-132,106,-26,1,107,693,83,-79,53,238,692,63,449,464,287,153,115,-102,959,348,421,680,1509,463,355,554,163,351,336,17,113,238,309,371,100,785,-96,-55,255,3510,125,1781,230,342,3876,281,-282,33,226,68,111,47,1990,916,309,942,224,665,319,87,-399,546,666,697,566,74,363,9575,487,466,304,1401,308,820,1156,204,98,488,4690,574,431,129,339,-473,1,103,-31,125,3,371,1344,2038,192,-10,993,16,-46,260,13686,175,196,612,211,23776,147,-1014,1710,-237,256,86,646,738,335,463,261,112,1090,76,-48,1078,225,1527,278,591,1178,1211,436,285,504,165,-125,1299,77,297,202,181,-7,118,271,66,1239,865,290,572,-802,270,75,616,224,152,-15,58,456,-74,132,428,-227,839,1527,344,176,281,467,233,475,203,226,103,71,309,898,309,345,-43,125,939,62,529,133,166,10,417,315,455,1973,690,-118,-70,-31,956,182,376,5,650,48,78,104,-151,714,440,329,1167,850,1019,-288,80,849,342,495,553,-85,1721,710,703,737,7,79,255,693,-55,197,24,-147,-115,617,689,560,336,217,274,385,165,787,779,948,336,218,151,813,-376,93,252,260,562,237,674,512,81,550,57,63,209,389,313,213,171,464,1375,635,827,-1157,398,160,-20,78,742,111,792,-149,226,165,270,203,-40,160,22,840,-2,68,656,140,11512,176,173,181,212,1403,-133,419,904,-292,19,306,3383,185,337,-93,17,292,-493,16,125,74,694,-140,1372,449,132,-10,3015,173,115,-21,626,1231,25,2939,-17,589,29,104,34,-65,122,928,-86,524,156,-46,3339,568,24,-133,5323,1113,154,-88,448,-159,2206,4072,1337,178,450,-32,-61,-58,21111,775,236,2739,764,871,324,178,170,1076,-288,-540,419,-138,-446,-188,-648,-221,129,-257,157,1006,5082,799,341,-70,26,536,662,-218,421,-21,-13,147,0,746,332,-18,5,377,22,61,1354,113,242,83,-131,270,-318,75,453,71,-60,-103,-79,-236,242,55,386,-68,-374,-88,1390,60,150,423,3211,22720,505,74,323,1302,-282,267,-683,12110,67,-161,32,94,-51,114,571,205,20273,313,-32,30,234,233,-174,-129,83,-370,18906,-160,39,309,-24,864,22697,21,-650,46,49,192,68,291,-406,1065,353,52,20,63,5452,41,1607,252,23271,1403,-327,249,267,72,569,252,-103,309,527,-102,10013,-1,0,5,-59,52,18,401,-155,98,-304,150,64,-147,83,76,148,-444,400,891,-14,-339,119,856,-8,37,-28,170,-143,605,608,354,469,7,-103,-112,-79,213,106,316,73,172,-340,116,123,76,-47,90,-36,315,9,1681,-3160,-203,22273,174,592,244,224,51,-138,71,-13,131,-107,-180,411,14453,274,448,187,346,180,43,592,-3,16,323,322,4031,-96,-1706,17193,357,29,-30,8842,-12,76,-104,17521,-192,218,147,367,-8,-44,-234,454,166,292,-38,214,-110,2360,787,50,116,128,-323,-88,239,563,906,100,99,33,-1180,139,483,2833,770,2934,78,88,-62,-53,131,674,137,490,194,6423,-61,425,1497,2796,-190,-75,440,14321,245,543,215,944,376,91,325,7649,99,1557,258,419,357,441,26,9,312,16,93,624,55,1262,302,53,-15,163,197,3678,196,1332,13149,75,15,450,455,330,1749,1209,-15,33,-11,63,2132,213,2874,354,24,1201,18,10367,531,7,503,-369,-91,111,-110,24,-88,-209,5,529,1578,48,879,-44,30,112,-5,78,74,3347,167,478,508,-5,250,69,126,-33,46,-19,17,2203,8,-78,358,28,675,206,449,1022,-130,2305,72,155,-92,322,116,44,110,-48,488,23,134,1955,90,-217,-6,-17,-580,116,181,-60,2127,355,-331,352,87,88,124,-255,95,63,461,-15,341,-496,51,-111,103,-51,-399,299,2088,-112,-740,-30,242,20332,13543,98,611,-284,443,97,43,161,230,-177,170,405,65,-1,-7,995,4524,-336,834,145,51,22,628,2016,30,625,2453,-41,20,80,1626,120,-32,178,400,1448,55,51,-40,-159,30,66,34,3380,179,127,1,805,9,-3,-228,61,48,-83,3514,-207,799,80,67,956,38,-46,150,847,-2,2410,17050,-64,1142,3,120,3863,84,952,36,403,10,412,-19,52,239,-321,35,194,13,51,176,251,14,210,13,-768,495,620,225,836,1773,250,559,222,-270,834,9,-23,-116,137,-197,44,84,2071,8,442,248,174,32,31,85,462,-1327,-62,817,247,247,1632,1430,48,138,235,173,5889,-48,171,162,61,1874,519,2134,-25,-72,421,400,84,178,-3,111,83,1912,17138,46,1114,6139,99,64,3185,187,190,166,1185,2431,1218,242,157,19,-12,849,81,340,48,8,65,70,2189,218,-134,397,34,751,2197,-641,132,4156,297,-447,198,773,360,-150,25,297,-60,101,-470,-69,43,505,-302,280,945,5292,807,1777,144,393,33,521,57,945,690,-344,-1,6411,123,-398,97,9,-69,65,-94,163,-76,-9,7,421,400,885,1302,89,126,165,239,1237,-590,791,634,-22,-17,-74,-24,-256,174,1037,-12,-72,146,-62,-10,94,32,18,125,1015,186,-227,-74,-15,385,124,3197,252,160,162,402,28,8,114,133,-10,1358,237,-17,1,135,-181,284,48,-4,88,326,-20,187,71,-19,150,-22,-453,2015,-34,160,399,23,133,200,782,110,43,88,536,125,1086,626,1190,589,-30,-84,-41,461,29,239,120,663,-59,376,511,110,184,-187,111,370,1199,518,1031,-1,190,44,1391,355,245,16105,422,120,-6,-69,291,58,92,112,-17,4,975,975,110,1406,-93,239,212,37,175,35,221,1342,781,266,358,607,10,63,130,287,-135,42,30,781,284,116,139,207,37,23,-84,960,14,-116,-746,-10,315,125,79,69,-132,558,-371,409,168,-4,80,-68,285,-28,224,241,-221,832,1093,40,416,-37,807,269,752,449,-13,111,834,-107,-13,278,46,649,-22,-16,-17,396,87,197,-7,1132,9,750,1569,1058,325,148,56,-66,16,231,451,319,195,517,12,218,-45,-20,34,-53,73,-126,38,68,76,315,-98,66,-102,-447,342,616,-21,103,900,9017,-71,-135,14573,51,-30,114,-446,9,689,-29,1896,141,92,52,-97,803,-501,349,89,95,201,117,687,-96,80,2172,250,37,669,2837,427,-115,15002,313,-280,379,35,-6,48,105,37,-141,170,-171,2539,-194,483,-92,2673,173,151,18,41,618,228,167,309,1209,434,77,-125,-628,1346,-87,344,437,60,91,-621,73,686,4742,217,-80,292,170,-337,497,342,-12,87,116,-83,-49,15,102,-373,124,15470,179,22863,16806,17680,32,-91,2,-13,-551,835,706,15517,95,-67,5879,938,1267,-347,205,-105,973,1981,-96,254,65,45,2698,119,41,145,-240,-243,372,-94,1023,-46,361,590,10675,62,3467,123,45,321,30,89,504,1984,73,-314,230,-180,-143,107,3099,150,28,534,2204,470,677,2318,941,873,543,1018,436,559,677,498,395,798,654,419,-56,12619,32,19924,881,5,19,5,-77,223,-42,199,16,-237,61,67,251,335,523,185,80,63,287,119,212,119,72,-210,-29,166,-157,-87,168,239,2716,-70,81,-42,-409,65,165,149,1,34,-86,517,-183,222,199,-137,87,-79,174,756,-71,-46,-198,86,134,2008,-46,156,173,1,95,1496,138,205,473,-66,527,2547,502,378,212,618,-206,62,376,342,41,159,687,1917,3648,-192,79,30,15,-18,3563,416,16011,1272,-710,4676,1352,29,63,-36,-613,400,-261,222,160,399,528,474,1022,3,-48,8221,55,-14,275,409,1019,2206,177,34,491,1545,1522,-200,10308,3057,21,7,-19,90,61,643,640,992,2093,233,77,106,235,316,1081,260,317,154,67,42,-79,335,155,139,130,134,509,262,-24,835,29,3868,1200,105,526,387,162,165,1977,255,15,991,-50,-33,646,3465,1305,18,92,234,2801,80,331,198,1234,70,732,193,-30,97,715,461,702,-21,173,449,15,73,329,-75,196,392,-70,-33,74,-46,28,986,223,244,-50,426,464,-4,1983,1749,61,152,4,148,69,-510,563,101,541,-28,24,1483,506,137,205,111,190,-459,49,-21,65,-23,-98,441,64,105,327,512,-40,-196,-32,-76,-32,53,557,-346,14,626,92,11,-2,300,591,21763,7901,818,5,40,213,68,89,178,3,118,357,6,28,8,16,170,-249,1665,375,-389,165,5189,-336,-329,-50,-105,402,1269,-66,551,436,751,-41,491,216,-68,1326,225,959,554,65,-10,42,99,10,1071,180,1125,112,83,93,726,11,142,442,176,-43,95,-2,905,-225,126,1519,719,-57,11780,-313,601,282,21,178,140,1989,-108,175,251,-833,266,260,-14,11,-230,-79,590,-31,990,52,390,43,217,553,1630,1094,4822,3,-29,228,394,-231,-171,-10,267,614,205,277,1706,-170,294,48,110,57,210,39,-187,9,-116,1870,517,77,-147,209,601,196,1336,42,16,865,-46,-189,598,259,-154,167,-70,35,131,495,49,-95,243,18333,163,156,1047,-92,375,76,874,139,636,490,353,-1137,254,5347,400,41,157,641,194,190,-31,1279,83,123,21388,452,118,-235,545,210,306,22,114,519,1180,-14,62,701,451,-122,897,302,-405,20,-71,-175,212,893,-60,49,44,2903,-21,290,74,17797,1483,18,130,115,428,-79,-336,316,186,6279,112,-15,115,582,3814,182,434,1456,1966,-13,-417,-132,263,-238,157,250,482,38,249,150,-104,1157,-123,2202,128,1350,-34,170,765,1920,59,278,21,-290,2986,601,-137,256,176,275,-107,296,-19,946,2139,391,280,1423,171,166,889,598,1009,3440,302,-126,155,-156,587,303,647,151,1385,705,53,26,295,167,750,38,266,45,286,792,258,-121,-81,-80,-55,2721,1131,1,1958,2747,509,2064,-470,-7,250,326,422,231,1197,1333,605,94,172,-24,240,-212,337,949,-10,699,23,87,-105,1223,284,6,222,2518,534,403,189,-114,-69,110,1184,295,-326,618,-117,14,25,280,434,672,143,-62,-56,944,230,-52,-7,7,290,120,344,-28,476,1630,17,-1600,18,32,181,161,8,132,-24,675,392,294,284,-208,457,77,387,26,66,722,1576,163,11,46,-264,-7,178,-81,121,-157,-2,236,1513,-37,207,96,67,804,-22,3787,179,364,663,-37,161,305,899,-183,255,-18,2806,205,-19,115,2370,217,313,-292,1193,25,-32,102,-22,181,-8,254,327,177,259,298,179,233,16,144,-31,52,238,2,16152,260,192,-319,116,83,277,23,1323,96,-285,36,127,240,-122,203,-83,16,-85,77,104,-198,38,1004,-106,1447,-37,39,-338,-39,26,844,-29,111,44,-205,894,-57,242,483,-587,-26,77,206,288,395,274,282,56,-66,-318,793,-176,73,552,889,-322,-46,113,347,105,251,851,-148,45,69,128,529,-168,474,69,217,194,84,51,138,5972,152,1235,-123,627,172,159,1288,-58,1419,-170,156,532,-256,224,187,-518,255,-362,335,158,817,218,23,479,-33,60,81,-288,228,177,5,-114,68,110,38,50,-143,149,147,18,-58,856,30,886,5354,461,-36,1461,-78,693,208,472,42,277,-33,910,130,237,33,234,228,778,146,327,223,-28,111,-194,150,536,1065,2292,129,578,218,393,411,1056,-85,2717,96,-51,3597,-14,304,125,163,74,166,-306,419,83,194,-1173,-359,416,61,146,148,250,1072,-3,-87,113,179,123,116,13,406,163,304,-10,303,530,-40,791,192,924,285,333,125,220,2444,3857,773,537,104,29,-266,17703,856,3157,1087,375,1385,3306,105,137,-3,80,-62,577,-199,-38,264,628,379,282,-103,50,160,461,1528,116,406,398,76,100,779,22103,15305,145,-59,318,214,15,74,765,38,0,119,316,47,99,90,-180,432,-80,226,-26,528,385,255,50,90,1069,1004,182,389,-11,409,170,79,211,483,334,2529,72,-132,15831,18912,22706,15848,14358,18998,8690,976,1530,300,-154,593,384,275,366,371,115,-409,83,730,16,-78,-45,646,247,641,-41,285,50,92,-15,264,87,1192,1291,43,331,-80,23,-12,8,148,361,91,433,-73,378,-85,257,238,-63,632,707,-170,59,-60,768,-23,776,-652,73,630,-159,65,76,449,557,369,86,309,901,114,332,85,310,-90,282,2,-25,23,94,-34,687,165,309,-44,41,-144,1370,41,92,255,360,323,-238,210,1438,341,132,23,-341,343,127,242,275,31,652,46,4,677,364,-206,2298,-3,-26,773,-20,608,630,536,42,44,2253,84,203,141,272,-92,1084,414,390,-45,453,-39,293,202,563,2698,605,1825,789,124,265,289,-1,748,172,-114,50,139,930,236,346,20,430,503,9239,41,14,930,59,-111,150,74,-40,172,111,689,304,26,-324,353,182,18,45,-68,300,165,157,-149,-163,422,225,-132,257,-56,-66,-114,62,60,104,1081,47,892,175,-289,896,486,240,798,-208,839,15,233,-62,3654,118,543,79,24,31,442,-159,1,150,914,111,2824,163,2732,-18,311,1058,203,84,67,77,6,-2,193,321,-102,94,376,144,549,302,-59,236,-24,-92,856,372,2335,162,75,-42,-31,20,-33,24,616,135,196,72,9,585,916,-80,3502,-86,-330,338,-56,379,65,1017,158,124,-316,201,1237,1505,11,-9,350,-251,50,210,232,264,536,1529,-131,230,139,122,200,-79,463,340,6,1133,-896,752,-249,83,-130,58,398,145,43,490,-31,-51,142,29,-111,2133,326,151,201,1421,871,2085,298,16,926,-311,217,405,-22,348,204,467,-22,117,371,-57,457,-582,747,2385,604,299,324,9,96,261,-31,4006,598,-313,49,232,1240,50,76,-42,1179,1604,620,253,34,-121,182,-508,-70,97,75,295,235,106,-272,919,1022,354,88,45,-326,-306,981,94,1086,416,51,76,443,167,-61,499,251,-159,935,1074,827,2590,448,13,116,-385,-418,15,253,236,-226,1692,-19,-206,-46,-188,42,1048,400,1053,372,-256,532,170,-5,654,102,69,-9,132,-107,-222,147,1583,550,-70,37,256,-42,108,106,708,-197,184,711,-38,23,234,-10,151,253,370,3116,89,2323,350,59,198,1031,785,1516,350,544,-21,166,140,2594,12,124,248,104,342,2539,680,10,1637,1894,33,126,208,34,-157,76,-8,1014,248,215,394,188,374,232,995,-274,518,-140,363,-197,160,-46,543,317,728,443,990,289,-218,-80,434,80,-271,573,-126,50,1044,424,298,-115,-48,527,172,156,177,552,493,12,1542,393,-199,1087,385,463,144,14846,42,907,52,161,324,928,-163,395,-37,-141,3550,176,7,726,594,-7,886,53,416,344,-126,574,118,3891,57,98,843,437,196,9553,96,427,917,936,765,940,3849,42,755,125,1754,31,1352,400,406,135,3720,-21,-987,741,725,-202,-12,-43,-14,450,2207,95,55,125,962,232,3,26,403,-285,14,66,1243,-90,1290,196,1093,-198,-23,116,238,92,-166,207,411,43,2614,-20,57,17,53,130,30,85,167,127,197,122,-36,271,950,833,4063,117,573,519,-81,194,20,58,23,295,-72,638,-291,1409,-481,151,13,207,139,1945,243,18,806,0,115,67,111,709,682,553,272,62,45,338,-21,327,69,91,616,14923,664,1003,90,120,-72,-69,-1,357,883,196,-97,44,221,-45,866,148,200,39,8,66,120,49,1098,193,87,114,311,230,-35,-11,631,71,8,152,195,-89,251,-1158,-14,-8,1125,358,157,137,227,668,-11,424,32,60,56,-58,103,-18,782,1751,-115,799,103,431,-45,123,169,-1421,1215,-60,-124,89,5468,-60,187,57,-108,-28,-247,-290,-17,352,-2,422,112,233,195,40,1194,215,1420,-223,-22,1108,68,-129,145,-37,152,25,-47,62,462,778,-133,9,29,-59,562,817,-88,1016,792,699,-8,-1,148,373,434,-6,105,262,-73,15,447,588,701,189,64,235,53,243,-80,-5,998,570,679,1021,-820,57,90,16,5008,660,200,616,65,201,360,9,69,313,-92,-10,208,190,589,-38,415,73,-25,-17,1985,123,47,823,737,-31,669,50,196,158,1360,376,38,43,151,280,0,1130,414,-42,257,32,539,540,590,143,656,1128,782,-72,964,297,1391,37,190,-34,-115,143,367,-196,-20,127,-624,165,-65,178,819,1567,148,653,-9,307,4466,1646,440,263,893,46,-92,-43,477,-160,-168,1004,-35,56,-20,284,6,151,261,1721,-77,226,204,195,44,676,188,4983,-1,263,55,305,95,428,430,707,580,875,98,26,58,-31,26,353,660,186,-96,224,606,960,-55,1111,-98,176,382,1146,116,454,231,1502,44,69,-131,151,10422,1210,1436,114,-106,4,-2,2405,423,1006,-270,185,651,18,1260,78,-21,241,261,-87,407,24,-70,26,21,101,-9,162,555,74,1435,-241,239,86,134,419,936,899,153,259,521,148,160,-34,31,1360,829,381,-80,-94,118,498,-62,746,282,106,62,500,1,953,-59,211,277,66,-34,13,-29,-132,425,-32,-11,183,979,199,110,-21,434,169,646,-150,859,488,401,-165,63,-26,-62,-49,477,612,-75,281,172,501,887,155,673,-20,127,601,353,543,409,199,45,385,255,77,88,850,-1,84,-286,43,-763,30,34,20,-21,84,119,89,-33,-396,443,309,1719,-56,416,-175,101,434,-178,-63,1633,75,-87,25,-66,896,-84,417,267,417,9,25,228,870,242,213,10,149,364,302,459,193,67,-368,424,946,1138,471,102,-125,18,483,517,-29,240,-147,337,260,196,-101,142,23,-332,1562,-3,685,-61,279,1378,423,959,72,8,223,276,1186,-230,-396,416,29,-68,6,-76,38,81,1171,-83,899,10,20,355,830,471,673,309,157,1516,-55,565,65,314,43,872,23,291,80,-59,151,5157,454,73,192,319,1392,2,-265,7,-33,627,143,1344,546,311,202,360,29,-65,138,-17,49,8056,1001,119,151,641,8,-12,-71,1139,2935,2434,143,472,4749,728,-135,4150,84,42,424,36,436,255,293,88,-56,504,345,-379,132,2210,-97,49,2097,302,150,60,2457,95,5538,-171,5073,30,7,18,61,13769,41,26,-96,-432,5,87,560,816,235,259,7811,21,2236,41,22,-175,1018,-5,332,271,102,30,366,211,3667,-141,23755,30,619,-35,518,425,345,262,2000,3796,110,-9,319,91,291,134,963,144,1391,70,833,20,-5,96,-228,1380,-120,-3,188,-53,58,2855,-755,261,94,-56,15,19,1534,39,-112,214,7,726,-106,45,26,335,22607,19,230,86,439,314,1282,58,458,425,73,77,295,-85,-85,360,337,94,46,138,155,1433,-23,296,6697,70,50,-355,427,-426,-155,19,936,319,13,275,2946,218,308,-267,581,667,4057,-31,5697,195,197,320,137,588,2238,443,-227,-47,103,986,327,-32,430,512,209,1354,-18,-98,-61,21,8511,1742,-17,-11,108,5084,384,72,483,1847,233,256,144,4269,196,17,200,18931,-49,416,22059,1419,115,923,78,713,692,5874,-32,1595,252,95,120,-132,68,49,673,630,7972,85,-16,27143,415,139,3334,176,92,-50,16,40,-231,-87,15389,3245,-61,270,221,-15,-1,57,174,-306,-36,21,43,-429,2,105,57,180,102,484,361,513,1196,222,476,242,67,649,-142,86,1255,147,13723,2041,208,43,10216,233,-47,1495,22,-147,-238,16087,1065,-5,-63,-87,25,-9,322,1657,500,55,676,-183,152,2549,52,-17,-30,95,489,1104,290,14,55,129,868,43,18566,2687,105,-156,217,32,17483,611,1316,141,18,4091,2066,4,355,-47,112,598,42,22414,13239,24,-8,99,96,3229,1596,376,626,-158,12331,-135,-29,-6,298,-73,143,677,4902,68,-373,-26,48,-122,758,-122,226,359,5216,337,359,224,163,84,83,130,-4,373,-220,147,1870,463,87,1875,6391,909,3061,111,244,59,4862,10567,467,343,28,-50,337,11,-181,365,-59,335,2652,1427,38,143,918,244,1566,409,422,3785,481,1242,891,670,545,2028,18893,1368,187,-12,131,115,94,-220,363,1025,186,632,22787,51,468,-149,21,149,131,849,830,707,-357,-20,1024,342,416,443,1425,1213,-290,-86,73,9729,186,67,187,46,16,-45,88,236,52,249,10,26,699,296,-23,1919,276,331,-502,65,-12,165,632,568,680,818,1097,691,472,476,442,40,550,32,86,674,1116,103,-108,32,75,137,24471,-165,-580,112,227,317,239,1179,-93,7330,-62,327,87,155,7373,85,742,190,500,101,305,14,631,180,1,-404,497,525,23571,14929,151,1330,2529,291,658,159,540,244,4815,340,237,351,-1444,-306,1665,146,11,675,559,382,2613,64,55,954,178,-84,3397,792,2188,153,2092,245,207,83,159,174,954,147,-284,-145,734,87,564,20994,-151,78,-13,-37,1927,28,2055,1370,237,75,171,120,462,189,679,395,850,2557,2204,68,-94,239,557,1250,695,24,487,168,44,4,1168,94,1614,-177,-16,335,2861,91,174,327,14,270,-79,326,423,274,-73,1263,648,-12,-40,-71,7,834,1233,1307,485,706,891,148,192,26,366,-102,-205,706,2196,93,59,19,1033,307,574,18,8059,110,61,395,-13,-26,784,366,-221,121,235,-72,2458,267,236,88,22,3260,-202,620,210,63,16848,801,1430,214,167,-39,1377,-148,49,251,1033,493,105,253,74,-11,20,427,1685,1934,880,-72,461,153,287,564,1393,1088,16640,760,10857,488,490,165,668,872,70,173,-580,-248,1,56,227,2111,49,108,108,-11,8,-25,582,63,40,1585,397,49,5994,25,1323,2603,-60,-91,285,-11,201,9,-114,214,777,-57,78,2255,229,248,-180,326,112,101,137,259,-149,-64,518,462,258,7,326,53,717,-266,343,279,-63,300,28,5,142,-119,186,1785,1195,399,-347,26,57,433,631,556,705,39,101,-92,-37,-24,373,742,1437,24,877,166,-40,-317,-64,327,490,352,71,-79,156,122,1270,-125,-138,-107,148,141,21,-37,178,2589,299,-66,36,724,662,104,462,313,446,-26,397,271,-135,-79,-77,-48,216,784,-69,209,149,85,-6,83,-55,103,975,59,1689,-156,798,154,730,1876,86,15,557,932,300,564,297,206,-79,286,478,105,345,129,1086,257,-18,-313,-40,510,-412,289,256,228,206,852,-330,555,148,-79,8,826,1188,287,-56,93,-701,19,-36,10,-177,40,11820,40,1659,331,422,-13,24,713,-170,37,663,888,-9,791,433,60,576,49,-57,239,312,371,-28,8,496,1627,261,456,487,-15,428,339,745,231,769,391,31,-303,-6,185,539,1212,325,86,42,756,173,527,617,260,43,-81,85,3,613,112,874,1067,-3,75,211,-1307,188,452,372,437,873,-69,-244,-370,1011,-46,694,204,1299,-18,-278,114,288,850,288,459,168,-528,62,455,-11,99,2700,99,-2,1283,2417,-88,-13,33,10367,2197,-32,658,-151,-57,2622,239,-4,265,198,134,25,159,6,755,165,129,107,339,-18,-87,52,275,-374,189,-13,280,29,1019,14,104,354,92,10,539,-28,596,-238,1802,139,98,34,1077,1023,226,-110,423,485,-9,227,120,-19,363,-213,98,1064,-139,32,-294,10,147,376,9,24,38,10,62,-81,-445,-176,102,104,631,135,59,-62,40,-8,-71,20,72,88,91,105,-125,527,198,-40,-1,181,271,225,-429,507,1617,-144,456,500,-123,204,135,-342,524,228,26,278,226,71,586,180,-38,780,-129,248,163,213,-287,28,-93,51,447,17258,1132,-268,1920,1858,92,-162,484,361,129,23,-107,127,-182,-211,-104,702,2778,-70,144,32,-57,114,-243,335,703,47,74,30,1742,2597,431,42,169,204,84,101,344,12713,207,-76,92,35,-22,15733,1786,58,14877,611,45,-180,133,46,240,28,378,4232,28,18,306,277,665,276,5,1249,118,-40,95,225,183,774,424,396,-1,99,-123,312,44,-163,458,4227,185,1353,63,34,-12,-42,-58,220,-133,648,64,952,2540,73,567,148,-1503,148,-23,108,227,-40,66,48,637,108,1147,-46,155,9449,1551,249,405,-30,5,1762,-24,682,-254,-71,1563,81,-107,364,3000,905,880,496,367,449,316,411,1496,381,-83,311,101,-186,-140,-22,18478,-47,769,659,-439,137,-231,111,244,6,-94,21,-13,-75,-94,32,22,108,22,-175,20,41,-379,-10,-87,-9,-9,14,-682,-13,3390,-235,484,66,-45,448,106,93,15706,2232,77,348,227,-36,1859,760,1073,653,24,959,621,128,57,716,124,950,118,65,10,470,288,683,-304,-22,576,-2,58,853,196,697,-204,174,122,38,-6,488,323,76,-29,2104,-57,1106,120,36,149,1432,-170,23,-9,119,5,2039,188,395,-242,265,-5,41,20,192,57,2023,2150,2024,747,204,-91,61,488,16141,60,361,533,265,-160,2388,281,85,913,26,23,2330,490,4,-9,181,-110,-129,67,423,33,26,243,2205,0,91,251,18,198,211,683,181,98,38,212,-69,161,47,22,29,74,-67,197,148,64,-522,48,259,143,-135,72,156,2485,4263,-3,395,-135,282,51,-125,131,4,8,-48,41,32,121,25,-3,-13,14,48,40,-38,44,419,489,95,188,43,446,-63,271,84,94,-137,31,18,125,713,148,157,-12,112,43,317,224,23,617,839,294,363,101,118,-16,186,801,156,-84,436,23,-26,339,1058,-86,-24,326,393,142,141,62,166,1964,11,-4,268,1076,835,235,31,250,39,25,457,-122,59,2649,90,156,132,-59,6790,415,29,-35,-16,108,170,235,97,35,24,-662,309,2670,1437,377,-4,174,270,229,166,162,2007,153,64,906,138,7,2417,1119,751,-13,1,34,631,23,-30,2560,606,129,-17,-24,183,48,8,99,88,28,125,340,-196,3425,94,-30,-11,-381,453,12606,-3,-57,118,-163,-58,50,-129,8,-41,1467,345,143,105,2090,96,2541,-41,544,-174,-32,-33,-18,94,1006,46,144,-548,-22,235,55,-83,35,259,1564,524,1489,348,500,24,133,-1751,134,-43,-19,7453,-69,67,130,221,209,342,181,510,213,15341,484,-14,8,292,125,51,627,8,128,33,13,57,62,5,185,1436,1963,116,0,-83,3,-45,-71,104,-5,-34,104,32,98,288,1011,196,33,217,627,-91,14,1084,-46,19,67,636,-140,480,256,12,901,70,-32,333,-52,272,-113,-4,231,0,-53,-64,2733,1,21,159,1132,927,-11,-292,1197,531,382,538,-47,1134,743,644,1671,-227,1698,16,-19,6729,29,87,46,299,-530,29543,60,1512,-32,299,166,124,401,38,1432,477,-11,-47,557,576,14,3475,828,2481,121,408,-41,73,213,427,-18,-227,-22,-343,74,413,85,-18,23,232,479,466,-258,-195,42,1178,110,53,243,-2,180,125,245,314,-99,924,-72,-134,-259,-119,828,2460,397,-125,-297,5988,3,3553,5472,-186,482,66,3120,12769,2510,-38,-287,222,168,-110,375,42,171,50,617,18496,17491,44,-11,230,108,120,1350,-3,159,188,-38,176,1460,313,-95,-30,-31,-194,-319,798,40,-117,134,-66,43,-594,272,218,-91,37,-50,103,512,14,19,76,12,61,2,-13,-220,-69,-452,3469,55,359,329,-32,-234,50,688,-453,504,31,-32,-32,1,104,-32,-21,-74,360,-336,-42,-43,500,553,3489,8029,2778,9445,-668,-28,159,91,143,-90,780,-224,36,-110,717,160,212,-103,145,196,46,122,-49,-159,149,4087,30,925,37,264,80,251,-55,457,8300,-22,25,24,491,-561,282,-203,218,142,76,79,104,-12,80,157,454,2246,2277,322,196,221,158,71,8,16,-23,-2181,190,378,685,661,130,-321,292,-18,263,-760,-433,-46,1373,503,913,419,35,170,-252,62,-95,372,108,-65,1651,95,682,1113,695,426,534,155,797,75,213,150,-169,278,122,321,-34,617,83,12,34,339,659,1935,162,343,41,-59,48,-287,-190,-176,302,153,-617,504,92,-59,-253,178,500,16597,375,47,13909,-5,3,-16,-192,693,974,134,-634,2877,257,117,10273,2833,3919,46,1614,38,-65,88,-31,2,21,234,96,-48,-459,-3,-76,415,1583,207,58,826,552,-47,66,-307,-18,609,78,-97,-5,-36,1,214,336,386,139,-34,3058,-10,110,673,172,-402,201,-9,584,569,57,229,-8,1507,1221,178,208,-47,3301,2349,1255,14101,23943,107,158,72,-83,-25,-37,201,64,1029,16,-67,11,39,393,178,98,-490,324,99,4,21,178,473,380,347,224,223,21232,991,48,-17,295,333,41,123,-45,212,12,-129,-359,188,953,968,97,460,158,12,-286,1009,-5,-4,559,95,-91,123,-1116,28,285,56,2281,130,50,1115,-23,-11,105,37,-77,414,-20,-2,0,420,640,174,169,238,165,0,-131,406,667,-55,45,-89,101,-10,50,767,-60,209,415,1,130,-117,581,34,338,-552,-146,-19,-682,58,43,1271,-98,435,126,147,41,0,471,204,201,34,148,-66,78,102,-75,97,537,-174,358,407,961,-50,110,785,287,118,227,256,374,243,428,-14,243,705,79,-10,679,546,423,23,476,-228,23,-42,-81,-129,-318,239,88,228,-218,22,-238,60,-576,25,-1429,2527,129,129,139,-71,265,1985,9260,93,96,616,169,33,23,56,46,245,56,9739,-131,19363,-5,19,13899,802,117,33,-426,15,874,222,1523,-36,-495,262,387,264,25,34,138,93,-223,5,-233,52,103,267,38,18660,-1,13,557,-17,47,678,88,-74,315,-325,44,40,337,60,2175,1871,7882,-29,29,-79,1,-15,127,1790,284,5,977,1993,14,1763,59,7,3113,141,65,-8,-391,1118,-87,459,-53,334,-330,462,-9,-59,17,366,-31,434,215,229,560,17,271,892,-456,-15,708,556,105,261,106,53,3438,1885,-170,-2,144,24,297,661,9,1161,342,617,69,31,140,100,20,-64,85,280,-16,1349,36,-66,-1017,-20,660,17,-10,389,943,458,41,34,-65,15,1494,884,-157,-80,1175,10718,-5,20,161,20,169,-412,250,1972,5,36,73,357,1088,9,24,307,452,138,1221,41,57,1914,436,9,149,110,183,36,11,687,1531,888,32,-377,-28,-217,865,46,44,-122,18,45,47,447,269,289,242,-395,40,-67,272,-350,329,2013,172,71,21,282,44,309,218,2127,302,-30,209,165,368,-64,115,-152,11,-146,8644,5,21,474,-113,12,717,392,208,-32,114,339,-124,1037,187,43,616,34,5,78,-25,497,90,783,-8,300,627,996,-18,42,97,-63,-21,3,905,-11,320,729,269,241,401,176,139,162,128,-89,94,7,-178,102,17,4,98,279,339,247,862,179,184,208,-66,44,173,120,30,152,-303,490,14,8590,6756,-223,116,210,1267,239,16907,77,49,-3,22,-132,-114,186,504,172,655,173,269,397,19,-56,17,-17,-161,-47,-14,20,946,135,-58,-113,-228,51,-9,411,302,85,210,347,5,71,411,187,-3,-5,-81,41,146,-217,83,26,266,-499,423,-196,576,364,693,11,124,-245,90,110,68,146,652,1520,-159,1205,89,561,-28,-1011,-207,-18,7,123,-6,1614,96,334,505,-255,-31,-95,8,417,-515,495,747,308,-85,477,-600,14,-138,154,78,224,368,114,199,594,549,382,194,364,184,181,761,38,-203,103,-213,606,15614,334,-4,50,102,227,-34,185,2460,116,92,635,1830,86,-237,150,100,-31,204,160,-58,114,463,128,368,26,31,89,70,-8,458,217,-448,-420,28,12,415,355,7195,9349,55,106,423,-3,2889,250,41,402,-415,333,55,528,103,945,36,944,123,-83,-288,-281,162,147,1416,48,118,179,-70,-93,-125,292,30,711,-37,-368,-306,472,208,-116,-44,-77,-69,145,30,13,25,370,2,-5,-583,-19,-47,2747,60,-336,-909,1126,7880,-47,81,-30,775,259,426,170,1402,-168,-26,394,145,90,43,226,158,-19,127,413,35,43,1824,126,-362,76,-177,169,310,0,-133,28,3324,-63,381,8,29,-955,-169,230,1512,209,-1375,-16,-14,57,255,36,-24,-46,330,110,40,545,610,439,582,201,152,1350,641,10411,3687,-558,286,-23,85,-9,40,1413,122,-555,-818,-198,435,-100,-606,1664,61,-650,366,34,-126,-37,2856,-53,-29,335,377,244,4278,1252,-99,677,335,-126,167,3449,279,320,221,339,74,12465,-372,-1787,-2225,-10339,-523,-56,556,440,18,-39,416,-26,175,190,457,2345,2839,110,-42,-80,19,1668,197,3250,32,182,150,354,-242,3069,167,40,2917,221,14,44,13,282,448,920,65,3305,-4,180,26,-237,-22,4,597,255,117,52,74,112,-138,112,63,52,-23,72,135,315,440,563,63,409,-15,-117,-208,-5,524,180,165,194,26,46,30,-220,222,314,293,1322,896,8,-103,14312,46,18,-4,79,0,171,-22,46,-140,-17,32,-41,1976,31,-45,-51,-83,399,-100,-62,110,-72,-176,-6,124,-40,66,-26,151,295,1,-49,-131,149,259,400,322,24,187,59,132,-24,404,5,224,117,800,-33,412,52,770,157,-65,16,18,2087,41,14,-56,672,1449,-14,173,-30,-47,80,123,3407,10,263,-123,207,294,47,343,-127,155,51,-57,798,806,-180,-57,390,46,53,26,126,119,501,13,59,57,34,5,33,17,865,61,177,206,24,50,60,37,38,666,1081,-45,-100,-237,1169,377,10,251,72,21,-96,55,45,52,-11,474,29,163,3382,1419,429,-14,1163,-976,551,-87,87,-15,73,-34,11,153,170,-116,151,226,-7,46,1393,483,-26,50,117,107,-265,-31,711,604,-86,-106,-18,386,1481,72,26,2312,1926,208,-8,17,613,-8,-47,8732,338,214,3033,-11,73,2911,3719,924,-405,48,70,407,-70,-10,-713,-25,-28,218,205,593,58,790,121,-310,143,104,1655,199,137,39,300,481,473,261,1,-128,15,-8,25,4240,551,61,698,-8,490,-51,10,56,139,45,-29,23,-20,-104,-47,-13,325,-24,299,162,-56,279,183,259,605,18530,15619,65,122,126,8443,8512,182,1503,-78,29,159,18,71,42,44,-33,159,71,134,178,-182,-179,626,156,649,57,504,-26,250,314,14,56,-25,ALL

-138,-85,215,71,-272,-558,67,-186,87,193,325,-631,-625,-177,-94,222,-1,-140,34207,65,154,-49,-24,-72,39,-104,-40,40,46,-78,-273,-7,-618,-355,-344,-327,176,412,4148,2743,2404,25771,24420,30481,32046,38467,25364,245,-40,222,3906,4530,277,1644,71,302,572,382,705,270,85,71,32,-112,232,30,1354,-112,750,-1338,-640,110,-208,-1077,-190,-81,78,136,1374,-88,26,841,144,64,-32,515,88,1020,769,12,576,136,528,410,261,-174,-42,145,135,-69,92,26,136,85,-88,40,2832,686,-647,430,-115,-67,208,401,-705,21,144,-176,-24,-142,-51,-243,280,901,-49,-542,104,-42,142,446,414,501,76,76,-35,487,44,553,983,227,-156,245,64,156,-16,357,64,1365,92,314,101,-8,112,394,346,-453,752,-257,743,-503,1189,-277,2046,330,-17,-23,208,540,659,444,953,122,200,119,53,604,259,-78,76,371,3549,23,-71,53,-496,71,28,-69,-1168,-288,3070,24,-71,-576,560,1666,80,167,-106,720,5,295,7,128,17,5,-133,30,503,510,156,-110,62,-1,5203,-768,394,1104,-147,1118,151,-119,115,12,160,11800,-254,1202,437,-16,1,302,551,229,58,-51,273,218,1047,211,3903,268,1394,-8,14,-8,-55,163,456,334,0,384,122,23,380,-259,206,-23,300,-69,3289,1452,-837,419,-26,8,0,-1362,30,-254,-307,19,725,264,1228,689,151,-277,-453,-133,-40,286,6572,51,48,-16,145,528,718,-67,12474,1872,1925,-67,1397,-94,392,231,622,211,26,190,74,279,391,158,151,1744,140,192,-174,456,24,152,821,16,154,-1,-103,-71,135,1940,3255,1484,314,218,1017,232,174,131,2076,1900,403,163,177,222,277,305,2220,348,140,158,762,227,62,-81,1225,144,-12,976,360,33,2825,560,-1,120,2493,90,19,24,-1194,725,473,1779,80,250,44,2133,1194,736,295,-90,199,170,1669,613,35,949,723,213,126,-33,234,2429,901,1324,-270,270,-170,83,-32,-81,80,-165,-55,218,17,289,787,540,131,184,510,133,247,288,151,30,-220,33,592,686,-168,-126,1004,85,560,190,-48,44,12,88,200,704,26,170,974,88,83,120,1561,99,-56,-23,81,380,1013,711,220,202,1611,149,385,142,-302,-494,28,-106,149,1198,305,101,396,665,-5,-750,1017,-323,261,236,33,60,1091,3819,-348,120,-186,-110,-341,542,272,-26,81,-26,26,-163,108,-16,-42,307,220,-216,755,382,497,268,76,108,263,841,69,272,-26,-83,163,232,44,216,357,577,-176,24,709,1742,202,2741,291,206,1637,-222,-368,-28,215,124,330,-32,739,830,56,643,83,535,193,19,-432,743,764,490,211,64,456,5315,179,761,158,1033,179,485,241,360,-92,693,7461,967,348,103,76,-638,42,64,-122,631,167,289,2107,1607,158,3,128,49,-33,225,10375,97,35,108,92,11926,124,-1408,867,-238,352,165,8,730,405,14,96,65,343,-23,-440,867,-99,1531,90,501,638,444,240,163,-16,-5,-277,147,60,339,85,186,-48,140,725,-94,1196,222,389,179,-1189,296,327,723,188,-138,154,113,206,81,-30,138,-14,627,1945,-112,-64,-238,394,426,414,1536,209,71,597,28,252,382,-83,-145,-250,1749,145,222,71,-156,-216,487,257,547,1159,967,197,42,0,746,167,0,120,-55,186,65,71,-72,227,501,540,1483,745,1184,-257,26,318,94,177,508,-32,997,590,416,478,-5,21,96,1436,-126,88,-138,-144,-384,248,208,142,220,-56,-26,640,1,231,200,177,-48,72,136,76,-505,179,-97,90,499,32,842,337,-26,1123,-23,76,174,48,138,154,32,87,990,346,229,-2329,208,-56,-40,55,606,-81,946,-254,144,72,231,266,-37,81,167,681,-87,197,256,35,6271,71,97,320,40,796,-161,69,346,-556,-126,218,3,-19,200,-305,-104,638,-881,26,101,136,464,39,-103,535,199,216,1257,323,101,-40,391,620,-12,2044,-30,270,-37,101,-10,-302,202,1616,-74,96,58,142,1927,618,-12,-163,1932,1445,517,-165,704,-160,3881,1851,1696,247,526,128,-88,-161,19538,753,76,844,1184,768,216,487,270,1077,-494,-1196,227,-145,-926,-421,-956,-360,232,-352,-90,376,4694,1065,563,-163,106,266,753,-403,645,-39,-128,135,-83,517,268,-915,21,410,-44,46,2144,99,126,144,-163,46,-844,21,487,-170,-119,-216,-46,-435,366,-106,938,-115,-364,-177,947,280,183,167,874,18614,521,5,220,1207,-289,65,-1285,5729,-7,-156,231,-14,-87,250,901,391,25237,176,85,-28,120,440,181,-350,42,-371,8129,-172,-181,293,-103,1331,19133,8,-857,-8,277,-48,48,392,-124,1557,421,-60,-51,-48,2950,165,832,334,18656,1708,-1132,787,609,483,839,200,-211,602,270,-124,7576,-115,-149,19,28,67,554,197,-858,-528,-554,268,-10,-131,-170,-88,154,-339,314,1109,-202,-661,80,2165,-71,-204,40,435,277,577,537,192,736,44,209,-35,-261,142,-88,394,654,40,-362,26,151,263,0,-165,-40,602,71,1015,-304,-355,14846,-92,992,-122,446,56,-398,-462,-64,-183,17,-720,376,7754,44,344,119,517,32,200,631,129,-58,71,101,309,-167,-2766,9618,232,40,-133,3739,8,193,-396,16597,-480,714,209,633,-42,-220,-647,250,37,522,42,512,-334,35,467,62,128,225,-780,-190,426,657,330,-40,46,-65,-979,74,515,2066,485,1479,218,188,-177,-161,227,2587,259,451,-65,10009,-190,128,1194,405,-494,-17,44,9271,30,769,307,1410,80,60,17,8850,264,1340,48,456,44,401,156,-24,151,-99,-39,551,192,80,232,842,-12,321,586,1922,295,-259,531,7,314,232,1120,360,807,2197,-120,151,-37,-62,947,487,4922,119,0,215,19,5005,656,-129,90,-8,78,-85,81,0,-51,7,26,1682,978,56,780,83,39,-348,-101,481,192,3919,32,378,823,-7,3,136,142,-16,138,-26,1,617,80,37,216,81,423,183,154,572,128,1538,199,417,35,336,142,-53,455,-19,49,-5,60,1111,-32,99,26,204,-142,69,88,-96,1481,282,-1257,732,46,149,307,-579,497,-339,2075,-8,8,-24,490,-108,71,-28,-401,647,958,-19,-1353,-184,-279,32791,9241,-42,-695,-794,254,46,62,224,131,-563,120,192,49,-147,1,8,3378,-110,394,222,3,28,-32,357,-49,821,375,-140,48,-5,821,85,-10,188,704,1216,-33,-19,-181,14,-238,248,32,1566,58,1655,37,480,-7,135,-129,49,112,-103,2937,80,172,80,-7,1449,-558,3,80,990,-122,946,11010,42,-17,-42,10,1735,-62,640,62,145,151,151,266,117,142,745,-8,96,-42,21,-1,375,48,254,-62,-576,172,266,40,499,1269,190,149,23,-232,608,62,-60,-88,-261,592,160,220,4516,104,994,44,177,163,-721,-601,558,-1792,14,1191,225,113,821,1118,158,-343,46,94,2935,-65,581,55,161,565,526,2185,26,-40,419,122,142,1104,-243,183,321,1068,10903,21,1795,3583,-19,-21,1198,-12,154,3,1337,994,1445,10,-67,-90,62,718,35,437,110,-1,67,128,2951,49,-188,526,21,362,179,-288,-389,3871,124,-53,307,937,231,-170,-32,-37,-94,19,-659,-144,46,1419,-844,563,723,4052,337,878,90,-23,30,154,87,414,565,-360,62,4201,192,-289,693,58,-64,78,-544,179,-19,-16,152,293,606,1175,782,-58,-197,30,76,369,-2297,408,609,-206,-39,145,-55,-380,330,787,44,-17,252,-113,-24,330,277,-131,-78,844,83,-364,-133,-512,-62,289,908,122,261,542,268,-8,-65,69,204,-16,732,163,280,-120,208,-899,129,17,-65,55,1010,-1,106,72,10,-69,-44,-753,1392,147,-26,460,-16,-10,96,231,314,35,151,398,113,2258,656,336,215,208,90,-138,1209,30,213,51,426,-195,316,528,72,87,-3,117,227,1324,522,988,140,26,49,1200,-33,442,11471,905,-35,343,14,225,-58,119,96,96,115,1331,762,-17,229,-39,140,-247,-97,133,437,5,883,501,71,222,574,8,-208,348,716,-104,1,56,307,106,140,-16,-48,-58,40,224,346,-138,94,-220,-14,-334,53,74,-19,-216,325,-858,106,208,62,-176,-293,152,30,167,176,17,327,-56,60,490,37,206,334,359,400,124,245,499,-199,-16,88,14,1858,-39,72,-1,451,-103,202,-58,714,-7,295,638,2521,343,266,83,-65,62,300,193,-99,87,-12,0,553,-24,-136,-83,-720,144,-412,316,28,76,528,-172,51,-147,-567,108,140,-24,35,983,6221,216,-28,10619,-168,28,5,-531,-24,60,94,2372,257,-113,-44,-279,506,-312,-92,115,7978,131,87,439,85,-7,1625,167,-24,234,16135,-97,-261,16775,261,-414,286,167,-40,136,55,35,-14,330,-85,684,-650,101,-90,-99,145,-14,-81,-37,1746,288,-12,531,967,1100,28,-119,-309,1477,-206,590,184,46,99,-732,138,302,8842,270,-58,380,81,-293,64,-19,49,-39,124,44,-165,21,334,16,-179,29496,231,27994,23456,19997,16,3,71,-128,-645,227,1081,6638,55,7,2692,88,215,-216,325,-80,1621,519,-206,-16,85,-17,969,42,35,-49,-352,-787,174,-113,848,-369,160,355,1657,12,1435,-24,-492,44,117,94,524,-1424,7,-428,240,-78,-216,-617,1002,104,-113,1068,828,147,-26,830,195,332,378,206,232,58,64,193,58,718,3,87,-272,8241,-158,19403,768,176,-1,-693,-211,579,96,291,-94,-638,8,179,62,432,1322,42,17,7,80,71,264,-5,-8,-106,23,380,-202,-80,337,455,3769,-48,53,-33,-1522,42,39,-69,-398,-101,1168,158,-485,-103,23,-529,67,-16,44,627,-7,4957,-160,167,188,1515,120,238,213,65,51,608,-28,49,56,-24,337,1804,257,24,177,90,-144,-5,40,42,-46,362,371,1529,1817,-785,94,74,30,30,4890,650,8759,817,-769,282,505,133,65,-46,-620,195,-631,103,-26,-67,211,725,931,112,-21,9394,-28,-53,-35,264,302,442,-96,71,673,1004,736,-94,2647,4073,-222,69,156,-23,35,1258,666,158,3686,113,110,-108,94,400,782,64,204,385,74,119,8,261,90,181,316,266,657,334,-597,339,190,2665,928,69,154,476,-149,709,3279,110,17,58,74,-5,490,392,-7,23,277,14,65,87,339,202,497,71,691,147,-142,-78,800,-110,869,40,-8,62,46,-24,339,-208,101,213,-151,90,158,17,-193,1061,140,108,-490,-487,128,-138,2880,1522,-476,816,2672,103,131,-199,188,-286,627,-76,-33,4111,590,-229,160,112,65,-439,-119,-48,-126,-216,-44,480,3,12,385,-224,-64,-921,-311,-163,-83,8,174,-352,-1,-60,10,-120,14,-186,-17,23602,4891,400,76,69,71,-16,-156,33,58,104,147,76,-12,46,42,311,-216,499,69,-599,12,1232,-225,-464,211,-195,286,1854,-64,864,240,273,-117,385,279,263,1244,151,-1157,542,110,158,51,-72,3,1250,-8,538,-202,128,-40,140,-357,428,268,94,-83,48,-23,672,567,48,1392,257,-99,17184,-1536,835,-138,83,224,81,956,346,92,144,-974,353,307,14,64,-209,-94,243,32,357,-33,718,147,197,327,723,1513,3639,51,-65,-35,51,-88,-181,-94,-40,78,247,190,679,-152,368,28,17,53,307,8,-263,-10,-74,1911,142,76,-636,117,53,227,521,-88,-7,897,-160,-289,364,28,-344,170,-190,10,71,200,-8,-35,40,11254,-234,215,426,-42,293,126,762,46,272,318,30,-3245,87,394,524,-42,85,533,186,170,24,1026,-12,8,13146,613,273,-208,793,264,373,44,56,261,129,33,85,933,572,-172,810,122,-745,232,-320,-80,-14,138,-188,-64,-67,2791,160,-40,96,12827,2558,48,298,46,725,40,92,346,497,5395,-21,-33,-49,695,1449,142,394,1068,689,28,-1127,-129,-32,-492,144,403,458,92,579,414,30,759,-179,1694,87,1312,101,428,202,2304,152,337,26,-476,-508,640,-257,368,3,492,-152,167,-129,659,-74,705,-85,430,39,151,465,433,704,3179,517,133,110,113,140,247,46,120,-3,341,74,99,563,227,686,30,17,51,601,1218,172,-49,-28,585,23,1783,1074,-609,629,3367,240,709,46,64,362,569,167,547,1241,946,604,92,71,163,-23,-481,-186,910,-154,549,-23,58,-135,1956,56,-85,275,1378,1111,85,35,-227,-58,369,1235,739,-608,275,-273,337,-49,430,353,53,144,-53,-197,437,-654,-24,44,-7,286,106,76,-42,256,513,5,-2036,33,58,-208,74,49,225,-3,709,453,561,170,286,1017,113,204,96,85,569,119,83,-24,-23,-483,-44,103,-302,286,-149,115,344,876,-24,408,26,65,819,16,6328,190,-26,284,506,104,5,334,-704,83,28,1187,273,-3,42,-165,350,-44,-549,1676,28,-78,160,-8,200,17,165,494,407,1267,87,366,90,-7,120,40,200,190,-5,10269,501,55,-604,-17,-3,133,7,771,140,-384,177,247,106,-211,131,-5,21,-112,-21,55,-234,101,1747,0,677,-48,55,-376,30,-32,446,-487,188,-10,-462,645,71,117,410,-641,14,40,48,88,117,279,222,-5,-26,-64,473,-403,-64,673,748,128,-144,197,519,206,305,860,-473,-56,348,-112,122,-291,96,177,-16,259,30,60,126,6141,197,785,-311,592,231,8,-307,-99,112,193,108,216,-451,353,280,-857,846,48,321,323,1196,103,24,200,-181,28,321,-385,-26,69,14,-90,48,96,92,-103,-120,439,209,5,0,576,8,855,282,449,-51,695,-108,832,401,-120,80,106,-19,209,23,220,-110,442,64,748,120,355,348,-60,83,-812,832,487,560,30,184,256,-188,510,229,1017,-103,762,174,40,2372,62,131,-60,-87,90,-521,-368,483,176,161,-572,-215,167,-16,-160,158,645,611,-152,-8,140,328,192,8,17,277,309,245,87,433,327,-489,403,553,280,154,899,58,113,1214,2589,599,371,229,-8,-928,7402,245,3142,211,-67,1483,133,227,83,101,403,-40,368,440,-35,302,826,215,71,104,-78,48,183,1273,-131,298,-72,72,793,1017,10340,9376,81,12,37,96,32,19,698,24,-96,147,170,-39,56,78,-53,298,-128,288,-28,336,298,-53,-33,10,734,359,204,202,-21,558,8,1,145,272,272,9598,103,-231,13912,27775,14611,10055,7194,23824,6479,480,569,48,-270,569,133,65,855,-181,65,-565,-368,193,-124,-129,-115,510,44,254,1,524,48,58,-117,151,200,81,-42,17,439,40,-71,39,-90,-83,396,48,-120,426,49,272,238,160,-135,257,1258,-384,-10,-88,1662,72,24,-320,115,94,167,71,113,325,410,318,81,87,-17,106,131,53,-5,-131,126,16,-30,28,-44,-21,309,362,17,-241,174,-531,602,35,69,245,382,576,-375,-24,1292,650,280,-32,-803,352,58,216,464,24,453,56,5,670,270,-208,1013,-12,-176,432,0,218,309,846,122,83,926,51,104,10,106,-179,300,298,177,-65,355,-78,346,-8,284,3065,819,983,-215,144,101,-1,-48,540,177,-160,23,-391,344,117,138,12,474,563,4850,142,-183,296,362,-72,42,-48,280,17,-606,122,-92,55,-293,1,40,-42,1,-67,266,-19,33,-558,250,595,12,-83,254,30,-94,-160,-58,-14,184,161,-26,558,156,-665,275,444,64,465,-284,521,-5,-16,-69,5885,-76,376,113,481,-37,293,-359,0,64,376,160,1691,298,2715,23,245,378,195,387,24,3,224,-3,176,423,-316,183,551,309,23,-28,-113,314,-264,-195,471,261,2526,430,60,-42,183,37,-161,232,892,-167,197,-245,144,403,394,-103,316,-80,-352,471,-110,156,32,273,136,-796,-439,40,449,1191,215,-48,439,-257,56,174,360,314,103,1168,-17,129,-202,161,179,-46,519,508,126,368,-2016,-19,-110,-53,-128,19,506,67,65,451,-129,-99,74,-60,-199,946,279,206,56,1470,430,848,417,71,1488,-487,231,416,-39,94,78,1058,7,94,236,0,0,37,997,2140,234,90,446,-62,-16,87,-76,1250,133,-1075,106,163,1582,14,44,-7,752,1296,739,380,-117,-58,558,-449,-126,-227,128,357,94,-40,24,273,174,224,-8,113,-826,-697,1527,-186,293,881,243,49,266,494,112,489,80,-74,1200,199,336,1696,428,8,48,-485,-581,24,23,199,-286,428,71,-48,-170,-373,-138,801,627,697,528,-344,659,288,104,254,220,204,46,160,-85,-346,352,563,453,51,-44,151,-14,1,48,798,-296,309,389,-64,-42,184,-103,48,846,218,4125,243,1426,1038,113,-32,1077,841,1255,174,928,5,220,53,1031,33,318,247,10,615,1803,224,42,1867,528,-21,55,266,-16,-168,131,138,280,211,170,104,-192,602,224,928,-307,263,-208,1130,-986,71,-126,202,508,200,309,449,449,-375,80,174,-42,-392,1422,-96,138,659,684,398,-183,-55,138,248,154,-316,266,151,1,1474,225,-241,739,545,136,165,18192,-154,1081,-76,192,74,842,-229,252,-339,-209,1877,163,-39,698,145,-92,421,5371,257,83,23,378,147,2597,108,129,1488,122,101,917,97,156,825,848,225,705,1365,28,-3,-3,572,-7,368,140,256,122,1651,-357,-1113,1018,1034,-640,8,60,-7,928,1273,64,76,275,631,-158,165,-17,519,-842,-74,-101,-71,-96,787,-96,483,-364,23,3,32,58,-227,145,195,1,1303,-7,156,-80,-1,28,26,284,55,115,92,-112,-14,503,693,197,2505,115,670,284,-183,-1294,94,128,17,145,99,238,-300,1435,-414,599,10,224,40,456,106,12,801,56,115,19,28,392,378,272,115,-39,99,359,49,707,51,-33,238,12573,583,140,-3,88,160,-124,99,576,497,179,-72,160,357,-117,1018,71,542,17,14,160,147,192,570,225,-30,-56,119,80,-896,-42,496,17,23,-74,33,-248,62,-48,-42,-467,978,330,183,-190,147,200,120,487,-23,60,-12,-264,48,-44,298,1950,-3,-190,-3,55,-104,174,398,-1289,1187,-211,-401,113,1790,71,131,-8,-48,74,-398,-727,-14,286,195,337,-7,-3,777,8,455,437,1619,-234,-88,862,-55,529,-483,-44,-232,-44,-71,-58,199,1059,129,151,-149,-94,40,1310,-94,890,172,94,-108,104,122,179,1221,-85,92,-1,-46,-268,496,761,120,117,-3,787,19,279,-65,-21,618,485,848,601,-835,40,60,119,108,960,-42,3972,-131,53,661,14,128,439,-39,96,-476,218,277,-40,272,-309,10,16,837,76,1,298,188,-97,355,90,115,40,979,410,7,-5,23,250,40,428,430,-179,81,19,1010,193,625,-337,506,723,490,-570,1088,487,969,-5,414,-30,-339,129,424,-368,-129,67,-1,120,24,60,801,2162,200,449,-46,407,2126,1612,10,-403,1589,-64,-280,14,280,-359,-410,188,129,16,-101,629,23,19,104,1561,-142,-76,115,113,-12,62,-275,2242,432,17,49,704,81,220,389,117,1198,254,32,62,-94,-39,-113,400,577,72,-480,-26,353,291,65,956,83,92,263,693,81,490,378,691,8,597,-167,142,4923,56,531,177,-10,49,-19,2580,417,1175,-627,275,553,309,1705,24,101,567,392,-120,-76,62,-140,-37,35,33,-69,1,510,549,122,-51,-103,-16,112,691,743,946,32,-88,625,119,206,49,78,585,410,394,-85,58,71,264,-145,833,410,74,23,133,104,1066,62,136,101,55,-131,62,35,-60,778,-28,-5,181,270,218,-23,-144,81,138,330,-199,567,247,-161,-183,-104,-3,430,-1,259,120,-117,734,-407,234,1248,332,629,49,222,496,40,801,51,172,88,-10,286,106,140,1122,-110,122,-545,-24,-1358,-135,190,229,-21,206,147,147,-419,42,526,273,1899,56,126,-481,48,81,-631,-304,668,32,-19,-53,-85,931,-28,44,320,254,96,295,211,1475,522,-126,-131,192,216,396,304,-19,-48,-1054,497,661,332,119,184,-140,46,394,618,-5,168,46,359,240,195,35,240,-48,60,1088,-74,1017,-232,-222,1571,602,462,236,-533,133,56,592,-343,-282,396,112,3,-16,-67,-96,464,1390,-659,937,37,76,745,215,673,60,172,211,583,-1,332,80,492,-279,275,39,74,110,14,90,3618,90,7,-14,87,497,8,-302,58,152,485,218,378,188,163,78,145,-35,12,314,1964,35,3010,752,-87,74,817,-17,74,-252,780,1678,3166,218,392,2260,419,-467,5457,37,-92,92,62,1,151,384,167,-32,312,574,94,55,743,-35,-14,476,-28,261,24,455,16,4157,-442,421,-67,144,23,72,1749,56,158,-65,-296,-21,170,369,641,224,74,5512,0,1726,72,-96,-328,572,39,464,81,-110,-129,453,449,844,-1255,15301,19,510,-69,-51,-21,7159,58,537,2076,-307,449,40,156,96,188,209,793,-222,-14,51,-19,3,72,-394,695,28,120,289,-23,-46,622,-1708,151,0,-46,-7,-65,533,88,-152,257,37,206,-136,115,33,7,23246,49,-5,30,87,348,679,-5,172,334,62,-149,-19,-103,-408,-56,225,56,39,83,183,903,-17,252,3703,378,30,-96,688,-585,28,-17,622,510,-33,238,1458,222,496,-563,905,636,5921,-21,3965,-165,119,307,490,423,2466,672,-78,1,-83,759,483,39,408,-122,156,1627,-33,-245,3295,-56,5811,551,10,-199,33,4890,144,39,915,1397,295,-1582,-90,2795,284,782,181,15068,-55,46,21473,2437,-101,1516,-83,21,417,2877,-64,1708,80,257,-172,-2133,1008,-33,572,71,597,-49,83,29898,448,7,1219,165,92,250,-90,275,-524,-8,10185,2272,-81,40,110,-10,64,-64,120,-309,-129,17,5,-307,-56,40,87,-352,72,-743,26,240,890,7,588,328,149,51,229,-144,878,-284,10909,782,305,-32,7123,250,-62,995,103,-577,-528,5316,460,643,-170,46,30,-288,152,741,152,-76,433,-88,234,364,85,-76,87,177,266,163,480,-33,-71,147,638,-184,13407,2164,-71,-160,796,69,12273,133,921,151,-3,2133,1876,-88,161,74,88,154,62,24183,12392,12,24,-231,158,3010,545,417,583,-21,3840,-112,-78,-129,368,-74,72,825,236,-14,-336,-21,76,-256,675,-172,231,85,4194,-167,170,179,-240,48,128,106,119,231,-489,-85,2196,286,2224,1719,2937,745,1836,-10,-16,-90,2768,4735,430,1,124,-120,-28,762,-97,391,-78,222,741,698,49,341,321,259,1262,490,12,1696,-21,736,1696,3629,595,17,14762,46,-90,-16,33,160,78,-794,174,778,-1,181,22405,81,396,257,3,-158,108,465,768,359,78,-97,686,332,266,485,656,663,-216,-199,85,6175,183,8,-213,65,-44,-133,-30,158,-83,544,-14,96,453,149,-103,700,316,167,-521,-279,10,-158,572,666,503,545,1134,316,633,33,78,83,168,81,602,336,1001,12,1630,-103,595,213,23810,-387,-846,71,112,231,149,403,-243,1715,-46,106,80,424,1458,-120,553,26,174,176,617,179,215,176,151,-487,563,120,20086,9771,805,2962,3287,346,860,906,268,336,2171,288,202,298,-1319,-366,926,26,-113,231,264,58,3241,588,-40,490,10,-277,4966,311,2459,129,1966,-145,309,398,250,245,554,273,-521,-103,401,55,602,16798,-129,206,23,-37,1162,152,1043,1306,490,-26,263,72,195,177,1573,316,1689,4786,860,184,-65,204,448,417,419,51,120,136,-172,225,522,-97,949,-320,5,257,1346,161,350,158,389,67,-99,531,-263,531,279,542,611,-23,-42,-170,69,659,401,978,846,976,60,51,67,110,37,-62,161,442,2021,-87,-78,1,94,-151,327,-71,7201,-122,-65,-35,-85,-40,168,81,-424,80,53,37,2199,243,-62,120,26,5844,497,-35,-42,39,9564,508,1015,-32,-119,-154,871,-231,-64,336,608,-81,0,380,179,220,5,503,1424,1399,312,-115,330,220,279,200,656,1287,23235,752,5848,151,316,273,248,348,33,39,-906,-311,-67,12,49,1386,218,26,103,-53,5,-12,458,55,37,585,421,106,-220,106,1024,1474,-69,-165,202,-26,364,-37,256,215,1008,-90,-110,1388,193,199,-19,673,48,-69,14,10,-330,-49,261,526,184,3,128,44,90,-88,-149,200,30,112,37,183,-8,-389,-92,1228,586,64,76,55,-56,649,485,620,183,-7,49,-154,-33,-64,492,785,524,71,894,647,-177,-248,-206,136,-224,284,401,-707,-24,90,572,-170,-510,-186,117,186,-71,-32,250,2128,296,-56,5,-391,328,117,311,172,549,10,553,337,-67,-67,-350,167,-140,316,-96,565,-26,32,14,-1,-140,-26,897,1,1242,-113,1705,46,382,602,69,19,240,501,174,264,204,279,-3,136,298,60,256,71,723,-104,-24,-659,-35,284,-206,24,-64,131,1175,590,-216,122,83,-78,-58,910,394,106,-8,87,-1010,-94,104,-3,-304,-158,15237,-309,515,39,46,-35,51,247,-12,96,508,771,12,350,14,-188,385,-240,-92,14,1130,225,163,53,163,1319,538,476,442,-103,522,55,163,71,330,396,33,-1015,-55,-220,396,119,400,-85,-106,609,-5,435,835,284,122,-106,128,28,499,144,588,1054,-428,154,49,-1712,369,492,501,163,588,39,-328,-382,464,87,967,293,1248,-16,-503,505,599,1612,71,5,382,-833,-293,-293,-23,-69,1260,58,62,981,1278,-236,-56,49,2263,2007,-42,12,-120,-69,1330,1771,44,199,96,72,51,37,33,1033,256,142,-28,-49,7,-32,-28,505,-579,225,-126,302,3,974,23,378,515,-19,-32,716,-72,220,-51,531,136,353,53,455,1500,39,-332,286,451,-32,184,106,-101,305,-327,40,1555,-119,60,-816,103,209,151,-62,55,179,120,71,-122,-136,521,-7,170,1013,167,-10,48,97,-24,-172,-17,83,44,184,17,-140,1180,538,-7,-17,729,215,264,-92,140,1079,-474,538,545,-190,106,-117,-279,270,176,-71,67,225,48,437,145,-10,1148,167,126,-87,284,-455,51,-154,30,170,24528,1372,-695,1114,538,120,545,545,240,193,-104,76,126,-428,-279,-88,375,2178,-136,-184,23,17,339,227,119,83,-49,53,74,928,2222,611,-90,236,64,0,131,103,7612,705,-234,-172,-10,0,17872,1408,51,8371,90,-19,-257,149,-28,88,-48,801,2210,-33,97,336,152,90,369,-69,1717,62,-405,-33,193,-24,558,206,1107,56,396,49,158,161,81,593,3712,131,1417,-392,-160,49,-80,-232,117,-37,414,119,839,1595,60,654,519,-2144,633,35,80,195,-53,62,49,248,17,743,-369,234,9106,1253,-49,-14,-56,-35,753,-156,689,-3,-254,689,158,-202,501,1902,825,960,510,565,94,74,359,2606,545,-76,124,56,-346,-129,-3,23815,-282,1146,1168,133,129,12,51,211,19,-163,55,-10,-39,-154,-209,-99,49,-83,-448,16,49,-673,-51,-92,-37,-62,128,-1406,-49,3085,-275,423,140,-56,448,248,39,17956,3529,119,257,5,-570,1102,867,167,193,-170,837,176,23,-8,958,357,1258,-42,23,158,805,126,730,-746,-53,199,39,142,318,28,1232,-771,257,78,122,103,462,398,26,101,926,-152,120,113,48,92,458,-151,30,-19,21,60,90,-32,481,-163,136,-44,108,49,-21,19,-55,645,711,385,305,-87,87,312,22097,-101,453,252,300,-307,1059,117,-103,449,147,94,3462,366,-64,-26,81,-489,-419,-33,211,33,-67,-195,1241,-149,-147,53,74,236,24,385,232,184,211,298,-343,280,58,-10,-1,-179,-279,161,684,-7,-579,-14,142,186,-238,140,215,1747,5583,103,37,-35,455,188,-35,106,53,1,-128,5,-23,67,-106,160,-496,12,46,28,-129,49,312,426,16,473,723,8,451,-245,245,147,-119,-5,17,339,1799,14,312,26,97,10,202,190,-17,684,1098,23,389,336,92,-55,270,92,124,-147,248,-8,-17,117,2048,-204,-28,323,58,188,97,-103,152,1438,64,14,-209,620,362,-131,-49,197,62,32,23,-42,138,1900,199,277,161,126,4500,416,60,-160,71,19,110,51,110,16,-649,-874,638,332,633,24,103,23,87,209,115,-113,962,174,55,1646,94,-14,1191,120,512,-12,-8,62,899,53,-46,2517,186,-170,-12,-85,192,53,-62,8,373,87,-12,14,-213,1790,147,-12,-819,-693,1728,24722,-328,-69,-51,-110,-26,35,-448,19,28,1171,44,-3,136,2350,382,2519,23,398,156,-76,-94,30,197,1333,-44,247,-732,46,67,48,-51,101,430,1024,2946,5585,944,369,-26,1,-2633,362,-104,-58,1897,-252,657,-62,172,489,677,519,823,-124,16876,449,19,64,1138,280,56,183,257,60,96,12,129,46,-33,-360,585,2094,72,14,-426,-32,-8,-218,24,-328,-46,78,-104,-39,-35,1584,-192,46,-7,291,-5,-10,222,-110,257,28,163,-83,672,243,-7,965,0,-14,357,0,369,-165,-225,16,-26,-19,-423,2272,-30,-87,56,1659,1138,51,-177,419,473,135,529,-193,1347,547,1363,2562,-384,3001,-3,-53,6165,81,99,151,215,-1370,8097,0,992,-24,300,92,62,192,-16,261,144,-56,39,497,485,-44,3060,318,1122,344,565,5,21,195,1271,-471,-183,-90,-193,273,-304,168,-37,-33,-142,1385,293,-261,1,601,28,174,90,247,32,234,238,-39,21,-92,2820,-176,-478,-560,-554,1162,2500,449,-129,-560,3561,-8,7809,7418,-405,403,23,524,4834,2356,-167,-353,138,611,-433,67,72,387,243,704,18939,19492,24,14,-80,12,80,-508,-3,149,176,302,423,1388,553,-467,-30,-28,-739,39,154,67,-380,-7,-7,-26,-1123,627,208,172,-12,-215,16,1171,-304,30,-97,33,17,-321,-55,-387,-147,-1276,3309,120,643,321,-51,403,-12,1173,-154,440,158,-76,-85,-330,211,-24,-28,-104,384,-433,-128,23,730,535,3003,8869,1675,9305,-979,-39,112,110,51,-56,659,-117,80,-346,16,176,517,149,360,631,48,97,-81,-190,17,2429,10,280,35,464,110,-14,-186,165,6280,-90,144,-216,540,-1026,352,-408,440,1,142,152,135,42,216,181,193,967,277,273,305,257,14,99,-167,-44,-92,-2656,307,254,296,202,188,145,451,113,-522,506,-1050,-48,1122,1091,1353,1456,64,204,-570,26,-74,439,263,-163,144,-46,810,460,341,330,81,12,1180,227,23,170,-72,126,129,529,33,1623,232,-33,295,195,478,1785,113,234,192,56,-67,-567,392,103,240,71,-974,979,138,-412,-264,227,378,25351,341,161,12278,-302,72,-119,-417,503,280,570,-1872,2766,407,220,21046,2432,4914,199,942,108,-17,108,160,-188,174,119,195,-14,-876,-419,-12,826,10205,311,16,556,430,-39,-53,-490,-192,707,631,101,133,80,-225,53,122,1253,-78,-62,766,40,37,408,1321,-940,232,-74,553,1634,58,446,-12,1269,633,37,254,101,3362,2407,1262,26900,25405,-21,113,113,-3,56,135,620,60,574,-53,17,94,21,293,320,-40,-949,200,94,39,12,138,140,405,-142,-277,140,26448,661,48,-48,392,16,156,152,184,183,341,-304,-453,270,586,368,165,554,716,42,-128,1372,-160,1264,311,26,-154,92,-1335,-208,368,49,1509,192,252,1216,-33,-17,-62,215,-126,10,-58,40,-5,149,586,-26,-62,327,85,103,-192,24,1068,-78,131,60,-32,-92,-14,131,-108,264,257,14,188,-135,449,179,533,-1054,-499,23,-921,83,32,1282,-369,713,96,330,-108,-74,124,464,286,26,184,-35,122,156,-302,510,325,-222,654,805,1417,-227,1749,1031,1184,-14,165,-78,245,28,476,-51,33,1061,0,106,652,846,769,-88,730,-80,-58,-188,-99,-389,-229,505,32,-46,19,92,-128,33,-839,168,-2297,1541,120,195,231,-277,766,887,1106,245,202,860,229,94,-739,-215,245,-391,172,5263,3232,26169,-40,-69,17474,1984,168,90,-876,-5,942,37,2709,33,-640,142,7,565,17,92,23,215,115,-264,-785,64,686,465,129,14522,-23,-174,1018,92,-26,851,-78,83,-104,-364,-179,-46,380,58,1612,634,11846,-21,615,-108,-106,37,76,1306,280,-104,4303,757,192,947,-49,-56,3134,0,96,-147,-510,887,-280,570,28,375,-291,1171,-167,-769,-5,160,101,659,190,158,1386,-286,496,199,-519,-96,1040,734,254,147,-7,58,3465,2533,-202,87,10,76,149,337,56,1321,311,1929,168,-110,440,30,-99,-85,12,-702,28,1612,218,14,-1070,398,1447,65,39,467,1408,679,-78,131,-32,81,433,1555,-407,227,978,8231,-37,108,136,39,16,-444,215,-250,131,56,40,513,346,193,78,453,302,304,1868,48,32,618,606,-80,-32,-112,135,14,-81,-248,915,490,120,-926,-5,-266,184,88,120,-49,-92,-26,-481,739,26,142,58,-35,-259,428,126,-794,887,1799,101,282,16,711,8,410,401,1579,-10,28,39,131,983,236,-23,-371,144,-275,8309,-16,21,565,53,-58,1427,583,800,-16,401,1218,-551,773,188,163,97,122,-48,321,-108,817,-60,1093,-128,451,757,2756,-181,-76,69,-104,-83,48,30,-197,426,1250,1429,341,841,321,408,-78,264,-190,181,-231,-400,248,-124,-94,133,119,183,97,816,398,240,387,-72,72,-97,161,120,368,-553,624,-3,11252,5777,-421,-161,147,2905,-103,23447,24,78,-142,-213,-113,-489,209,588,161,679,224,199,337,5,-87,46,65,-110,-53,3,-32,1445,312,-344,-236,-266,71,3,184,364,42,412,30,14,46,328,293,0,-110,-110,131,40,209,71,289,10224,-330,574,-8,-26,320,496,42,-26,250,-71,336,26,-33,871,992,-3,1643,814,746,-174,-805,-103,385,90,120,-92,2674,108,117,160,-497,-72,-216,46,679,-599,1589,1017,531,-174,1065,-714,-208,-21,151,108,144,1122,-192,304,1219,2236,236,147,302,-243,8,474,88,-256,435,-633,46,12808,4306,-16,-14,26,131,-256,145,5313,103,704,1175,2948,-126,-663,344,142,-167,238,30,-96,94,769,94,328,-572,0,-3,24,32,727,659,28104,-1033,85,87,727,654,4109,12415,44,19,1381,99,6022,289,53,140,-2804,184,-200,1468,391,1712,32,167,-225,-208,-842,-689,200,344,1797,-26,144,362,-158,101,-485,462,-535,883,-72,-608,-592,1075,-140,5,-26,-83,-126,149,94,-16,521,321,67,-65,-42,-40,-551,1911,113,-741,-1596,1353,6691,-275,243,-291,1065,1246,58,577,1155,-606,-122,702,1074,92,56,483,136,-35,252,743,30,96,1863,23,-533,30,13526,40,693,16,-314,81,1710,-46,352,-44,-44,-1753,-311,1319,967,956,-3197,-53,250,99,665,24,-80,-165,629,252,76,1815,590,23,323,362,428,1961,753,16421,4415,-1433,62,-99,135,-49,53,2414,-3,-1632,-2322,-729,761,-17,-780,3088,88,-1595,259,-268,-62,-245,7669,-154,-80,240,305,183,5711,1954,-394,480,485,-37,120,6364,254,184,72,1838,48,27089,-1529,-4257,-6563,-21658,-1164,-101,435,517,1,-163,481,-78,357,-24,1367,35,1454,96,128,-464,-46,1097,341,3126,49,183,227,327,-321,2850,108,83,3300,275,-60,-88,-56,67,983,1488,96,2354,-62,227,-78,-544,-8,-42,1306,234,140,76,172,193,-327,321,119,3,-76,-85,-215,330,1251,661,284,252,19,-400,-528,-76,439,280,730,296,-74,78,-8,26,243,229,787,787,922,-419,-14,16330,-350,160,71,30,1,334,-48,33,-339,-87,33,-135,1536,-30,-17,-268,-163,545,-103,698,78,-252,-53,3,-28,-231,-49,51,133,179,33,-8,106,145,494,679,293,26,259,0,40,-10,762,-16,85,99,359,-261,-140,21,117,279,-188,140,-30,1086,46,21,35,353,807,65,234,0,-88,58,506,6280,46,446,-183,-69,142,-172,232,-833,60,156,-110,1475,-321,-103,-168,553,115,-85,96,618,176,1111,62,238,113,49,-1,71,-195,1331,-55,236,225,5,5,208,156,-133,1772,1036,-152,-398,-1538,206,266,147,74,76,147,-615,-55,104,-74,24,668,8,473,8291,1154,901,37,933,-1703,1467,-126,537,-88,74,-232,-14,-8,170,-407,510,71,8,615,440,1258,216,40,-44,48,650,-289,798,757,-99,1463,163,816,775,94,-270,-44,890,-35,26,128,1659,-10,-291,2633,373,257,3362,-120,74,3314,3158,1820,-1328,65,222,1194,-241,-168,-554,24,-53,382,133,357,296,974,261,-533,-142,227,793,433,286,67,334,321,1031,92,-279,60,174,-44,101,1417,711,103,48,-51,94,-32,26,158,197,-33,106,55,1,-149,-108,8,330,-62,266,209,-391,302,167,473,184,33638,27972,999,268,405,3632,4214,508,839,-311,46,199,-5,168,48,145,-209,147,376,252,384,-426,-2217,1157,115,1221,-76,172,-74,645,341,26,193,-53,ALL

-72,-144,238,55,-399,-551,131,-179,126,-20,-115,-1003,-761,-541,109,435,-129,-399,30801,43,80,-87,-8,-250,100,-73,-132,-57,-52,-73,-327,-28,-613,-317,-220,-179,58,383,21573,11031,26002,11605,12125,20356,13576,14956,18106,171,-25,141,7761,2532,735,4024,-132,171,465,-196,448,458,-10,168,10,87,131,199,1784,52,409,-1512,-823,312,134,-831,-228,-55,173,282,1357,33,57,1041,65,-87,-95,347,-13,1068,467,139,764,110,956,658,982,-282,6,499,176,-10,238,110,52,-3,-635,-90,2478,910,-767,307,-68,-38,162,-220,-1601,-181,220,176,146,-455,-1,-272,361,920,-36,-566,248,10,221,527,772,774,70,68,-13,403,181,1073,1287,530,-628,144,465,283,-109,317,77,1424,16,-653,119,223,329,1154,653,-700,920,-514,680,-875,2263,210,742,588,-196,42,445,779,717,677,1513,35,381,152,-8,710,119,-349,-70,331,2772,-89,-144,13,67,117,63,-13,-1357,-21,3540,72,-11,-134,33,1429,428,231,-53,620,325,589,99,178,36,336,53,154,764,608,137,-339,6,-80,5440,-836,477,2117,-243,1670,1068,-78,231,15,67,19387,-337,443,939,80,-55,253,672,536,84,-235,601,1255,1880,129,4587,384,2039,23,35,47,-124,-8,478,379,43,1560,2470,26,707,43,273,-31,942,835,2809,1095,-566,561,-247,70,18,-1732,-58,-218,-243,-87,1124,507,934,1356,194,245,-551,-258,-68,1529,7216,124,26,-26,169,441,789,-208,10328,1240,2407,0,1187,730,315,457,835,653,58,184,403,250,742,-35,373,3103,258,-43,-329,1159,-63,157,386,-33,99,6,-58,15,139,1483,1969,1586,460,411,959,699,154,243,2325,1535,850,265,63,483,216,475,2349,614,174,467,887,62,57,-78,1193,139,-199,1014,416,152,4392,530,149,1,1283,216,208,-57,-1327,994,505,2762,102,359,-117,2760,120,912,646,-273,270,204,964,1120,-62,761,1063,247,220,23,544,2488,900,1356,-1576,408,36,-117,-38,-55,67,-376,-58,253,-6,270,473,799,391,421,527,184,226,146,55,-262,-191,55,972,1831,23,-10,925,354,680,304,25,120,-30,42,257,934,204,35,944,137,-72,95,2512,248,-164,-117,241,277,860,922,620,21,1398,614,591,11,-283,-556,183,-8,196,843,530,129,1114,828,-57,-1107,1660,-210,499,499,115,107,1112,3147,-243,65,-331,171,-512,603,47,21,137,-30,715,-151,336,-10,-62,-65,248,-42,986,504,-354,265,1127,226,404,561,5,-1,331,-100,129,162,204,152,561,1075,-199,36,833,1574,112,1075,383,72,803,-342,-492,238,693,33,-186,30,1046,861,280,452,287,505,273,80,-920,1151,1246,640,431,184,475,6270,198,662,302,798,240,734,352,250,-26,878,5713,1024,435,11,193,-683,89,206,-47,1574,211,297,1512,1614,322,80,369,18,119,332,12736,339,-42,315,26,15712,114,-1503,947,-378,8,-154,253,858,480,455,1139,398,734,-3,-236,1720,107,2481,198,292,621,258,250,129,47,203,-154,507,63,295,594,-70,-100,-21,30,124,715,534,512,235,-1520,396,53,1186,122,-349,136,72,218,84,48,204,-357,823,3612,221,-5,-411,569,574,596,-252,344,50,216,122,362,572,-194,15,-384,680,137,463,141,-389,-208,114,38,514,430,1458,319,73,104,1347,401,315,-11,104,-28,129,164,-107,411,643,225,1737,856,873,-399,11,630,33,349,43,85,1508,660,480,638,-28,55,278,463,-164,15,-181,-68,-389,351,389,720,241,28,90,578,95,772,60,77,-25,179,245,993,-836,52,-77,203,920,243,1120,1448,-70,1729,204,45,220,201,221,8,341,216,1508,504,457,-2332,273,48,-95,87,1223,26,683,-33,104,-102,216,292,-127,677,213,1275,77,72,238,57,6443,152,161,315,43,1308,-366,194,628,-16,-36,455,1507,58,55,-231,-119,719,-1063,-5,146,102,1240,-245,811,265,42,208,1083,176,146,-35,512,1376,-1,1639,115,593,43,26,-40,297,295,2885,-243,383,97,265,1560,559,-57,-220,1712,1802,289,-285,858,-865,3723,2120,2663,378,693,134,-117,23,19851,816,80,1885,793,1213,438,672,315,967,-841,-1851,258,-388,-777,-687,-1233,-361,389,-248,225,173,3600,1214,584,0,383,678,1053,-198,99,-55,-129,218,-6,367,341,-962,193,635,-72,119,3053,104,505,124,-443,289,-1364,126,756,-144,-48,-152,-134,-341,312,84,873,-149,-1090,-203,697,228,846,608,1308,18842,589,62,-383,2592,-319,226,-1952,5452,-16,-304,230,-10,-122,482,732,547,25070,139,228,152,173,435,144,-275,112,-529,16562,-115,-223,359,-129,2461,19288,-104,-954,11,203,95,-6,712,-1332,2144,102,-188,110,28,2659,168,488,-73,16142,2764,-1255,620,867,299,514,102,-119,472,134,-349,7952,-373,-317,70,-100,25,154,42,-1107,-305,-1193,331,173,-184,77,-45,25,-663,998,1369,15,-1001,248,2095,-159,-132,-13,403,189,475,213,198,821,87,-110,-80,-421,117,-65,458,215,184,-389,-13,443,233,-52,-23,-277,897,3,448,-446,-541,13050,0,1209,280,488,72,-294,-381,-107,176,-42,-841,789,10234,1211,831,603,683,-60,304,416,-277,-126,68,144,162,-47,-3537,10481,500,211,-349,3952,-26,231,243,18557,-280,1048,107,746,-178,-265,-3501,347,78,307,166,620,-579,4869,645,173,120,241,-761,-48,532,909,257,89,-72,40,-389,102,630,2627,1401,1618,324,193,-270,-68,373,1740,386,1078,248,5912,-294,757,720,1829,-294,35,87,10811,384,1226,307,2081,220,47,-228,6334,146,488,52,833,-85,361,218,13,230,-45,31,369,-1,1112,152,-84,13,210,465,1043,374,-110,4652,-109,678,552,1712,287,282,13,-5,57,-87,47,1330,371,2713,388,-16,215,-23,5855,779,-11,184,120,-173,-42,120,8,-82,18,28,386,1344,-5,1530,-82,57,-75,-16,556,124,1181,141,341,70,-21,100,100,151,-72,468,-16,-70,2664,-52,5,188,206,818,161,349,1278,436,1997,245,194,136,258,305,-23,-144,-80,13,-58,374,1073,62,-374,-5,228,5,110,45,-110,1409,431,-1487,-208,30,82,670,-662,435,-176,488,-404,171,-349,576,-149,290,62,-488,525,846,-132,-1581,-191,-756,33797,12210,20,-761,-1265,325,30,120,112,137,-873,18,329,147,-596,-70,937,2629,-30,389,452,-48,-6,384,527,-82,1082,961,-63,-21,10,1549,142,-65,62,475,1779,84,-21,-159,-292,-15,129,112,2175,95,295,85,784,-62,131,-213,181,142,-50,2742,38,584,115,-110,878,-1179,48,53,1345,188,3078,9281,42,566,28,327,3810,-36,1371,50,290,181,253,156,534,297,798,-129,178,-82,-10,-179,537,327,403,-38,-1103,562,220,188,438,2796,344,603,-258,-396,446,43,-73,94,-383,280,241,285,2688,186,1164,-1,-1408,263,-495,-1019,320,-2187,16,2029,263,62,73,1356,196,-104,-89,117,5111,-78,702,114,240,1256,584,2634,-67,-210,885,336,126,1127,-109,208,159,1021,12484,-57,15688,-398,134,73,4528,-35,161,53,1517,1710,1895,174,57,70,-13,853,-38,969,188,55,-119,151,1885,18,-273,544,43,315,1829,-641,-845,3495,-99,-204,468,1184,305,-204,21,441,-289,149,-1285,-87,16,1337,-971,415,776,3295,287,-67,11,78,97,-52,-8,272,949,-273,-5,4239,225,-988,235,45,-226,73,-772,136,181,-87,164,369,924,1663,868,-275,-31,208,228,578,-2537,695,567,-189,-72,43,-110,-297,401,1056,-58,-58,15,-47,87,75,184,-164,90,549,404,-583,-144,-525,188,45,1403,126,252,344,347,-38,-324,42,122,43,524,67,-136,-53,325,-1031,238,216,-23,132,757,-13,183,89,25,151,40,-1021,1695,398,47,957,-23,126,-156,693,250,149,109,601,781,1754,374,1072,-95,470,-40,-16,1440,47,717,25,332,-325,554,-285,-65,220,-57,115,497,781,892,732,-53,255,25,2039,43,593,16188,356,10,-20,-107,16,-166,84,-112,-28,-65,1660,868,-50,541,-42,-122,-184,-183,149,640,-154,1282,917,82,147,994,3,-171,166,349,-325,-28,109,675,238,131,6,-178,-499,142,18,813,-504,89,-399,11,-211,258,-8,-77,-613,663,-910,546,436,-26,426,-307,262,84,186,702,90,680,272,102,312,-72,362,421,578,690,-188,388,890,-146,57,547,132,280,-115,-20,10,756,87,295,10,1194,57,166,1925,161,873,334,68,-28,-3,-325,194,-21,78,374,-73,609,-55,-287,-265,-848,215,-888,25,53,5,651,-146,107,-117,-917,235,1712,-45,-18,2651,4746,411,-196,14650,3,-154,47,-799,-107,253,36,613,196,-119,57,-490,341,-720,-84,77,-270,220,154,534,-267,45,2409,85,-194,243,6067,-136,-238,17770,-65,-613,438,-28,36,60,62,18,-238,299,-352,717,-974,139,-105,-16,-15,18,-70,-144,1458,450,-21,1053,947,1196,-6,77,-388,1371,-107,147,149,26,72,-988,181,325,1063,430,-11,813,865,-413,231,126,36,30,225,-122,-73,45,421,-18,-62,18805,248,19901,16959,18972,8,-57,-33,-72,-737,280,1534,7852,70,-84,3137,-78,287,23,347,-215,1169,966,-317,47,168,-89,1920,194,28,102,-396,-1045,230,-147,-299,-327,154,243,6601,28,1330,-312,-191,359,42,-20,984,327,95,-102,257,-203,-268,-171,1900,117,-181,764,793,-260,349,660,278,552,260,655,485,176,297,378,84,625,445,505,-547,7522,139,16666,2075,189,120,-1253,-206,280,107,688,25,-667,23,-137,292,453,848,104,58,38,107,28,23,-94,21,-411,-52,253,-253,220,283,604,4891,99,411,13,-2051,151,26,35,398,-5,-233,295,-722,-173,188,-510,225,-230,109,601,208,42,-383,225,181,1450,-70,164,176,-57,221,814,-136,236,117,-247,655,1129,494,126,235,131,-273,82,129,154,13,344,369,917,3703,-826,13,-236,48,-52,3330,488,11004,1038,-687,1604,690,90,119,-67,-856,238,-838,450,94,-11,327,772,502,184,-38,6321,5,-142,57,5,366,976,-373,-30,786,1097,208,-154,9428,2599,-332,124,522,-95,107,1169,796,325,3584,154,218,-35,285,398,537,458,267,421,707,247,28,255,-78,418,591,-95,994,294,-421,675,292,5292,591,203,233,764,-62,490,1376,218,-8,819,-142,-42,404,-169,30,72,250,122,1836,55,530,458,2345,398,853,26,-401,23,672,213,1058,-252,310,168,-43,-21,724,-95,147,253,-110,114,52,-122,-186,482,887,-45,-482,-850,178,-137,3824,825,-329,667,10,105,206,-425,756,-468,371,16,3,1740,900,-263,126,127,457,-468,21,-112,-290,-356,-240,497,171,25,623,-199,18,-1335,-109,218,-179,139,131,-668,-11,641,31,-270,0,73,485,24851,3525,781,-21,92,107,5,-394,162,20,341,344,-10,-11,58,11,95,-504,764,204,-961,-115,3584,-270,-593,131,-171,376,2735,-178,977,895,418,-184,1253,586,-596,850,11,-1387,1729,-43,144,87,-162,-75,1191,-744,554,-307,174,-90,643,-322,909,425,-8,-60,-5,-47,1137,-223,142,1161,507,-117,12190,-2454,403,487,107,263,5,675,-512,-43,131,-1308,314,418,40,23,-433,-188,141,-89,188,122,507,300,289,559,877,2866,2915,147,-48,203,289,-171,-341,20,13,816,420,494,1606,-265,186,43,-38,201,223,-15,-441,278,-53,2690,191,52,-549,137,349,241,966,35,6,741,0,-194,719,988,-418,369,-179,84,62,453,87,-85,137,16372,-226,220,423,-188,438,115,421,-77,537,220,-320,-3558,332,331,502,-314,52,504,425,164,-124,1268,-1,-23,13514,914,231,-420,638,84,423,84,203,295,1065,53,157,482,530,132,1088,356,-1500,-122,-356,-488,77,126,-183,-122,-67,2977,57,-366,15,15317,1624,-164,245,40,351,-127,191,537,349,4350,220,-72,11,989,1648,97,579,853,-418,0,-1487,-85,142,-448,154,255,468,23,210,542,-110,954,-497,1361,152,971,258,277,285,3090,250,366,-82,-796,1198,1198,-228,282,58,687,-267,297,-68,472,2377,825,-435,764,1305,238,1213,413,653,3978,873,186,339,78,225,423,9105,173,488,858,10,82,863,238,841,65,90,89,651,2070,184,-142,-80,-72,-178,3101,1661,-902,566,3108,571,719,-188,65,90,688,655,541,1883,1159,633,99,38,-89,75,-715,226,826,-299,966,82,73,-240,1240,225,194,257,1880,1796,176,247,-247,-186,851,1023,961,-1275,831,-176,349,-36,665,944,384,292,-45,-94,665,428,-3,-31,-53,534,566,169,-42,208,803,-55,-2955,26,95,283,67,-11,164,-10,235,910,319,146,183,1250,-5,188,45,40,1077,520,139,-62,33,-267,6,241,-213,532,-201,144,448,645,-68,307,57,136,1103,38,3832,-52,275,342,614,156,99,924,-512,3,-1,1608,359,16,87,1312,129,756,-625,1097,42,-80,250,11,238,-107,436,670,677,420,415,262,110,40,201,-10,10,283,80,13311,463,-53,-596,144,95,-13,-52,687,89,-551,211,319,80,18,63,-208,126,-124,277,235,-315,87,1470,38,951,-15,18,-707,-62,45,312,-702,36,-73,-470,-300,-154,359,567,-614,43,-1,199,100,36,502,322,70,31,-73,611,-455,43,725,1697,-268,-97,151,515,238,211,678,-403,230,566,-5,87,-122,173,-97,63,-391,115,16,75,5939,297,1265,-450,1184,277,-3,2644,-166,398,-52,90,504,-426,687,294,-972,964,-105,403,472,796,100,18,231,-189,156,460,-537,0,147,166,-171,132,201,164,60,-142,336,136,168,-181,730,28,759,5146,631,-131,542,-95,1283,455,-243,84,89,-139,480,-45,366,-97,294,127,1468,332,525,110,38,90,-1300,855,460,537,188,430,-21,60,650,201,1508,-137,1945,305,-42,1549,-137,517,-11,-115,90,26,-641,515,302,89,-137,-351,280,28,-391,290,334,1135,-20,13,1398,384,183,144,-53,541,320,369,-45,413,529,-102,507,-420,685,285,443,-42,115,488,1189,705,536,176,21,-1251,10300,171,3150,42,-72,1381,3081,779,99,94,737,-109,1305,-31,-270,270,912,166,-30,73,15,263,315,1466,-52,485,-152,94,425,712,13801,8594,122,-141,-162,257,15,42,1441,-18,-84,120,181,6,97,151,-40,811,-35,542,33,364,149,413,-13,43,564,561,47,371,-6,836,89,60,110,178,520,2189,63,-35,8088,17528,13830,7853,7747,23848,3972,346,819,92,-216,761,230,-85,1446,-20,102,-735,-428,472,-169,-97,75,803,216,247,-149,656,119,105,-131,294,203,28,-20,38,-38,-90,-8,-18,-15,-154,379,-28,-45,262,415,213,485,332,-124,220,1324,-352,20,-122,325,139,339,-621,366,312,-189,-31,307,411,490,-47,206,186,741,154,-114,107,48,-20,453,80,-68,6,31,5,623,337,18,-371,75,-598,235,1,42,428,614,194,-567,3,1527,423,270,-23,-872,594,-3,458,487,-1,342,3,-67,507,0,-225,898,159,-20,-154,0,173,379,1443,11,11,1381,53,75,-20,-5,-562,599,583,510,-85,551,-57,409,23,626,1245,341,1273,-16,171,90,819,-75,230,502,-208,80,-381,549,36,341,241,425,609,4822,255,-391,433,-84,-40,129,-58,119,43,-142,376,300,13,-215,292,262,26,-21,-109,277,173,6,-356,-107,1065,55,-120,267,95,-110,-126,99,89,213,756,21,488,43,-719,134,99,166,633,-341,529,-157,124,-218,7620,-84,572,114,554,5,142,-438,-1,45,184,-208,1591,184,1510,307,446,492,174,-8,63,-8,181,3,134,687,-346,225,789,204,210,236,62,389,-252,-82,591,751,1730,270,26,42,89,104,-201,122,332,68,285,-152,149,1023,613,-95,1530,-89,-633,388,-6,631,87,357,75,0,-685,28,693,1850,-129,-126,571,-761,72,131,-292,193,431,904,-583,95,-189,97,0,-57,910,621,134,156,-3073,1,-374,164,-211,60,357,204,43,460,-270,-194,18,20,-115,895,268,618,10,1500,391,1737,336,20,2261,-593,201,818,-60,650,87,813,-75,-15,310,-35,191,72,767,1345,574,-28,515,21,92,215,6,2145,1058,-1282,28,300,2394,-50,-268,15,924,1713,554,300,-215,-297,45,-779,-127,-15,55,452,5,105,-63,651,774,132,-85,149,-766,-396,2256,-94,413,475,82,48,378,406,-210,1850,105,-23,954,199,36,1792,273,-82,-5,-774,-900,1001,63,-55,-331,1868,-20,-146,-168,-483,-819,1166,890,1021,289,-458,1601,314,92,589,136,179,25,166,115,-823,189,1095,599,114,-119,347,-132,129,28,1063,-347,347,1426,-114,1,218,-84,136,709,302,5237,315,388,220,43,136,598,1119,1416,67,1132,-40,332,102,3844,57,161,23,105,1092,2572,236,58,710,1747,-6,-6,215,16,1,-42,62,253,188,499,156,-194,907,223,880,-322,433,-184,609,-1117,82,-114,1271,739,218,764,759,804,-263,-80,115,85,-245,1670,-215,159,606,799,359,-188,-653,324,156,295,-60,184,142,-47,2362,73,416,1011,670,268,181,14223,-95,846,-18,389,211,1066,-289,290,-361,-174,1594,90,-112,641,346,-60,495,263,270,141,-137,362,100,2318,104,68,1211,80,47,4402,347,662,873,1414,146,569,2160,23,-263,179,729,53,1554,181,194,97,1702,-356,-1777,1424,1434,-460,5,94,55,1327,1068,425,204,275,480,-154,72,-55,730,-1297,-132,-5,247,-304,1708,-102,972,-332,-70,70,-1,110,-181,282,270,139,1930,94,23,-378,26,-20,544,347,5,97,-18,-105,10,675,867,752,3787,213,791,236,-114,-1542,5,204,25,21,-28,132,-361,1850,-344,522,-26,-115,141,1611,243,26,922,47,305,38,112,1151,687,369,169,92,57,420,-35,746,-15,8,366,12170,668,184,-119,104,515,-226,-11,556,435,287,42,36,542,-63,1129,80,245,-36,25,188,-6,258,315,453,-25,122,265,194,-1199,11,267,5,157,-35,337,-362,183,-1833,67,-524,2357,294,393,-72,127,519,-92,539,-13,124,-146,-144,55,-15,230,2285,47,-525,78,250,33,258,428,-1554,1819,-305,-677,62,3416,-208,178,-141,-265,-26,-527,-825,13,15,319,527,-198,280,507,-142,551,614,2001,-213,-92,814,1,-278,-210,84,164,-6,-26,26,149,1273,228,115,-85,-58,58,1601,-379,890,233,100,-35,126,381,480,719,-26,18,136,-45,-144,507,581,243,196,65,846,10,530,-18,-99,485,811,951,495,-1670,169,-28,166,1280,1036,253,21,-199,122,762,15,136,351,13,73,-564,45,509,-38,40,-168,-35,-21,940,43,-8,880,131,8,536,15,325,52,749,58,18,-3,25,446,144,552,406,-109,67,62,949,287,685,-341,929,1102,312,-598,930,-161,984,63,304,5,-151,176,478,-473,-43,129,-739,99,20,225,830,2471,149,638,-114,452,1490,1970,30,-297,2338,13,-534,-13,198,-151,-527,6,236,68,11,843,-38,124,99,2115,-204,-252,100,126,18,453,-546,2175,45,112,-141,294,10,152,68,235,719,1297,30,36,-87,-73,-129,193,354,164,-569,13,329,411,-92,2028,-107,179,157,836,-26,515,373,1278,-146,282,-455,206,5719,783,1186,161,-156,-541,-77,2878,433,1208,-715,435,861,122,1915,102,-35,561,591,-562,99,95,-240,-21,28,53,-18,90,667,260,663,-482,13,62,36,1396,883,1068,38,394,707,33,68,-136,-35,895,547,598,-136,361,84,416,-104,534,252,36,8,184,-13,1255,85,285,149,47,50,1,-67,42,885,-73,-82,225,554,406,-52,-161,40,57,206,-473,495,436,-225,-283,-667,60,431,-206,78,462,-129,514,-536,344,954,272,522,1,332,685,40,732,109,285,199,583,362,151,258,1567,-80,53,-646,-137,-2004,-283,329,255,-20,663,735,169,-522,-732,399,379,3058,-154,183,-929,208,181,-614,-277,693,1,60,-16,-189,1056,-38,13,287,551,159,47,126,1127,221,404,-146,223,206,361,517,122,179,-1250,710,1024,408,236,162,-339,-30,715,704,-48,18,357,433,536,99,265,-8,15,-25,991,30,1097,-250,319,1156,863,648,267,-878,346,186,924,-413,-420,415,1,53,-11,-171,173,536,1211,-710,641,30,21,747,406,704,774,169,231,677,-183,210,114,404,-277,564,63,78,109,-510,70,3537,532,236,60,-243,346,30,-226,45,99,583,376,870,-21,257,166,283,-72,-77,777,-194,75,4385,840,28,134,255,72,104,-645,1438,1325,1429,8,278,2369,240,-704,5282,126,-273,211,84,-48,225,386,268,-94,-369,218,352,194,423,-85,11,737,126,-1,18,3804,40,2745,-863,4182,6,218,-124,35,10249,55,142,-275,-270,5,26,623,1058,613,482,5427,-134,1271,159,-57,-189,1451,42,863,-40,174,-178,668,776,2056,-1310,21307,-57,888,-60,557,114,547,30,6133,1774,-416,-137,52,60,16,139,357,588,1176,-78,134,47,6,99,-488,435,-97,-16,341,-52,73,1875,-1959,275,18,-136,-23,-52,-77,-6,-312,351,-28,379,-188,8,67,-151,19701,95,174,87,954,551,581,58,80,651,-203,-11,72,-70,-562,85,-21,62,-16,257,157,1858,-122,388,4879,260,215,415,754,-1471,-109,-3,767,495,3,199,1300,159,-198,-1174,1643,226,3002,-154,2765,-124,-25,593,601,567,720,767,-112,-70,132,1361,742,-18,381,186,80,1456,-68,-267,445,-95,5430,688,-120,-364,151,3456,285,43,878,1265,312,-1621,-216,1996,218,300,178,21395,-87,267,25789,3394,-102,2537,105,60,608,1828,-43,1759,235,440,126,-1675,178,48,1045,124,403,33,-50,29492,174,-53,1093,354,72,216,-23,68,-366,-174,15937,3321,-73,346,243,-21,-95,-218,141,-329,-191,53,-42,-336,-18,112,164,-492,142,-189,191,198,1285,122,415,362,70,875,48,-15,1041,-436,8535,636,699,-16,7663,505,-396,742,11,-801,-497,5887,283,184,-504,147,23,-275,351,1013,245,-42,418,40,371,1599,58,48,-8,747,426,248,668,-33,11,112,962,-194,12244,1875,-3,-376,841,57,14181,420,1245,245,-72,1545,1483,-95,262,53,115,331,-10,25128,12064,-73,-31,-92,174,1918,704,446,777,-193,6650,-176,-104,-94,152,-110,23,536,5998,84,-620,15,82,-309,796,-272,233,320,5528,349,3,115,-359,31,30,-23,174,268,-613,-248,1831,448,15,2007,4130,966,2286,3,393,70,1295,6497,588,280,196,-90,-10,-21,-275,470,-18,136,1594,544,-38,267,-220,282,846,1045,58,1683,-53,811,981,248,840,245,14692,1164,-312,115,-28,294,134,-260,184,732,65,213,23445,85,391,255,36,-77,181,488,483,544,149,-50,626,248,228,578,994,887,-152,-166,38,6501,297,63,65,99,40,-13,42,421,-18,446,30,157,599,352,-201,1554,189,211,-623,-252,-43,-164,504,640,583,692,851,801,998,43,164,3,277,99,278,494,199,45,-576,-31,211,223,23571,-307,-1611,67,470,110,213,833,-366,7605,-18,191,20,391,5649,-285,909,312,598,188,707,45,425,504,-55,-594,448,250,25619,11891,156,1132,3167,497,1221,-127,625,418,2296,273,275,1248,-1246,-505,1283,275,1,472,289,124,982,151,-20,290,42,-258,4424,-3,1922,142,2036,11,366,357,359,43,258,253,-710,-174,499,-33,653,19862,-152,53,-112,262,651,114,1199,1339,110,137,161,149,226,591,1589,500,1023,1681,445,119,-60,134,823,1080,631,115,337,593,-147,193,1265,36,878,-314,36,359,1823,126,157,18,122,193,-107,415,346,233,141,888,606,-72,-16,-178,-40,912,821,875,344,1297,831,60,57,26,6,-109,-463,300,1110,371,35,189,278,62,500,-70,6864,-119,-78,119,-16,-25,240,179,-500,349,-720,-97,3851,277,460,89,85,5687,564,830,-43,-30,9997,542,808,285,104,18,1434,-206,297,325,312,247,154,485,25,473,20,463,1851,1762,873,-1408,384,84,151,252,697,1450,22243,868,7282,384,519,359,452,418,126,5,-1102,-337,-164,-40,77,1574,146,236,169,5,-23,-33,404,-120,28,944,354,-174,-104,-43,825,1448,-216,-126,248,36,225,42,539,376,1473,-33,77,984,265,327,-312,441,42,137,287,295,-423,-156,374,515,151,-25,146,-1,739,-638,-87,282,-142,84,33,-99,26,-502,-45,430,431,159,58,-36,-147,588,614,331,341,109,162,-210,-109,-73,495,766,1707,-3,1527,120,-149,-364,218,-15,-134,487,-16,-762,104,228,1572,-278,-436,-268,488,314,-28,85,211,3389,146,-312,60,169,981,100,1063,122,478,13,754,668,21,-104,-423,131,-151,388,85,522,-139,99,57,-36,-120,152,1186,-35,1371,-225,2055,85,603,1522,80,30,168,880,339,297,319,398,3,322,576,-73,389,3,78,-356,43,-851,-70,247,-95,67,210,408,967,850,-544,127,-1,-52,-334,735,10,142,-23,-20,-1302,-117,-35,13,-184,-40,10574,-109,959,55,136,25,80,52,-45,161,1303,1453,-31,552,310,181,505,-48,-425,-243,1720,709,15,0,194,557,707,850,638,-122,1240,-21,87,171,522,70,25,-1216,-31,-42,317,897,201,196,-97,519,80,636,1223,154,43,-1,99,43,904,336,935,1040,-468,105,38,-2775,430,220,383,927,924,-25,-571,-450,717,-161,1077,134,702,-409,-630,211,532,3029,199,57,428,-875,-154,-262,-92,-104,1414,72,53,1576,1418,-164,-21,104,9863,2127,-8,578,-94,0,1268,769,-15,376,142,104,42,-504,-42,322,265,154,-90,97,-141,13,-213,774,-594,294,-82,356,3,1754,191,337,616,77,-201,720,-40,196,-223,904,57,236,-122,744,2212,236,-302,547,524,-215,-75,184,-60,159,-347,104,1952,-82,107,-426,57,48,640,-25,82,85,287,524,-157,-534,-156,102,63,1364,218,21,-65,25,119,-193,1,47,16,72,-82,-275,1048,282,-18,8,589,411,668,-75,50,1510,-509,394,722,-751,77,-539,-500,463,90,-8,120,221,94,932,-52,45,1567,-6,161,-136,73,-572,21,-114,110,141,21840,1377,-378,712,265,134,-210,618,221,314,-110,-102,119,-636,-470,-156,210,278,-198,-68,62,-68,425,-658,122,483,94,126,129,951,-527,771,-45,156,104,53,112,201,7626,919,-215,-398,1,-45,17560,1055,5,6632,179,31,-588,208,376,152,97,749,3268,129,47,403,289,131,772,-38,2202,30,-794,199,352,-57,495,527,468,-57,196,-265,112,90,-455,811,4046,147,1391,-403,77,20,10,-80,300,47,626,62,887,1890,147,584,519,-3340,618,-1,129,403,-100,117,58,452,89,712,-164,331,9011,1520,-149,-11,-3,-68,920,-285,559,5,-267,1471,107,-436,231,2752,307,389,665,482,-26,119,744,473,379,-94,336,159,-467,85,-10,23369,-403,1181,522,-641,134,-117,78,211,-33,-211,60,-6,-146,-52,-247,-26,304,89,-552,13,105,-1100,-25,13,-26,225,248,-1507,247,23015,-302,413,63,-104,683,265,73,14685,4740,204,317,369,-519,1478,1720,-223,440,35,893,307,73,-122,799,336,509,488,-3,8,325,352,1024,-371,-18,260,63,122,625,8,2105,-569,191,136,75,10,208,460,55,-18,3157,-126,1,248,35,367,898,-307,47,-15,289,115,295,216,329,-206,-309,-6,89,-13,-18,38,1021,1599,1238,515,221,-97,33,843,16599,-47,482,-58,534,-809,1813,233,-89,95,97,25,3160,388,57,-63,157,-480,-539,-10,388,26,11,-173,1130,-1,-142,84,215,546,102,546,357,73,278,21,-67,312,112,67,-33,-240,-443,359,221,15,-631,38,156,189,-272,272,430,1970,5933,6,40,-250,662,16,-124,198,25,-40,-33,247,21,3,-43,45,-127,23,156,89,-114,105,243,764,35,21,578,16,-13,-119,136,124,-100,-16,48,260,1003,107,406,181,-5,48,297,159,33,1110,567,-36,557,154,87,-110,344,398,99,-75,179,117,-67,299,969,-53,23,325,322,258,5,104,75,1413,-25,-92,-161,988,512,240,-117,307,67,48,1443,-104,149,2169,63,544,147,-151,3110,777,25,-57,-6,-36,-78,120,35,-20,-144,-1658,730,443,915,620,-166,90,184,243,-21,-97,927,320,104,1552,70,-10,1313,1356,347,-53,-6,73,504,1,-100,3069,238,-134,-107,-117,-65,72,30,77,-75,-21,-35,-11,-401,3810,154,-36,-115,-811,2118,30267,-325,-132,3,-201,-104,142,-331,-31,-92,1759,428,10,68,2517,569,2977,-31,569,287,-89,-38,20,188,1571,28,285,-888,43,245,191,-216,20,307,383,710,1211,806,1428,85,139,-2743,534,-68,1,7593,-173,134,8,613,275,655,33,695,-376,15252,566,-94,42,1374,258,105,221,45,369,26,8,63,90,-50,-378,576,2144,136,-26,-361,-73,-94,-783,82,-134,-295,134,164,164,247,578,-176,28,82,594,53,21,856,-45,-509,-5,309,283,895,334,-13,952,100,-31,507,85,-257,-124,-168,282,0,-99,-376,1834,5,-26,70,692,1147,48,-240,567,453,152,613,-178,1134,500,1144,2387,-1026,786,-30,57,4961,52,99,107,258,-1550,21002,196,1587,243,441,8,-136,216,245,1424,211,-63,18,-28,457,6,2597,265,1643,460,418,-8,-89,258,594,-166,-324,-43,-97,623,-228,15,-120,-127,-225,537,415,-460,-65,-94,84,-5,-115,268,131,277,152,15,215,-141,2737,-169,-628,-421,-475,838,1487,75,-320,-858,3342,21,41911,33041,-542,633,119,2864,16433,1416,-204,-867,354,705,-406,295,-115,252,1035,702,12445,13949,36,90,-73,26,173,-668,-21,199,193,63,275,2619,668,-517,-131,73,-1201,-665,826,-23,-453,139,50,189,-870,662,174,149,11,-252,43,1194,-272,42,176,42,5,-149,-5,-623,139,-1428,3936,78,794,309,50,-255,-47,1376,21,383,42,-8,-105,-131,265,-26,-90,-33,332,-446,-80,162,608,596,3326,4108,645,6699,-1161,-58,100,181,168,122,1134,-423,77,-480,957,278,1723,346,317,725,156,114,-117,-248,220,1863,45,446,21,257,199,-21,-379,26,4333,-68,-11,-362,497,-1327,275,-509,-124,184,189,193,211,-10,272,275,712,1473,502,393,178,184,151,13,-92,-10,-97,-2759,290,337,142,181,248,99,628,63,-673,194,-546,-136,888,693,1821,1851,198,203,-552,43,-119,497,95,-80,744,208,1490,584,270,126,204,-50,1687,245,263,235,-176,8,201,307,-109,1907,534,-94,193,415,137,2186,104,979,305,-48,53,-409,114,-665,94,-53,-611,621,181,-287,-154,411,255,13087,240,-421,15021,-99,15,-20,-411,334,1080,715,-2873,2034,82,305,8265,2767,3143,119,821,-55,-157,173,6,94,105,203,201,-99,-179,-270,-58,384,307,371,-55,556,507,-104,62,-680,-120,929,-3,-211,1,48,-241,62,240,336,193,-5,120,45,73,428,499,35,225,-102,334,1273,132,648,-38,3016,893,178,425,-136,2280,971,1566,25197,23781,-31,84,53,-58,68,186,672,171,450,31,-60,126,331,248,216,77,-1129,324,-154,-63,50,273,300,134,-356,-608,144,22112,863,-36,16,665,156,-255,82,-21,300,159,-320,-500,203,1082,344,210,742,991,-43,-201,1814,-509,-1204,362,65,-203,193,-1655,-52,194,174,325,210,97,1544,-149,-203,60,144,-235,208,-94,-21,38,119,892,52,68,430,97,57,-218,134,910,-231,52,72,53,-137,84,1063,-11,141,564,16,68,-144,699,310,631,-838,-655,36,-967,15,105,1312,-80,1209,507,752,-65,-63,297,379,430,8,-26,-85,97,-6,-399,709,314,-401,588,631,1162,-179,-156,542,267,45,117,-289,322,250,892,-20,62,1406,-16,-68,572,699,1008,-10,885,33,-47,-388,-63,-373,-593,672,253,169,-262,260,-63,231,-136,20,-3313,1465,184,282,467,-63,682,478,8433,411,488,693,72,236,-814,-225,574,-1036,161,4456,63,15327,50,65,17668,221,89,25,-984,18,905,146,1796,-134,-673,648,421,431,63,110,107,159,191,-272,-1645,-68,831,255,112,9147,3,-162,1140,-62,-131,1033,-42,-317,-250,-341,-478,-8,628,1,109,2364,9596,-95,-94,-50,-149,35,166,904,433,-38,2115,954,58,2950,-366,-28,3113,-43,45,-174,-628,1041,-334,428,-110,45,-320,1502,-146,-628,10,255,-137,591,40,-62,1145,-403,510,578,-1145,-48,598,811,446,20,94,100,2209,2197,-11,70,189,-181,236,309,132,1560,488,1947,183,-225,440,-45,-15,272,-63,-369,-99,925,115,94,-1492,-362,1340,126,-42,569,426,914,-36,255,-30,151,940,1811,-393,-75,939,8710,-8,136,351,28,218,-452,430,391,374,152,30,680,1354,97,89,939,393,759,1233,87,142,818,828,201,152,-52,453,-33,-104,-223,1552,641,198,-1147,26,-342,1164,68,-10,-208,25,16,-467,1063,174,399,109,309,-58,623,48,-446,-52,1707,562,137,36,556,53,552,255,917,-194,75,196,157,858,310,10,-420,226,-386,4824,-8,43,567,-70,-36,776,396,697,-15,746,551,-394,798,243,75,38,35,-25,374,-8,982,-112,1177,-124,682,902,1581,-13,-110,77,-356,-11,-1,28,-1,413,902,2011,766,1100,452,-331,-13,-52,-134,99,-347,-603,287,-3,-6,-48,141,215,241,401,480,473,436,-196,15,60,80,262,440,-1008,912,-31,4837,5502,-546,-273,159,2133,129,24680,132,-47,-90,238,-78,-312,144,367,60,342,278,287,747,21,-105,-31,97,-117,115,18,67,1994,-206,-351,-157,-457,58,-28,465,436,-25,2303,171,-132,0,156,462,-20,-33,-176,226,117,-336,52,-67,166,-564,534,62,502,381,161,31,-53,211,-136,431,-72,174,771,1270,-310,930,1824,1011,-90,-1737,-82,-191,100,-137,-15,3646,104,378,453,-203,-95,-260,8,176,-1524,660,1073,383,-149,1258,-803,-171,-206,65,139,267,1023,-89,171,1290,1611,944,376,193,33,164,1271,75,-157,181,-796,988,14373,431,21,36,77,194,-60,120,4982,87,435,1221,3029,-117,-623,530,519,-273,379,89,-211,257,181,87,263,5,-10,-57,33,119,1277,609,-1129,-1092,87,26,532,571,4844,8502,13,122,483,137,2434,184,80,569,-3505,537,-599,569,509,1712,-45,273,75,-178,-823,-705,149,455,2355,-25,168,221,196,836,-515,488,-732,1130,-11,-599,-1149,752,-369,-25,-127,-193,-144,1,157,-72,110,223,97,-38,-618,-100,-223,2438,-73,-662,-952,742,9313,-208,504,-117,868,870,181,586,1861,-198,-141,813,699,38,62,687,181,-53,336,830,3,63,1270,161,-808,35,-653,324,154,3,-527,191,1488,-8,159,-15,-21,-2629,-31,1293,835,814,-3343,15,-21,275,557,152,-45,-117,776,386,-21,-342,705,1203,408,120,488,1213,337,15907,2265,-1019,164,-114,38,-57,119,1976,238,-1737,-3123,-732,614,-68,-784,2071,82,-1389,1018,40,-26,-233,7389,-50,-124,228,297,141,5368,1557,-425,2453,685,-78,700,6793,38,361,315,2065,25,25427,-2364,-2214,-7260,-24024,-1423,-367,179,920,122,-189,131,-173,361,-373,3293,1492,3431,110,159,821,102,2543,640,1053,55,241,176,354,-68,1201,92,53,830,174,-13,-137,183,265,868,1762,85,4104,-263,426,-15,-818,-58,45,1226,277,68,-131,-8,294,-240,255,47,63,-38,-152,-599,586,1354,803,463,366,-70,-404,-332,-78,1213,235,468,354,6,31,-58,-45,376,258,1043,946,804,-126,-13,14146,-184,50,-31,80,-5,-43,-73,173,-872,-168,30,-87,1473,25,-193,-21,-238,576,-124,267,174,-87,-181,67,1107,-169,58,-65,198,117,-159,-89,-75,189,273,645,389,43,455,-5,85,-23,1055,-16,198,159,1107,-226,157,142,146,203,-164,70,73,152,94,18,-117,114,1834,50,488,104,-31,53,423,9502,-60,525,-263,-470,515,-85,203,-1181,-21,75,-87,1693,1389,-356,-243,379,137,18,-11,445,194,1182,15,105,117,94,36,43,-146,497,115,320,201,-84,1,344,-47,-53,1858,186,-174,-463,-1245,687,104,473,280,223,131,-102,199,105,-15,-85,1290,92,569,5837,1114,949,23,1098,-1912,1572,-114,675,-10,109,10,58,-67,213,-347,915,268,114,783,1223,1594,136,78,344,161,473,-131,1033,757,-127,381,10,741,1401,114,-102,-1290,725,30,275,122,3481,-35,-349,5586,287,351,3839,38,-28,3481,4150,2226,-1270,84,70,1379,-168,-186,-314,-82,-26,433,374,562,73,685,206,-583,411,1087,1021,502,94,124,362,389,1313,243,-309,-294,179,-68,181,3216,828,23,999,-33,277,-141,43,131,383,30,102,-11,-57,-168,-193,-57,297,-53,552,362,-618,379,280,351,211,20531,18708,1828,452,720,9542,7144,835,993,-361,-68,448,-16,317,67,36,546,304,243,349,312,-488,-2300,552,30,819,-178,151,-18,1140,482,10,369,-42,ALL

-413,-260,7,-2,-541,-790,-275,-463,70,-169,361,-1001,-520,-163,-38,281,-137,-247,25147,338,269,-116,46,-317,265,-130,-212,-233,29,-28,-599,73,-604,-226,-229,-163,257,580,3934,1548,1299,8184,4175,10642,16303,18006,16885,487,-19,115,4277,4542,1067,1077,-134,92,310,-106,1073,872,25,296,59,-520,70,556,2911,-44,1074,-1799,-913,238,13,-554,-331,-85,121,295,1760,-152,143,1253,203,50,11,1031,-109,1455,1015,130,614,79,766,1088,244,-116,34,530,283,14,46,59,172,101,-1365,-86,2905,779,-1980,281,-11,-221,149,188,-1742,-32,31,-263,53,-683,92,-337,740,1706,-97,-512,415,43,217,893,836,982,76,-40,56,671,206,2126,566,527,-410,178,374,203,-55,568,266,1520,169,332,589,416,166,1763,550,-191,254,-250,527,-490,1015,311,277,827,-80,-26,802,398,542,337,922,-37,-215,62,19,235,29,-650,-61,665,2545,-101,-350,92,-442,46,-17,-22,-728,31,3731,49,-76,-605,184,1430,16,248,-92,388,-10,533,31,151,-80,-98,-70,2326,380,625,194,-670,47,-118,6361,-1362,626,1184,-344,818,677,-209,130,-79,0,14498,-440,256,592,8,-68,337,829,532,107,-868,806,139,1707,61,3656,283,2087,32,17,-409,-155,94,443,497,50,842,203,104,479,-524,-44,-70,305,73,3037,1196,104,479,-190,245,179,-1743,-74,-223,-925,137,890,565,298,890,26,149,-940,-86,88,4601,10210,52,160,85,241,577,836,-229,10468,1863,2743,-226,1542,634,230,323,428,514,250,-101,97,52,685,-140,161,2257,211,-7,-262,1380,-94,242,1100,53,226,38,71,77,232,1710,1812,1368,379,235,1034,610,80,95,1581,1048,1049,340,161,296,-22,412,2064,1107,208,250,461,110,100,-20,2143,308,-461,1439,518,116,2115,266,-68,76,1118,310,328,-34,-1761,994,544,2697,76,514,80,2403,223,667,454,-88,194,289,1782,1212,232,587,974,215,256,-8,287,1629,578,1136,-1187,403,-136,26,13,-56,271,-394,-37,310,65,515,1266,284,857,370,395,149,-19,74,44,-650,-194,-245,674,1057,-103,-74,815,277,506,127,-1,92,-5,-149,193,904,95,73,1233,359,247,157,1731,109,-133,137,13,134,884,293,512,-40,503,217,590,-25,-361,-401,146,-379,77,950,650,67,721,151,-239,-1389,491,-409,115,-433,32,26,748,3151,-223,94,-362,202,-632,437,-274,-82,220,-199,127,-403,860,-77,-43,398,533,568,1200,452,184,40,20,10,467,403,58,121,-41,-197,245,481,232,139,236,862,-211,-340,710,280,79,1122,574,-61,718,355,-403,383,485,194,-478,74,601,1012,85,1025,170,922,169,118,-1030,1359,952,544,481,43,415,4566,392,1086,427,1187,62,223,143,89,8,419,3230,671,232,-31,199,-1151,56,137,-37,466,262,646,1535,1589,179,64,197,55,-38,133,8118,259,-55,88,-64,13118,41,-1500,1034,-682,-28,-95,134,884,409,355,233,349,571,-109,-488,640,1,2191,145,92,487,593,299,37,-182,-16,-271,415,110,274,607,-86,-46,125,34,49,160,218,560,266,-1827,347,91,979,311,-353,401,40,265,-1127,-70,101,-358,337,1988,-113,-155,-803,64,184,809,-346,262,-67,524,317,481,896,-2415,-152,-307,1054,301,725,241,-226,-190,-71,89,487,887,1043,125,34,74,2173,302,79,194,80,94,79,232,59,745,773,296,1332,1602,2118,-1284,125,425,-380,127,-22,2,634,461,392,1077,-5,136,215,3829,-248,110,-218,-173,-410,991,604,-460,787,730,212,1149,137,788,160,205,-55,206,179,476,-556,23,308,223,1004,242,971,262,-133,1245,214,344,385,314,185,95,347,169,2182,463,227,-2211,439,-89,-65,118,1458,23,2060,37,335,208,292,380,332,769,67,1328,-188,104,388,55,8965,191,212,341,217,1142,-413,212,395,-259,-61,236,1248,149,121,-271,-175,865,-1052,100,56,376,1232,-104,599,85,205,209,1628,-50,88,23,418,863,-22,1590,32,490,-71,-127,-23,59,283,2229,-154,278,28,35,1196,580,166,-280,988,2446,532,-215,1352,-970,4072,325,2202,301,565,119,-8,92,15207,307,11,2097,490,1835,298,235,97,746,-586,-3093,977,-82,-1868,-866,-1502,-710,665,-466,406,97,1566,1127,311,-89,71,709,964,-166,460,-139,139,46,140,403,358,-1109,-64,535,-77,251,3689,-239,10,631,-206,293,-859,121,772,-58,-166,-164,-100,-509,412,-13,941,-157,-334,-38,655,106,188,328,727,22525,539,185,-757,1388,-119,229,-1652,4497,-20,-190,227,-2,-80,268,958,223,17433,473,194,169,232,605,-710,1004,223,-605,12448,-20,-260,106,-19,2081,13009,77,-845,44,-61,-175,143,473,-778,1856,28,-139,4,118,2635,244,1439,-446,17742,1836,-647,629,857,200,787,49,-149,434,-44,-113,3054,35,-22,277,127,83,440,281,-911,-913,-806,314,214,14,380,-127,341,-518,473,946,-19,-821,293,758,-89,182,1,452,175,275,124,245,907,148,-311,-55,-503,97,-175,524,119,214,-352,-112,8,158,-35,-106,-107,1193,209,461,-250,-628,18936,-175,1932,149,691,52,-263,-352,-77,286,-71,-488,520,9339,322,610,-673,670,757,70,47,-410,2,-143,-64,164,-509,-4374,13639,380,341,-419,3805,-163,178,-130,9859,-664,622,181,559,-44,-424,-971,493,-1,818,-43,722,-475,268,836,97,187,506,-1451,10,610,791,136,83,136,92,-1128,244,554,2634,1572,355,442,145,-307,-286,278,3550,433,442,-64,3775,-257,859,959,2497,-1109,-94,-122,6755,665,703,437,4386,202,58,-229,3970,-419,-230,94,376,-104,-20,158,-101,148,5,29,230,-592,-115,332,358,73,313,1095,751,347,-605,133,-250,679,346,1962,236,365,1479,-97,55,-74,220,653,613,637,380,-46,391,-68,4826,643,-205,142,-2,-292,-74,-457,37,-62,-83,-136,629,1536,947,1095,-2,140,-136,-220,451,241,941,86,389,476,70,-56,-82,4,26,257,8,-19,1958,275,-82,214,395,809,61,335,832,52,649,521,269,59,689,452,-40,-397,-370,73,-175,-58,797,4,-479,-16,124,244,88,139,-119,1007,535,-2470,371,86,76,-205,-688,731,-268,1009,-698,137,-721,637,-82,77,-38,-457,548,602,-130,-1578,97,-2084,24655,5880,55,-686,-1284,286,-55,23,131,116,-1077,176,280,67,-358,73,-229,2287,233,448,352,0,-13,154,511,-58,1003,404,-110,61,-1,1031,206,-2,236,164,1334,173,116,-55,-277,-37,212,172,2115,-85,245,167,874,-170,-527,-346,202,209,-158,2548,74,404,20,127,358,-1521,23,-685,2034,290,1820,15556,26,506,-32,206,2045,31,1025,103,263,35,119,139,-17,853,-469,-34,112,5,-4,178,1046,679,769,-119,-1659,248,463,55,1021,1514,439,1113,-193,-337,392,5,-44,88,-745,793,133,392,2530,122,778,-59,-215,241,170,-271,107,-2449,-26,1932,202,316,233,1355,202,169,-146,121,1227,-76,416,212,-418,1203,313,2470,127,-56,785,134,292,1442,-233,251,65,1187,16858,-13,1146,-865,455,61,1454,2,254,-4,773,778,1707,22,17,-14,77,970,-2,802,242,73,-29,397,2193,1385,-56,1024,7,590,253,-166,-122,4965,152,50,616,1064,332,-224,-89,-43,-77,247,-1322,-55,203,1248,-883,530,548,5181,929,241,256,133,17,439,241,184,353,-347,128,3625,169,-817,563,19,-194,134,-1368,133,77,-50,200,293,451,2484,662,-298,44,356,280,298,-2093,571,824,-209,55,-95,22,-484,1066,1074,50,49,337,-32,68,178,319,-452,80,473,-161,-737,-250,-886,-43,83,1073,175,463,737,326,-4,-374,191,220,103,176,7,-4,-86,217,-971,160,626,73,61,1202,-41,61,142,85,-413,-221,-1284,1416,151,-40,596,-26,514,440,403,191,44,254,829,-472,1523,451,1320,-632,212,-212,20,1617,163,587,-50,467,-445,761,-203,13,257,-338,-46,155,686,634,311,-82,380,256,1562,97,412,13618,385,20,362,-11,-125,-113,158,-83,13,-11,487,1066,-44,83,-277,-56,-353,-113,131,185,-65,500,425,-67,11,221,-31,-646,137,257,-236,-77,-95,374,152,128,146,647,-208,265,-7,475,-655,-58,-356,-80,-143,56,41,10,-386,307,-1071,311,368,79,257,-253,356,88,146,608,340,1157,376,199,508,49,425,277,340,791,52,349,571,-136,-115,836,179,1716,-572,-103,259,883,-44,364,41,1145,73,193,877,2227,979,431,64,-149,-11,112,328,-244,76,322,-116,653,-122,-26,-1209,-1304,262,-1197,85,122,38,986,112,218,-313,-890,409,1161,-32,-43,1191,7881,62,-305,17011,-32,46,209,-787,38,218,53,4066,343,-367,113,-851,1716,-484,-652,128,1289,104,289,227,302,23,1152,349,17,499,3103,-314,-187,14010,-14,-901,409,74,-38,140,152,34,-368,376,-470,218,-598,130,-280,-467,178,-38,-28,-13,1509,367,-382,694,698,959,56,-77,-1482,404,-167,139,172,112,154,-1302,401,244,-250,463,-64,694,-988,-1040,215,-103,26,-23,91,-109,-136,89,124,158,-116,17175,427,26804,18213,15780,59,-122,143,-241,-1039,946,535,7432,128,-83,2794,-257,250,-215,326,-257,1241,562,-347,176,139,-145,812,155,-64,446,-385,-1121,854,-238,-131,-395,649,568,2223,100,1895,238,-242,364,22,202,881,256,491,370,421,-440,-287,455,1628,436,136,1815,509,-20,305,538,344,239,-53,-187,443,182,332,359,251,1200,-95,262,-548,5162,-151,19283,1239,43,86,-1739,-319,1455,223,1001,83,-1620,-59,44,367,484,1964,28,32,121,199,79,128,17,136,-230,74,815,-272,-50,0,608,7652,-71,259,34,-2025,89,92,233,-935,-14,-247,223,-784,-256,122,-412,239,-725,76,329,646,-32,-751,298,274,1185,-202,250,166,100,85,755,-239,367,-119,-130,691,1412,253,28,70,-95,-404,118,2,17,-61,352,196,1089,1012,-1236,125,89,-22,-70,4213,1060,15988,1439,-1890,2826,241,199,116,-55,-1136,221,-748,227,317,-53,575,340,475,-52,-388,6499,28,-62,13,-169,547,1286,-524,77,535,1401,418,-229,4742,1715,7,67,326,-68,-47,670,755,244,3174,215,200,-79,-14,395,809,586,134,433,508,-62,-94,-70,230,-845,878,257,797,209,-220,614,-713,4808,617,226,131,682,58,275,1304,442,205,883,-230,56,977,374,1263,127,115,206,20,217,625,343,418,440,1238,-170,-151,34,707,55,1071,-430,265,358,-13,-94,1392,-1012,680,44,-182,43,355,-83,-479,70,-154,674,-395,-59,218,-125,3263,1845,-376,536,82,215,-98,-455,677,-745,1245,-139,94,3779,1601,-446,199,289,296,-1610,119,-211,-518,-217,-296,646,155,-38,910,626,-61,-1665,-19,197,-182,-121,176,-665,26,287,143,-476,-64,-296,52,18045,3802,649,-97,0,74,23,-706,725,50,383,280,-77,38,64,121,197,-358,1323,440,-851,-208,2434,-373,-872,-23,-128,572,1962,-86,425,578,253,-436,323,335,-260,788,-28,-2419,895,17,262,176,-268,-32,1033,-1262,608,-688,250,-23,461,-85,928,548,100,44,83,-5,754,148,322,41,181,-29,13971,-2856,1178,584,70,515,116,598,-1027,-170,251,-1841,301,439,7,122,-563,-122,19,80,988,-25,560,265,332,217,628,2129,5196,139,-121,412,238,-148,-632,-149,13,359,545,287,962,-172,155,34,-8,169,619,-10,-797,-206,-128,2313,71,317,-1027,71,3620,449,1052,26,145,1217,-160,-443,635,-415,-161,332,-152,256,167,325,113,148,289,11832,-512,244,526,-320,1674,464,736,-214,791,167,-100,-4599,334,256,1107,-1128,205,1031,431,106,-140,800,31,0,18831,1057,-44,-620,821,317,668,-2,-86,-16,407,11,-19,1055,656,-398,623,244,-1082,25,-595,-112,-71,382,-206,88,-2,4907,5,-656,86,17450,742,-224,461,-37,130,-230,-566,736,1040,6610,-296,-235,-97,809,808,79,52,988,-746,-41,-1928,13,0,-1070,269,236,877,121,367,755,-10,1887,-565,1676,413,1752,-139,425,481,2448,28,527,109,-875,1797,1166,-388,359,11,383,-413,94,-34,773,3817,830,-629,752,124,346,686,508,842,3293,1356,124,482,-23,383,470,275,403,-142,509,55,89,1580,545,1268,101,77,184,865,2449,452,-34,19,-155,1296,-70,1340,-289,526,1739,565,488,-170,68,512,700,880,658,1836,2985,1590,166,62,-338,98,-217,61,1302,-407,680,145,101,-691,4532,598,155,353,1016,2138,269,202,-62,-196,812,814,1064,-1128,508,-181,538,154,841,1352,377,91,-193,-91,1021,76,-95,88,-8,557,715,221,-71,310,10911,11,-4767,101,121,-46,860,1,52,-14,613,1325,199,43,281,211,34,299,280,-49,955,577,71,-260,-10,-461,-80,259,-254,481,-197,236,406,964,-316,554,92,227,1800,44,6217,-47,160,382,304,166,215,581,-721,106,0,908,-32,-50,55,-214,35,614,-94,3781,122,-50,391,-19,584,52,632,1067,1054,620,481,773,-4,-20,221,13,259,412,-140,14573,407,95,-734,496,-223,-143,-58,578,113,-584,262,499,182,-187,49,-370,193,-151,-137,149,-818,86,1253,65,967,-58,98,-980,10,40,290,-847,173,-115,-637,-833,259,461,547,-770,-113,-4,80,298,-26,562,472,94,-136,98,1464,-479,-130,721,1082,-230,-491,164,386,238,223,2009,-643,305,490,-215,239,-257,365,-98,89,-305,149,158,646,5656,305,1403,-778,1322,305,88,-203,-370,1890,-260,236,821,-958,797,211,-1515,1424,-34,493,520,775,251,0,368,-290,148,583,-400,-140,28,-295,-70,190,118,40,47,-472,428,305,-257,-25,418,-35,851,4048,743,-284,-136,-220,1811,469,379,119,265,-131,727,5,377,-166,67,322,1724,-59,625,532,-259,-134,-1655,767,460,409,163,151,-589,-10,1001,457,1851,13,1520,-154,-50,2440,-170,446,89,85,101,103,-263,523,278,134,-1859,-281,502,238,-542,233,1299,1146,-377,-103,35,614,53,208,98,364,440,503,158,403,446,-1088,326,-410,146,415,-19,56,-34,188,1346,1169,905,5,131,-1800,14147,263,4100,-100,-170,1464,74,281,176,97,844,28,716,-368,-254,461,1203,311,-1,29,22,238,371,1934,-46,893,23,113,-214,1677,12486,9229,335,-38,-757,332,211,101,2406,49,-38,52,283,-25,145,40,-49,1235,-67,334,-47,491,575,-515,-25,203,187,635,298,452,-16,1001,-86,82,34,224,682,2286,47,-178,14679,21222,16711,9769,11387,23246,5473,233,1457,196,-712,874,416,215,986,-58,88,-970,-527,374,46,-146,-305,578,110,158,-40,793,62,49,-148,512,379,-55,-158,277,196,-271,-22,47,-26,-299,517,-50,-352,367,-122,-977,424,287,-176,13,1742,-751,128,-77,499,548,602,-737,38,493,-310,-88,442,316,497,307,131,110,512,107,-91,205,-176,-193,442,25,-86,13,91,98,794,517,178,-452,-238,-712,724,-4,161,629,284,245,-107,-5,1553,1097,562,26,-1074,715,226,607,796,167,647,160,-121,712,128,-469,1586,329,92,-358,41,230,304,1143,88,103,1227,68,53,59,-1,-161,553,451,418,17,479,-98,679,-8,692,5037,940,1851,-305,350,328,-43,-4,209,551,-325,89,-1106,460,-40,797,-77,329,848,5905,245,-92,179,-34,-161,35,70,187,154,-368,863,205,-31,-359,-154,104,164,-50,-44,331,139,-424,-782,26,1217,133,-34,686,236,-284,-208,-146,32,127,68,-55,866,698,-1122,310,248,145,446,-83,937,-161,94,-143,8243,-266,454,238,848,-124,-218,-694,-23,115,232,-494,1721,-43,2193,-137,355,785,-115,200,128,58,89,103,200,757,-230,173,605,280,88,1074,-103,452,-397,-23,515,709,1031,361,35,-1,272,46,-184,151,644,-398,329,-568,329,380,581,-257,1042,-197,-856,230,-89,863,88,332,112,-607,-793,56,469,1689,-709,-68,595,-1045,250,122,338,365,559,1016,-362,116,-361,142,-110,-169,596,854,16,140,-2557,-337,-631,-23,-290,-59,134,320,46,730,-395,-229,127,212,-434,763,196,560,632,2475,536,1764,394,107,1043,-1319,110,338,-47,268,-7,97,-47,73,631,76,37,-151,818,1506,442,-164,-205,32,101,178,-47,1295,754,-3045,88,403,2494,110,-305,-5,692,1677,745,715,-148,-40,128,-898,-149,-208,139,646,55,166,-682,725,385,185,10,-5,-1634,-1449,2577,-214,407,508,220,43,293,446,-115,1176,260,-149,1161,680,155,2544,128,-208,-26,-1421,-424,-106,139,241,-473,-227,14,-184,-206,-406,335,1107,598,718,424,-332,1818,439,19,512,145,44,64,170,-46,-493,-46,328,1122,743,-164,344,110,317,20,1133,-328,440,1187,-116,73,137,-287,131,869,223,6749,404,1481,-344,322,179,1817,1263,3148,166,1362,-179,532,-23,1319,128,233,394,104,1196,2844,259,-211,548,1514,-53,134,485,55,-89,-67,103,574,305,505,268,-392,1346,317,1947,-1058,341,-227,2248,-1500,25,-130,764,824,440,1067,622,964,-535,-109,149,209,-526,1488,-103,131,910,721,874,-136,-550,223,235,92,38,529,241,14,1503,284,101,610,1455,250,221,19366,-179,1098,-112,287,293,1668,-436,103,-710,-452,1233,307,116,1250,496,-28,415,407,367,322,-136,248,220,994,4,140,830,43,-56,2033,302,839,1634,1094,-77,730,3314,49,-445,680,515,-92,814,217,281,101,3487,-563,-1475,1679,1536,-344,25,307,-32,437,404,295,-308,302,1039,-49,-398,-148,1298,-1343,-188,-41,-299,-272,1337,-547,920,-403,-35,202,71,-479,-407,494,-116,110,1752,92,-76,-472,-370,5,338,439,106,160,85,-335,-140,1019,1292,581,1811,208,460,259,-272,-379,-70,173,14,146,-296,842,-310,2796,-584,1025,74,329,127,1661,185,148,713,16,374,-4,43,871,640,416,143,-29,92,511,-82,1374,13,205,565,9874,1146,1122,-100,283,293,-229,44,626,235,199,-4,4430,787,152,1412,52,259,89,40,247,118,298,653,506,-13,188,503,743,-1467,-8,412,61,352,-347,-268,-460,325,-1386,-71,-490,1274,134,905,-433,119,428,-362,539,14,8,-142,-344,-16,-50,266,2778,-757,-1505,-67,188,-73,437,328,-2370,2081,-310,-944,49,1919,-428,308,-8,-161,106,-643,-1085,-76,-49,244,562,-122,-37,251,-41,698,827,2239,-257,-82,853,5,-442,-211,40,-434,-25,-155,-203,-307,1589,53,98,-215,-1,-23,1662,-50,1143,286,29,-152,128,346,481,946,-148,278,203,-23,-533,667,388,2,97,83,509,40,220,34,-199,1410,1033,1359,758,-2145,395,13,218,544,890,-116,833,-11,194,904,-13,55,269,-22,-11,-709,-220,490,-14,481,-143,-131,-116,952,14,19,947,308,-125,1048,40,164,-104,799,620,-67,64,2,286,160,376,467,-235,173,52,869,383,947,-727,709,1320,221,-635,767,-281,1160,136,602,10,-623,158,523,-748,7,88,-197,100,62,164,1046,3584,233,361,64,358,1928,1835,-353,305,2397,85,-172,40,287,-265,-517,574,241,128,172,1127,-55,77,163,1433,-290,-1955,305,155,55,454,-1587,4850,-355,221,-257,-262,88,614,-148,208,833,1203,89,454,-131,-62,46,556,436,437,-710,98,88,241,-19,1794,-74,35,188,931,140,598,563,1545,-122,-935,-323,259,6731,628,959,244,-355,-245,-101,3643,436,713,-1077,748,1069,385,1481,157,13,700,526,-595,-62,64,-368,-55,74,-137,20,127,857,-140,470,121,238,172,11,581,1317,1397,-5,236,460,91,-14,97,-38,1311,754,523,-91,371,97,343,-220,1069,364,106,-56,241,11,592,115,5,113,10,-88,19,-73,68,298,-10,145,589,680,430,-428,-137,62,190,320,-559,413,685,-1046,-421,746,-56,413,-248,308,122,-161,1043,-328,449,1143,470,1623,949,379,947,88,1151,40,773,371,101,574,277,286,2374,-86,44,-695,-52,-2344,-271,86,626,43,631,248,181,-307,-337,356,227,3428,125,298,-854,278,260,82,-431,493,88,-125,95,-313,1085,-119,-316,440,712,232,11,112,796,271,-151,-47,-8,296,569,571,491,-194,-1409,656,1335,353,71,325,-595,-29,775,803,70,-238,551,526,292,196,535,229,-86,-370,2230,44,1418,-305,553,1706,961,2152,299,-290,458,325,1308,-419,-1652,890,26,83,-91,-113,98,598,967,-754,1049,5,-71,734,442,1707,64,226,323,6784,-214,101,77,635,-668,568,-89,220,86,-899,23,3012,161,124,14,-271,791,-59,-443,101,50,371,995,500,209,395,317,403,-7,-35,266,19,32,1758,965,-38,157,320,-76,116,-502,1656,1323,2001,-340,-74,2313,343,-1190,4695,122,-256,424,-73,109,308,545,154,-122,-170,395,-83,364,317,-100,50,422,1,-70,44,1166,-149,2866,-1208,1030,-128,31,113,7,21435,106,-305,-85,-535,157,83,707,1265,136,623,1893,-226,1371,199,-103,-247,743,386,800,125,188,-97,839,947,4460,-2352,22930,224,799,-43,-113,-349,779,340,775,2142,-319,-202,380,-140,-49,710,200,608,-539,226,1115,19,-10,143,-649,238,-556,104,-100,100,139,3656,-1287,341,95,-94,71,-242,-61,133,-491,305,74,169,-247,221,91,179,23741,29,110,43,259,683,1874,-14,271,700,-682,-110,38,-77,-695,61,-10,86,98,254,401,977,-262,467,1361,328,196,-203,478,-3156,-61,20,989,680,-173,296,991,274,101,-2712,1808,449,757,-191,1907,-242,-305,-134,520,532,3097,902,-698,-73,280,1362,1069,-26,472,7,32,724,13,-325,407,-32,6677,805,-133,-287,260,3232,611,79,1611,1404,427,-2739,-328,2575,275,1388,272,18736,-80,314,28072,3061,-314,1416,193,158,976,1701,-22,1115,1,131,-1085,-859,175,-41,458,38,140,113,-214,25858,358,143,1281,307,227,718,-1,521,-637,-56,10865,4253,-112,86,-152,41,-59,28,100,-736,-130,-10,-10,-493,118,487,290,268,172,-247,179,368,1712,-505,1112,514,109,142,277,376,2328,-394,11072,1085,569,43,6539,700,-250,526,1131,-775,-506,9640,311,271,-1235,149,5,-328,-20,953,278,-62,976,80,377,707,-59,-40,320,772,-38,295,890,-62,-229,89,1536,-322,16441,2836,95,-370,952,73,15678,832,1021,77,-55,2012,1839,-148,566,-7,41,403,49,25438,10009,97,-5,158,196,1728,1042,284,1157,-434,5965,-214,-485,-200,223,872,1,754,5853,25,-1018,-68,20,-431,-1347,-223,47,187,2073,578,-97,130,-1016,-5,185,-272,115,241,-973,-454,1092,265,106,2415,3929,838,1214,-86,38,-1,956,6306,352,74,250,-91,242,-109,-424,676,115,173,328,1475,-79,383,-215,514,617,1332,86,1063,-38,371,2431,535,1042,281,15940,2181,-38,61,19,449,226,-1039,254,572,22,227,24582,142,253,347,13,-365,94,586,407,389,-118,-68,1431,211,175,505,844,1211,-427,-280,62,8322,553,34,-61,-5,41,-268,115,466,-80,260,-43,175,518,422,-89,2063,97,542,-905,-295,-44,-196,946,965,409,979,1160,1082,1098,-133,226,169,383,-5,70,479,199,-109,-704,-17,254,218,24964,-217,-403,37,176,83,328,449,-1211,4709,-94,28,161,32,7820,-200,1349,368,262,538,1100,103,176,461,-221,-760,1356,370,22249,10824,301,1427,3721,463,1320,-104,97,353,1314,577,248,1057,202,-163,1292,535,155,524,133,-16,3911,5,23,79,-275,-403,4850,-598,397,1,2157,-424,427,349,442,173,260,314,-905,-317,917,-187,1001,15408,-323,-250,-7,-38,796,59,1469,655,1042,443,1,79,263,47,1416,971,862,1589,505,-7,59,169,697,772,545,-70,1809,215,-248,170,1088,73,1181,-373,-106,350,1938,161,200,-136,-61,167,-170,877,-370,437,38,889,536,56,1,-251,-68,706,1012,1622,172,1563,692,40,115,-31,-167,-274,100,731,835,1418,5,106,289,680,500,-230,6361,-125,-244,614,34,44,452,295,-421,97,-986,-44,2105,361,127,179,79,5431,440,145,8,25,10577,997,1835,-1,-698,-125,1134,-296,-55,406,637,-349,244,808,146,577,14,211,2338,2526,818,-754,467,265,505,445,548,1851,17199,1133,5258,526,814,607,653,736,221,5,-1095,-781,-353,-52,-40,1397,77,238,71,83,-22,-8,551,86,83,1004,482,-512,9682,-107,1124,1547,-142,77,206,-122,365,-281,320,265,1716,-14,-82,766,205,379,-395,853,898,191,-91,-32,-457,-44,755,598,115,49,242,100,1658,-871,-158,250,-241,43,610,38,100,-697,58,394,439,526,-47,-206,-139,617,985,464,13,181,11,-104,-28,-23,596,968,-134,58,562,82,-148,-145,-100,50,-428,253,173,-527,67,125,1260,-404,-875,-244,710,368,-67,-4,346,3337,115,-385,20,-413,922,352,1034,320,527,-1,802,514,-154,-368,-37,73,145,275,59,637,154,277,-31,-10,-127,124,1223,130,1428,-389,1632,25,157,736,35,-206,250,679,292,337,227,451,-25,272,551,-65,880,139,-629,-298,136,-976,25,359,-140,229,385,583,1983,890,-455,143,118,-100,-199,1121,245,290,-80,44,-1688,-16,-55,58,-430,-127,12246,70,1007,98,85,-10,-23,-215,142,209,1051,1584,67,554,341,-203,176,-164,-98,293,1197,1001,37,97,11,581,958,1149,589,-155,1595,89,-20,100,668,161,-40,-1734,-88,35,241,895,73,158,-92,820,-43,610,1208,380,73,-109,227,-8,667,137,1215,1283,-1040,-13,274,-3898,226,-388,620,1211,592,-535,-556,-31,775,-209,1473,80,818,-667,-602,544,578,2647,631,161,331,-544,-692,-325,-55,-95,358,22,37,1196,1107,-170,-77,73,5886,1677,-158,556,-239,-296,1067,1089,148,391,136,196,95,-431,-17,1130,568,100,-79,-170,-164,-86,19,740,-1137,422,-82,277,44,1124,46,287,641,-5,-158,1106,-64,436,-10,673,-166,781,-104,314,3126,70,-158,-86,772,-13,-175,154,-259,290,-418,65,2203,301,140,-352,38,293,508,-110,52,157,65,619,-167,-337,-493,110,175,1506,412,-2,35,197,10,-233,62,95,61,152,0,-197,1134,436,-140,124,176,484,-122,-131,122,613,-686,538,1134,-679,22,-520,-661,689,44,-10,68,382,181,916,347,61,1875,103,167,-233,199,-1178,-40,-320,-56,110,18943,1710,-475,404,226,50,-28,688,236,320,16,29,140,-676,-557,-130,1137,526,-91,109,68,26,868,409,193,1067,-113,-31,139,1253,3679,1947,-77,244,64,130,-37,274,6358,1358,-433,-305,17,-46,16048,1565,107,5937,203,-47,-1007,283,-49,701,14,322,1593,118,20,826,886,851,1052,59,2418,-25,-688,251,212,-91,581,884,1146,52,307,5,401,175,-1127,515,3440,323,1593,-415,10,13,124,-118,47,92,604,224,965,1428,205,320,491,-2947,859,68,191,359,23,158,128,238,67,935,86,415,7850,394,280,524,-107,-58,271,-221,235,-448,-379,751,70,-35,272,4533,157,19,928,325,-137,67,742,2067,607,5,500,-128,-479,140,-17,22753,-512,1229,893,-1292,266,-682,49,239,38,-169,115,38,-175,-263,-70,-229,371,40,-376,7,131,-1079,-73,-131,10,4040,329,-1835,920,17601,-595,391,155,-119,658,115,38,12649,9718,325,431,-52,-953,2908,2341,-1069,215,56,835,-59,118,-46,3628,482,331,161,-4,-215,233,808,733,-869,-37,224,71,133,653,56,2343,-611,250,283,52,44,97,1397,71,-7,709,122,-46,271,28,320,550,-520,-74,86,32,31,176,361,851,-607,1433,107,20,47,971,113,529,746,853,118,358,-68,50,881,18077,151,800,754,464,-1022,1166,152,115,67,130,32,4340,601,-32,-83,127,-643,-224,5,569,67,-130,20,1118,13,-109,436,25,581,292,931,362,80,175,223,-470,362,64,122,85,494,-509,872,838,113,-638,98,248,281,-215,323,971,2049,5929,76,364,-172,616,215,-356,106,149,205,-353,293,100,2,17,-17,-382,76,199,109,-44,550,439,947,64,91,4,508,32,-1296,137,65,-161,43,71,485,1332,22,500,302,835,112,511,274,-35,1010,383,-17,608,320,154,295,589,473,169,-103,257,119,-38,337,370,-199,74,322,53,188,-4,-40,-47,3165,-43,-182,-343,1520,329,-641,-76,286,67,43,473,-209,76,3365,86,458,110,-109,4607,620,62,-152,-173,49,-262,-50,-14,143,-2,-1934,430,284,1200,32,358,125,65,235,427,-704,956,352,98,1316,82,-43,2214,310,613,-61,-20,61,983,113,-86,2739,166,-260,-107,-128,130,32,-70,28,112,-35,268,-14,-583,6153,71,-94,-565,-1054,2722,34136,-11,-517,271,-308,-55,122,-562,-25,-119,2112,-35,164,67,5309,545,3141,-44,356,-1188,-100,-188,-56,61,1697,118,620,-1344,49,232,235,-259,221,632,1296,805,1104,1466,1083,107,850,-3233,721,-22,127,13214,-194,43,-79,191,128,778,470,782,35,17138,251,-92,4,989,364,86,263,223,406,-107,-32,67,70,-101,-53,433,3566,74,-112,-376,-160,-53,-274,128,-526,-281,169,151,295,-38,1024,38,94,71,283,-11,52,338,-124,250,58,235,71,773,608,11,1142,76,5,559,31,-145,-266,-439,764,-22,8,-1112,3362,-62,-7,44,535,472,62,235,-82,433,25,446,-689,1430,61,1239,1271,-1130,13,-139,-100,6009,122,133,280,392,-1997,40065,-11,977,-179,79,5,574,103,140,458,40,-103,259,-86,347,50,3800,379,1527,32,361,-151,-130,305,620,-175,-254,-400,656,589,-461,113,-316,-253,-22,208,680,-872,-320,154,4084,-11,547,388,26,10,44,316,605,-140,3709,134,-1362,-370,-436,1107,1526,44,-251,-1178,2955,166,3991,25832,-313,406,67,2604,18892,1003,-146,-1037,248,593,-505,334,-95,595,481,934,13249,19213,107,-65,-385,34,343,-1055,16,196,230,125,274,2308,727,-410,-214,34,-1493,-1688,979,148,-665,73,344,68,-1643,941,526,35,-485,-115,442,1454,-634,167,13,122,5,-310,-97,-518,125,-1042,4745,155,436,407,-41,-14,13,1613,-130,496,128,-23,-121,-137,-187,-56,-61,-112,-721,-808,-89,55,518,635,4031,7136,1073,10507,-311,34,238,107,263,35,1034,-557,101,-242,-19,-77,706,146,607,553,101,130,-254,-301,226,4252,76,655,61,460,128,571,-361,110,5877,-368,215,-70,518,-1577,262,-556,425,110,269,214,413,5,313,164,1122,1421,161,1015,452,175,197,103,-236,-28,-157,-3914,161,319,610,481,283,-1010,689,-23,436,80,-1104,-182,592,1382,2118,-74,179,167,-893,185,-440,269,59,-176,149,-1,62,376,275,668,73,259,1989,80,149,253,-280,223,205,160,-143,2548,40,0,409,370,457,2313,68,403,427,-112,107,-677,517,-577,137,-352,-1166,2052,185,-775,-298,215,236,16829,437,-88,24018,-407,-77,0,-262,2440,883,1320,-3550,1811,64,398,11357,1595,2170,112,848,-20,-35,94,86,310,35,193,523,-163,862,-491,-121,349,233,590,46,1248,554,-34,65,-1341,-112,791,140,-83,-83,146,-109,95,265,205,172,5,380,176,88,452,500,-190,247,-212,190,1245,275,1296,97,2280,661,206,388,22,1952,887,2067,21687,27237,53,226,119,-92,218,221,1478,-19,956,205,-106,44,1,388,71,-82,-1742,328,-428,-98,46,308,101,307,76,-650,349,23194,626,124,-34,407,-88,155,209,-38,142,62,-425,-1331,-34,1262,-196,287,919,1124,-62,-386,1418,-125,-1054,365,140,-338,215,-2286,-178,200,-188,1179,176,-124,2917,0,-301,-155,112,-148,296,-115,-176,-125,32,1073,-109,-28,304,152,683,-362,53,1439,-214,22,76,-7,-134,-49,428,-119,487,-7,76,263,-361,853,467,434,-1398,-913,49,-2398,5,74,1018,-37,2473,667,559,-139,-176,137,254,451,16,-173,-46,137,259,-457,446,80,-554,1217,802,1500,-223,-239,761,481,100,163,446,487,362,779,-331,62,1446,-82,-52,127,1070,790,13,443,-278,-134,-643,-175,-751,-347,770,199,-155,-139,28,-176,112,-1397,194,-3487,2812,236,109,68,-311,1055,1061,11169,601,151,1659,403,433,-1478,-422,263,-988,148,3323,676,17348,172,-160,16114,130,188,79,-938,-34,526,-5,1494,-41,-943,154,325,812,106,118,-19,455,211,-620,-1397,865,1218,797,326,17979,-17,-175,1265,-20,-247,914,-128,13,-110,-649,-392,14,706,-10,44,1409,10838,-55,-200,-68,182,65,-122,713,637,83,3532,2802,95,4093,-1046,-131,2563,-95,46,-274,-821,1418,-305,560,-652,-134,-335,1565,290,-866,65,584,119,835,85,962,1229,403,1691,1539,-550,-113,643,886,386,452,53,116,2380,1346,-644,70,221,-853,295,263,-1,1841,299,2229,127,-167,521,-140,-43,-1299,493,-1151,-101,1206,245,-127,-1896,-485,1440,233,19,1287,-775,619,-385,151,-32,121,688,1929,-494,-277,92,8851,-2,776,370,206,509,-526,476,2344,271,161,200,773,577,151,59,1337,169,377,500,35,416,557,1179,68,272,-89,-389,-77,-142,1541,3135,878,343,-1563,58,-305,560,107,76,-239,38,0,80,838,-125,178,116,350,2,251,1091,-581,220,2087,625,49,16,1281,-16,670,-100,581,-320,50,43,109,832,208,-38,-950,122,-631,5033,77,68,655,-223,8,707,238,383,-2,446,1590,-494,2019,265,203,190,47,-61,256,-59,958,-388,1460,-248,794,1024,1632,59,52,143,-68,-107,181,113,-106,131,872,2001,1006,661,541,-134,-40,325,-56,259,-61,-742,304,176,29,287,-484,191,44,278,481,361,965,-587,-92,263,149,136,677,-1000,878,-91,5901,7995,-949,-248,53,2463,-98,22449,149,-64,-85,116,-61,-464,167,452,79,593,157,382,898,0,-400,11,0,2,119,-50,44,2455,-65,-382,-344,-758,287,-94,148,601,47,1254,578,-34,80,523,355,-4,52,-241,32,577,-479,154,178,592,-1293,1185,62,1677,53,260,35,-143,53,43,362,-73,157,185,1048,-109,706,1835,886,287,-2275,155,-89,287,451,-103,4560,158,571,535,-997,-71,-452,2,37,-1607,1083,620,379,-202,1326,-896,-401,-107,178,28,347,926,38,254,1394,1541,1314,365,325,13,220,1971,26,-235,314,-676,419,10342,1463,152,31,190,493,-10,187,6172,44,509,1286,2679,-478,-733,676,301,-160,305,-2,-121,242,335,116,301,-152,169,-88,43,85,1334,386,365,-1310,-19,86,694,784,3574,7148,151,280,551,61,2443,517,40,119,-3881,467,23,311,658,1128,32,-89,124,-286,-1036,-976,347,734,2748,-8,190,445,167,610,-431,370,-235,1283,-142,-406,-1043,725,-223,16,-55,-322,-265,16,149,19,199,1644,109,-139,-299,-58,-668,2166,-158,-1266,-1313,1229,17826,-404,307,-668,973,1505,115,589,1533,133,-242,884,737,62,34,680,59,7,298,994,-67,37,800,245,-1064,115,145,28,55,-107,-613,104,2215,188,604,131,-31,-3697,-293,1566,827,1500,-4689,44,34,173,625,167,-43,-190,935,265,11,-406,733,38,218,175,88,1496,412,13493,2224,-1191,703,-82,46,46,59,3034,-257,-1499,-1823,-1146,562,2,-1376,-605,67,-1239,2953,86,-377,-383,4658,-136,-134,308,358,32,9592,5202,-257,5532,685,-88,3742,7210,328,107,155,2535,55,19436,-1220,-2808,-6968,-27570,31,-782,292,-347,-1,-401,104,-214,971,-379,2574,2577,6677,-1,200,137,-62,3448,979,1751,71,268,106,232,-905,1947,346,-1,1683,628,-223,-53,-203,-71,1766,2027,178,1940,-41,562,-44,-937,-149,122,1379,371,248,-55,158,301,-356,656,191,293,47,0,-247,581,1080,1451,182,1058,-8,-352,-796,-113,605,281,-40,364,59,118,11,-403,560,440,1311,1917,1140,241,-52,14192,-635,2,-31,47,-97,-172,-86,277,-665,-241,77,-308,1526,98,-116,-89,-391,2105,-106,1661,260,-175,-278,40,5012,-281,413,-106,260,32,-319,-275,-89,107,680,128,116,-82,497,-5,-16,-25,1025,-20,127,274,91,-229,199,-106,59,311,-229,127,-17,2367,-29,-32,-322,122,5601,-29,245,85,-29,95,586,13141,-56,497,-119,23,379,-535,325,-1599,133,61,-251,968,1733,-404,-230,461,107,32,-53,803,172,1442,-176,208,307,149,14,56,-403,22,250,466,299,-236,7,311,-80,-62,1709,40,-274,-536,-1503,1551,266,700,235,167,176,304,-80,118,398,193,1349,140,739,6283,1310,1080,-88,958,-2178,1833,-175,836,-119,5,-149,49,-485,487,-332,494,200,53,187,2452,1427,167,56,704,-124,373,-461,1316,965,-175,1215,370,782,2568,-1242,-166,665,2037,-278,301,283,2084,62,-556,10295,247,254,2775,-85,-58,6015,5646,2353,-1928,106,190,1791,-317,-85,-1932,-178,44,467,41,1232,-1734,1061,-68,-875,946,362,2163,247,296,164,647,536,721,523,-347,-452,37,7,-29,4776,985,-59,308,-50,22,-199,46,281,526,-134,184,-23,-121,-224,-245,-7,535,-176,731,235,-1202,215,203,311,-443,17000,11531,848,293,607,15741,11441,1311,3406,-334,56,325,-29,272,106,172,133,428,103,283,445,-556,-3019,572,289,629,-86,302,23,1799,446,59,781,20,ALL

5,-127,106,268,-210,-535,0,-174,24,506,284,-829,-844,-230,292,172,-59,-323,15272,29,188,-69,74,-217,106,-159,-155,-101,143,-4,-283,47,-383,-196,-106,-100,166,752,13005,7272,13939,19932,15546,18316,18288,18507,15693,371,-41,323,6114,3916,738,7941,235,655,741,131,584,62,-38,198,27,148,313,259,2117,-2,1495,-823,-686,896,-11,-297,-57,-41,90,450,1897,34,389,1375,93,41,-79,392,35,1099,842,69,1321,376,1058,707,244,-42,-11,307,187,-10,17,45,137,75,-452,-11,4693,850,-1202,662,-20,-158,309,180,-667,-158,177,327,132,-86,-52,-129,296,976,-45,-451,-217,-75,141,480,449,-341,98,98,-62,492,93,743,813,1693,-451,169,75,310,-90,296,14,1506,43,221,245,10,110,1157,826,-163,934,-291,1352,-778,7449,194,6284,177,61,82,451,1595,1432,688,3039,-44,-322,255,13,1097,43,-425,-14,500,5269,305,-68,80,95,165,-39,-67,-2050,-353,3821,43,-82,-187,1939,3079,198,190,-70,1986,319,1277,208,94,114,173,-255,1848,916,1342,49,824,-24,10,8463,-809,587,2562,-228,2511,808,-132,155,37,-5,18727,-231,3794,1699,17,27,728,1259,1076,0,7,271,271,2450,636,9100,271,3351,0,-49,-380,-247,204,508,528,74,794,826,89,468,-429,663,99,764,-44,4866,1568,-677,878,-225,72,92,-1173,-89,-185,-271,295,901,425,2394,815,299,-222,-655,-160,-65,2108,17588,539,69,-37,159,741,999,-86,17887,3288,2037,-154,765,307,589,309,1901,431,411,1172,277,83,678,73,206,5136,431,24,-331,955,-24,150,725,53,169,33,43,35,349,3019,4808,3509,489,379,1151,605,498,534,3002,4215,988,355,36,506,1157,615,2472,707,212,431,1980,49,17,44,1366,84,7,1201,559,57,4837,741,371,299,3214,150,100,-74,-572,944,766,4245,63,437,-40,2235,4168,1265,1065,-160,283,278,2330,846,116,684,1827,420,293,-96,-110,4301,2142,2683,-895,382,28,161,-67,-12,273,-130,-5,428,33,469,970,1123,331,430,1488,81,378,253,247,-223,-113,-143,1356,1239,-74,24,778,246,805,347,39,199,-28,552,481,815,243,119,1173,135,267,70,2012,223,-73,109,278,699,1152,1333,816,720,2044,156,605,42,307,201,125,-32,286,1481,361,102,1425,799,174,-745,2262,-405,395,592,9,115,1921,8151,-289,139,-278,12,0,622,-99,-32,83,46,124,-128,133,73,-62,-49,253,-39,790,517,900,297,179,172,472,1753,232,434,325,-204,139,280,207,282,22,1132,-153,-197,372,3828,111,3483,577,110,3601,76,-486,171,555,127,778,-21,3278,1153,175,1225,271,845,166,109,-590,1077,886,500,289,177,549,10061,324,938,494,2699,158,686,1136,177,-1,1137,11441,1052,489,-83,223,-692,80,74,-19,241,77,930,2507,2408,110,9,450,52,49,228,14541,136,74,446,2321,21772,242,-1797,2262,-209,246,135,54,1163,461,350,197,331,656,147,-97,1226,110,975,353,621,1372,790,303,380,46,50,-299,896,101,420,730,37,-111,76,2026,179,2105,917,502,303,-1358,329,98,1395,156,-146,67,201,263,1229,27,306,-286,838,2294,98,49,55,373,399,566,451,198,117,168,157,1041,655,-113,172,-276,1888,263,596,161,-162,-145,1008,88,679,2524,992,219,61,84,1852,384,437,111,188,-33,107,-1,-228,359,581,822,827,1127,3045,-329,69,573,-50,750,926,-61,2506,527,1024,914,34,29,238,1504,-288,139,-58,-76,-301,274,360,508,355,381,-5,474,270,773,224,1664,-49,124,266,-78,-37,111,-238,155,723,146,1119,356,-38,1251,-113,123,217,248,292,124,165,279,1991,359,899,-2816,333,65,-36,70,887,115,809,-90,424,882,305,311,-62,466,273,1188,79,150,629,112,9981,100,311,69,-2,1281,-198,70,863,-765,-54,519,41,256,127,-78,49,481,-783,71,92,-105,1075,-135,1445,626,223,49,3123,481,187,73,963,759,34,5409,-91,842,12,58,-24,-774,209,1536,-102,698,210,65,3430,459,14,-280,4224,1761,265,-224,948,-294,7439,5642,1089,197,743,241,15,-249,21542,1098,61,3039,2011,1040,388,502,433,1048,-577,-1417,469,-384,-1508,-46,-1181,-368,348,-441,494,975,7315,1486,620,-151,373,1048,963,-484,747,-60,-28,190,-88,464,485,-545,44,924,-95,82,3202,146,176,288,-308,266,-848,123,716,-178,-267,-259,-215,-247,333,31,1193,-142,-778,-183,4641,314,141,121,3006,21840,1320,91,580,1636,-222,174,-938,14635,-127,-276,179,30,-45,340,672,305,19280,223,247,26,271,609,66,704,104,-591,16869,-167,-87,355,-49,1568,20947,-37,-822,52,239,428,148,317,-1290,1985,272,-185,10,139,8516,133,2343,988,22447,2318,265,499,636,561,607,140,-92,407,160,-49,10075,-112,186,76,11,250,379,241,-886,-372,-839,358,144,-74,680,-89,20,-584,510,419,116,-758,495,1135,19,-86,24,395,399,2004,838,256,942,97,125,-35,116,148,77,351,135,225,-349,57,260,617,0,98,-121,866,39,1551,-245,-284,21792,-68,1221,-12,434,-20,-592,-340,-65,-39,76,-148,556,14765,123,676,420,605,295,257,1321,259,-36,81,22,401,-207,-3493,14621,10,105,-446,9011,-135,240,-255,16056,-609,662,203,499,-131,-453,-21,539,285,778,-148,592,-462,108,669,109,95,246,-867,-25,535,926,858,-38,-139,-40,-786,133,790,3610,792,2927,102,53,-332,-160,69,1420,328,831,-74,13407,-263,657,2074,1204,-660,33,509,17246,353,1122,495,2693,352,99,215,11444,273,753,12,562,242,522,120,-24,242,-54,59,616,329,-149,561,1165,-24,423,582,6084,344,754,6915,-118,146,711,1051,400,2650,4040,-83,247,-31,27,2451,544,7269,393,-46,1022,-29,10496,820,-21,414,-784,-7,67,111,45,62,26,69,2760,2338,64,852,-78,27,196,-4,334,209,5284,109,382,691,29,-83,0,123,-10,216,-105,-28,1067,-54,-121,245,-61,712,335,297,1428,104,2754,53,815,28,599,253,-101,671,-293,140,-34,-94,2094,-13,-237,-56,9,387,84,153,-45,2906,517,-687,1209,23,49,539,-571,511,-496,2379,-398,113,-204,232,-111,194,-49,-654,708,2057,-86,-1661,-121,-698,18208,12629,-49,112,-737,241,83,-6,430,37,-382,250,161,60,-352,-25,209,4423,-309,874,338,0,-8,204,655,-111,981,783,-87,17,-137,2160,162,-6,237,939,4977,169,88,39,-265,-66,107,87,5840,74,2951,13,1071,-82,302,-506,6,-76,-86,4845,0,327,-20,-162,1910,491,-124,-282,948,101,960,15645,37,515,-73,227,3956,50,999,89,571,136,279,202,-196,381,1931,95,198,2,21,98,1009,228,1014,21,-1352,419,505,140,901,1650,428,681,197,-365,984,45,-19,711,90,839,198,358,3607,120,452,229,-1414,117,5,137,514,-2027,56,1297,479,178,1852,1940,182,-478,225,79,7355,-95,679,126,-10,1133,698,3215,25,-116,1162,401,477,301,-277,176,193,2680,16403,3,3583,9695,-30,-4,1798,103,190,-36,2842,2928,1737,49,3,28,45,1495,24,695,189,26,-104,134,5145,86,-160,519,15,653,246,-882,-570,3349,185,-720,192,1353,276,-163,-49,-24,-202,139,-420,-172,-3,1555,-862,621,1276,7537,884,4105,107,-212,57,682,220,2161,901,-346,-144,10626,163,-667,627,55,-127,-60,-809,218,249,160,98,843,784,555,1759,-18,-370,227,172,598,-1494,170,800,-187,-133,-213,-100,-622,245,1273,-20,-94,29,-118,49,230,77,-1,113,2071,64,-670,-169,-551,67,288,4877,275,746,305,446,2,-37,45,181,108,1600,130,576,-30,213,-708,224,69,21,214,1329,-63,126,136,141,236,-45,-977,2844,313,133,701,-16,77,-148,163,194,87,111,833,624,1805,988,1187,715,259,-127,41,2243,98,330,-58,378,-132,417,-359,36,210,-132,106,321,2591,576,1408,60,396,96,2421,62,633,18757,879,411,209,-9,120,-111,137,66,103,-28,1047,1918,0,691,-73,19,-313,-15,71,494,95,2481,485,130,363,637,10,-124,130,471,-214,-256,-129,863,65,107,104,356,-16,396,15,771,-410,46,-199,3,-161,-15,15,-91,-417,897,-1020,660,295,1,229,-160,197,108,186,241,3,1067,100,65,-21,-119,876,498,675,748,241,202,995,-185,-40,457,7,2388,-182,60,-157,246,51,123,-11,1320,-32,661,1679,4727,754,303,166,82,45,1012,499,-15,134,425,-83,433,-245,-185,-243,98,171,-533,416,115,72,644,-359,153,-301,-1231,420,322,-15,183,1136,9431,245,-115,15050,52,-11,-50,-605,52,197,-64,1391,43,-271,62,-283,464,-385,430,163,16572,279,177,740,-362,106,3796,208,-10,957,15235,143,-176,16467,-528,-673,572,206,-10,136,184,73,-157,437,-80,1762,-778,342,-110,-70,271,-46,-70,24,3170,354,63,537,1588,1760,14,-229,-1023,1891,-231,1016,796,51,37,-969,276,273,11741,317,-87,427,-88,-477,318,-36,43,23,127,-160,37,24,294,-473,26,17827,332,19765,16113,22225,27,-45,-11,-26,-680,515,1145,16358,80,-22,6235,-35,978,-923,261,-322,5812,1611,-210,346,77,-54,1789,138,12,541,-234,-545,259,-99,976,-213,327,732,2593,37,3791,-417,19,333,-116,8426,758,1434,330,-370,193,-73,-209,-25,2016,205,-105,736,1721,691,-129,2175,734,770,1397,1176,699,409,520,442,155,1207,216,214,-13,14825,61,19459,1086,237,55,1338,-245,575,90,479,321,-819,0,-36,200,457,3371,135,113,12,221,128,607,5,51,-235,12,259,-130,-87,408,330,7799,195,419,-36,-1013,11,136,64,-308,47,336,333,-481,387,190,-339,183,-214,61,970,551,818,-264,431,160,2347,-47,322,65,33,-4,1405,-46,298,137,7,604,5817,293,125,131,342,-224,58,254,233,83,1322,2827,2910,4193,-794,97,-7,20,109,7230,815,15834,1087,-913,1910,1608,60,139,-31,-1073,323,-968,311,68,165,379,555,2634,89,-102,8207,134,-148,250,320,382,1432,-133,52,814,1951,714,-148,5522,3819,192,172,-321,-65,49,1377,1321,329,2890,255,103,-22,395,450,2253,456,287,240,172,153,-19,395,-1,359,24,630,785,221,-287,1045,-112,3739,1311,170,288,583,130,113,5366,157,110,2010,128,-5,797,6549,31,42,71,60,70,33,412,242,429,276,822,195,-257,-5,710,111,1177,-152,282,16,11,71,655,-793,352,271,-133,57,308,14,11,1652,525,103,-451,307,454,-163,3546,1847,-592,743,4720,329,54,-484,408,100,2102,-247,102,3251,737,-235,75,288,347,-954,82,-57,-257,-192,-320,497,119,86,692,-325,9,-592,-134,-172,-120,28,423,-595,-34,-7,40,-57,62,67,148,19985,8618,801,-32,162,265,71,161,95,24,220,111,99,-46,-18,48,187,-497,1741,492,-750,-16,5143,-172,-490,52,-141,173,2900,-98,858,742,514,-117,242,516,-399,1408,343,1543,423,505,131,102,-178,-4,2811,2492,1082,-41,193,-48,1318,-400,336,462,206,-62,134,-8,695,-150,83,1932,745,-41,12719,-2147,1046,155,49,426,88,1899,376,58,196,-1292,253,355,35,12,-148,-89,614,24,1253,-79,318,210,436,618,1452,3862,9060,31,-109,-3,141,-362,-420,-160,-26,247,360,223,1366,-202,745,60,-89,77,504,24,-224,22,-193,3347,423,148,-855,233,195,237,1119,-222,142,1966,-89,-494,769,550,-167,177,-150,32,21,269,5,-46,152,18139,-175,263,1377,130,572,210,3490,94,543,856,-158,-2219,276,4150,454,295,180,957,370,176,-29,2190,37,68,21367,163,171,-212,778,247,451,38,124,205,359,26,-107,1846,825,-29,468,698,-1236,196,-297,-269,169,1752,-49,391,-4,6218,510,-231,79,18909,3518,-38,208,-29,1210,-10,21,485,919,11019,247,-96,-23,700,3489,203,458,1962,799,36,-1227,-10,223,-238,264,370,665,115,658,594,-26,1110,-306,2825,208,2655,259,377,656,2419,111,123,-22,0,-597,849,-278,234,105,523,-153,65,-53,790,191,484,-136,1777,103,243,636,496,1522,7324,730,74,258,-141,440,687,96,131,1240,764,57,37,854,290,728,81,1,121,588,1277,223,-259,-52,-619,3,4452,2222,-38,1792,5096,177,1716,-161,25,241,442,708,361,1660,1749,904,52,133,18,111,-373,262,1337,-277,810,49,156,-249,3332,154,18,267,3894,1179,317,310,-209,-76,359,1548,515,-657,185,-234,371,49,668,1288,371,214,-33,-46,447,-717,0,130,-9,573,294,263,-101,640,608,27,-2774,91,61,-57,129,148,94,35,723,647,1988,249,333,364,-59,259,74,56,824,737,135,-26,-42,-265,-53,267,-152,455,-180,87,378,2692,-274,470,89,140,1013,17,5881,-50,115,681,530,41,323,563,-429,150,-9,3821,200,-88,213,487,632,253,-535,1881,116,-184,250,1,290,10,211,345,-229,3445,318,485,61,-17,170,50,234,230,14,14373,468,-3,-611,108,-77,-24,273,1852,-13,-466,119,233,138,-105,229,124,61,-121,-114,205,-261,58,1075,-79,1052,-46,56,-505,-16,-16,835,-580,181,0,-283,620,-5,344,390,-897,-140,148,131,57,369,421,385,30,-139,-316,1202,-345,-49,1495,1451,314,-101,155,292,180,183,1286,-51,284,511,27,248,-338,276,93,89,710,160,133,133,12087,550,1481,-363,691,266,83,-384,-247,5915,-14,149,596,-652,326,350,-970,906,12,329,314,1151,185,9,460,-32,130,307,-294,277,79,-61,-100,90,94,118,48,-77,613,142,130,-37,891,-35,1026,423,567,-106,1391,-93,1045,351,160,76,209,-60,778,-46,383,-212,747,50,1334,313,439,321,-19,307,-1112,790,816,738,381,122,-124,-226,636,438,309,74,2030,98,-60,5325,-146,197,163,-34,57,82,-502,347,162,450,-1015,-252,601,69,-92,444,1262,1000,88,-25,652,538,130,167,-25,435,159,340,-17,311,345,-84,679,512,455,216,-207,33,183,7228,4990,1140,563,292,18,-980,16006,378,6142,514,845,2582,79,245,142,-123,164,-4,770,456,-97,349,1004,332,224,15,29,182,277,1999,700,417,33,68,-191,3221,20634,14537,131,-28,75,193,-51,22,1567,22,-145,12,212,8,164,128,-90,726,-34,223,133,245,354,169,55,245,1072,852,247,427,19,574,87,-29,137,459,814,13001,40,-105,16866,21087,22709,16610,15426,18541,13151,1316,815,188,-197,678,260,271,764,75,125,-716,-376,371,-94,-84,50,721,148,234,-137,510,85,138,-20,314,355,0,691,234,2779,66,21,34,-22,-278,267,105,-111,-173,-63,-214,326,383,-111,441,988,-387,71,-90,2730,259,483,-495,182,941,-19,96,25,263,711,370,211,211,-1,141,157,137,187,-209,279,0,-41,104,118,24,447,324,42,-236,74,-570,1124,-40,49,346,439,820,-841,43,1802,632,1154,14,-1313,423,210,241,689,108,554,75,-68,367,753,-178,2334,69,-54,789,35,245,577,706,25,67,3929,70,184,54,462,-232,592,449,142,-73,570,-67,947,303,288,3076,1002,2168,138,190,124,24,-33,959,64,-127,68,-199,1414,213,11,45,774,755,10185,-3,-25,1161,873,-109,167,47,156,261,-488,955,319,-9,-302,-209,24,108,-50,-85,255,140,111,-412,-38,844,64,155,606,46,-170,-181,113,-18,135,884,-22,1149,270,-586,838,413,68,926,-348,682,-31,176,-151,4257,181,889,260,741,107,843,-303,-24,229,890,-84,3332,-10,4560,303,232,788,156,12,58,-85,95,38,235,432,-184,285,627,431,419,-41,-89,637,-186,-144,1074,525,4202,407,46,-63,-11,62,-185,237,242,-15,259,-363,135,171,747,-115,2286,-82,-540,784,-74,413,61,713,109,130,-560,-71,727,1497,468,16,455,-282,211,74,387,295,452,2637,-376,126,219,-10,102,-74,1026,531,76,816,-1129,421,50,-55,-204,-80,982,143,26,174,-277,-50,155,-48,-114,2011,300,453,-2,1041,1181,1636,381,38,1339,-410,144,575,-80,344,133,2071,175,-4,590,71,282,-777,1178,2727,466,622,453,6,2,213,-44,4201,241,-1152,22,347,2112,-8,-200,-20,1445,2318,745,207,-235,-125,103,-456,-62,-194,99,517,160,79,-585,889,1605,478,65,106,-753,-1293,1887,-102,766,969,58,-1,481,555,-174,1151,296,-282,1729,523,442,3485,321,-50,146,-630,-3,4,128,143,-348,1111,73,227,-111,-473,159,1228,654,1247,504,-269,696,287,-22,324,92,-104,24,256,6,-309,86,325,706,469,-58,263,-63,96,178,1222,-206,261,840,-118,57,151,-114,110,870,872,4630,280,1694,769,88,25,1601,1011,2248,199,921,0,271,-9,4218,18,292,-80,103,503,3099,764,-73,2877,803,-66,12,333,-24,-1,110,108,642,575,313,265,359,812,346,1440,-395,1211,-217,1694,-911,-3,-45,134,545,744,570,1038,617,-370,-215,109,158,-490,889,-194,31,1102,695,417,-140,-84,397,-52,412,230,-97,511,-47,2336,495,-275,965,694,205,84,19824,86,724,0,382,236,966,-429,180,-244,11,3613,94,51,540,426,12,1988,11770,321,125,6,857,214,5932,3,64,691,257,111,4988,114,305,1121,1692,273,784,4336,137,538,228,864,-32,913,263,397,70,9480,-175,-1531,1069,1269,-343,-58,64,21,1866,2098,58,-125,168,1113,-78,74,-21,744,-715,-79,58,526,19,1914,31,765,-111,-111,73,90,-336,-125,-185,331,59,2977,81,333,-194,259,241,552,287,117,95,7,-160,-11,298,1455,748,4134,260,921,754,-259,-1154,21,2,6,195,97,367,-384,3231,-236,93,18,12,156,568,119,101,1091,-23,256,87,49,884,382,696,167,122,117,166,21,1014,39,-24,282,15537,669,789,-161,37,350,-150,72,571,468,282,42,166,407,-172,1473,-7,888,-18,0,205,104,126,2438,303,136,68,336,150,-706,-13,986,42,285,-17,417,-178,153,107,-28,-587,605,397,383,-268,172,358,-160,482,33,38,-100,314,41,-41,466,2343,75,-699,-13,119,0,66,431,-855,1555,-96,376,198,4451,-249,262,-10,35,-14,-508,-210,48,-100,-47,873,-59,329,1129,-19,446,515,1865,-216,-99,1954,56,740,60,-45,-311,-1,-127,44,275,986,-49,50,52,0,726,1455,-648,2062,653,500,-46,20,322,475,703,-45,125,223,-123,-370,429,640,891,93,100,-321,26,146,-73,-148,1158,783,1064,1109,-1079,76,89,184,326,1305,-24,9668,80,177,713,42,65,476,-188,20,-359,326,553,-4,422,-253,-96,-69,1767,59,16,509,433,-13,697,117,123,-53,1785,592,-22,24,103,436,49,978,1002,-136,-17,-15,998,259,535,-395,453,1299,822,-857,1489,277,1516,122,349,2,-210,141,394,-517,17,61,-450,105,98,187,1321,1635,177,576,115,501,4574,2039,222,146,2014,50,-233,-1,579,-228,-288,642,160,84,-14,669,8,206,211,2376,-321,-643,173,83,32,192,-12,5730,459,-107,407,212,158,406,738,651,1173,577,181,82,-68,-24,-72,380,1134,142,-347,367,-17,994,-210,964,167,135,394,668,100,585,291,1166,105,773,-416,135,8414,115,1288,161,-23,277,-55,3639,592,1676,-655,396,407,293,938,16,44,506,271,-520,-152,147,-145,10,24,36,0,98,726,388,779,-159,349,132,40,544,835,1324,10,325,906,189,238,62,119,466,501,556,-15,234,214,321,-187,1471,335,165,24,414,25,1236,-102,190,359,-72,-135,42,-5,-137,121,-8,-29,381,805,520,-193,-96,62,139,408,-148,1197,417,79,-130,90,-64,368,-148,385,205,-46,1184,-386,840,1896,398,814,33,249,859,233,800,90,406,227,-107,317,24,211,1800,-68,112,-575,-111,-1235,-75,257,-104,-53,10,258,112,-62,13,1347,223,3070,-282,160,-725,176,356,-550,-210,1286,49,-37,-55,-220,1336,-42,65,319,492,191,308,179,453,284,-56,306,19,257,286,464,212,104,-704,639,915,790,325,281,-256,-12,589,666,73,62,412,534,467,305,108,106,-31,-195,1551,12,1356,-171,372,3046,837,938,171,-679,212,24,1144,-505,-887,580,-40,-106,17,-23,216,152,1921,-156,1236,111,22,572,1505,818,175,224,329,606,-2,322,63,618,-123,929,2,206,254,-123,79,7358,95,153,244,141,897,2,-467,98,16,625,267,1174,74,261,236,566,2,-73,217,244,23,8972,964,191,203,1607,-39,48,-461,1416,2437,2603,49,83,4941,1169,-574,8667,258,-36,370,49,318,189,228,148,-6,39,482,-904,124,1633,-355,17,1661,-13,-71,23,439,63,6815,-629,1414,-86,217,40,49,1432,29,204,-180,-342,-22,315,605,851,145,405,12329,-136,3107,170,0,-208,500,207,576,197,134,545,576,193,719,-400,22492,190,1066,-133,442,316,11288,73,633,2813,-51,2608,515,-109,20,117,539,625,-406,54,-75,-14,-11,155,-562,1336,-281,-158,741,-23,98,1102,-1408,257,146,43,75,-177,2758,-38,-296,294,37,439,-36,-100,17,152,19378,-38,299,74,435,492,1766,105,280,1064,311,-118,120,-144,-362,101,1147,169,87,206,106,1999,-134,360,8382,331,133,-115,764,-553,-95,34,715,354,-137,253,3143,290,1062,-1103,1354,876,10994,-67,9147,-167,74,41,432,641,2371,501,-281,50,242,1291,534,7,371,-102,148,3470,-64,-204,2134,3,10096,1195,-20,-92,-160,8540,416,332,779,1637,166,-2930,-113,5750,358,232,251,17667,-13,210,19725,5308,-12,1740,98,449,678,6135,-46,1951,525,-111,-161,-2021,381,-7,113,-85,848,101,-257,23594,582,212,1963,281,50,451,39,315,-550,-57,12896,8351,-69,78,186,22,-61,-71,93,-545,-200,3,611,-102,-38,339,212,-277,79,-548,240,229,997,178,1406,256,80,717,115,378,1683,253,15432,2454,471,-36,10768,284,-380,3785,86,-438,-587,13969,1186,111,-735,-12,17,-260,68,1434,399,-84,407,-58,301,519,156,-3,234,637,807,336,390,67,182,115,1204,-195,16953,6183,-26,-210,380,37,15080,223,1339,205,2,5840,10435,97,287,230,78,329,42,21732,13536,43,-78,266,303,4119,1528,441,931,-271,9866,-110,-221,4,172,-138,47,598,345,85,-260,-59,7,-279,651,-139,291,264,7782,594,451,368,-279,76,139,49,-130,230,-837,-187,1551,378,7405,2473,7575,1156,3700,1,33,-203,6588,12006,481,502,217,-177,22,1179,-61,663,-64,350,127,1802,-82,198,691,235,1399,445,131,3716,313,1002,3400,2554,691,621,17723,-235,-58,14,93,282,84,-838,268,1418,26,362,21380,168,389,317,24,-200,161,1361,1146,449,-7,33,827,209,297,594,1531,1556,-145,-132,34,9403,266,16,8,131,-3,-294,377,365,-199,226,-8,192,683,612,50,848,353,175,-163,-344,-24,-98,324,1054,749,638,663,568,1061,284,221,688,162,30,198,239,1601,13,627,-39,123,371,22521,-362,-996,57,261,506,278,1257,-824,3657,-39,188,93,143,4563,-141,917,358,617,288,885,506,125,243,19,-630,757,1285,20958,12340,1089,3288,4861,441,1420,2632,746,193,3641,628,318,905,354,-440,2502,269,30,290,401,302,3421,65,42,1316,-33,-284,6076,375,837,146,4058,-602,284,352,465,-54,1486,235,-458,-222,1247,-29,470,19629,-187,-2,-37,-36,2208,19,3919,3593,281,278,483,270,452,207,1783,1033,1827,4263,1825,157,-109,293,504,1401,714,17,-37,-35,-63,-41,895,49,2724,-290,20,298,714,180,730,550,-54,152,-102,605,-98,211,-56,780,1032,-3,55,-158,-58,598,929,1233,1475,1006,114,46,53,2,221,-20,-215,1485,5312,-153,52,47,1043,491,447,-111,12228,7,-53,-202,71,-30,596,320,-185,395,78,-67,2224,487,-42,51,25,3371,-313,304,334,52,15442,541,384,-165,-91,116,2246,-296,343,351,741,-254,152,496,85,489,-39,417,2259,2965,312,-1243,502,185,291,880,694,1272,13825,731,11559,740,580,374,637,968,191,116,-1225,-516,-56,61,262,3646,111,172,59,-43,12,-101,647,9,141,595,778,-234,-118,0,1474,4027,800,6,295,-39,376,-96,501,366,1619,-61,160,3060,215,356,-271,602,71,189,-103,441,-425,-203,465,506,262,31,208,92,159,-465,55,215,-220,70,-312,6,108,-437,90,2284,1116,155,-388,169,-83,508,636,577,749,-42,93,-123,-60,-3,642,1362,1556,7,1303,657,-132,-346,86,247,445,271,963,-231,45,12,1409,-115,-503,-98,61,347,-162,-43,284,3441,708,-81,13,-222,316,174,1031,219,984,4,799,481,-123,-180,-156,357,99,701,36,563,98,2,-11,78,-49,98,1356,130,2151,-182,1207,209,1071,1180,71,25,778,1040,262,575,221,345,-60,272,604,208,88,45,628,147,-3,-957,17,287,-203,102,96,306,1029,1462,-445,370,-64,-65,111,1029,1133,123,-97,63,-1282,-51,-27,-17,-265,-51,16209,-220,899,86,247,18,37,-223,-238,276,347,1643,67,836,382,-172,654,-35,-98,295,1275,756,116,50,201,1980,874,565,529,-198,838,86,336,113,644,530,-3,-1154,7,106,461,1478,927,22,-124,1052,160,563,1077,382,70,-57,135,13,616,317,1458,1545,-456,218,99,-2927,379,227,496,517,757,-419,-441,-490,776,-215,1752,345,1509,-439,-697,619,573,3727,397,696,628,-1070,-72,-336,-305,-123,2625,170,-28,3442,3934,-91,-11,61,5919,2777,-92,52,-161,-54,3518,1349,110,119,349,134,77,-290,40,2042,57,158,-32,-116,-149,35,-51,404,-951,282,-42,563,41,1951,229,397,779,91,-191,825,-48,513,-163,1469,24,332,-80,1567,2657,160,-250,196,996,55,191,171,154,343,-385,87,2040,-34,125,-528,37,134,130,-14,2,89,83,57,-133,-251,-114,127,107,1357,259,174,48,126,-11,-199,-1,81,36,195,12,-275,1028,852,-44,-27,666,398,333,-127,178,1881,-507,870,720,-728,106,-145,-391,262,358,-61,400,423,197,785,392,-20,1284,-323,210,-141,98,-942,86,-62,-45,388,13129,2332,-308,1838,246,85,-258,865,174,170,9,42,235,-438,-307,-565,815,5660,-124,75,37,-73,493,-131,261,666,17,-52,186,2205,3119,889,-61,321,213,74,231,191,13532,861,-22,95,66,-59,14907,1773,86,13954,826,98,-679,211,0,152,41,771,5012,177,209,447,431,800,560,23,2140,143,-749,114,149,37,718,340,1527,189,278,-113,675,267,87,202,4399,122,2853,-241,-135,66,-111,-68,80,-14,1023,115,845,2182,186,734,377,-2131,919,37,296,547,-69,49,31,86,103,1088,-453,326,9491,4038,-201,-4,0,13,2678,-175,1059,-41,-298,1977,345,172,614,3188,1462,812,651,804,144,124,411,4461,710,-62,609,-298,-436,-350,-49,15348,-245,1530,1353,-681,334,-324,103,11,-48,-201,121,90,-98,-30,-82,-83,-20,87,-371,44,149,-826,-133,-249,-2,-93,292,-1913,-151,143,-453,944,206,-93,570,380,-44,14759,2433,234,652,40,-434,3627,1768,1185,351,240,1139,157,0,-13,1341,439,1974,-63,45,-275,793,301,1219,-771,-33,598,1,153,1412,123,1566,-290,175,252,98,44,1032,475,78,26,1579,311,2728,324,104,255,1494,-355,-23,-23,208,92,168,186,663,-133,756,-155,123,21,114,112,-135,1958,2812,691,220,-345,159,728,16795,-20,589,1694,626,-487,3025,261,32,1546,-11,12,4319,424,-85,-36,243,-196,-434,-10,334,46,112,-161,2771,-25,-138,18,178,397,3,666,266,160,205,41,-82,419,84,116,38,364,-214,604,1571,-79,-762,-12,24,119,-512,192,606,3987,9391,41,16,-242,654,280,-190,108,118,44,-243,-46,212,65,-2,620,-551,52,97,30,-124,84,737,937,40,499,4590,-15,166,-271,246,304,-73,9,76,387,1138,41,384,106,275,53,160,163,-62,916,3034,457,852,465,88,338,419,444,61,-169,386,75,-22,301,2844,-156,20,619,205,263,62,-28,-24,2324,22,-30,-185,1422,1099,-186,-42,472,132,20,36,-146,148,5018,147,434,184,-111,9451,676,45,-51,-120,5,60,163,104,20,-112,-1856,491,396,972,66,214,174,143,137,324,-296,1881,220,103,1320,-10,63,2719,345,1746,43,-9,168,1097,24,-15,3337,470,-452,-23,-74,50,28,46,154,413,-86,37,173,-385,3303,261,15,-319,-984,1753,13273,-301,-232,41,-145,-4,80,-542,-209,-86,1969,603,106,104,1739,378,2342,-23,545,323,-121,-73,21,269,1722,44,247,-1459,-41,316,99,-165,225,484,2806,3467,10739,633,877,35,96,-3110,457,38,-61,2551,-332,1159,75,241,371,612,400,899,24,21607,336,-58,132,628,288,117,827,-146,338,2,12,111,146,-56,-386,1686,3927,124,48,-27,11,-56,73,133,-303,-150,92,187,213,64,1297,91,43,135,642,-120,-5,484,-34,160,77,550,78,1164,390,104,980,172,7,370,-94,-148,-197,-225,355,3,111,-506,4463,-49,-31,111,2223,1714,9,-86,1816,598,212,551,-144,1312,1055,1443,3298,-827,2949,-33,-141,7828,123,64,141,490,-1674,16292,459,2888,29,473,178,15,455,27,333,370,-6,44,730,834,69,4348,759,3476,554,802,-100,-14,308,1277,-344,-348,-33,-96,758,-226,-47,-2,35,97,1412,571,-579,-150,651,76,240,-93,334,24,247,90,103,214,-172,1681,-6,-258,-279,-786,1457,4388,172,-266,-765,8528,-49,978,1671,-197,619,39,1047,7918,4218,-36,-584,274,498,-370,160,-109,624,768,1050,19581,20296,105,75,158,158,-10,-338,0,171,240,573,431,2079,614,-728,-221,-1,-636,-61,281,113,-259,182,259,-33,-1296,862,264,489,195,-419,-84,1424,-392,181,126,53,-43,-214,-3,-278,120,-963,4081,118,745,780,-83,-231,-68,1292,-380,678,250,-52,-111,-160,241,37,1,-129,181,-491,-105,-35,907,519,4597,14994,2815,17678,-972,0,50,278,271,-177,1050,-332,182,-181,395,294,552,178,312,630,209,-234,-168,-199,161,4844,63,1082,140,621,300,167,-222,17,9248,-156,-5,-445,864,-1265,574,-425,58,10,348,170,162,0,160,284,588,720,354,557,244,389,77,72,58,49,-151,-2634,435,623,-336,194,188,-693,595,74,632,20,-904,-22,1137,1533,2524,801,163,171,-608,90,-321,531,-37,-154,70,273,347,1605,653,786,337,11,1887,356,61,230,-61,225,148,685,-42,2087,-21,2,297,302,-97,2146,394,407,249,-142,55,-348,20,-268,207,-12,-1201,-362,208,-325,-217,542,552,15246,686,-206,19279,-315,-3,-17,-444,1926,-561,-93,-1849,4944,475,144,21674,5347,9462,106,2729,-33,-116,391,54,-189,98,324,220,133,-753,-71,-71,870,11375,434,-42,643,738,-87,85,-395,-167,1159,741,-52,8,82,-142,18,419,2899,55,-72,160,41,89,848,296,-100,309,-238,1089,1148,180,835,44,2246,726,60,305,-172,6296,4668,1671,12006,23602,59,171,266,-89,-184,352,1184,242,463,39,-197,83,62,1367,320,-72,-1086,322,-241,65,138,345,354,473,187,-257,244,19294,844,111,-55,472,129,-874,74,60,215,-44,-587,-1044,149,929,310,333,678,1381,54,-657,1443,-357,8979,765,141,-185,-11,-1533,82,158,-131,3426,241,116,1434,-81,-226,-219,-148,-131,-28,-70,-68,119,293,1086,228,9,446,159,225,17,263,1350,-176,128,-182,142,-10,61,1724,-60,585,337,-9,157,5,1563,233,363,-1216,-645,9,-889,43,-18,1589,-230,1298,479,662,-136,-72,726,324,420,39,68,-92,109,82,-447,465,755,-539,606,842,2574,-202,771,1692,1813,86,197,-98,356,483,432,-327,57,1235,39,226,906,629,519,63,540,-462,39,-71,1,-338,-444,757,50,128,29,273,-111,365,-1379,91,-3028,2953,200,229,262,-122,900,5668,437,-160,248,544,298,141,-113,-234,87,-33,123,12128,4303,20388,-12,-64,12878,1709,287,54,-938,35,1098,-36,2799,-151,-740,358,335,379,-20,89,104,445,-371,-160,-620,-155,875,778,128,20595,42,-168,1486,83,-231,802,91,41,118,-395,-336,62,771,102,1219,644,11295,125,700,-61,-210,85,1,2145,566,-74,9226,682,-110,1794,356,19,8374,-271,140,-118,-1038,1284,-330,614,160,375,-217,1137,173,-817,87,227,-107,503,225,1124,934,-231,690,591,-1175,-146,3552,1280,417,23,0,181,5820,3456,40,14,287,3,486,978,97,1108,436,1779,123,-72,419,69,32,1408,538,-552,24,1686,128,-94,-2122,1327,1927,57,-152,1785,682,420,-123,152,112,168,592,1928,-474,-51,1093,16435,-76,339,153,-106,307,-377,489,-607,261,57,102,1197,834,76,108,1113,629,-66,2755,38,209,2116,856,-68,187,132,201,25,-116,910,2317,700,208,-1038,55,-396,876,104,97,-302,19,-6,-96,839,531,154,215,-479,-374,149,840,-926,790,3608,447,506,306,746,57,559,521,3051,-57,46,283,265,1148,94,197,-666,268,-321,13655,-31,58,687,169,-27,1677,580,860,-34,281,1312,-400,815,143,122,211,142,-11,477,-15,1058,-144,636,102,1304,883,2256,-101,41,207,22,-4,116,42,11,435,638,1414,538,921,520,163,-80,147,-202,230,-258,-469,229,76,60,378,-35,179,268,1063,444,275,851,-205,233,-127,49,24,171,-707,953,21,13385,11534,-619,86,241,3841,99,13611,158,72,166,263,-84,-77,385,1046,339,1075,160,203,834,106,-103,-156,-94,-204,-117,-736,38,1731,302,-220,-264,-505,153,55,719,439,-37,236,-12,-39,34,338,296,13,-9,-132,225,287,1148,106,207,13450,-1147,749,130,553,869,944,89,-82,-555,26,382,-63,144,991,1331,-266,1790,995,1140,223,-1888,-154,323,202,-145,-128,2185,149,-8,-113,-507,-72,-263,40,506,-1247,1865,1161,826,-74,1455,-1064,201,-111,218,105,185,1288,-62,203,1247,2422,825,284,156,193,637,654,150,-2228,382,-852,272,16742,15253,34,9,32,382,-55,79,3758,123,1181,1020,3472,10,-663,549,499,-226,560,892,-291,356,1301,334,932,384,99,28,77,109,969,595,14290,-889,68,48,773,651,9175,11771,72,252,1378,9,11509,481,136,1148,-2500,455,106,1035,259,2241,61,784,-82,-324,-934,-603,174,494,2478,86,171,50,-69,-67,-347,1019,-432,824,-90,-592,-983,701,-152,142,-206,-237,-173,216,93,149,33,494,172,-56,-597,98,-783,3915,-9,-837,-1125,1752,14471,-266,402,211,1424,1101,223,724,1679,-716,-200,897,691,169,113,588,63,54,350,1099,13,148,5407,-74,-710,160,13158,-247,1240,24,-202,172,3420,3,580,-123,-93,-2156,-333,1085,3764,872,-3541,-23,322,240,829,126,20,-108,577,99,43,1046,520,5,541,418,549,2577,439,8893,3206,-1200,-15,24,31,-3,110,2982,130,-1057,-960,-1019,297,-213,-1028,1226,7,-1540,201,120,-123,-663,3337,-104,-229,263,249,264,6743,3421,-288,6511,561,-327,108,7441,73,279,512,-290,17,7485,-1292,-1471,-4847,-25171,-2417,-527,536,1477,-82,-164,681,-201,466,475,1605,-130,3611,104,-102,-429,-23,2600,447,2343,64,147,189,568,-661,2629,34,37,1965,354,-207,-5,837,96,2429,2240,-3,8089,113,407,14,-680,-111,47,1254,342,138,100,1105,308,-89,439,37,104,11,30,-463,423,1470,1139,266,432,-92,-456,-658,-141,399,358,222,432,11,150,100,148,394,579,1098,1440,1626,91,104,12788,-345,21,-21,60,-12,-89,-33,256,-322,17,58,-106,2203,68,-277,-217,-157,1181,-120,-12,228,-317,-346,209,-44,-192,63,114,269,455,-226,-234,-73,-83,968,1047,958,7,541,-29,31,6,1039,-11,294,214,753,-148,49,65,190,370,-129,71,-46,6747,58,170,-225,48,955,68,12,3,-19,139,599,14781,-28,466,-198,64,362,12,258,-758,115,176,-105,2527,1554,-409,-187,648,182,52,42,654,256,1206,-169,126,114,77,23,-25,59,2373,27,285,592,-148,26,63,20,-169,1752,2414,-219,-484,-1098,374,565,515,24,120,222,-28,197,148,-12,105,1465,82,444,8812,2858,864,-29,1064,-1948,1027,-152,519,-5,66,-48,96,62,546,63,144,299,240,123,1729,1181,128,109,466,81,-437,-284,1124,791,-154,313,12,602,966,-808,-18,832,1086,165,91,119,2092,50,-278,6382,382,342,7457,-49,93,4966,4446,2455,-1510,80,63,556,-41,-69,-1644,-342,-21,526,374,582,-225,1209,197,-511,129,543,771,383,299,109,764,525,1923,974,-153,-413,90,-85,103,786,844,86,572,-46,497,9,21,173,444,11,107,6,-43,-152,-52,-2,635,52,596,285,-821,752,182,642,-153,22307,15594,932,437,467,7641,6286,345,1098,-242,-58,293,6,239,-4,143,-129,359,368,292,585,-349,-1439,1776,356,980,6,177,-12,758,385,115,244,-39,ALL

-88,-105,42,219,-178,-246,328,-148,177,183,-143,-684,-468,-51,233,310,-79,-443,21801,-36,-39,-142,10,-130,-1,-18,-70,-2,2,-9,-264,71,-500,-283,-230,-109,155,606,-163,-213,-241,27919,18782,23485,20332,25078,19625,43,-14,320,-9,532,774,686,-41,96,200,-173,184,194,65,113,39,-25,204,54,1408,49,246,-503,-618,229,-422,-359,-99,-68,95,400,792,0,22,968,24,6,19,300,-30,1164,439,78,493,206,905,427,263,10,-2,305,60,-7,154,-80,73,-62,-247,30,3191,777,-1007,326,-60,-99,97,136,-79,-59,172,89,39,-22,-71,-152,-150,967,8,-425,62,36,171,421,128,59,9,62,49,422,55,629,765,642,-398,61,14,265,-10,253,51,449,-18,-106,451,59,159,902,472,-183,536,-218,675,-329,1483,137,2216,283,-84,66,338,579,1666,570,1619,-1,36,166,652,420,16,68,10,396,1873,51,15,38,-289,76,-37,-51,-1055,-8,2746,-2,-21,-108,933,1349,137,28,-59,1166,111,510,78,115,10,256,-100,114,2,839,106,-224,15,73,5838,-673,409,1401,-111,730,413,-62,88,35,30,18364,-138,2787,477,39,31,582,787,365,1,-28,178,-43,1166,307,3494,13,3110,-13,3,-68,36,149,289,461,163,516,632,0,373,-155,213,79,279,-13,2847,734,-779,163,-131,88,31,-672,-44,26,-298,45,548,409,1932,467,163,66,-466,-45,-19,413,14289,186,27,4,27,346,739,-95,16525,1914,1490,-192,710,265,381,315,274,479,-64,-13,125,83,426,-65,175,2823,82,-154,-140,721,-70,129,390,-30,101,62,86,-15,193,2021,2385,1239,234,206,555,442,148,192,1381,2177,385,157,62,303,200,410,1555,473,35,-38,737,-91,76,73,969,78,-123,734,271,36,4608,61,22,160,1700,178,64,-62,-1126,740,708,1867,60,425,-54,1599,769,800,888,-275,108,60,1558,462,258,830,868,36,113,4,21,2103,1483,2054,-689,421,-3,51,-14,-31,120,-169,44,202,21,123,577,885,123,269,873,152,235,201,89,-109,-24,-198,609,855,-137,-61,365,160,79,101,78,143,14,70,373,385,113,62,940,170,112,91,1748,152,-135,124,-78,169,733,730,333,71,2356,304,576,44,-329,149,171,-54,84,1038,295,59,792,-51,33,-735,1362,-274,381,338,54,25,781,3072,-276,76,-404,-118,202,334,-91,37,39,-88,141,-93,45,-37,-65,336,106,1,428,279,223,204,27,-57,299,791,-12,231,103,-120,173,253,164,144,258,580,-233,59,568,1629,-485,1539,314,114,3453,-74,-364,138,184,106,274,41,1068,579,111,510,77,206,111,9,-833,775,131,-31,194,117,396,7194,148,140,358,1019,111,721,357,149,-9,1526,15331,801,236,-65,41,-515,13,125,-153,436,119,472,1758,1068,39,53,314,15,3,91,9909,158,-83,85,971,21632,64,-1521,1317,-9,148,25,61,519,396,293,152,112,303,43,-289,497,6,1006,-14,265,128,243,216,225,142,-55,-150,189,25,462,236,-2,-86,15,905,-89,1717,481,380,83,-944,281,113,346,130,-78,159,61,111,103,-43,96,-153,623,2145,394,12,-416,105,57,19,660,258,173,99,25,254,115,-372,-76,-318,1380,108,218,136,-329,-138,5083,183,657,1841,287,101,-13,-12,951,67,77,118,1020,111,161,62,-65,235,340,403,1264,798,2118,-160,48,135,-66,361,56,-61,615,880,393,323,-9,26,89,263,-190,49,-66,-18,-247,510,344,97,234,9,24,1,8,142,451,553,-70,108,210,214,-155,-219,-147,224,315,93,954,316,-20,1004,-48,165,193,82,131,103,-100,78,1442,298,373,-2009,243,-130,-62,67,772,21,822,-86,71,373,159,243,-169,155,8,696,9,18,314,93,7923,51,-4,125,39,1106,-96,128,506,-150,-72,293,365,137,272,-135,-166,248,-452,9,111,49,568,-82,223,212,26,118,1723,190,65,-43,429,516,39,3444,-106,504,78,-72,-57,-245,218,1271,-71,178,76,164,1991,422,-55,-111,3252,1256,80,-149,455,-234,4791,1491,2713,137,489,207,-24,-38,16943,651,158,1948,1065,911,285,478,149,559,-555,-1689,293,-227,-541,-317,-753,-265,231,13,310,699,7941,1118,629,-64,-32,1000,545,-281,408,-43,42,152,31,689,282,-509,-60,462,-32,65,2154,108,108,2,-36,338,-873,44,758,-102,-132,-164,-147,-450,121,70,413,-125,677,-129,795,175,175,119,3219,20047,844,26,223,1171,-137,99,-980,7447,18,-309,84,7,-96,193,746,392,22809,164,175,83,178,333,78,500,73,-258,14319,-222,-62,-44,-176,1333,21263,45,-870,42,101,157,68,577,-556,1712,367,-159,-8,12,4536,-33,1056,239,24062,1410,-780,649,350,83,118,148,-60,118,182,-148,7915,-182,-114,194,112,12,501,233,-346,-153,-361,221,60,20,144,101,-142,-358,512,1140,-79,-722,423,1204,21,-86,4,283,-157,810,265,107,580,-22,549,-97,-252,71,-3,403,112,74,-147,15,83,327,-36,351,20,747,12,1002,-235,-268,13129,-108,891,-207,349,1,-293,-126,-86,-119,-134,-265,439,9213,64,442,-137,132,-6,239,1068,-119,-77,160,12,132,-71,-2100,14909,112,188,16,6770,-59,70,85,14826,-527,529,161,772,-12,-150,-586,332,167,634,-187,349,-310,90,479,56,292,147,-357,10,349,701,131,-26,-170,49,-750,173,320,1996,952,1468,173,190,-312,50,50,1408,106,411,-126,9922,-35,384,950,324,-143,13,59,8487,277,632,619,1804,228,14,93,7301,102,509,51,483,211,312,60,-76,79,-78,-18,172,173,307,890,333,-32,164,865,3448,210,415,696,38,283,198,1078,241,1596,1996,-147,49,-12,186,779,210,4682,865,56,300,-41,10431,448,-56,225,-14,-64,16,-136,37,-103,-305,-47,1722,1681,148,636,-49,84,-112,12,381,15,2032,66,365,306,-27,79,36,173,38,84,-16,95,870,83,-150,207,130,760,15,419,1625,263,3363,199,572,43,189,193,21,-134,-124,21,-28,-101,1323,49,38,39,140,18,59,119,-37,1642,491,-206,317,43,128,167,-320,143,-193,1608,-196,222,-155,60,-71,201,-43,-474,510,1225,-129,-1248,-123,-262,26774,12481,-44,-15,-392,237,-24,35,345,60,-225,24,224,6,-85,37,-349,4220,-39,436,176,30,1,-8,390,-61,671,1288,-39,16,177,1111,68,-44,99,536,2409,177,38,-65,18,50,154,7,3033,181,1712,51,413,-44,229,-76,67,84,-35,2207,-321,380,10,-152,1234,-7,68,236,1193,43,559,13138,-2,-26,-66,120,1333,54,671,41,160,-86,399,193,115,138,129,7,9,3,38,467,234,189,163,-10,-804,208,206,-4,436,808,241,333,-76,-105,596,37,-35,353,-71,556,113,262,2296,38,696,154,-682,96,-409,91,392,-1456,-2,933,211,153,1584,-42,71,97,640,78,6734,-27,626,101,45,769,652,1710,15,-83,438,647,130,601,-102,479,93,1305,12314,31,1838,6816,12,31,5702,43,1683,-26,1154,1620,1434,77,59,123,6,1030,82,483,134,15,19,137,2334,65,-117,234,37,321,414,-35,-500,1960,84,-329,350,781,165,-248,-24,50,-44,100,-539,-128,1,1218,-658,427,686,6187,760,1125,130,-303,56,155,410,468,973,-305,49,7341,165,-577,170,14,-118,-7,26,80,64,-31,111,451,391,1054,1071,119,99,276,55,519,-1690,285,551,-128,-56,-166,-124,-405,443,754,-19,-254,135,26,25,71,33,-233,45,1328,-94,-408,-24,-268,131,115,2385,123,372,222,134,31,-28,90,61,82,1073,115,-62,-31,245,-803,303,71,-1,108,672,10,78,65,53,2,-21,-638,1410,407,54,390,-16,65,163,57,39,247,72,882,-132,1746,689,384,874,153,-36,-50,1129,48,415,-79,85,-195,574,-239,76,234,-39,111,266,1701,461,754,31,90,196,1473,107,334,17741,381,50,56,-32,140,-72,51,252,1,-47,977,840,42,593,-141,-131,-225,-94,-37,493,32,741,451,38,120,440,15,113,44,345,-68,-114,30,454,281,129,-28,120,-79,59,59,93,-12,-208,-570,15,-231,61,47,42,-515,589,-559,51,214,-21,171,-227,161,31,70,214,445,471,194,84,692,-111,322,108,294,402,-20,199,584,-41,-84,21,57,913,-64,2,8,562,71,303,-15,2693,19,480,574,2845,358,159,-22,-141,16,626,144,36,59,-33,-30,279,108,-105,-192,-903,160,-329,131,2,71,500,-79,14,-236,-432,76,169,-16,113,1076,5092,-152,-164,9423,30,-30,20,-698,85,6495,128,972,270,2,-241,-80,932,-138,295,85,21880,179,102,797,-275,99,1507,314,7,493,8982,370,-44,17688,-74,-471,446,121,26,85,245,119,-45,332,-200,1134,-612,117,-201,83,86,16,-12,134,1321,359,119,408,859,1274,37,-14,-82,1083,-100,154,280,-19,73,-654,227,144,12546,305,-37,452,-240,-611,202,-64,10,-45,82,-154,14,6,246,184,-47,21874,184,28033,20922,21794,-13,-39,-10,-177,-299,400,983,9850,99,-118,4938,392,2404,-663,235,-260,1231,1969,-160,239,123,-10,992,90,60,309,-76,-224,235,-71,1099,-205,130,512,2776,21,2337,171,128,271,184,269,683,1603,169,-399,131,-115,-207,-285,2969,198,-96,1289,952,543,-26,1237,402,705,393,100,304,154,358,146,167,573,-67,73,-193,12022,100,23122,1015,27,-1,338,-154,701,64,252,96,-519,24,-59,96,297,1308,54,66,66,95,49,297,-19,210,-176,8,316,352,-24,57,196,4216,144,187,-44,-539,18,53,138,114,-143,498,285,-392,55,119,-233,282,-82,-22,746,-10,4255,-410,339,224,2095,-115,124,231,89,-35,1029,60,140,10,0,400,769,279,157,198,113,-179,31,83,85,30,178,502,654,1562,-578,109,39,45,160,5052,724,12111,789,-769,946,1251,35,62,-66,-677,148,-544,283,250,165,411,394,1155,78,-172,7419,55,-65,225,128,192,363,44,27,508,853,434,-37,3093,7913,357,129,-190,-176,-112,1478,597,195,3117,184,79,26,48,193,983,341,71,-111,158,82,33,-47,51,324,164,880,687,166,-114,708,183,1895,1035,148,282,555,163,361,3168,101,32,902,142,-8,550,3419,-8,65,221,194,72,15,385,286,433,111,885,193,-182,-42,637,76,701,2,239,-1,4,19,690,-522,426,167,-55,12,247,-13,-393,387,236,252,-404,-157,423,-48,2024,909,-245,537,3033,76,-2,-305,334,-204,1611,-42,57,6344,623,67,340,3198,97,-221,36,-64,-177,-128,-620,422,142,50,655,-212,-38,-787,-26,-41,-71,-59,186,-370,-9,-359,9,59,-71,658,186,22465,7418,370,16,42,245,-3,64,135,-12,230,385,-2,72,16,19,101,-196,1188,344,-548,45,5700,-332,-445,44,-12,37,1855,-80,910,444,483,-53,243,288,-164,1398,-14,1509,421,49,90,118,-121,32,791,-62,409,-129,257,4,199,-124,618,266,211,-19,154,-10,669,-144,143,890,315,-137,12910,-613,827,251,32,114,2,1259,-163,283,214,-721,700,328,73,36,-479,-30,560,186,293,-24,256,222,250,187,1023,1974,5328,161,-42,55,60,-306,-212,-31,236,175,246,222,793,-125,204,57,7,-1,108,0,-326,144,-18,1519,260,61,-556,126,132,147,473,20,-10,457,-32,-247,506,518,-173,187,-171,177,88,376,51,6,115,16914,-165,22,570,-152,415,167,1138,45,522,134,36,-1565,259,829,352,-260,155,206,306,143,-135,1164,31,-45,16008,542,165,-35,372,113,328,32,89,207,524,-3,108,718,276,-86,409,-73,-567,-35,-323,-119,-18,1090,-170,-41,-12,3525,85,-36,37,16337,1329,43,187,109,356,-30,28,490,414,7652,212,-9,10,532,3490,318,196,1362,909,37,-735,4,303,-231,165,173,444,25,216,148,96,670,-101,1968,102,1637,2,7,240,2462,53,346,-56,-504,-521,620,-113,134,49,160,-134,60,-33,299,-10,449,-113,426,-18,202,634,388,2344,2676,658,130,111,-321,251,413,71,150,254,576,36,-13,396,78,566,-2,-6,66,363,1018,117,-140,-21,-93,353,1909,909,-305,1047,2671,303,1221,-172,-101,-43,533,465,408,1123,1193,462,119,121,-91,49,-205,114,82,-173,510,-4,183,-414,1199,332,-31,295,2652,949,146,236,-204,-149,452,855,735,-558,375,-201,132,51,367,265,82,276,-84,-112,458,-125,-106,27,14,272,200,109,36,152,568,2,-2416,33,66,26,227,-45,207,41,312,437,763,93,236,484,-19,212,72,0,663,288,124,-114,3,-79,-70,193,-88,-42,-171,45,422,1003,-8,434,24,64,882,28,542,126,118,479,368,132,140,392,-458,143,-10,2253,301,-95,73,-231,310,590,-518,3238,38,-65,100,-14,222,-24,-3,561,323,1169,200,152,186,4,94,114,95,231,-7,12134,367,26,-471,39,159,-149,202,1073,106,-80,-22,205,109,-54,196,71,95,-88,42,169,-108,89,1702,19,1250,28,43,-440,-39,18,167,-586,89,43,-520,477,-136,222,332,-529,25,747,216,78,295,228,338,84,-163,-181,864,-259,-62,1432,1097,57,-280,263,274,144,108,1444,-507,-8,361,24,57,-202,349,137,315,471,148,49,193,5852,562,744,-359,601,286,90,-293,-93,916,14,60,378,-404,269,177,-670,268,-322,288,56,936,65,-9,217,-66,131,228,-456,22,32,208,-182,83,211,120,28,-173,307,112,149,51,561,-96,274,585,439,-169,839,-112,508,634,89,20,119,-71,233,-56,304,-117,358,143,833,160,334,695,-18,143,-564,315,385,422,543,118,-78,221,493,224,1218,-129,1147,91,-56,3745,-7,426,117,107,135,144,-231,260,379,161,-590,-320,240,148,-45,206,551,824,-84,-31,106,228,61,107,14,247,200,468,65,280,252,-19,443,-80,471,231,759,-76,44,3454,3139,943,136,330,-12,-713,15103,318,3665,65,140,1126,462,79,207,59,859,13,413,47,-96,230,967,343,137,36,-79,109,277,1949,-4,387,-8,53,262,1415,21003,16775,264,-54,77,223,-28,25,449,77,-121,138,93,62,65,-30,-138,527,-101,268,-33,73,387,57,-48,49,1210,619,42,186,16,392,-9,83,153,345,611,4087,59,-140,16302,22181,20338,15529,13630,22030,9053,643,580,179,-216,701,93,0,670,228,33,-716,-188,381,-227,-101,246,893,195,51,-99,673,22,112,-21,426,105,59,248,157,550,49,26,-14,-20,-165,194,55,-159,-93,37,260,345,317,-131,217,1295,-140,74,-89,1556,246,450,-353,39,388,-190,179,103,221,531,-96,130,217,66,121,136,43,70,-140,243,24,-39,20,27,61,258,223,-2,-219,83,-380,539,44,22,336,392,204,-485,131,1329,477,235,-31,-649,384,35,211,400,91,350,6,-50,440,242,-138,878,-123,54,475,16,117,516,952,65,32,1678,42,222,82,253,-166,405,483,147,-73,455,-78,495,62,125,1665,722,1007,-102,88,95,-31,-13,611,56,-194,39,-1,817,171,121,109,327,504,7775,88,-31,925,115,-47,55,51,109,32,-293,386,130,2,-169,-83,148,49,-3,-80,134,66,-144,-524,-173,728,9,-271,-82,-25,-129,-167,65,-45,71,455,45,1143,170,-463,-126,163,48,446,-143,568,368,148,-163,3684,497,486,283,820,107,270,-334,-36,192,487,113,770,154,1516,-152,207,417,477,-78,39,-22,-84,25,95,184,-120,202,338,219,247,138,-70,721,-44,-124,485,436,4159,206,71,-80,3,10,-153,172,396,-1,148,-194,88,458,454,-56,934,-35,-336,466,-60,379,79,250,82,-746,-492,-15,1285,965,2,-152,458,-368,-30,77,170,125,146,1384,-223,99,44,141,252,-78,444,497,28,2316,-713,409,-181,51,-205,-38,613,73,28,679,-241,-16,100,-67,-74,1326,471,130,-50,527,465,474,231,143,963,49,-15,420,-32,97,8,202,49,-33,236,-47,96,-119,718,1600,655,329,208,-12,241,74,-9,1612,212,-204,36,265,1690,59,36,-48,775,1570,623,192,-131,-266,-6,-451,-65,-128,91,314,57,88,-157,316,1093,417,82,-24,-573,-1084,1384,-22,64,207,-68,-10,159,471,48,558,93,310,1344,455,411,1374,608,18,65,-508,-364,7,65,37,-161,432,7,-86,-73,-340,-22,751,724,1004,159,-291,748,187,66,561,187,141,-22,152,25,-173,138,138,309,15,-57,202,25,56,234,1065,-298,183,1089,-50,53,80,-89,175,507,449,4263,137,2165,601,-7,60,932,787,1061,39,795,22,300,-30,3340,7,405,411,64,-37,1826,321,-444,654,1939,-41,64,221,35,-182,66,172,370,298,294,277,106,590,239,400,-144,478,-117,692,-200,-15,-86,210,443,829,493,950,450,-291,-67,73,141,-277,1398,-144,18,1138,752,332,-149,-196,-21,62,227,369,-291,155,-1,818,305,150,1062,396,134,186,21759,-79,954,-50,195,241,1175,-259,183,-129,14,992,20,28,642,171,-60,644,11254,163,77,-35,386,117,3483,61,248,1345,131,33,1083,213,346,849,904,107,623,1937,74,379,148,852,-10,101,233,248,59,4630,86,-1006,1020,870,-137,22,61,10,655,919,83,-247,105,671,-143,-85,-14,358,-629,-131,12,12,-129,874,-263,775,50,-45,90,62,343,-243,108,84,12,1089,14,86,85,53,148,48,107,143,64,32,-64,-22,242,994,437,1659,265,1266,326,-175,718,62,114,14,86,-48,285,-304,1826,-163,328,-48,142,114,512,115,14,809,-8,42,27,105,817,198,266,36,68,82,304,13,520,0,132,321,10000,318,224,99,28,218,-114,27,153,346,91,4,60,242,-97,876,14,589,-20,59,150,4,248,928,179,189,54,297,299,-564,-2,334,20,105,-113,21,-322,112,-1239,-26,-402,426,358,256,-137,49,328,82,594,-32,86,33,-66,45,-39,280,1624,-263,100,4,120,-78,205,167,-1636,1160,-299,-375,95,2629,-77,171,-20,-147,-24,-303,-379,-13,327,173,358,-68,47,739,-12,500,355,1032,120,-82,954,44,89,19,-79,-310,-9,-57,36,478,1120,72,64,50,-33,271,1193,-237,1159,219,327,-25,67,219,468,356,-20,186,240,-9,-328,368,237,56,258,25,184,93,248,0,-42,644,310,843,292,-1074,97,9,39,201,884,-41,4390,142,111,739,-66,132,512,-158,8,39,327,609,21,324,-265,-28,-25,1026,115,0,201,623,-20,475,126,190,79,1123,135,-24,-6,85,330,12,211,380,-55,-16,43,1131,291,272,-170,465,521,321,-88,1426,165,1305,-3,268,-73,-146,8,351,-291,13,59,-448,3,14,64,804,1601,200,99,28,422,2246,2026,54,18,1658,39,-96,-10,420,-164,-264,-10,56,-6,-24,698,-43,62,44,2372,-94,-1120,154,71,-36,172,-79,1704,266,73,318,381,-41,-6,-4,309,1851,849,54,25,-43,-43,-10,425,870,103,-269,57,-35,456,-28,765,-22,152,321,630,-82,427,56,402,-76,241,-280,171,8435,28,1143,198,-28,333,-9,1782,400,760,-428,531,564,200,1655,61,56,443,317,-500,124,132,-128,-35,-26,-14,-47,131,372,241,178,-51,195,84,74,369,634,940,118,198,885,129,199,-55,-13,287,243,413,-36,-42,85,-70,-166,634,374,33,30,62,89,1106,-26,65,103,49,140,-9,-37,-71,651,-36,22,164,432,425,-132,-105,65,-4,486,-237,678,269,-536,-260,431,193,-68,-126,248,43,-76,612,310,167,1173,136,692,-25,271,336,314,425,-2,207,170,60,390,82,186,1020,-26,43,-364,-24,-1148,-108,132,330,-16,84,409,164,-262,111,253,256,378,206,123,-247,101,350,-350,-113,1080,-6,-44,-20,-1,849,-80,157,345,311,84,-16,97,1944,315,-49,-97,183,161,274,543,148,20,-646,495,654,107,158,256,-201,-19,520,628,-43,183,-152,198,171,211,-141,78,-30,-182,723,-2,880,-62,194,1253,559,809,137,-30,242,83,507,-187,-543,228,9,-59,65,-78,228,449,1247,-131,1680,20,-18,350,1091,512,214,186,305,465,4,65,50,501,-33,880,106,195,93,-253,159,4506,88,150,235,717,590,-9,-60,19,-18,254,131,882,49,433,165,353,-22,-43,865,333,7,5956,462,31,135,985,-53,105,-228,759,2648,5052,-303,196,2526,436,-370,3889,73,-36,64,-9,183,222,321,102,-64,-1,321,280,280,1502,-43,54,1002,48,43,27,508,78,3880,-345,2046,-39,201,25,109,2273,-48,153,-26,-402,-15,62,513,1038,225,379,6141,-102,2244,144,-55,-340,410,4,466,108,44,105,486,579,609,-844,24276,483,659,-16,502,-8,7950,88,463,2844,-79,248,167,0,-39,107,373,606,-130,3,161,0,-19,84,-295,666,-188,159,-8,-24,48,570,-799,167,105,33,117,-62,2660,28,38,227,16,294,-179,64,59,363,21768,22,179,55,80,330,452,-4,172,426,-51,-1,-60,-171,-396,68,202,49,22,218,214,994,-8,292,8790,247,103,64,472,-201,-71,8,663,335,-68,382,2112,186,1076,-751,1006,584,9238,-51,5822,-82,45,372,333,632,1617,658,-118,-37,363,823,330,-36,449,208,292,1857,-22,-170,2466,-61,13098,1539,-94,-76,66,7790,392,61,567,1465,223,-558,-44,4441,228,-312,217,17606,-28,97,19525,3282,-43,1103,48,364,212,3918,-32,1364,332,163,175,-242,762,21,140,51,1094,-31,-159,27518,-102,49,2328,192,72,129,16,77,-311,-1,13241,4430,-99,56,269,-13,129,-117,355,-124,-251,-49,359,-268,-4,131,14,43,16,-408,96,344,372,45,318,345,55,283,-74,80,1283,-202,13261,1764,230,-7,9512,172,262,1269,95,-179,-207,10312,518,-165,-257,33,22,-78,333,975,153,36,318,-59,91,573,-149,7,85,672,630,2135,300,-12,-61,85,991,-15,17443,2160,-20,-199,9,9,15810,82,614,119,28,3042,3845,-33,465,42,70,199,74,24313,15069,22,115,-109,184,1113,375,71,664,-123,9366,-74,-62,-55,218,-59,65,233,256,22,-160,1,43,-62,432,-130,59,136,5204,309,211,483,-107,31,141,117,-10,167,-345,-250,2582,179,2309,1637,3849,948,1861,31,13,123,845,8112,652,230,107,25,281,545,-138,369,25,169,411,815,-42,289,320,219,816,600,277,1320,9,711,1154,847,675,381,20066,67,-144,35,65,246,219,-258,36,818,-19,47,20655,42,272,14,67,22,80,710,770,239,250,35,358,188,338,281,810,1539,-471,-183,32,10535,105,-10,-22,37,7,-39,14,294,20,6,2,130,376,448,-132,565,-3,365,-461,-239,-33,-229,305,651,657,490,916,642,635,423,-7,62,130,91,123,166,917,76,667,8,237,335,25118,-48,-1064,39,138,85,173,833,-3,1426,-142,277,47,-241,4169,1,632,293,333,182,455,147,-19,178,-134,-485,2857,469,22876,9504,601,4786,4326,335,1136,840,429,456,2355,134,152,733,-399,-117,513,223,-39,224,121,47,6868,434,28,882,6,-188,5158,445,2225,206,2235,-469,136,-25,103,186,626,79,-343,-167,711,-90,471,21450,-164,78,12,-30,1392,107,1634,1058,532,367,398,86,157,376,1080,911,576,3918,722,120,-201,117,420,699,788,-4,65,-59,-107,239,607,16,1498,-178,-8,299,1623,142,670,152,74,-20,-84,448,-28,131,39,576,399,16,-12,-93,19,431,330,2688,1309,829,49,-21,37,148,-121,-177,-73,471,3922,42,14,10,687,73,369,-121,9454,7,37,-103,-3,-39,281,186,-282,281,-41,20,2013,237,196,59,44,1295,421,1501,25,84,15491,432,503,82,-230,35,2108,-129,201,147,640,-132,30,305,95,246,-18,140,1450,1829,586,-555,212,173,207,853,326,1073,18867,653,7473,419,333,260,332,285,50,129,-707,-237,-123,-8,128,1566,12,99,141,18,6,-142,363,94,66,526,251,-35,-93,-6,1555,1704,-65,-41,176,-18,83,-102,239,208,863,-2,99,1367,142,358,-182,379,136,16,37,330,-163,-37,135,431,111,9,175,48,115,-367,-12,201,-42,28,-187,-9,44,-233,182,1608,565,-9,-198,196,-36,659,375,311,136,99,-8,-121,-15,-25,644,657,416,24,795,241,-154,-256,-38,90,-1,150,492,-619,12,21,823,-161,-365,-113,286,136,36,-4,239,2663,176,-416,-15,-212,454,68,795,173,402,-9,237,466,124,-57,-137,-192,265,317,-21,272,7,67,0,-73,-109,33,814,113,1405,-157,808,31,509,515,95,-71,332,603,154,248,225,298,-10,251,346,160,234,106,669,-1,30,-301,30,256,-198,39,28,242,560,971,-461,332,188,-73,-148,574,42,68,-42,72,-932,161,49,-9,-53,-95,16436,-149,475,108,53,-27,48,492,-515,77,287,1280,35,385,192,444,601,-57,-188,414,1065,372,76,18,89,1363,510,495,446,-164,576,1,624,54,390,30,55,-814,-14,352,913,1257,1033,72,-101,386,-10,480,887,219,10,-97,85,-10,190,266,731,897,-44,212,45,-1492,195,349,465,609,398,-32,-310,-100,636,-134,1008,480,1128,12,-521,279,295,979,13,31,264,-699,-36,-56,-65,-78,1029,79,9,1322,1564,-111,-22,86,3387,1962,-68,25,-99,-61,2003,853,60,449,204,129,42,105,4,1355,206,38,82,-169,-67,-91,1,584,-532,379,-84,436,25,1246,42,649,386,67,-82,561,-47,114,-70,785,143,8,-85,483,1501,190,-456,165,687,102,159,70,-143,121,-246,62,1385,-50,21,-399,36,335,171,-53,-62,100,125,292,-91,-549,400,89,125,781,120,-42,31,68,43,-217,-26,61,36,91,41,-109,526,588,-18,56,385,193,86,-205,160,916,-230,384,495,-601,7,-14,-397,167,327,-4,320,379,64,830,762,-13,1071,-115,173,-120,160,-477,-10,-112,-38,200,18960,1230,-393,1108,365,50,-202,745,95,126,-364,-12,277,-409,12,-117,386,4566,-30,99,-28,-39,263,864,131,536,114,43,54,894,4927,386,-3,80,36,25,103,113,9079,547,-437,-103,18,-76,14186,785,22,17067,135,43,-263,68,-41,44,36,601,2077,102,108,263,648,644,339,-54,1502,9,-28,96,106,-42,768,126,1445,1,269,-132,373,68,-96,636,3358,254,1189,-55,-85,-10,107,8,32,-88,490,65,625,1543,20,754,502,-1457,178,-12,117,292,-33,97,21,97,86,159,-237,159,16254,2091,-39,-26,-130,80,1436,111,1018,-138,-94,882,94,80,242,2726,746,641,492,530,67,30,242,1777,384,-38,218,-163,-699,-18,4,20012,351,1135,518,-175,251,-148,62,161,2,-159,73,-36,-26,-66,-206,-15,347,26,-143,-16,117,-519,-2,-82,-21,-10,212,-826,204,5013,-440,479,65,15,283,7,24,12743,2829,129,243,83,-219,1504,917,190,67,-38,830,-282,-33,83,480,158,664,-73,82,-135,584,224,595,-216,-20,165,62,214,675,37,426,-599,114,163,13,28,217,408,35,-3,560,-305,458,243,65,195,886,-50,-2,-7,90,25,239,256,291,-245,-576,-18,26,57,164,70,-49,410,1795,292,68,-165,78,259,19497,7,423,814,280,-381,1093,96,-60,1058,93,2,1783,242,-67,-20,32,-233,-195,16,149,14,54,-123,2541,-19,-62,179,206,426,27,593,338,142,136,307,-66,286,49,51,-64,41,-167,201,288,14,-583,79,102,74,-388,218,442,1965,5610,53,112,-94,415,124,-141,279,61,32,-32,-39,70,0,3,44,-194,28,80,-2,-35,153,184,589,26,80,-626,-97,235,20,83,21,-30,-7,35,79,695,8,236,76,429,54,101,96,22,607,922,107,448,-33,134,-163,417,472,120,-88,123,88,-41,213,1201,-68,56,311,94,50,16,67,62,1864,42,-72,-141,1234,573,-367,-42,375,27,39,8,3,78,2101,165,287,80,-21,5971,287,18,-109,-55,30,-31,184,2,-37,-357,-961,364,125,450,521,508,13,103,221,157,256,1443,140,79,1532,71,-32,1250,78,857,-16,14,54,385,35,1,2244,258,-247,-1,-18,12,-96,20,85,109,47,32,12,-322,1329,113,-13,-570,-434,789,6933,150,-80,-25,-105,-26,72,-89,-38,-68,862,462,96,175,1199,287,1093,-36,466,-706,-83,-119,-39,99,687,-12,96,-507,-42,118,241,-54,66,141,968,2418,5078,544,706,14,117,-2111,311,-106,-25,1983,-178,363,76,149,321,415,307,673,27,16595,182,-37,33,692,178,44,95,105,224,-79,60,62,79,-25,-357,852,2200,119,-12,-181,-91,-80,-28,149,-217,-54,43,190,31,21,971,54,59,-10,198,-6,7,248,-85,696,70,93,99,1295,230,30,1094,25,-13,16,-117,529,-70,-50,39,-7,-67,-508,2413,21,21,20,642,1266,-39,-72,994,614,56,525,-79,1240,609,1265,2396,-374,1682,4,-97,3450,80,100,25,202,-904,10073,25,937,26,248,97,39,148,158,155,137,-30,-30,716,588,74,3866,901,4389,291,323,19,18,158,491,-30,-36,-42,37,437,-235,13,-21,-1,44,1259,356,-160,-334,186,50,102,32,172,32,-19,83,282,135,-91,686,-83,-130,-121,-356,793,1775,414,-241,-322,4885,39,6153,8419,-386,504,21,481,2779,2004,-35,-766,221,332,-252,264,-144,333,88,484,15785,17462,45,-18,70,70,85,-159,41,154,65,217,188,952,452,-439,-70,65,-713,-297,27,43,-123,195,16,-3,-605,419,141,89,-80,-173,42,846,-160,71,-103,55,-8,-55,-21,-442,33,-472,1658,84,445,362,88,-373,20,799,-192,243,49,2,-41,-47,486,7,-55,-18,287,-400,-83,19,973,382,2719,7934,1837,11779,-533,-44,113,82,120,102,409,-150,68,-289,50,117,208,-10,186,163,141,-160,-42,-149,101,1853,73,242,105,245,159,42,-111,159,6389,-1,39,-490,469,-1015,2726,-314,343,27,95,80,71,-21,131,254,493,864,275,236,136,148,38,24,12,-25,-51,-2425,485,137,-205,47,188,-292,682,18,-358,-524,-688,178,388,410,1032,884,60,50,-295,85,-97,247,105,-51,70,113,1269,739,398,170,136,-33,1151,241,59,155,472,78,112,266,-80,791,48,0,137,146,-286,762,336,169,88,-106,39,-295,-91,-243,132,-74,-525,-294,163,-353,-380,317,95,17924,225,51,11614,-93,228,7,-91,361,260,-287,629,6687,89,149,22146,2820,6766,64,1064,55,-90,260,155,-84,-51,118,27,-77,-902,-79,-56,363,10110,190,-22,423,353,32,13,-299,-4,386,196,26,27,51,-248,28,175,827,344,-51,553,43,72,759,1501,-444,181,68,432,1483,101,316,-10,844,723,143,136,14,3070,2775,1223,18387,23694,19,64,137,-21,-171,196,1142,177,264,72,-41,64,51,411,190,246,-595,160,136,37,77,178,48,128,322,-103,141,21146,628,59,-8,264,4,-574,12,-41,212,33,-207,-323,210,442,260,109,367,878,44,137,1125,-84,484,474,73,-170,111,-1036,205,129,242,3245,64,60,756,-73,-101,97,-54,-102,43,-74,-111,3,76,437,55,89,266,120,48,91,241,619,-95,67,-56,68,-160,90,417,-33,300,282,44,-30,-143,549,173,535,-525,-141,-65,-880,49,1,519,114,467,233,484,1,-53,225,60,129,18,340,-62,-7,35,-352,-173,271,309,346,396,886,-93,573,859,717,28,37,150,213,93,516,-132,4,838,12,10,258,537,529,15,777,-194,21,-140,-14,-216,-175,370,-21,80,44,74,-62,144,-246,19,-2289,948,120,0,183,-65,333,1763,1671,118,149,1187,248,57,-54,-97,305,-100,102,9205,1252,17569,19,73,14366,414,111,24,-318,15,471,3,2344,-103,-235,570,-44,248,-4,200,-35,522,-36,-237,-199,-161,456,179,129,22332,30,-171,901,-4,-19,829,9,-44,344,161,-240,25,417,43,902,358,11290,33,274,-88,-142,94,27,2221,425,-27,5263,566,42,654,-6,-84,4453,-44,1,-9,-190,1065,-103,374,219,344,-294,719,-47,-727,-15,57,-91,307,71,651,684,-259,427,489,-205,-97,844,893,129,240,77,76,3914,2174,-130,38,154,78,611,752,90,1262,393,1409,118,-138,235,-95,-37,-73,204,-450,-65,681,101,30,-838,309,768,51,-33,327,-336,-298,210,77,36,1,522,1247,-618,74,1270,14383,-74,130,224,74,149,-519,364,-283,216,4,72,489,254,82,-8,257,222,178,1751,15,84,934,570,-100,61,219,218,37,-28,-72,776,386,167,-776,-10,-120,240,-74,64,21,-3,45,-118,466,106,93,148,-392,-59,-65,722,-550,422,2988,304,161,74,513,28,396,-169,4232,19,49,-153,68,416,-57,3,-99,126,-117,8147,-32,9,300,-438,-26,995,282,-193,6,270,1004,-258,748,51,-4,410,78,-27,235,16,757,-67,21,-8,466,262,1108,13,94,88,-70,-56,66,251,2,307,803,1058,495,548,321,109,12,67,-76,95,-217,-263,64,74,16,89,-19,130,106,671,364,263,384,45,83,-10,77,143,149,-410,669,2,16096,7976,-257,158,283,2357,-51,18927,60,-54,36,155,343,-186,146,400,22,690,224,126,268,153,-375,-6,-152,-195,13,-24,35,920,50,-294,-99,-181,214,9,170,415,137,449,67,-59,74,228,248,-47,90,-68,90,323,132,30,130,8081,-771,501,146,276,403,568,3,217,-309,-64,157,-86,-113,495,785,-265,1403,1119,896,88,-1291,-86,-107,27,-142,-56,2097,154,176,256,-212,16,-157,-3,125,-572,1293,393,294,-211,566,-584,-147,293,166,94,159,770,-59,227,798,1783,948,248,59,-233,64,372,13,-647,172,-106,79,16647,3607,15,-18,43,159,-106,24,3134,140,274,996,2857,-73,-367,264,188,-198,422,61,-100,164,795,187,661,-164,47,-16,28,59,753,123,15987,-651,2,72,536,460,4488,7696,-7,124,508,-28,7743,200,72,159,-1428,76,-59,1308,112,768,3,289,-43,-15,-468,-349,91,407,1510,-27,109,262,1,398,-224,391,-172,349,-30,-228,-200,593,-229,-132,-126,-96,-60,44,65,-37,-149,359,37,-79,-361,-79,-373,1834,152,-602,-736,686,17685,-158,307,-372,591,826,169,379,507,-402,-138,757,138,190,100,429,31,30,150,384,31,53,1055,117,-605,84,5588,131,526,-49,-236,83,723,-62,335,-3,-113,-1462,-97,746,1300,317,-2187,-27,77,99,216,99,62,-15,509,118,-7,810,442,9,94,115,384,1659,487,11949,3642,-463,869,39,53,-19,53,1979,491,-894,-1369,-153,718,-149,-1169,2106,-94,-928,68,25,28,-196,3125,-96,-70,285,236,297,6125,1287,-176,1026,432,-114,53,4454,14,15,143,1248,54,18678,-683,-3066,-5408,-12500,-586,-202,345,1161,-21,-9,250,-77,490,-194,954,129,2782,35,-33,-144,27,1411,243,1502,-7,153,164,19,-490,2148,210,38,1781,335,16,-4,206,258,440,1084,62,3134,-247,193,20,-343,-111,31,439,225,84,-114,1402,251,-138,329,97,43,-35,66,-154,322,713,591,107,445,-24,-280,-56,36,3623,205,188,108,-6,22,-44,83,254,327,551,442,1108,-45,-152,15852,295,158,3,107,-19,298,-21,179,-231,-16,36,-71,1363,6,-54,-152,-36,539,-53,-146,95,-77,-222,-57,121,-90,19,-80,217,382,36,-305,8,83,250,288,321,-35,159,-18,35,-60,333,27,171,77,623,-187,-108,96,111,205,-160,-45,42,6032,41,64,-33,282,897,19,54,-188,-20,112,155,4396,16,386,-44,109,357,-271,82,-465,51,49,-129,1340,923,-154,-85,353,164,24,172,391,216,747,126,89,24,18,-28,1,-199,1141,14,205,70,-16,78,141,-65,-121,1215,872,-136,-277,-1100,408,160,256,-54,85,106,-198,57,47,44,-6,774,25,233,4883,1461,603,-33,586,-573,524,-166,396,10,96,-4,42,-7,57,-60,381,138,247,210,679,631,50,50,146,-27,138,67,823,576,-60,-1,-61,548,426,-195,-132,-222,640,-54,28,102,911,-4,-100,3845,251,210,4413,-53,96,2183,2398,1266,-612,53,89,259,36,-21,-1744,-193,-53,295,66,246,-242,857,247,-384,591,283,328,120,157,35,355,294,849,629,187,-243,25,48,99,838,434,147,968,-18,502,-49,19,134,201,76,109,21,-43,-119,7,-20,311,-112,561,170,1093,233,159,329,334,20357,18398,570,222,216,6039,3584,416,629,-142,-24,298,-13,80,88,22,-82,252,107,292,256,264,-1037,756,42,986,26,101,21,570,359,9,171,7,ALL

-165,-155,-71,82,-163,-430,100,-109,56,350,204,-524,-599,-188,34,221,-41,-204,18167,-8,115,-95,14,-54,91,-81,-134,22,5,-14,-269,42,-509,-233,-275,-276,46,266,791,122,1553,25452,17041,21746,16870,20196,16241,264,-4,209,1531,3538,773,1651,204,426,446,-115,249,143,-111,164,19,-125,307,87,2117,29,706,-570,-478,2433,-98,-148,-106,-62,128,487,1009,-42,356,1567,54,2,-89,550,-22,662,1368,189,1168,326,1104,605,238,-88,-61,199,149,24,169,32,272,233,-239,122,3621,727,-1029,417,-5,-140,176,203,-579,-115,109,485,102,-158,-13,-29,127,1008,-69,-235,31,21,88,259,152,72,-23,25,4,351,152,686,460,397,-132,182,48,309,-2,268,361,741,26,-169,91,29,96,837,439,-329,607,-129,383,-391,2527,291,3658,285,-35,68,279,1187,1516,802,1113,23,-163,156,549,585,173,-198,-41,261,2998,1031,-43,42,-134,29,17,-62,-901,-308,2481,-3,-42,-128,960,2176,94,72,-20,1156,204,705,136,192,-27,34,-132,24,321,1292,118,-272,34,-19,4633,-678,445,858,-58,1532,433,-54,171,-5,51,18050,-192,2400,547,8,2,646,621,837,-1,-72,56,297,1462,1477,5865,535,2534,3,94,202,-22,152,595,381,94,829,603,0,598,-423,289,34,365,-12,3456,811,-594,567,-148,40,27,-965,-101,-67,-428,-4,469,645,460,540,176,-16,-551,-170,-14,1391,9554,329,81,12,93,657,927,-83,18265,1856,1545,-82,767,230,189,296,1288,274,280,655,169,127,893,64,98,5321,234,-19,-249,373,-35,247,555,-8,74,9,43,3,159,2282,3764,2893,345,384,711,213,102,397,1989,1586,569,324,185,375,643,437,1590,447,184,174,1292,427,85,20,918,93,26,965,399,144,1799,511,540,87,1523,67,127,34,-985,646,289,4202,77,197,-69,1644,1025,1213,717,-17,38,381,2400,487,-6,410,501,175,133,-8,175,2840,1952,1006,-975,368,58,56,-5,-18,124,-244,12,650,6,394,503,872,168,542,1699,305,376,607,-42,55,-95,102,684,787,-94,-8,548,122,618,185,32,373,-17,58,575,572,408,154,680,155,159,119,1302,177,-213,56,138,605,774,532,994,457,935,319,360,74,6,144,11,-92,109,926,300,108,818,834,5,-773,1364,-278,-66,-198,38,167,1544,6096,-262,66,-128,187,16,352,102,-67,71,122,163,-14,774,-122,-66,46,121,-113,585,418,225,139,27,167,411,986,4,447,174,-115,121,170,307,252,17,554,-161,-119,276,1983,24,1770,272,51,2000,-176,-312,84,70,107,532,-14,660,1501,98,1418,38,430,180,41,-594,746,440,179,220,89,282,7021,368,592,368,602,212,551,1259,686,89,1766,2499,852,276,80,429,-496,20,277,-95,37,112,449,2093,1258,93,18,548,16,-44,218,5481,215,132,291,590,20849,61,-1200,3271,23,180,141,7,581,289,385,97,260,1260,58,-307,505,55,1645,387,176,698,1112,420,172,382,1,-260,949,99,296,418,19,-38,43,774,-106,817,888,379,56,-970,263,79,915,85,-37,-117,215,116,205,19,440,-279,608,1625,40,68,-250,167,423,640,20,276,233,230,170,880,368,193,86,-63,1302,18,328,50,-175,-46,680,130,562,1198,625,-534,67,-44,1031,143,235,18,85,-49,182,14,-86,250,298,612,961,1051,2520,-330,10,242,-189,536,554,-127,840,641,416,393,68,-16,155,192,-158,504,-95,-115,-223,281,435,215,374,220,348,491,37,336,198,214,-81,58,179,-100,-385,103,-112,150,605,19,1293,358,221,374,-69,40,232,164,121,47,137,416,2609,700,509,-1949,320,144,-16,37,509,-11,612,-69,92,57,292,288,292,230,111,353,26,93,1135,227,8510,114,201,136,321,923,-121,99,495,-323,-58,268,39,163,37,-57,-74,451,-1306,7,126,-108,829,-74,698,289,169,-47,2294,134,119,39,309,504,49,6134,-67,370,-3,-33,-20,-290,123,1637,-102,674,142,77,2636,593,100,-173,2556,1196,164,-187,574,-178,4406,1660,1202,124,516,-96,-27,-74,21123,662,122,920,882,771,462,350,202,654,-366,-678,439,-129,-395,-169,-806,-329,40,-288,185,433,4239,900,506,36,126,814,724,-450,466,-17,24,173,55,1229,229,-294,-85,446,-36,43,1726,79,-461,6,-32,240,-363,84,551,-56,-145,-180,-91,-156,53,39,942,-152,-197,-158,1350,172,168,21,2168,22786,308,-11,388,838,-200,183,-658,6251,-19,-160,81,12,-72,189,833,11,22984,101,89,48,136,278,-42,-521,112,-482,15791,-178,-71,47,-69,847,22476,-2,-624,63,178,-36,124,279,-819,1897,88,-160,52,-83,5841,82,1175,147,23786,1093,-721,333,383,391,467,295,-156,221,-22,-35,10758,-170,227,53,-57,56,80,310,-570,-168,-333,126,37,-95,140,-35,194,-359,372,880,-80,-557,340,989,99,-161,-13,195,214,791,474,98,523,-26,111,8,-13,33,73,360,112,180,-312,10,137,300,-49,97,-127,745,95,1647,-199,-326,21920,-127,675,-33,351,384,-351,-177,-48,-9,38,-224,480,12541,269,575,510,306,-56,197,575,56,-74,130,-12,313,-162,-2403,15308,43,38,-140,6400,-52,145,-235,17018,-425,484,159,810,-148,-130,-651,283,290,551,-294,428,-277,87,391,97,167,198,-473,-50,363,522,48,-72,-101,-8,-1127,157,631,2744,653,991,202,386,-222,-189,56,1930,231,450,-65,7458,-193,366,1078,264,-414,-13,86,11557,149,676,294,1566,153,76,189,10013,253,14,102,481,385,434,110,-217,85,-51,-23,252,504,816,525,591,-42,40,700,2926,253,-49,544,5,-307,292,557,178,2259,2660,-251,123,-61,106,1292,153,5519,390,11,1015,1,8529,413,-11,257,-506,-22,77,-62,22,-102,16,-52,1587,1408,106,712,-31,71,-80,-22,277,112,2906,0,293,82,-31,58,-32,73,3,245,-79,1248,840,6,-122,116,-91,693,86,400,1740,-281,2490,121,865,-82,424,178,27,374,-20,50,-82,1,1828,24,-320,12,204,-40,66,-13,-12,2994,293,-1082,789,103,-56,249,-434,285,-185,1834,-186,294,-140,253,-115,73,-39,-447,334,1074,-102,-661,-235,-494,22297,9711,8,89,-486,165,130,-1,249,109,-387,130,381,40,-98,-6,-4,3408,-86,578,228,4,21,-11,338,-92,663,733,-67,24,-43,1909,134,-50,131,717,3922,81,65,-134,-106,71,36,53,3391,136,718,10,724,-58,-371,-356,63,2,-72,2022,-32,1078,-4,-47,1463,-501,-12,-67,1139,-42,750,14742,37,372,13,149,1654,100,809,32,264,-26,319,85,152,844,223,77,36,-7,85,71,960,255,651,3,-897,104,582,97,1197,482,230,236,-4,-253,1302,33,-23,180,-129,567,42,186,2512,1,612,293,331,128,134,-140,501,-1249,-4,1171,229,157,1286,103,95,-205,455,87,3457,-94,319,109,146,941,442,1593,78,-81,985,96,268,1184,-165,192,130,1060,16361,47,1442,5763,68,-13,1248,77,668,19,2010,1216,1088,260,3,-3,21,1250,64,257,217,48,33,145,3947,26,-145,202,5,482,233,-54,-228,5389,284,-358,168,556,123,-265,-21,-40,-104,64,-952,-237,50,1269,-641,702,901,7185,358,3224,165,136,6,333,31,1315,516,-450,36,13447,89,-318,61,-2,-19,-28,-301,84,-56,628,80,581,701,1092,904,11,88,148,176,364,-729,140,510,-54,-244,100,-96,-94,189,1157,31,-122,57,-14,-20,202,200,162,163,2579,393,-388,-152,-434,92,204,2049,103,442,189,334,-54,-78,61,130,108,1663,106,312,-44,235,-540,352,49,-17,134,896,-103,86,54,-28,85,-112,-613,2160,238,224,521,-33,35,-412,470,193,52,161,600,213,1792,661,883,941,237,-72,-115,1773,-37,237,-38,364,-89,379,63,55,123,-38,129,275,1744,384,686,-43,221,112,1541,73,298,21851,1908,365,-155,-84,300,-61,62,63,-17,32,1228,1206,23,745,-94,35,-179,-24,76,358,352,768,572,73,132,464,39,72,237,863,-150,-62,180,564,202,187,-85,176,-268,-68,-26,289,-435,57,-379,-1,-2,14,54,-47,-309,164,-633,73,137,-11,5,20,132,-67,176,175,184,524,29,-65,503,-33,287,405,358,428,340,147,1039,-161,-103,391,38,2147,-113,-17,-172,21,31,134,6,1037,-21,626,1191,3048,516,292,100,-18,54,318,550,-89,261,337,42,195,-142,95,-197,-616,111,-784,180,147,77,491,-299,115,-129,-321,63,1105,-66,165,1079,6027,-94,-117,15490,-32,24,59,-482,21,118,42,780,260,-182,56,-182,803,-401,247,-103,6008,209,71,443,-269,14,3109,284,-64,388,8630,270,-229,17068,153,-111,343,91,-55,156,143,21,-195,152,-68,1138,-515,487,-114,14,0,-3,-8,-24,1843,277,-97,212,784,705,70,-190,-803,3407,-171,831,572,89,-64,-687,463,34,12682,223,-27,341,-303,-312,116,-94,1,7,86,-111,-66,24,232,-117,107,17789,304,25524,19733,20866,-6,107,12,7,-532,240,1031,9459,57,-131,4055,16,2362,-395,242,-176,580,690,-198,1468,73,73,524,143,7,348,-326,-443,262,-131,99,-186,-50,851,796,36,3387,-532,6,267,79,103,581,821,176,-143,144,-172,-199,56,1960,200,-37,480,1055,309,-72,1528,504,110,523,164,338,179,592,372,140,437,-98,-19,61,11496,139,20742,578,-2,8,-179,-246,393,-28,310,124,-415,32,63,152,259,738,52,103,-22,175,116,137,7,137,-51,34,148,-184,-63,195,336,8740,180,-73,43,-1146,-48,124,41,-373,20,-376,464,-276,187,118,-259,178,-277,-83,749,489,2502,-333,215,155,1388,-61,179,313,-9,-124,801,-23,-1,-69,-92,592,1704,610,173,281,74,-186,168,186,185,-16,350,178,530,1825,-631,42,-9,16,16,3352,559,15533,814,-728,1945,940,146,117,-70,-563,461,-527,224,18,-41,369,358,591,83,-83,8492,121,-27,84,-1,55,511,-8,-1,742,1794,224,-117,4194,1760,-9,88,201,-17,0,1023,662,195,2148,66,68,14,136,245,1145,296,143,629,281,98,-55,171,28,268,41,608,572,193,-110,912,74,1559,924,136,157,289,82,260,4218,132,66,1035,54,-69,672,564,-14,-9,165,114,31,53,301,291,225,169,680,233,-156,-98,371,24,957,-38,206,391,-13,3,491,-637,398,157,-117,-14,149,-21,-109,1101,142,9,-361,88,414,-41,2163,931,-144,313,2473,145,-1,-418,614,-137,4038,-118,47,1878,764,-99,70,61,108,-442,-17,-87,-322,-208,-127,324,139,77,199,-178,-12,-311,-87,-41,-106,36,246,-357,6,-292,92,-110,-34,157,282,22499,5430,259,-17,14,610,13,-44,264,-40,152,568,4,32,56,17,163,-355,1870,284,-631,-34,2135,-418,-408,46,-110,125,1471,-116,557,706,643,-26,145,312,-383,1046,-40,1928,539,409,157,72,-192,-14,6311,705,633,-93,-28,-22,835,-205,451,254,168,-33,88,-62,839,-157,99,411,939,-39,14737,-522,784,484,-3,255,94,1543,16,218,54,-798,942,300,42,37,-76,-85,541,-41,1044,-16,103,235,112,139,1328,2561,7210,146,34,-133,44,-193,-288,-33,115,23,188,306,2790,-66,657,57,-116,123,444,43,-682,193,-115,869,238,107,-293,225,126,183,865,-91,74,954,-79,-218,331,437,-285,191,-41,43,126,515,14,-34,102,12209,-145,161,369,-532,462,44,2185,40,414,242,333,-1567,159,202,309,-36,127,244,177,38,-21,1771,-49,23,19196,601,133,-270,48,168,387,37,46,137,823,17,-56,773,534,-143,1508,242,-1029,-13,-328,-68,42,568,-77,550,-39,4918,85,-152,96,11899,2909,-155,297,5,818,6,-446,412,719,6101,255,86,-64,540,4537,598,443,1446,486,-4,-777,-62,247,-323,381,238,616,76,113,264,-93,721,-264,2964,155,1290,68,74,375,1686,13,272,-55,-155,-565,530,-162,213,150,258,-117,19,-95,602,278,267,-300,472,97,182,665,372,1204,6134,603,103,98,-52,306,141,54,162,851,569,74,108,684,221,523,-6,41,79,387,1153,107,-472,-3,-440,-34,2560,1154,-108,682,2408,-77,772,-349,-29,148,363,178,371,1144,506,390,158,110,102,-44,-257,318,737,-217,1156,59,-28,-142,2199,172,-76,224,2705,997,359,2,-91,-43,417,1401,580,-595,262,-183,133,-72,460,367,86,92,-78,-44,282,-117,19,376,12,433,311,213,-99,441,506,32,-2189,43,87,76,123,-14,152,32,214,678,1720,616,-157,247,25,154,21,22,635,334,84,-31,-39,-89,-55,124,-88,278,-163,103,227,1082,-78,324,87,93,829,12,3427,-32,141,597,253,137,179,334,-308,101,-24,1913,212,22,161,-410,229,264,-485,887,72,-170,111,6,248,19,175,594,405,1137,185,308,158,11,136,40,223,200,6,15329,278,-17,-493,131,-51,8,25,2436,448,-309,154,162,171,-102,177,23,98,-14,-81,149,-187,-19,1196,-59,872,-87,50,-441,-46,-14,1045,-610,175,12,-154,240,-130,1281,336,-629,-49,159,-2,4,275,213,372,22,-118,-309,1016,-251,-59,933,1176,-129,-74,131,146,61,46,63,-62,126,348,80,360,-160,229,83,289,775,297,161,207,7936,386,791,-376,659,258,277,-185,-171,3394,48,112,553,-803,319,238,-742,413,-119,215,131,810,229,-11,110,36,40,130,-388,52,61,-62,-106,82,143,152,174,-139,522,116,259,80,544,-23,2233,147,477,-34,530,-82,774,-112,229,39,173,1,585,70,28,-119,147,295,972,2,402,440,-65,117,-621,682,506,268,148,117,-26,-17,431,455,612,-66,1697,173,-7,5604,-71,240,-10,82,80,70,-334,281,180,245,-1986,-125,485,48,-61,74,410,572,-380,-77,81,258,25,315,-25,567,274,385,-8,276,383,48,349,209,297,203,293,-46,80,1793,3764,910,396,503,44,-780,16324,839,4923,824,122,1576,455,369,93,38,180,-10,333,222,-279,378,798,210,133,-98,-52,155,289,2456,224,338,62,73,380,1778,16469,13554,195,-40,-57,154,-12,37,856,40,-126,142,288,18,14,98,-122,669,-111,137,-73,20,272,98,33,85,726,769,206,102,1,680,119,-4,80,479,515,9121,125,-176,17025,23149,19725,12024,15537,20014,9476,398,479,169,-359,788,549,152,734,154,59,-605,-208,1002,-41,-31,242,375,138,141,-80,512,16,76,-73,360,173,100,-55,88,2178,-278,-2,29,-27,-112,83,73,-191,-209,-57,-393,324,389,-133,477,943,-273,140,-13,1281,248,488,-433,217,1482,-19,308,142,25,451,288,175,306,-298,153,32,81,126,-42,177,25,-36,50,113,-29,336,281,-17,-266,146,-299,260,40,88,343,428,344,-691,148,1385,265,22,-56,-731,305,122,230,564,88,389,26,-51,494,599,-221,2016,11,2,244,-10,66,790,363,36,40,2886,32,427,70,316,-227,378,277,180,-84,380,-115,955,175,623,2375,708,2909,-146,186,84,-47,-25,444,357,-8,28,-293,684,161,287,88,823,602,9182,-42,-103,1501,-76,-76,99,-57,299,155,-356,405,18,6,-210,63,180,54,-20,4,210,67,38,-244,-26,750,61,-115,232,-24,-98,-146,257,34,43,1332,-21,2045,281,-428,380,821,57,758,-125,1103,353,36,-92,4523,-162,425,163,804,71,95,-300,-22,118,942,-22,703,202,2750,-104,163,1533,272,-55,71,-8,-43,-5,214,292,-215,182,370,273,207,65,-46,436,-410,-118,541,446,2041,141,43,-48,14,116,-88,114,323,21,243,-365,102,147,428,-92,282,-102,-378,798,-106,391,23,681,172,-28,-675,11,621,1617,-301,-34,402,-183,37,82,163,173,403,1714,-40,209,2,73,133,-138,368,449,-11,1177,-1171,724,-66,49,-111,11,745,139,35,258,-112,-136,84,5,-207,1441,325,264,-18,938,131,361,267,10,746,-21,6,193,-65,150,85,778,-22,-10,314,3,378,-499,502,1541,350,59,305,-65,17,2,-49,1850,183,-448,76,281,1635,79,7,39,1081,2212,831,290,-9,-76,170,-691,-101,-101,42,229,138,-68,-482,400,960,479,36,72,-501,-618,529,1,506,705,2,32,533,505,150,615,265,-268,1514,1593,531,2048,288,33,95,-432,147,-12,574,247,-200,237,55,-111,-100,-395,-77,758,380,1036,363,-308,1120,225,67,646,146,210,4,95,-19,-269,72,412,470,-16,-2,255,46,49,590,677,-249,172,691,-84,-2,168,-172,118,465,448,3880,473,3339,306,112,25,1159,886,1241,153,703,7,230,-18,3146,-7,122,331,93,507,1560,386,-127,1481,587,-41,14,239,-22,-168,216,127,653,324,293,294,33,337,579,1641,-559,894,-355,1106,-495,164,14,55,412,495,479,707,429,-287,-149,174,168,-667,1111,-134,63,813,414,403,-127,-55,320,94,239,165,238,295,-39,1466,384,169,774,473,29,144,18174,-44,854,66,138,346,626,-276,460,-171,39,2409,118,-10,592,659,-44,1754,2986,341,113,-50,775,98,4243,44,153,1062,267,242,753,85,374,726,765,587,345,1488,-35,410,3,821,-52,331,184,364,54,6953,-55,-1174,878,871,-261,6,134,14,952,1143,84,-311,29,889,-104,-16,-35,444,-861,-43,81,-43,-160,1965,2,305,-349,-20,78,54,118,-163,-9,124,82,1694,162,146,-50,167,263,305,148,417,80,28,-118,-20,227,1109,336,2378,169,1245,730,-172,-203,-7,114,42,274,22,360,-217,2694,-173,289,24,233,124,519,127,74,691,2,137,7,94,822,360,973,95,108,63,197,-100,1361,21,-143,259,12206,491,748,-153,86,262,-63,52,449,106,71,-46,174,277,-144,1375,152,822,37,83,200,89,236,1130,260,78,77,244,380,-365,-16,510,18,86,32,201,-138,82,-602,-29,-506,574,496,323,-88,203,390,-139,580,-69,109,-106,-54,6,-47,155,1227,-59,-1,13,244,111,34,323,-893,1019,-208,-59,191,4523,-131,195,-107,-17,123,-342,-257,-19,118,224,334,89,156,1148,-20,4,477,1140,-180,-39,1224,39,339,292,-19,-173,-23,-73,8,84,1363,124,-13,156,-31,477,1214,111,1430,484,154,-56,83,185,467,585,-26,50,238,-57,-73,413,200,728,219,28,84,29,199,-41,-59,1073,627,1201,768,-1152,87,-10,91,258,1150,-43,2727,62,174,651,34,118,248,-204,-77,140,230,600,-77,84,-149,-61,-28,586,58,66,230,654,-41,518,-111,79,179,650,659,3,27,127,195,224,1377,384,-69,95,-51,773,464,442,-169,252,999,469,-588,1759,275,1046,36,551,-17,-215,125,414,-335,3,44,6,165,-68,86,744,1225,186,686,184,458,2591,1571,-80,-17,1416,24,-33,-69,569,-493,-284,393,96,56,-6,244,-37,74,419,2773,-185,-1136,174,115,-12,282,43,4853,324,35,415,764,-4,268,360,474,792,855,-29,212,98,-23,-7,1104,973,171,-329,121,-23,426,-97,941,12,123,283,1159,3,385,321,1044,178,128,-258,118,9052,39,1597,385,-37,-364,-54,2641,834,926,-614,312,616,178,1285,17,100,454,235,-160,-37,12,-121,28,-7,82,-72,28,431,258,686,51,264,126,2,1155,568,796,122,462,965,194,245,51,-12,227,230,401,-52,52,96,247,-114,1409,200,17,47,311,28,818,-8,80,270,21,-168,-20,-50,-83,726,-16,1,267,371,138,-92,-73,25,52,659,-295,718,804,-209,-193,576,-50,-274,-76,823,129,-72,363,-201,714,1577,368,903,278,137,969,341,718,62,307,97,-21,340,-54,158,1110,-37,134,-397,-2,-1015,66,-32,243,-69,-35,306,-6,-417,287,958,134,2108,103,222,-532,96,510,-451,-130,886,44,-64,-68,-103,1115,-55,869,243,344,117,73,97,814,361,-71,103,202,190,354,787,171,3,-541,549,808,280,283,170,-137,-17,484,625,-5,140,-50,349,389,162,-44,89,-38,-113,763,-13,839,-176,204,1448,509,238,146,-295,81,257,1301,-303,-537,631,76,-64,13,-125,53,292,1084,-200,2149,28,86,203,529,591,20,214,252,456,-43,489,71,459,-189,1252,24,490,198,-300,13,6179,121,71,509,-8,982,-39,-262,18,-31,478,146,781,207,318,205,603,8,-44,356,460,-19,6589,550,92,101,374,-116,25,-182,1059,4119,1659,-145,405,4713,592,-366,7221,23,-108,345,12,334,316,289,0,-39,138,460,-155,160,2369,-47,132,609,-64,-19,36,235,59,4468,-306,1039,-8,177,-77,93,461,23,197,-56,-301,-34,141,456,681,81,337,6884,-133,3077,67,36,-157,896,93,452,294,49,275,358,131,538,-198,23138,83,715,-33,437,156,7169,-33,628,2973,106,791,510,20,327,106,537,669,-157,-23,35,-40,-6,-5,-359,452,-146,7,303,-4,35,718,-1128,167,28,-2,46,5,2117,-14,-225,408,40,102,-122,49,11,92,20868,-6,-26,81,352,342,469,61,585,685,182,-93,212,-109,-282,62,397,80,3,125,314,647,-95,272,4987,21,9,-238,496,-538,-66,6,1098,383,-43,218,4149,99,975,-718,958,1155,5547,-98,7147,-182,273,522,364,828,1986,769,-194,-23,361,930,441,-29,391,191,115,1526,-24,-245,379,31,8438,1751,-50,-143,-4,7804,281,107,692,1061,238,-899,-77,4683,430,412,55,19222,0,27,22266,3174,-138,991,-16,172,627,4746,-52,656,129,117,-333,-1335,-111,21,158,216,1343,132,-160,25966,454,62,835,215,49,299,7,74,-91,24,15692,7186,-70,13,200,-31,-143,1,268,-428,-129,-124,460,-245,-13,-29,28,109,11,-504,69,313,475,-85,1469,119,80,187,-121,-7,1421,219,13034,2068,283,25,6339,364,-214,1635,44,-293,-223,14291,481,186,-650,-6,17,-47,329,756,301,-42,575,12,225,266,-9,-23,161,375,1151,1013,290,-14,142,-32,890,-197,15080,3527,-34,-212,481,86,16940,160,826,107,415,4144,5519,-136,266,-40,113,212,21,23553,13017,14,4,-103,204,1170,1059,314,447,-113,9858,-154,-159,-11,361,-97,92,703,-40,80,-530,-67,113,-132,-4,-119,266,442,6541,322,378,234,62,20,146,178,-44,115,-441,58,4272,213,2801,1662,5076,990,1955,25,63,18,3163,13284,554,391,148,-50,179,1392,-219,419,28,170,-5,1016,-12,53,140,255,637,584,76,1242,40,366,1258,723,503,373,19659,-97,-247,-103,-19,291,56,-101,345,840,117,225,22236,82,485,180,-20,73,126,1818,863,396,46,-2,929,87,298,251,796,713,-382,-162,2,8492,150,34,83,74,23,-98,208,248,106,6,-9,86,351,539,12,701,-54,213,-399,-140,-56,-156,499,693,-73,885,130,423,607,218,134,87,161,-4,86,306,1412,24,1641,-14,391,319,24883,-121,-789,34,76,165,163,494,-777,2736,-124,146,89,266,2545,64,704,194,333,158,358,429,44,145,-53,-309,396,597,23976,14688,886,3463,3998,267,997,1791,615,192,2294,296,176,569,-838,-192,1124,203,-2,279,-3,163,4234,439,-14,812,66,-190,4461,547,-1,180,3053,-440,324,141,205,17,882,115,-323,-305,555,14,444,18922,-141,-79,5,20,1413,32,3038,953,480,459,284,124,339,221,1120,749,459,2464,1369,131,-110,460,521,1146,311,22,559,224,-80,212,496,-82,2110,-242,-9,436,2369,142,542,-3,-6,71,-119,351,-59,389,-184,692,473,-23,-66,-136,-7,333,512,1292,1256,527,91,70,89,108,39,-96,-68,601,4614,79,50,6,1482,204,199,-91,8724,-125,38,466,-10,-26,338,351,-190,276,242,80,1379,297,156,72,69,4220,-36,841,114,36,15716,523,767,9,31,-35,3386,-194,132,421,430,-214,81,340,126,242,-84,282,1775,5348,605,-9,255,130,279,1136,772,1247,16328,607,9581,818,293,233,162,617,31,72,-672,-232,-35,62,-2,2016,33,146,47,53,22,-35,766,-46,59,386,381,-50,-182,-32,932,2600,-81,56,66,-12,80,-69,221,225,875,-38,80,2049,141,399,-221,505,91,74,-76,411,-39,-112,429,631,3,-3,110,-6,280,-250,130,210,-5,43,-65,21,123,-287,408,1683,1112,48,-109,140,39,675,477,504,96,87,24,-116,-19,-47,387,615,218,50,630,38,-83,-137,255,88,-32,8,1391,-322,16,-54,1794,-201,-258,-143,-85,89,38,-2,247,3090,168,-330,1,-213,301,192,701,249,1453,-27,475,375,56,-78,-155,28,-55,464,-24,306,-3,0,-96,1,-62,-4,1242,64,1500,-127,499,26,416,440,38,10,1286,690,134,470,168,162,29,164,297,157,314,29,452,622,29,-440,-58,152,-284,40,81,158,588,1324,-369,182,-51,-65,-40,838,607,57,-51,54,-857,-35,-2,-18,-93,-104,12873,149,716,212,50,-17,53,-25,-185,118,384,719,19,391,176,1111,471,-49,-448,305,3050,473,14,22,-91,1424,788,472,393,-69,433,-35,478,107,588,171,32,-768,-53,47,745,1115,1445,89,22,630,275,1034,806,221,10,-35,26,29,282,76,677,1007,-374,154,110,-1763,439,287,393,761,400,-147,-304,-366,218,-98,1036,551,1320,-175,-539,315,490,1237,-17,715,42,-572,-98,-61,-113,-56,728,103,11,994,3370,-201,-28,36,2128,1793,-18,116,-142,-40,2418,1336,56,179,273,24,44,-389,25,1264,131,118,79,38,9,-82,56,499,-389,263,0,443,48,1105,122,177,572,63,28,753,-9,492,95,414,125,238,-109,1101,1256,174,-189,-43,390,35,293,89,35,160,-290,56,1180,-272,0,-354,-39,95,282,-43,34,35,350,103,-36,-206,-72,23,80,894,158,44,-48,36,62,-106,-29,110,46,106,-23,-77,253,342,-17,-1,308,299,238,-104,277,847,-394,330,549,-218,156,-243,-250,174,287,4,456,511,64,385,434,-18,939,-293,155,-64,205,-471,36,-41,-23,345,16974,1160,-578,1610,39,87,-199,645,102,221,19,20,96,-435,-199,-114,487,2946,-152,81,-48,-46,307,850,77,428,11,47,31,1511,1174,732,1,-23,28,49,85,436,13383,446,88,-9,71,-96,17036,852,46,11311,481,27,-274,46,-4,163,234,572,3358,43,34,445,97,1239,421,-9,1608,121,-321,155,101,-31,351,212,1309,185,222,66,247,24,-444,324,4641,12,2201,-117,33,-20,-101,7,157,-107,965,117,636,1317,67,665,233,-1860,765,7,128,230,-43,55,82,55,-29,744,8,326,6240,1453,-55,66,8,14,1455,65,782,-165,-124,1894,66,76,333,3432,1567,237,467,480,77,102,228,2744,856,-223,335,-387,33,-70,-10,16253,46,1035,1548,-114,250,-408,29,97,-19,-185,10,-116,-131,-10,-127,-133,145,29,-171,42,-11,-503,-55,-234,-47,-240,160,-768,-13,10580,-247,369,125,-61,436,163,74,14355,1996,48,531,36,-293,1636,1043,396,330,201,1026,-107,25,128,2842,231,884,148,93,-174,565,255,726,-397,-5,337,5,82,1781,246,1648,-343,118,130,38,13,337,178,76,0,1260,-259,2261,145,27,132,1156,-355,13,-6,71,79,147,260,412,-61,56,-95,35,33,230,40,-33,787,3021,749,183,-154,9,584,15282,24,411,786,608,-203,1200,340,127,2609,78,23,3470,287,-20,13,43,-239,-247,-35,125,32,53,-133,2079,10,-86,81,-23,133,-82,637,200,140,216,330,-104,128,74,28,-49,326,-185,349,567,40,-532,27,66,89,-316,185,459,3336,7164,71,-43,-154,270,112,-102,221,65,-31,-217,136,134,110,9,163,-335,16,98,41,-86,306,235,536,55,223,1558,19,39,116,19,175,-72,47,18,34,777,0,99,128,261,81,169,175,-3,450,1667,292,376,238,123,-29,312,268,344,-121,220,95,-36,214,1754,-167,-58,227,198,124,32,35,-86,1482,-4,-7,-107,956,1246,79,-3,290,59,65,46,-109,48,3320,236,253,108,-43,9401,489,54,-148,-50,-5,116,223,81,35,96,-616,312,182,1162,34,132,266,61,102,289,265,1849,153,88,962,147,82,4192,29,521,-31,-56,46,1063,63,50,2244,614,-137,-42,-78,-34,-83,-29,67,158,-6,-27,10,-462,2525,198,13,-540,-563,1499,14048,-64,-114,6,-171,-80,-12,-281,-40,-49,932,293,134,43,1199,266,3164,-52,560,487,-12,-131,-26,132,1242,32,16,-827,-8,310,139,-8,38,419,1455,1368,3920,480,416,22,91,-1831,111,-41,-28,3680,-126,222,-37,175,280,522,220,556,146,12754,149,-50,43,578,207,85,188,243,276,6,138,76,202,3,-68,1441,2588,28,-80,-318,-19,-81,-248,97,-103,-171,98,56,143,-24,1913,83,10,165,294,12,-9,298,-157,-152,112,242,-102,894,328,68,856,33,21,49,-160,96,-77,-312,359,-26,-49,-378,2744,-6,-32,82,965,1222,-1,-110,990,391,121,172,-54,1648,1154,1442,1589,-243,796,-63,-21,3843,14,89,106,352,-1202,9073,43,1428,-93,387,23,79,646,18,318,154,18,-97,365,761,56,2926,1033,3530,861,368,-38,-70,205,1844,-342,-115,-186,-12,104,-285,92,-43,-21,78,1015,1012,-358,-337,530,50,39,31,243,10,220,161,474,244,-121,1909,-187,-198,-336,-154,734,2219,174,-219,-446,4495,-7,19085,17592,-367,640,64,266,2638,1432,-79,-442,149,230,-381,215,-27,318,576,907,19115,19190,85,104,4,20,96,-155,-6,158,169,100,266,1408,418,-867,1,52,-345,-363,26,61,-292,106,134,-66,-706,512,158,-408,109,-323,16,1200,11,2,-28,41,8,-84,13,-340,64,-496,2853,56,671,443,-123,301,-38,900,-293,460,162,-54,-99,-20,13,-14,-40,-94,118,-544,-121,53,478,575,3495,9148,1733,10500,-605,-72,137,118,79,95,472,-246,-6,-147,113,152,338,-243,222,386,322,304,-6,-145,114,5780,39,593,-22,175,110,443,3,264,9298,-205,138,-145,642,-933,245,-359,449,117,236,126,110,-8,91,247,1445,769,97,311,218,342,113,182,-51,4,-79,-2234,320,328,-236,85,146,-618,415,35,381,-58,-446,405,898,1169,1666,1070,103,44,-465,-86,-195,300,416,-9,-104,59,410,766,610,344,-157,44,973,41,321,187,398,357,83,408,-53,1140,248,43,130,200,-8,1649,221,297,248,37,28,-314,-149,-385,403,8,-731,1106,123,-182,-346,395,272,16311,219,-173,11254,-80,20,-8,-243,675,-61,548,-666,2968,313,137,19740,3084,5640,74,2207,26,-132,36,-131,-209,91,121,36,-114,-333,-100,1,689,5598,266,-14,596,583,-22,78,-544,-107,705,116,-138,0,70,-127,-33,375,1030,224,-137,143,-32,58,726,72,-847,246,-31,810,1234,180,526,-11,1131,1040,57,300,-63,5086,3488,835,14650,24755,26,93,81,-162,-78,132,615,-61,76,-33,-136,-18,61,749,177,110,-757,293,55,-19,13,234,207,368,3,-9,127,22024,348,41,-37,235,93,-270,54,51,175,114,25,-663,221,616,210,158,454,355,63,-224,1356,-118,1879,1054,-11,-110,156,-977,-121,78,41,3306,5,126,985,-13,-48,61,83,-69,-6,-49,-13,-110,314,794,212,43,249,73,78,-248,315,900,-63,5,-44,133,109,24,1085,-52,348,285,-10,83,-148,1040,167,232,-1063,-348,20,-881,53,33,1001,21,905,360,128,-37,-61,497,111,321,5,133,-31,99,80,-262,323,296,-190,337,360,1822,-109,323,1932,1093,23,88,87,320,187,537,-126,19,957,-11,86,423,1724,1258,32,781,-660,-26,-261,-154,-230,-193,482,-27,-9,12,43,53,35,-444,23,-1591,3158,73,36,229,-138,631,2685,-321,99,128,1242,268,-20,5,121,99,-340,34,7933,1969,13372,11,-3,12942,272,117,119,-676,1,661,-26,1770,-134,-635,23,-167,364,10,87,189,1278,-316,50,-398,-32,639,265,68,24051,6,-129,953,-40,-101,761,-65,-17,14,-335,-381,26,502,-21,112,500,12537,-14,656,-31,-149,-150,-32,2345,415,-43,6051,249,58,1325,-16,-25,3467,-20,29,-118,-647,622,-172,367,-51,212,-203,802,140,-504,68,121,-81,380,384,337,893,-171,356,183,-1026,-171,1953,967,219,109,81,173,3507,2106,-163,41,115,110,171,897,67,1065,367,1240,71,-57,250,-143,-22,753,-68,-598,-77,950,122,-100,-1160,148,1457,-33,-44,1347,-363,441,-137,37,84,67,503,1629,147,129,631,15618,-12,-175,167,55,18,-580,313,-698,163,107,33,794,234,24,88,644,698,207,1464,31,41,1000,540,-80,-27,77,134,0,-42,-74,1149,330,95,-479,-20,-313,230,136,84,-28,-20,44,-68,620,112,94,559,-337,-133,66,260,-510,343,2588,191,320,148,461,11,404,-276,2302,-233,137,210,93,656,-35,-44,-168,-25,37,7035,-19,47,378,-143,4,666,461,207,-40,201,1067,-209,278,141,61,450,108,6,324,13,721,-72,847,-18,549,759,1443,-51,19,158,-122,-11,46,-14,-1,459,1511,1318,369,502,242,171,-3,354,-178,145,14,-331,157,162,41,71,417,156,180,907,293,209,509,-13,-18,124,83,44,202,-329,784,6,14091,11076,-452,61,197,4060,-33,17281,58,143,79,22,-25,-80,89,386,171,1213,242,124,376,116,-152,-5,136,-39,66,-12,32,1311,507,-387,-138,-206,162,18,449,424,-24,148,35,-55,92,331,223,-22,-98,-64,42,343,152,106,197,9558,-620,399,-345,139,526,616,-24,-34,58,-4,125,-79,62,499,1415,-162,624,540,661,-138,-1412,-113,35,10,41,-96,1422,67,139,213,-320,-1,-203,86,70,-920,652,1093,514,-96,1123,-519,-11,201,216,161,189,899,49,448,885,1276,579,349,66,-34,57,444,62,-191,281,-581,117,16439,8086,19,7,17,220,-133,49,3854,32,666,789,1622,-152,-523,338,239,88,161,18,-78,457,1692,346,1157,231,12,82,58,12,847,187,18275,-684,53,63,516,293,8199,11587,42,4,1758,-10,7021,393,22,192,-1184,213,85,113,111,643,-18,346,29,-225,-297,-545,107,183,1316,24,64,300,18,267,-150,295,-33,816,-37,-295,-148,782,277,-179,-118,-186,-121,236,95,-49,64,703,66,19,-253,59,-517,4007,128,-577,-1186,3315,18093,-121,321,238,449,370,283,415,930,-570,-148,1269,326,118,23,327,110,-2,246,703,4,-6,1727,117,-448,26,8361,41,626,-24,43,22,703,25,796,-1,-88,-1365,-261,990,2555,454,-2330,-5,161,185,420,32,-20,-79,462,219,52,390,591,6,52,270,231,1816,501,8079,2700,-831,95,106,65,-3,2,2277,-97,-1070,-1638,-666,257,-188,-368,2472,-51,-788,319,65,-130,-396,5356,-80,-117,287,675,334,6089,3894,-217,2158,275,-164,340,4589,4,176,411,807,20,18795,-862,-2313,-3961,-17480,-629,-431,494,-1,70,6,130,-82,327,564,1281,-380,2093,113,-58,-368,32,1784,304,964,44,232,62,7,-415,969,130,1,833,550,-83,-78,450,97,886,1624,87,3402,64,246,2,-425,-63,11,935,301,152,-9,430,163,23,247,144,33,-12,56,-195,322,726,584,58,354,4,-326,-294,-69,506,304,184,244,6,62,14,-341,205,284,720,617,1054,160,-5,15411,243,232,-28,24,-9,162,-47,197,-221,-21,10,-99,2100,20,-178,-140,-7,888,-128,-185,57,-94,-186,111,239,-71,85,68,110,159,-47,-158,-177,131,183,640,564,-10,164,44,94,-9,695,57,115,48,682,-147,-160,-14,154,255,-88,68,34,5199,37,51,-35,215,206,-10,93,-255,-51,81,374,5914,49,284,-112,100,338,-117,415,-458,144,126,-237,2610,426,-310,-122,523,41,51,101,315,114,733,-78,156,113,-8,21,6,-44,848,3,138,419,-179,-21,48,-40,1,1306,217,-97,-34,-208,881,470,257,-16,102,150,-206,-23,89,39,-82,1221,69,382,6789,2383,579,3,802,-1413,916,-80,328,-18,0,-64,-12,84,261,-106,93,396,19,81,507,985,433,53,114,108,225,136,812,612,-133,711,59,349,615,-724,-183,1040,818,4,93,10,837,-7,-100,5139,216,217,6224,-61,44,3278,3348,2377,-999,68,73,354,-67,69,-714,-246,-16,420,162,236,-375,631,130,-358,128,218,786,268,194,18,538,714,932,393,-150,-284,-16,-24,81,236,932,82,440,-21,437,-101,65,141,192,38,64,-33,-26,-100,-246,-20,663,-92,463,221,-473,415,227,704,43,18573,17651,816,175,9,6012,4479,187,817,-232,-25,150,-28,306,114,97,44,177,195,192,173,-244,-1395,1972,185,642,32,137,-81,672,208,25,116,-62,ALL

-67,-93,84,25,-179,-323,-135,-127,-2,-66,208,-472,-163,-192,-80,89,-106,-251,27087,-5,186,-18,-2,-150,79,-57,-116,-45,38,-79,-165,15,-432,-231,-321,-224,-17,152,8299,4204,5351,19281,20863,25785,11664,17705,17558,237,14,195,4239,6599,360,1543,149,179,671,117,291,359,12,185,35,130,158,54,1438,306,629,-635,-423,38,-58,-737,-99,-28,50,227,651,-41,100,494,-1,66,-18,337,27,753,304,11,196,96,419,505,347,-70,-31,353,54,15,64,-28,90,41,-321,8,3397,586,-199,353,20,-80,189,505,-665,-165,150,-57,18,-136,41,-17,-149,807,-122,-518,79,5,132,334,363,505,-73,21,-48,352,8,181,1096,319,-232,7,146,201,68,188,30,767,-81,-446,484,91,-71,178,239,-431,456,-137,616,-290,1352,-114,1033,80,-24,8,83,517,731,334,632,45,448,316,-7,290,81,-142,265,264,2558,-47,-60,45,-66,60,-8,2,-1245,18,2940,1,40,-159,482,926,160,110,-70,129,27,432,20,106,27,48,50,1531,1401,765,11,-211,56,-91,5084,-619,373,1197,-61,725,471,-50,155,44,76,17432,-135,686,283,34,-14,363,691,334,99,-204,-20,244,915,70,1557,71,2374,-1,120,64,-110,304,165,461,-77,799,339,84,685,126,211,-68,797,-5,2914,1063,-666,250,-99,96,11,-1166,-50,8,-135,10,60,314,206,501,120,-5,-412,-94,-57,265,7264,58,-21,-10,47,237,505,-34,14053,1300,1523,-64,1268,270,280,109,426,140,242,-33,142,-84,311,-86,148,2085,107,-94,-264,776,-38,63,502,10,77,-10,-35,-7,456,1457,1740,1406,250,188,773,205,139,119,1250,1488,350,176,113,68,455,212,1708,245,71,145,773,14,44,-12,925,110,-109,682,153,76,2003,143,93,63,984,132,-169,0,-1010,646,132,1951,51,179,20,1438,834,889,254,-176,129,56,1245,339,298,396,339,27,90,18,-165,2062,891,1345,-1115,241,-123,610,-61,-33,43,-166,5,224,-18,102,431,1000,411,219,183,103,156,-1,34,-375,-63,15,517,1554,-126,1,448,152,107,77,11,34,28,51,117,125,140,60,717,127,112,79,990,172,-96,107,140,146,465,260,206,-64,1185,99,373,57,-87,160,137,-125,142,967,656,61,622,481,-1,-573,711,-208,524,0,7,56,651,3052,-186,-17,-35,43,-146,224,298,-40,27,-38,801,-31,28,-43,-122,350,139,-192,435,303,313,-21,-14,-84,116,257,-4,186,-34,-71,45,258,455,130,99,273,-125,53,4,870,145,583,192,-30,1595,-171,-303,169,221,21,-33,-17,456,1044,38,520,57,205,176,15,-646,599,208,372,126,35,327,4036,142,333,73,556,209,198,172,93,97,423,6116,656,112,0,149,-500,-7,64,-97,411,140,145,1171,1090,148,-45,172,11,-40,-5,9020,125,-11,-25,682,19699,102,-1118,753,-135,205,-37,113,441,155,340,93,-4,431,27,-221,445,-44,1201,33,185,252,296,91,119,-47,162,-127,241,14,239,547,188,-27,74,73,-21,47,284,373,-17,-1046,217,56,557,-1,175,132,37,142,1001,-48,93,-337,268,1427,2,5,-475,319,146,165,-10,215,97,123,37,1225,250,4,-67,74,628,125,294,68,-48,-166,347,129,228,629,116,-344,-10,57,524,125,260,-31,-41,-61,53,56,-74,199,321,241,675,561,970,-179,27,367,-183,103,80,-70,567,380,135,432,-18,-27,41,1215,-165,-40,-4,-110,-308,330,196,27,142,-38,1,54,-11,-66,415,116,-54,33,71,182,-488,-66,2020,212,-4,10,478,250,-45,924,-10,25,135,37,94,24,123,53,672,-17,84,-1815,44,11,-47,1,625,18,1115,-127,-7,35,109,275,-255,208,71,806,-132,43,217,68,9858,61,87,206,-25,2662,-188,-17,423,-340,-27,183,712,45,306,-139,58,455,-731,102,83,153,548,-58,998,169,76,25,1704,270,-1,91,682,353,-33,1520,-28,221,-14,83,-20,-264,143,1438,-84,291,80,50,1442,515,11,-122,3138,1036,285,-112,444,-477,1379,1210,1240,142,323,179,-77,-81,19576,465,205,1948,719,1106,329,274,245,721,-570,-1028,617,-229,-659,-431,-702,-326,176,-491,205,296,3092,747,298,-8,132,376,550,-257,343,-30,-20,10,-27,1780,162,-629,-68,166,-2,48,1813,61,-208,133,-323,140,-386,-10,308,-103,-247,-148,-112,-139,51,-15,359,-130,80,-146,1691,110,93,87,590,22750,255,83,67,1618,-198,117,-1244,8181,-43,-179,-31,57,-119,232,880,267,22897,451,-24,-12,130,408,2,-462,94,-277,20751,-76,-90,181,-96,732,23700,12,-684,-37,50,60,8,303,-316,1438,426,-81,99,40,3509,93,479,127,26879,1320,-392,561,294,237,494,24,-30,125,15,-107,8073,-125,40,109,-51,21,350,211,-707,-365,-559,229,86,-63,-201,28,218,-461,303,924,113,-622,182,781,-79,-31,-2,241,366,346,185,116,505,12,-125,-47,-262,110,15,171,127,84,-251,-194,83,191,0,20,-76,525,63,600,-212,-201,19431,-48,942,37,267,-12,-399,-399,-125,80,-48,-311,356,11095,126,350,-224,477,310,60,343,-27,-94,114,25,143,-178,-2392,16309,1360,41,-379,4338,-12,127,-211,16362,-132,538,58,566,-125,-179,-419,260,153,498,-4,412,-298,829,488,20,307,135,-712,-34,403,395,14,-5,148,31,-711,58,360,1151,538,2075,117,153,-206,116,97,1175,176,198,129,6351,-68,71,834,472,-347,-90,34,15181,498,390,270,1746,70,18,8,10993,173,632,-4,321,84,119,114,45,81,-30,0,142,-196,2128,205,-67,-66,148,4666,1284,153,-227,1806,-8,247,241,505,244,1322,776,-74,-50,7,-83,1062,277,2717,362,11,344,-33,3699,399,-63,107,56,-15,152,-25,37,-28,-181,-35,169,1110,352,676,84,20,-119,-58,228,113,833,41,217,132,7,54,8,50,40,119,15,58,342,89,79,148,58,596,109,231,1478,221,1227,215,219,70,310,208,43,-150,-21,51,17,-70,662,-56,96,-12,86,212,0,-60,-43,993,284,-791,-155,31,67,8,-469,422,-293,586,314,66,-235,139,-40,71,-12,-169,172,702,-113,-893,25,-1155,30546,11213,232,-477,-530,173,83,34,152,-15,-639,70,212,102,-117,35,-45,2021,-517,166,165,-10,31,60,544,-97,655,2095,-60,-12,-37,1136,81,-50,97,556,7639,109,63,-64,-129,-67,44,90,1258,-50,229,-28,422,-56,73,-165,37,57,-94,2096,-93,248,-67,34,206,-392,-211,123,1161,-21,763,14089,-10,878,-8,17,2118,61,587,31,146,79,140,57,152,421,360,-79,-22,1,31,-31,152,79,160,24,-632,454,150,66,354,1103,185,597,-86,-275,379,8,-81,-54,-215,511,183,209,3842,129,620,-7,-163,14,-538,-617,281,-1677,-63,734,222,71,449,304,48,122,60,54,2254,-21,326,93,-64,1135,304,1126,11,-56,425,336,106,1039,-34,181,165,2073,18167,31,912,4378,47,-8,11149,30,369,44,366,500,1106,58,33,33,-4,959,48,267,110,24,74,67,4207,1108,-163,100,20,159,411,-79,-517,2693,171,-80,260,395,143,-89,28,67,-37,79,-564,-139,45,176,-643,252,488,6502,132,484,77,25,-31,206,58,73,211,-129,53,5459,153,-681,439,30,-76,-56,-605,110,21,-11,27,308,237,1097,300,8,84,-4,-25,169,-959,136,290,-181,-33,45,-27,-264,258,306,-45,-222,-11,-50,31,5,173,-130,176,1227,160,-428,-173,-344,-114,114,2052,77,-38,169,182,5,31,135,162,24,1020,50,125,-70,70,-599,-18,110,-41,60,406,-7,5,109,53,-150,37,-695,1013,179,11,308,27,11,168,110,119,129,77,515,-28,682,268,353,244,-20,-51,116,879,64,215,0,66,-117,425,-607,71,146,-125,10,238,896,409,642,-10,61,40,875,37,301,9174,283,11,136,-28,-54,12,47,100,96,-56,508,395,-4,192,-48,-37,-168,-53,43,441,0,402,327,34,106,373,22,-159,205,218,-79,34,-127,275,194,143,-132,123,-367,24,-53,66,-518,-188,-536,53,-369,103,31,-117,-418,202,-307,70,77,53,74,-349,90,1,84,140,339,523,646,-24,349,56,38,158,86,248,-89,201,307,-97,-160,87,35,140,-91,109,-86,-382,-1,201,-12,1365,-8,47,2128,941,140,140,-5,-34,-41,-262,109,-24,27,91,-47,287,-89,-155,-228,-551,107,-435,73,22,73,291,-33,56,-126,-346,27,219,-12,-8,780,15280,83,-136,9183,-12,-38,-14,-438,-4,-24,54,2433,301,-136,-51,-179,827,-224,17,1136,612,179,139,462,-238,12,829,125,51,494,1695,133,-122,19078,228,-349,171,149,44,119,205,64,-239,257,-194,1395,-346,112,33,104,40,191,-8,-54,1233,275,-182,317,768,405,12,-123,-356,1007,-132,145,122,-11,34,-357,191,399,3545,152,-90,99,76,-268,24,-30,35,28,61,-70,86,35,245,-109,-94,25622,11,28619,25213,22066,-21,21,-25,589,-346,129,855,3904,10,-44,2010,1452,373,-43,273,-109,814,832,-133,340,56,64,651,15,60,919,-194,-491,139,-113,2233,-194,107,234,5458,-5,1158,0,-130,-12,86,24,524,-740,109,-258,122,-205,-127,31,1589,133,370,947,787,-126,44,827,148,201,573,446,123,91,153,117,287,620,235,-35,-152,6711,-102,15345,412,38,-8,-104,-191,290,11,171,51,-475,4,56,160,301,1465,113,12,80,-20,103,334,-11,84,-390,-17,176,349,-79,238,314,4291,183,120,20,-1076,14,60,-107,-68,-70,107,275,-510,-262,133,-264,93,-51,-10,370,155,-5,107,215,150,911,-57,126,135,10,-80,434,43,18,-10,-192,330,363,132,57,189,28,-172,76,110,33,31,171,350,247,1214,-594,171,67,70,10,2290,291,12393,768,-891,1470,643,61,68,-44,-350,34,-323,68,146,-14,202,602,140,51,-136,11768,120,-60,152,524,847,209,-12,12,-12,377,1560,-91,4101,1767,123,53,90,-66,-96,725,191,99,2218,107,4,68,30,293,393,209,47,51,57,60,35,114,38,214,27,377,416,24,-287,321,-67,1570,623,37,103,336,73,237,1733,107,14,455,-114,-10,363,-255,2043,2,68,33,106,30,261,196,445,33,412,50,-268,-17,225,5,454,-27,70,556,-25,100,245,-317,100,110,-81,45,127,0,7,553,100,988,-205,-333,191,20,1912,1013,-189,403,58,116,125,-311,1004,-217,3023,-34,-20,1179,411,204,100,45,120,-258,-107,-90,-130,-212,74,139,2,10,281,350,-22,-712,-43,15,-30,127,47,-350,18,155,43,53,-37,546,109,22263,3311,442,-1,57,53,-31,-337,129,-27,68,271,20,-40,68,11,130,-139,1030,40,-258,-56,1914,-166,-182,38,-81,215,1763,-37,490,405,300,-64,787,298,-267,671,12,-202,334,-48,125,38,-96,7,1615,-109,633,-120,132,27,629,-265,398,260,18,30,68,20,308,219,126,573,191,-126,18058,-1095,1138,162,-50,268,-34,652,-17,204,83,-774,283,176,43,66,-261,-61,158,-2,406,-50,214,188,120,127,646,7901,5542,143,-64,40,50,-241,-350,-15,50,90,102,130,698,-137,43,17,-45,43,84,-22,-201,135,-125,997,76,83,-597,83,1261,58,314,-73,-8,247,-73,-277,-22,107,-66,181,-153,143,-8,265,-10,-63,-20,11965,-250,-4,188,-307,252,25,560,267,153,140,79,-1606,156,1618,303,-329,-1,215,162,-7,33,1097,-17,-2,21376,229,198,-149,110,201,251,-7,44,160,267,8,18,616,465,80,793,58,-569,106,-137,-274,-83,196,-89,2,-51,2592,57,41,83,17088,1192,-99,257,12,287,-64,285,306,311,3417,116,-109,-22,475,1748,11,218,267,586,53,-300,-35,34,-452,198,155,418,-15,83,195,-116,472,-245,744,107,372,-50,343,199,1211,34,143,12,-300,676,573,-73,135,15,77,-87,31,-143,599,80,603,17,76,415,178,323,172,334,2056,214,68,139,-4,109,316,125,61,712,195,56,5,521,11,451,-2,406,76,415,1097,79,-113,-40,125,182,524,389,-219,227,1460,30,429,-22,40,313,360,469,340,744,455,317,38,33,-116,48,-135,-14,1296,-214,819,7,28,-40,909,81,-117,123,536,688,86,-33,-204,-33,238,580,142,-419,109,-143,277,-140,353,452,67,107,-133,-99,411,160,-31,4,5,316,321,122,-11,90,1667,45,-2075,-45,67,-27,79,-12,-90,12,166,515,155,20,162,679,10,199,73,25,567,939,-4,-83,-15,-99,33,172,-132,271,-74,-22,239,612,10,357,38,120,820,10,860,179,349,209,185,173,48,571,-441,73,-8,1411,178,-48,106,-60,12,94,-285,830,-15,-68,244,-50,196,57,206,283,278,201,149,196,40,64,153,40,159,120,30,11853,333,-93,-454,70,176,-21,67,426,126,-143,130,145,150,-232,112,196,123,-126,-17,51,-208,48,1552,-53,1093,-38,5,-451,-104,-11,436,-455,41,41,-313,280,64,215,255,-590,-73,390,38,87,93,149,179,-20,-139,-204,298,-211,-45,363,648,-129,-199,-4,192,142,47,501,-67,2,214,-135,61,-136,479,68,344,-50,34,31,96,5453,458,569,-468,336,222,44,67,-64,395,-123,44,217,-224,303,209,-740,615,-136,204,350,344,11,2,232,-27,54,168,-293,-25,73,-346,-104,35,74,68,31,-48,181,7,-12,66,334,-10,262,2504,326,-71,99,-90,686,949,35,5,235,-34,10,-20,153,40,331,148,1212,24,229,-24,-45,0,-906,393,188,294,143,196,-21,-27,307,202,734,-27,1402,5,14,1747,53,80,31,12,40,-80,-125,369,140,-73,-257,-152,70,-81,-212,99,415,439,-219,-57,24,363,53,100,-25,172,153,186,35,321,224,-435,209,109,659,158,504,0,114,699,1760,244,155,67,60,-813,9750,209,1751,79,-168,416,67,153,25,51,41,-30,435,347,-160,41,415,219,15,33,-80,262,185,1284,64,175,-152,-21,310,498,13007,13107,104,-47,218,70,47,11,244,53,37,125,51,10,7,-67,-274,182,-109,247,58,120,140,-22,-27,44,377,327,218,178,-40,502,-5,-68,44,175,311,1585,-44,-248,12258,23799,23650,13451,17485,21289,8310,541,724,47,-102,442,169,76,741,-68,30,-441,-182,409,10,-117,-60,247,505,-28,-67,271,54,45,-24,245,206,-2,298,-4,-27,-5,-11,-5,-7,-182,370,109,2,244,383,57,165,160,-110,300,671,-178,99,14,423,405,326,-426,106,429,-114,-73,152,74,293,86,58,125,129,73,83,-22,86,-89,102,1,-56,-7,37,0,300,140,11,-162,102,-438,-79,-4,34,235,162,204,-166,-11,626,396,15,-58,-556,284,10,204,317,77,186,12,-57,392,214,-329,426,-14,-110,321,47,60,235,640,33,58,728,54,172,-8,-126,-90,192,221,11,61,159,-57,34,51,227,1769,416,701,-337,-8,25,-10,-51,221,61,-24,93,-194,372,149,-86,40,15,278,5643,87,-231,61,-231,-109,35,84,182,27,-405,107,18,5,-130,179,100,-18,4,54,202,43,-100,-271,35,458,47,-194,446,1,-114,-116,94,-77,171,132,-58,987,199,-403,50,117,132,273,-189,1000,-38,87,-64,4064,-25,254,389,382,-156,-1,-241,-4,74,538,-61,438,73,1573,-28,79,350,145,66,21,22,123,37,116,209,-129,155,366,135,163,439,-116,-12,-106,-34,176,280,1349,376,68,30,34,28,2,22,201,33,159,300,149,426,247,-10,277,-33,-403,265,-119,50,68,112,50,-307,-330,61,359,467,-107,-24,281,-303,86,64,291,142,67,836,-44,90,-33,168,79,-113,260,451,35,265,-1266,-148,-221,96,-127,-50,15,125,0,275,-57,-56,11,-56,-143,1188,219,208,70,853,255,839,163,40,1164,-475,-25,308,-64,1,-25,196,1,-25,208,17,-37,-90,413,1770,255,45,344,-60,-21,103,-7,788,196,-993,-66,99,1096,8,169,-76,500,883,352,160,-58,-248,-70,-227,-68,-102,70,212,25,37,114,359,538,502,-40,63,-596,-648,1263,-100,114,166,-87,15,166,388,76,715,109,-252,426,143,222,873,89,12,1,-416,45,-67,117,126,-290,143,-12,-183,-86,-270,-461,491,196,546,173,-241,616,-12,81,285,165,53,-7,160,50,-192,294,472,336,100,11,195,-5,57,96,589,-261,137,547,-51,8,79,-66,53,362,176,1964,60,2918,63,-93,10,982,527,936,37,619,-25,232,54,2069,12,117,194,33,221,1093,179,25,308,1347,20,-5,130,15,-132,-43,40,241,250,185,25,-41,290,214,452,-294,122,-143,1057,-429,12,-5,113,540,232,316,143,182,-191,-51,5,12,-215,1155,-130,-60,464,484,304,-106,-217,14,142,130,-586,-189,63,-45,310,136,67,596,270,40,58,10556,-146,589,-81,178,107,747,-175,195,-224,-156,1927,57,-8,462,275,-22,311,91,83,12,-24,149,68,3878,45,77,413,-17,0,5026,103,376,402,830,5,411,1330,-11,-139,196,298,-30,574,112,155,17,3423,71,-1260,735,830,-350,-47,-61,18,357,773,12,2,106,160,-45,100,-7,241,-534,-53,-68,-81,-2,679,-185,579,66,2,60,63,21,-169,227,22,-4,924,73,188,-126,87,22,70,221,21,66,27,-152,-30,359,327,876,948,70,592,314,1,-673,25,64,25,278,-159,386,-146,1342,100,287,44,142,116,872,73,-24,449,28,112,-18,22,343,306,211,44,-22,96,166,-37,349,24,45,250,14494,615,262,-20,67,112,-109,103,323,107,-22,-83,94,270,-90,593,-5,175,-22,15,12,74,35,560,217,-22,-38,182,61,-386,-11,176,-60,48,-33,-317,-244,182,-668,-51,-293,557,153,324,-90,1,89,-76,471,-21,71,-165,301,48,-37,140,1373,201,-155,-44,159,-58,146,152,-1210,832,-219,248,94,1853,258,-67,-76,-159,-2,-293,-612,-33,119,209,285,56,10,538,-24,623,254,521,-145,-61,560,4,-160,-117,-7,-104,-38,-34,126,455,1082,198,89,-112,-21,357,925,-140,474,68,1332,-22,80,212,198,383,-18,77,-10,44,-89,248,242,120,80,54,255,-2,80,7,-2,421,22,600,148,-807,41,54,149,461,689,-20,666,-77,84,416,4,120,139,-86,50,-277,113,273,-30,166,340,-87,-21,613,60,45,422,748,-43,635,-18,99,51,666,110,54,14,15,179,58,211,126,-44,89,-4,495,214,290,-245,936,415,178,-114,613,-28,620,-21,284,-30,-204,5,308,-350,-58,53,-41,79,60,22,357,569,113,-2,-37,296,1667,1021,8,-175,737,31,373,20,204,-73,-117,44,-41,-14,-45,390,18,106,-24,632,-143,-314,34,66,-43,76,-183,924,209,126,-110,45,-28,234,-47,313,267,392,0,34,-56,-71,21,159,268,25,-182,514,96,-66,-84,898,63,57,77,386,612,300,235,257,-61,-63,-214,-175,9520,556,574,123,-112,-413,-79,1388,260,438,-481,196,239,104,692,45,33,214,206,-109,133,84,-142,12,17,-28,-5,133,106,-446,91,165,-135,4,66,508,422,567,-2,117,214,10,68,-56,-27,776,445,415,21,135,81,40,145,418,218,20,7,40,-12,707,117,45,25,24,-178,10,28,41,515,-61,14,172,393,229,-51,-83,44,-17,192,-158,396,206,-150,-97,-222,-53,251,-148,218,0,12,162,-90,135,251,396,-22,214,204,117,-178,396,-15,136,27,122,126,172,130,629,-44,43,-232,-2,-856,-357,64,-252,-11,239,15,107,-356,-487,142,173,1457,117,57,-385,87,113,-474,-188,379,11,-17,-58,-143,605,-34,-149,218,152,43,86,83,505,146,37,27,112,73,429,304,116,40,-189,479,360,191,89,71,-251,-44,319,388,-10,-152,68,168,149,21,-205,67,-47,-71,1179,1,691,-129,244,878,304,183,127,-441,57,100,369,-176,-497,237,-7,-24,-66,-58,-175,278,859,-383,353,1,-14,314,199,398,379,30,97,1250,41,183,107,162,4,349,58,94,107,-369,61,2517,56,54,71,37,155,2,-136,35,64,300,287,563,47,159,136,139,5,-74,308,20,11,3622,195,81,87,153,11,20,-209,398,760,267,-498,198,2813,336,-215,1881,-45,-80,140,148,241,60,241,90,-86,-103,192,57,168,754,-35,-30,285,21,-53,24,1257,-4,5402,-619,1727,-51,117,15,-28,12114,-4,103,-163,-172,25,120,617,365,145,73,4621,-61,6234,94,27,-126,221,51,564,57,-22,112,254,277,2096,-352,24322,-20,352,-71,566,137,390,139,294,1608,-129,-136,290,28,60,10,38,191,296,1,1076,-14,-73,64,-426,1023,116,156,179,-126,-11,1928,-1608,260,35,53,-21,-74,109,-20,-189,148,-31,117,-103,-56,38,342,24501,15,31,11,-18,238,725,-44,265,211,-21,-5,271,-70,18,474,86,87,43,14,116,827,-27,119,5472,179,44,-127,429,-296,-68,-8,301,487,-28,77,1330,48,158,-560,767,504,2241,-54,1369,-43,63,231,313,291,560,402,-89,-106,-38,1112,494,-22,231,-250,125,319,73,-94,12,74,5259,1125,-10,-169,37,2786,81,262,520,625,142,-1152,-225,1790,53,232,175,19701,-35,-2,23236,1569,64,965,18,18,290,2228,2,689,71,219,428,-790,63,4,25,79,5252,402,-232,29507,349,79,823,93,102,175,15,109,-419,17,7787,2951,-64,30,-11,-24,-37,-84,168,-242,-273,37,18,-377,-28,81,-83,-231,-15,-159,-87,221,912,22,540,202,20,24,103,-58,510,30,6001,343,-22,21,5575,84,350,1457,163,-455,-357,10989,168,464,-156,15,-64,-277,155,753,47,-54,343,-20,150,232,-2,-50,183,372,150,300,278,-25,53,93,613,-145,16617,2369,41,-86,452,66,16421,536,807,-7,-63,1521,2606,-145,51,67,22,283,61,22286,8309,-35,396,-199,234,965,459,441,441,-122,5458,-57,2,-56,129,-10,81,370,1802,56,-344,8,11,67,386,-102,0,96,846,310,27,79,-117,-11,-7,-8,74,117,-331,163,531,84,214,1139,2447,362,1191,137,73,-99,638,3664,383,77,-10,-91,48,33,-204,313,80,119,380,901,-14,119,879,214,452,610,28,738,-34,362,2339,275,280,626,13728,869,17,5,67,40,94,-301,74,616,73,43,23020,64,70,48,-8,-173,67,239,267,811,-70,-41,109,68,51,250,235,155,-103,-51,34,11334,126,-7,1,57,10,-93,-114,507,-31,183,17,38,196,90,-50,334,-41,97,-119,-275,-31,-146,117,234,224,205,725,129,231,63,-10,-33,104,87,458,365,488,-54,-2,-61,89,89,22803,-165,-541,-74,-110,-15,18,363,-559,1761,22,90,70,291,2162,-140,329,37,103,116,388,7,-7,132,-102,-353,1325,104,22319,7974,182,891,1587,56,311,465,71,388,1771,390,106,576,-879,-71,751,142,0,183,103,-25,1863,264,12,290,-300,-122,1468,119,855,87,1373,-25,159,140,110,66,537,205,-428,-96,1096,50,712,17680,-64,58,109,66,547,136,635,209,232,27,114,17,44,48,811,68,354,1382,534,80,-20,339,270,968,196,0,794,298,7,57,686,-38,916,-133,-1,179,918,93,76,-14,-10,38,7,283,-224,181,22,383,133,-28,-44,-152,38,331,90,1302,273,620,893,-7,47,41,-17,10,-185,212,1465,119,-90,1,342,-80,507,-77,4697,-30,-51,287,-2,-41,178,123,-285,61,-633,45,967,-12,140,10,7,6011,133,617,-1,15,12032,205,152,61,-204,-48,547,-176,-132,353,317,-241,-10,218,70,234,-31,103,609,1281,212,-87,277,61,156,344,438,873,21200,617,5791,287,310,171,102,165,41,146,-524,-47,-90,-77,-7,2348,4,33,34,-14,-21,-57,202,38,18,231,317,93,278,-5,1754,694,-224,-73,41,-28,168,-60,293,86,879,1,-166,3263,99,-50,148,273,24,-80,10,347,-227,-73,198,316,34,53,110,37,18,-94,-99,275,-204,14,244,22,8,-250,10,436,135,285,206,1,-113,375,232,337,122,17,-27,5,-30,-34,290,518,290,11,270,837,-11,-268,-53,87,-152,-11,-5,-534,-25,212,379,-239,-494,-67,254,132,12,-58,150,1717,127,-189,-2,-228,375,45,645,136,438,-20,362,314,-122,-112,-227,87,478,150,-123,372,-71,53,-53,-37,-54,84,536,67,458,-209,837,43,152,681,45,-44,261,281,70,323,192,189,24,67,104,-21,280,63,906,194,54,-415,-43,198,-80,12,211,201,544,468,-145,17,-122,-43,-137,419,169,30,-28,12,-537,-155,-5,-15,-285,10,9263,104,469,27,66,-51,33,408,74,37,468,534,-53,106,24,1784,123,-50,-415,-284,991,201,1,18,-61,893,514,271,352,-96,323,54,1132,47,248,103,67,-357,-27,-181,231,744,214,63,-71,310,35,405,491,133,94,-44,53,21,602,-43,234,369,-199,83,21,-1139,316,352,280,129,290,-74,-265,-396,-172,-17,668,116,671,10,-458,94,370,1201,77,-21,181,-688,-117,773,-84,-5,347,33,-25,1072,1212,-112,-30,51,7797,1488,0,112,-54,-24,1336,-324,-33,-204,97,76,114,-162,22,300,215,2,-11,-12,-22,-51,51,270,-412,413,18,362,21,918,76,317,469,30,-17,518,-30,119,-148,270,87,229,-20,511,1143,33,-163,156,339,-7,45,38,-175,76,-235,14,528,-133,30,-352,114,239,149,-34,22,60,300,380,-103,-228,-14,80,70,727,71,-34,-27,-1,-15,-38,15,53,7,87,12,-171,636,102,-33,17,123,173,148,-145,20,265,-340,323,308,-262,-25,-77,-329,258,214,10,219,221,18,395,-53,56,468,-50,120,-133,1198,-267,51,-162,10,209,21421,617,-307,1542,366,-8,44,367,265,143,-71,-18,-50,-377,-247,-33,234,971,-110,-93,-28,-10,191,-244,89,616,41,0,51,737,4857,367,63,471,28,2,87,125,10268,669,222,109,7,-48,18739,788,30,12908,148,12,-235,60,7,67,-58,571,497,24,-12,158,192,1261,445,-18,1097,-47,-346,156,100,-150,454,166,617,168,123,-94,50,107,-143,471,1207,25,1557,-237,5,48,-1,-114,70,-112,380,63,458,547,76,326,288,-1176,375,-27,77,60,-94,28,2,-5,-10,17,-116,73,7218,1534,224,44,-73,1,548,15,251,8,-43,142,152,-58,204,4169,283,423,362,439,-10,-22,261,291,317,-57,45,77,-645,-143,-12,22497,-222,658,372,-390,90,-205,27,116,-34,-146,21,10,35,-58,-45,-77,99,28,-336,-24,-37,-523,8,-70,-28,-262,86,-612,-14,5501,-204,181,57,-79,317,146,4,15757,2888,107,261,130,-393,1024,786,-194,181,-41,659,280,137,37,2200,204,314,-4,7,-22,217,462,435,-343,-5,156,22,133,1280,61,936,-296,-21,61,86,68,173,222,11,20,502,160,517,90,100,143,402,-225,37,-53,146,5,63,146,143,-472,-459,126,30,20,2,-17,145,229,514,169,103,-99,33,97,13914,-90,308,467,218,-298,597,125,-25,264,45,15,2254,89,-58,-21,35,-208,-258,-18,60,15,-159,133,959,54,30,142,219,97,-5,366,283,63,60,139,-41,165,-28,0,30,54,-166,229,40,33,-425,44,127,107,-215,51,183,1102,1503,-44,990,-103,280,102,-54,77,8,-25,-91,137,-4,21,-94,-89,-290,-10,51,-5,-21,232,126,464,30,159,1027,-30,-73,-68,93,-17,-83,-24,-1,297,405,-30,271,83,74,-8,37,132,14,377,178,-11,675,137,27,148,156,173,-11,-30,41,79,-37,107,640,-156,-38,-145,8,50,22,28,34,1191,-47,-51,-369,569,192,45,-35,113,28,74,181,-63,18,1159,21,247,18,-22,3735,419,28,-11,-93,10,70,74,47,30,-61,-310,311,337,1498,1225,27,61,-33,192,60,18,329,84,31,1076,97,1,659,-22,248,-56,145,24,372,53,12,2096,195,-5,-47,-91,132,166,48,-14,-35,45,181,66,-162,1277,44,-112,-333,-616,1494,9098,-182,-58,54,-58,-41,-8,-379,-70,-67,728,1,33,204,1493,258,1069,22,455,70,-120,-60,-25,54,939,71,93,-635,-54,408,313,-127,-14,298,186,692,688,454,456,-14,135,-2092,600,-76,-20,5705,-202,71,-83,333,183,389,194,801,285,19110,587,-35,20,755,110,11,132,-12,182,-2,1,63,102,-44,-215,791,1056,15,-56,-336,-22,27,-442,57,-158,-80,7,81,61,-33,329,-107,43,5,284,-17,-27,122,-81,140,0,178,175,225,160,33,527,-17,-68,171,74,242,-120,-465,239,-20,-5,-132,2134,30,14,0,547,636,25,-224,201,477,68,178,-222,629,51,566,1122,-491,2113,10,-38,2302,162,99,83,156,-1060,25346,-15,400,15,94,87,117,117,84,531,21,-47,18,304,159,73,2011,231,2359,290,208,-30,-71,564,153,-146,-66,-1,-113,136,-297,119,-116,-1,251,794,229,-354,-182,-28,94,54,218,264,106,112,66,209,152,-5,1671,-71,-215,-261,-202,995,939,113,-195,-352,1990,53,13625,10660,-388,247,28,4618,16858,659,-10,54,-4,365,-310,202,-153,162,145,402,17419,18062,27,-35,-125,56,54,-373,-37,43,114,40,313,369,373,-150,-33,73,-337,-422,462,8,-297,54,135,-30,-449,354,56,-20,-281,-120,-107,475,-346,-41,-61,-45,0,-186,-35,-478,40,-788,551,8,445,196,-11,247,-96,876,-422,339,76,-20,-67,-86,304,-57,-31,-20,204,-369,-30,-10,238,389,1030,6596,1740,7458,-530,-70,83,50,51,-91,603,-300,135,-224,408,100,265,248,113,403,2,306,-119,-103,64,1244,31,215,-2,142,103,34,-209,360,5471,-169,150,-235,303,-892,239,-280,229,50,35,171,73,1,176,319,477,625,100,275,169,275,35,83,-71,31,-22,-1609,264,284,-160,37,127,-74,198,57,-27,-392,-524,-125,790,648,961,510,33,60,-311,-8,-112,271,206,-50,195,54,557,321,400,284,178,-34,899,109,271,122,-56,31,63,362,-28,957,28,-2,129,71,120,602,-87,192,237,-77,-20,-76,-211,-255,96,70,-699,612,71,-235,-73,323,122,14516,97,254,16809,20,-8,-24,-304,255,-152,554,2102,8918,217,126,5867,3516,4134,45,958,113,-41,63,132,182,14,120,57,-7,-628,-201,-31,258,639,139,-11,83,169,7,5,-306,-109,301,2,-120,48,24,497,-7,185,31,-43,-67,583,54,5,172,383,-63,196,21,215,1320,-44,287,-40,741,373,22,194,-94,1960,819,704,21135,16265,43,18,63,-106,-122,191,889,64,268,41,-28,132,18,564,201,86,-373,191,-284,-57,-15,136,8,63,76,-178,34,23781,803,17,34,140,-339,-191,60,33,150,76,-265,-231,-1,681,146,126,662,242,21,-265,918,-165,208,307,2,-99,15,-1039,68,22,89,1464,45,126,1618,-27,-125,-142,86,-109,160,-156,25,80,173,698,80,-63,182,146,28,-79,140,758,-70,63,70,12,-116,22,411,-109,169,40,50,97,-182,135,136,181,-741,-317,10,-928,18,8,734,-192,362,56,296,-37,-41,79,247,169,14,-64,-68,12,86,-201,326,48,-198,327,314,204,-264,-14,353,278,15,37,-96,163,45,303,-189,53,724,232,-53,-35,356,655,-44,541,-96,45,-270,-87,-136,-247,199,50,-2,-27,38,-280,-21,-767,-64,-1644,931,91,-18,156,-93,507,1638,8832,227,148,586,76,0,-571,-219,380,-416,189,6038,152,15269,-18,-2,11361,-99,181,-10,-229,15,613,-34,1329,-112,-540,150,605,41,1,-22,1855,3684,-63,-287,-554,285,337,257,74,4539,-30,-79,661,-5,0,617,34,66,22,-47,-199,4,306,-24,2979,1119,5923,-45,-71,-77,116,80,-110,1293,214,0,1043,758,74,1819,-8,12,2368,-150,53,10,-491,1406,41,333,-4,313,-172,655,-314,-547,-11,81,-71,186,224,353,903,-44,533,1733,-399,-30,459,403,206,125,61,80,2231,1294,-143,-15,145,45,181,334,43,661,291,1521,5,-27,306,79,-1,-472,113,-350,-31,928,22,54,-799,-160,649,18,-22,1419,909,724,-237,41,53,57,559,1047,-398,-84,936,12236,-27,-159,145,-7,-45,66,191,1747,120,70,25,215,672,57,-89,366,294,162,344,-27,67,686,278,-40,166,54,181,4,-45,-71,1940,96,27,-645,-50,-194,544,-20,14,-25,-4,-56,-270,498,11,204,241,45,-63,287,132,-544,109,801,54,33,1,494,25,298,252,764,-122,7,-14,44,484,87,61,-320,99,-166,3449,1,-15,284,4,-27,521,366,342,35,198,439,-284,6931,20,22,317,11,7,28,-14,534,-64,366,-86,375,254,1243,-30,-57,-20,-68,-18,21,349,-136,267,229,919,314,451,277,-327,0,215,-33,133,-195,-208,196,636,22,104,53,183,149,426,245,-38,311,-132,56,133,112,68,224,-566,449,-38,7776,3920,53,18,33,1215,80,19268,84,63,-83,-64,-199,-142,37,136,34,235,268,171,268,-31,-194,54,110,-45,-40,-37,20,883,270,-235,-114,-317,15,2,376,209,11,738,71,-44,50,84,125,-4,-57,-135,-30,386,-14,-20,51,208,-472,304,-183,780,60,232,-5,-54,225,-56,17,-57,-76,307,626,-160,742,600,478,-44,-830,-109,-96,68,-97,7,1914,18,530,145,-166,-24,-123,37,44,-813,257,362,104,-171,612,-501,-25,-264,100,7,67,479,-185,165,925,807,-110,83,93,-45,63,638,33,-31,137,-336,21,16049,215,-25,18,-47,66,25,12,3394,61,186,630,2121,-68,-119,321,280,-234,130,-8,-60,109,500,110,317,-400,-80,61,43,24,472,25,-340,-860,5,-17,393,425,4124,7889,-14,-41,294,80,3328,183,27,195,-1342,80,-91,86,265,905,-8,2269,-153,-192,-262,-415,83,185,1646,-51,-17,283,0,390,-320,559,-331,488,-34,-357,-354,521,-221,-21,7,37,-66,79,80,-113,251,1622,-21,0,-159,44,-148,954,-56,-379,-1037,931,12006,-156,363,-183,375,537,143,201,527,-375,-47,304,491,114,47,369,57,14,90,431,-2,38,606,51,-468,84,34,28,418,-7,-14,182,672,-27,146,24,-139,-1590,-202,548,2147,610,-2627,-38,21,54,445,44,-20,-54,423,109,-83,1126,429,58,-5,281,293,998,70,15497,2583,-721,5,-4,41,-1,-12,2329,-1,-1350,-2307,-444,794,-191,-436,1733,120,-1010,-48,1,-308,-139,6420,-44,-1,91,194,150,3503,747,-156,592,113,-54,126,5093,43,80,-22,135,68,13817,-753,-3148,-4722,-15256,-1774,-346,293,502,-38,-87,30,-129,291,-260,994,4295,5218,-5,4,-566,-31,1976,175,2599,18,168,60,-27,-209,3939,51,-20,4009,288,11,-47,-7,-1,281,1215,28,669,-54,237,34,-530,-83,-33,491,137,114,-96,-11,163,-158,83,63,-67,-21,-51,21,232,885,491,100,878,25,-244,-379,-61,2674,87,372,209,-10,21,116,-209,205,239,639,474,974,540,-27,17167,-28,0,-24,91,41,225,28,96,-675,-45,12,-84,1514,112,-50,-280,-142,356,-79,1066,38,-169,-205,14,102,-185,-48,-112,155,119,-76,64,-222,114,169,48,296,1,127,74,61,35,592,25,64,44,278,-145,385,35,97,149,-50,44,-25,1951,27,89,-113,135,3052,-4,217,-142,-68,56,234,9678,-50,239,-123,107,241,-99,396,-120,99,67,-83,1583,991,-168,-146,205,-15,2,44,277,287,719,-43,45,12,8,-15,-17,-142,350,66,97,136,38,20,73,-106,-103,886,51,-34,-300,-901,692,109,126,84,41,61,-316,67,100,-38,-12,636,15,63,2131,423,479,-37,699,-1460,823,-137,326,-11,15,-229,86,45,102,-235,719,56,-25,293,1898,741,5,80,-102,-102,-191,-79,411,373,-63,0,-44,389,1490,-490,-159,780,559,45,132,99,1093,-2,-234,7372,107,97,3696,7,-37,4912,4499,1845,-741,61,76,612,-156,-20,-813,-80,38,252,112,1133,57,787,99,-369,228,284,800,206,185,-18,260,517,849,377,-166,-100,8,-30,142,4666,487,50,1460,-48,329,-60,60,119,208,-148,17,-34,-10,27,-66,-8,537,143,373,239,761,208,319,235,1434,14924,23030,685,370,175,11347,10249,352,3158,-271,-47,120,-27,126,-24,2,-287,137,162,181,91,-281,-1399,219,48,224,60,194,-10,291,41,8,-2,-80,ALL

-92,-119,-31,173,-233,-227,-49,-62,13,230,2,-425,-381,-2,62,243,-41,-424,19324,21,38,-37,26,-118,153,-86,-76,22,38,-83,-170,17,-505,-251,-306,-250,202,778,-71,-209,-316,11065,10630,11898,14587,18957,17520,184,-52,165,55,892,358,910,-184,57,136,-179,162,66,39,111,41,-16,971,220,2256,377,964,-528,-645,937,-863,-582,35,-50,113,765,934,55,229,757,-49,29,29,560,-43,728,881,233,637,469,1364,701,92,-68,-23,296,166,3,107,-128,115,121,-488,65,2711,555,-936,653,-51,115,102,110,-884,-118,57,349,293,-46,38,-53,458,603,-26,-254,-61,-97,206,111,201,102,116,151,28,458,137,1420,1029,560,3,273,112,544,158,288,440,722,123,-93,458,-14,139,1077,1558,-43,617,-146,1071,-275,1974,144,4359,87,-29,68,257,610,1630,1097,3365,32,-102,509,1420,550,209,-78,-20,463,1319,248,-107,22,-346,65,-42,19,-458,-66,3016,2,-29,-476,1431,2566,272,46,720,1797,152,651,488,236,32,370,341,4215,2099,1464,129,-465,93,142,5838,-487,294,2176,-85,1591,2219,-60,167,26,-8,17886,-167,2620,1546,148,50,1008,1455,714,31,125,123,985,2050,324,5968,55,5315,13,-40,-224,-57,61,659,321,270,1238,1750,11,581,-238,747,62,2261,1,3928,1061,-614,55,-131,102,3,-649,-23,147,-258,106,382,539,1798,728,332,174,-537,-24,-34,2428,5249,544,4,79,101,631,883,-76,14446,3091,3525,142,830,214,227,270,1249,573,80,189,433,4,494,195,508,3968,666,-28,-141,813,-74,281,804,-10,74,-31,48,-26,533,2670,1416,1421,206,569,653,1030,109,165,1556,1728,872,133,121,610,648,399,1775,693,216,334,1286,509,60,8,1136,100,38,884,459,214,5290,141,361,87,1610,727,350,228,379,393,468,3975,84,320,-83,1098,900,663,2122,431,231,832,1236,822,165,698,1337,211,148,-88,-32,1801,1351,1148,-496,267,410,50,14,-22,122,-176,2,221,76,727,329,987,536,1240,1334,359,382,520,-121,-238,5,58,828,2608,43,-38,442,333,264,414,103,258,-1,129,962,599,331,29,881,60,484,143,2061,123,-116,119,428,808,955,796,1043,650,2913,405,401,92,-173,-272,230,-91,651,1000,1129,88,1949,322,19,-321,1372,-748,73,57,103,84,1231,5117,-143,80,-155,19,251,931,112,-38,101,186,759,-66,391,286,38,636,123,376,799,551,878,540,1058,260,297,886,42,621,303,165,183,258,868,787,174,1829,-297,-166,452,1828,68,2037,257,115,2939,611,-307,158,246,-16,205,23,1451,899,459,776,336,985,348,307,-577,785,595,473,646,89,385,12920,379,1028,381,1313,372,550,1231,92,62,80,5451,397,318,8,410,-509,28,282,-62,445,26,451,1675,1856,175,-11,1279,-17,-15,-142,12192,232,41,400,35,27485,62,-1016,2163,-87,263,136,1041,847,784,668,228,130,1157,384,-161,910,907,1627,311,354,747,1481,425,612,500,183,-105,1090,95,703,343,-14,-14,178,1490,123,492,727,296,758,-855,527,70,928,176,-96,-39,68,205,-143,46,621,-295,754,1592,304,74,387,1273,95,695,-89,297,122,42,29,2138,397,186,-71,481,1216,77,403,105,238,-123,1161,127,524,3108,55,-206,-35,24,546,114,246,111,656,33,229,393,-183,637,626,419,530,789,4856,-170,231,4371,849,463,490,-66,1755,911,1148,883,24,174,359,1511,-159,664,-52,-82,-264,692,405,604,341,101,180,973,430,1224,726,42,85,470,178,556,-209,104,-10,422,325,193,1291,1100,133,971,-10,125,295,492,418,459,127,564,1478,772,441,-1242,566,182,2,393,605,107,675,-66,392,400,610,157,-111,197,124,65,-5,78,1009,319,8126,137,523,111,101,1354,-186,488,972,-494,2,293,7509,200,44,-205,-73,167,-1071,6,107,-87,538,-130,1863,238,263,68,1834,315,148,-28,774,1132,-32,2058,41,517,86,228,-17,-23,128,1999,-116,303,113,122,1789,430,43,-147,3790,1299,138,5,482,-113,6964,2667,573,185,470,237,-49,-60,20687,386,149,9740,1256,1606,348,216,205,647,-346,-800,375,-173,-789,-347,-759,-186,88,-60,183,475,5214,821,239,-21,-247,636,903,-251,241,-24,-102,136,-23,334,164,224,-61,287,-137,62,1357,119,-178,-180,55,319,-202,68,572,-46,-151,-129,-94,-56,134,16,961,-37,-259,-186,887,0,187,241,2607,23136,713,55,77,1990,-152,177,-816,5237,14,-187,143,29,-38,87,691,209,21275,177,-30,52,187,336,-111,514,60,-427,20684,-184,-35,360,-87,1327,20523,-157,-757,31,79,283,124,350,-395,1797,220,-78,4,2,5468,-17,827,-20,27162,1886,-457,459,360,143,173,138,-200,101,195,-125,9504,-185,10,32,37,-33,327,178,-531,-70,-295,158,92,-113,354,-104,91,-393,475,811,-68,-869,246,967,13,-43,5,366,230,844,1174,174,536,157,-138,-91,194,176,16,291,70,153,-211,-158,71,239,-11,123,-73,666,2,890,-61,-310,15106,-182,715,251,260,170,-276,-122,-5,-53,-130,67,412,7957,556,512,-175,325,167,49,622,66,15,122,60,95,-137,-1911,17841,1916,23,-130,6551,-68,12,-89,12715,-484,367,147,384,-39,-119,-358,499,224,753,-139,298,-115,260,491,-71,312,128,-492,-40,198,505,429,-105,-131,15,-1046,21,396,2234,762,1652,186,122,-257,21,83,1588,167,1141,223,10209,-52,157,922,1591,-270,-13,680,8798,2794,676,388,8666,411,84,13,5434,260,792,37,430,95,249,61,159,169,-33,-17,1280,-201,2502,456,104,-44,107,2286,3369,282,621,399,-110,84,653,405,179,1415,1561,-56,93,-8,148,1688,383,3112,558,22,764,32,10806,273,-42,432,15,-91,73,-31,46,-28,-103,-41,719,1938,282,1180,-82,17,47,115,144,80,6606,198,421,138,37,4554,16,109,17,-67,-49,0,2081,3,-125,381,78,523,41,323,431,-104,1115,159,419,-22,427,16,34,-41,-73,-4,0,250,1959,46,157,24,59,-386,94,59,-59,2047,313,-303,204,85,6,539,-387,71,-87,610,-225,265,-303,93,-210,98,-95,-370,221,2174,-116,-840,502,-535,23104,10858,93,71,-293,201,87,33,273,101,-261,170,558,10,73,4,1110,5470,-252,514,188,2,2,319,1347,-46,539,1405,-11,0,8,1076,136,-30,141,470,5105,215,104,-165,-77,8,25,28,3137,136,1452,29,695,12,216,-175,70,68,23,1862,-124,754,70,-80,531,-603,38,229,1003,1,1629,9225,-24,798,-21,158,2376,60,934,48,320,-51,167,25,-42,1071,1672,-39,170,-84,6,5,473,-223,1084,53,-736,477,361,291,447,1830,162,666,192,-302,1202,-10,-92,240,-174,225,156,261,1842,24,340,223,-331,131,-2,-41,405,-1615,-47,741,263,203,1244,1400,95,84,296,87,4628,-4,102,119,-8,1528,459,1536,21,-56,560,454,441,862,-84,228,119,1651,17561,55,1810,3068,17,62,4229,112,178,115,2142,2597,1303,65,59,21,-23,690,74,288,23,48,127,116,3709,3274,-100,450,46,720,717,-209,-276,2079,67,-282,142,826,216,-183,10,165,-183,64,-393,-129,71,928,-537,1126,985,8718,745,731,71,932,57,401,28,278,989,-272,5,7492,119,-197,198,62,-69,-7,-188,270,183,-28,111,812,629,974,1873,-205,85,160,169,279,-980,460,443,-52,284,-134,-103,-227,429,1203,-40,-28,37,-50,35,143,57,58,563,1534,13,-348,-60,-294,-16,211,2149,241,136,200,259,11,116,20,92,42,1526,73,1132,-16,46,-396,234,386,97,204,606,-66,80,113,-65,-79,23,-491,2213,251,304,297,-11,60,646,556,-7,130,52,363,474,1155,403,572,666,-34,-53,43,1832,116,445,-24,401,-98,430,269,65,57,4,40,201,1158,279,1014,38,225,-16,1609,178,203,17992,1952,419,-247,-22,175,44,42,161,57,-16,944,1280,69,1240,-77,-202,-79,-65,57,175,30,1929,886,176,97,508,-6,215,136,221,-68,-49,6,832,185,76,103,4,-239,150,-4,436,-194,-180,-818,34,-133,17,77,59,-287,490,-529,502,493,21,-47,-146,268,-78,209,260,165,727,711,-6,741,-80,1165,274,494,324,-5,123,1146,-51,-75,24,4,556,-113,66,-52,618,38,79,-23,1106,16,370,1696,849,484,132,34,-65,7,1171,379,243,144,164,-10,161,59,-40,-101,-250,166,-264,31,20,41,361,7,82,-96,-257,236,843,-57,6,836,6183,227,-128,12586,-11,-43,-2,-485,-61,1663,105,9811,70,-21,1,84,632,-281,29,92,282,115,44,681,-152,66,1711,176,-28,440,4765,-4,-173,13783,261,-286,349,324,-25,41,187,83,6,275,-102,1167,-427,478,-77,912,227,-4,1,71,1899,402,53,152,1055,2144,131,-42,-375,911,-102,931,600,33,113,-612,157,281,2459,260,-83,268,-123,-395,314,61,51,-14,110,-109,-327,204,219,-118,-87,18530,320,21474,18877,17259,10,-12,-21,152,-328,475,1083,11615,58,-92,3427,22,738,-312,250,-156,860,1688,-50,539,97,77,1633,191,58,270,-319,-530,279,-109,95,-245,215,613,8259,-52,1918,225,104,268,-115,61,529,-657,75,-60,212,-105,-195,19,3023,179,540,431,1647,283,279,859,330,1465,355,196,863,359,603,357,152,782,475,302,-86,7346,88,18349,930,-4,8,338,-125,170,-15,127,70,-559,-2,73,219,289,195,162,79,94,236,56,-69,-23,46,-179,3,297,-106,-55,305,265,5386,175,185,-53,-397,11,122,86,-147,57,-97,334,-337,32,121,-137,189,-58,30,701,146,-175,-165,153,206,3014,-136,204,185,3,351,895,55,73,491,35,551,1515,894,615,144,221,-186,75,133,74,52,325,202,2141,3047,-382,441,60,-3,-2,4751,623,15036,1248,-719,8350,1567,-55,107,-60,-597,341,-352,193,315,-119,467,702,841,-6,-112,6839,86,-64,376,-4,632,1781,14,28,1222,2920,2787,-128,7747,1721,756,119,611,-15,55,642,763,61,2694,138,21,98,270,185,1249,258,411,1194,483,-7,-57,61,110,60,29,307,609,153,-116,586,67,4313,999,150,355,399,400,102,4231,77,44,309,-86,19,519,-223,6413,19,6,85,196,17,288,230,803,141,548,324,-197,153,601,264,913,147,132,955,55,30,350,529,287,283,-80,3,35,-31,-291,767,20,-42,-39,101,713,-68,3814,722,-152,114,47,86,-21,-296,568,-169,2285,53,53,1453,474,320,236,268,137,-739,17,-100,-144,-207,-119,302,107,-57,518,859,32,-298,-44,-84,-23,-69,703,-431,-29,920,48,-110,-10,122,624,16824,6607,971,65,5,130,-57,259,139,14,183,441,22,7,28,10,98,-276,1482,287,-185,297,8166,-204,-293,121,-69,729,786,-78,768,685,464,-100,626,263,-179,1548,185,850,642,68,77,78,-203,-58,1919,-122,991,69,35,-28,522,101,94,330,219,-21,48,-4,469,-394,133,545,664,-131,10624,-758,3012,724,-12,278,60,1071,84,184,221,-820,556,245,51,76,-216,-151,691,-58,540,-29,219,176,269,831,872,3602,9053,71,-51,-17,229,-228,-294,-57,243,970,139,129,1471,-143,7,60,-20,28,131,17,-285,-14,56,2188,1127,89,-436,225,4638,179,711,26,77,721,-52,-242,3,473,-110,66,-58,69,84,392,23,-39,150,14187,-25,124,1792,7,365,339,1059,70,638,192,162,-573,160,452,436,-400,188,106,210,282,-5,2944,48,-7,18714,406,17,-62,528,234,285,22,192,256,703,-14,93,1011,408,-186,454,206,-855,-5,-210,-138,490,1140,-139,203,-5,2667,49,-104,-10,18015,1787,16,206,182,884,-68,-315,385,430,11259,140,-196,44,594,2584,238,153,971,1991,-15,-938,-79,-26,-579,102,454,411,110,557,341,-38,1866,-153,2154,97,1694,-86,-29,539,2046,131,173,-24,-138,2827,491,-78,158,98,194,-6,155,-73,542,59,382,174,920,82,186,321,567,711,10669,481,47,62,-463,434,286,3185,153,409,548,38,356,269,132,932,42,399,62,460,618,127,-189,-33,-184,2189,921,908,-84,1280,3016,177,2163,-379,-173,295,331,364,206,1500,965,450,74,128,73,124,-167,47,160,-113,563,30,16,-307,1533,385,-8,234,4161,1003,182,-14,-198,-71,30,883,404,-91,1376,-151,221,-103,485,438,373,256,-40,-218,1338,210,-121,-43,-25,187,136,586,-37,545,1835,33,-2037,15,43,228,227,112,69,19,578,365,98,452,-104,564,-17,153,43,50,713,1585,103,17,78,-95,-42,187,-43,272,-93,8,264,1746,-112,142,49,192,1213,-34,9004,140,340,509,-33,69,249,509,-331,291,28,1751,162,4,146,1122,31,365,-500,1451,-19,-77,152,13,177,-35,339,258,369,778,139,222,346,22,120,-1,41,312,-84,12943,421,-33,-257,109,68,53,283,586,96,-233,-31,139,573,-33,138,26,66,-78,-34,102,-23,34,1193,-46,1075,-46,14,-460,-111,48,222,-365,141,84,-212,1131,-50,311,427,-531,12,44,242,121,467,121,222,128,-149,-451,662,-191,49,1112,1074,-124,-198,93,331,129,191,1551,-384,29,503,264,105,-122,1110,98,242,157,300,111,223,6550,777,1122,-192,-60,241,61,1235,-13,2875,-94,368,1197,-496,198,124,-470,197,-418,286,73,675,98,22,669,-137,67,6,-363,213,68,207,-98,61,104,92,186,-8,437,103,174,11,472,-60,721,5075,578,38,1625,-60,613,527,137,48,182,-47,1153,238,148,-96,375,144,1175,254,623,331,-121,52,-422,266,522,977,632,156,224,160,784,311,1598,-31,4304,75,-2,2693,25,0,40,73,-49,-15,-348,393,287,171,-956,-138,366,-12,-64,193,215,916,-240,-56,58,749,98,241,-59,301,209,328,86,320,370,-56,1037,-137,1433,363,654,39,215,93,2088,1201,387,214,182,2,16478,405,3412,227,354,1203,1102,58,122,47,843,-125,1299,-133,-37,201,1099,394,130,29,-1,142,232,1286,-57,459,-47,43,46,1511,20578,12381,150,-25,343,134,11,22,899,55,-78,123,495,62,68,94,-121,422,-167,26,-35,399,473,166,49,64,476,709,265,159,13,706,174,22,116,909,732,1467,61,-149,14389,16759,14555,10227,13237,21565,5507,821,3601,470,-255,604,469,80,379,369,148,-343,-85,691,10,-100,-52,726,52,183,-120,370,15,86,-10,206,265,-4,1236,76,316,-74,15,1,10,109,210,17,-133,-213,-21,-528,297,79,-66,275,996,-143,230,-51,662,101,1370,-288,179,467,-128,114,46,193,564,120,141,189,667,62,254,95,119,-107,248,3,-23,-17,104,4,541,167,25,17,11,-149,1180,-16,42,183,468,352,-266,91,1393,364,143,-50,-816,318,73,164,82,79,333,-19,-21,491,650,-65,2151,-94,-73,457,16,96,395,318,56,20,1633,-13,277,88,279,-62,1295,309,287,-48,278,-61,847,138,242,1960,464,1810,167,1,156,157,26,545,248,-115,53,78,710,678,470,-66,510,535,6032,88,-24,562,142,-70,180,69,52,171,-122,701,302,2,-359,224,125,65,-7,-66,166,238,-12,-287,-127,573,237,-80,-116,11,-83,-177,184,-35,-16,658,-2,1055,332,-485,210,467,466,862,-189,921,-78,211,-112,5410,93,304,101,386,22,187,-288,-30,162,523,-6,2804,209,2217,118,655,1284,392,-17,109,70,-28,-20,166,130,-92,59,352,93,1095,383,-10,836,-171,-225,1666,412,2665,89,25,102,160,32,-89,113,548,110,206,379,107,553,441,-48,2069,-64,-541,624,-222,393,66,702,123,23,-386,51,577,996,276,35,296,-241,85,127,34,195,352,922,-336,168,74,78,328,-73,385,391,31,1104,-535,753,-315,131,-196,-20,810,119,35,813,-114,15,74,-70,-162,822,429,233,1185,899,601,1153,309,31,891,21,142,259,3,654,171,1401,-60,37,191,-20,413,-10,582,1249,596,298,241,-46,93,103,-23,2389,288,-390,75,123,1138,10,-1,-21,1253,1429,387,58,-86,-70,218,-417,-82,118,48,225,51,209,-19,669,953,366,73,42,-608,-469,1268,84,315,441,128,42,302,218,91,319,370,-6,1454,880,564,1791,210,6,41,-409,-401,8,260,245,-363,269,-7,-120,-12,-169,13,484,400,878,69,-396,683,278,30,864,112,47,8,91,-62,-62,-132,2105,437,-1,-24,281,-5,142,165,1152,-220,149,754,-71,14,305,-109,231,238,436,6131,294,2705,69,15,43,790,574,989,121,633,-44,229,85,2083,15,60,194,61,186,2127,533,94,1823,1489,-105,40,48,3,-227,-30,-3,762,524,179,773,6,408,74,1209,-408,567,-158,653,-438,-2,-8,1031,261,1106,274,1090,102,-149,-56,266,2,-605,952,-112,37,925,461,329,-131,17,352,82,210,-4,133,327,-16,469,401,-276,835,367,287,182,20407,3,999,-68,162,293,706,-100,334,-156,-38,1466,129,4,645,613,-50,724,115,189,633,-8,518,270,2621,19,122,1561,230,62,11150,130,693,1245,1143,685,821,3002,76,1213,188,996,-48,880,457,537,82,4282,-47,-945,929,936,-183,3,73,-32,778,1688,173,-132,144,805,338,-7,-42,266,-409,-62,47,473,-55,1900,15,1119,-174,-46,246,112,-67,-161,289,259,23,1783,4,196,68,279,49,26,26,66,93,100,79,-20,311,1497,905,2831,121,1198,1212,-118,128,-112,21,5,51,-104,384,-178,2418,-488,131,43,275,288,2073,83,13,850,29,80,12,101,839,680,668,92,104,33,437,-51,704,94,240,406,9023,627,767,-24,109,44,-61,-3,143,285,419,-22,403,197,-43,782,76,201,179,-4,121,130,-53,2384,281,58,57,195,303,-233,-46,504,19,55,-142,210,-119,-16,-1070,-25,-322,928,433,322,29,159,533,-152,689,43,-329,78,38,4,-56,660,1394,-75,167,-1,88,-107,101,33,-811,901,-83,-73,105,4145,-202,158,-44,-128,14,-307,-47,-20,192,103,285,17,196,556,10,620,395,1280,-113,-17,793,23,-162,-13,51,-236,-20,-37,-38,397,831,-19,57,202,-31,188,889,48,1014,621,928,-33,53,249,387,329,-55,86,200,-1,16,478,912,121,306,0,186,50,292,-67,-40,772,366,686,954,-521,96,52,29,183,614,51,479,74,350,442,78,60,250,-171,266,-152,119,576,71,750,122,-12,-56,1946,78,-5,873,530,0,1034,43,109,215,1225,555,-20,6,161,361,87,1021,620,-39,21,15,576,527,423,-95,287,900,396,-157,1364,23,912,11,170,-32,-30,166,381,-174,-41,101,312,164,325,162,1183,1680,120,1354,70,165,1342,1376,94,325,1321,50,70,-62,273,-274,-196,450,-37,-11,-19,165,-31,105,284,1539,-89,269,139,234,136,739,-22,2794,-189,34,306,-306,121,274,568,792,860,762,-60,284,177,-28,-20,313,1150,150,-276,83,297,1089,-53,1057,-214,168,315,1398,75,325,-55,1054,109,-106,-178,100,11960,1126,1547,140,-106,213,207,2462,305,1113,-406,232,408,98,987,83,62,425,320,-327,142,120,-93,17,14,110,0,91,431,-298,1358,-334,310,132,-11,76,778,904,70,400,327,492,242,59,91,1915,653,284,133,-67,1,711,-107,892,442,-19,8,439,-11,996,53,212,459,50,19,26,-32,-182,648,-30,-12,161,431,130,-148,-68,277,61,554,-139,531,501,83,-214,505,-20,-73,16,270,230,-43,658,61,270,1953,118,493,212,138,409,292,582,174,156,140,1311,291,-107,125,949,-67,31,-293,34,-998,-89,75,-19,-41,49,87,60,-228,-128,917,212,2486,194,365,-348,159,478,44,-114,830,88,-3,-13,-48,1116,-28,420,267,432,74,-24,192,547,320,-52,-35,109,301,252,403,121,-52,-519,270,787,374,205,250,-130,6,521,519,-8,-60,-213,228,330,196,-162,78,-21,-156,746,-29,975,-121,224,1741,526,1757,191,-39,197,365,828,-167,-274,386,-7,-38,-21,13,30,287,1155,-114,894,3,-61,860,943,746,949,292,147,3701,338,508,102,303,32,1327,35,613,304,-15,202,2997,482,48,345,223,596,-60,-194,-35,-42,341,194,1707,270,611,139,385,3,-26,73,-103,4,5120,593,87,166,1110,33,59,-216,1104,2416,1097,35,549,6266,1049,-281,4691,158,-47,392,-49,211,548,291,30,-41,359,374,-468,28,944,-74,47,3347,2,93,37,5283,14,5584,-406,5205,-31,134,-53,-17,22819,4,146,-144,-332,37,115,254,952,247,282,5028,15,4869,20,91,-251,1166,-120,422,42,-32,41,341,152,8133,-248,22446,47,465,-41,403,-57,410,1642,1220,3601,127,-61,-57,31,39,151,528,122,663,93,3268,0,-16,164,-305,1240,-24,149,292,-33,66,1496,-653,382,339,6,15,-52,-35,66,66,162,-51,351,-112,-4,52,62,21692,55,721,43,186,307,913,26,417,724,-89,8,-169,-164,-241,292,932,38,110,12,116,2935,-187,233,5597,-10,55,-83,500,-65,-61,-5,499,493,-11,98,3383,86,810,-682,749,506,6595,-14,2681,-96,68,173,236,396,3037,488,-92,-19,34,874,393,-23,427,193,114,2586,-2,-75,-34,-4,14431,1938,-6,-74,111,6259,601,-6,532,1910,392,301,-60,3450,21,74,71,15582,-66,588,21759,3570,-155,2032,30,600,732,3402,-62,1556,37,38,53,100,13,44,333,673,2408,125,-80,21499,321,41,2554,133,57,196,-19,-3,-325,-141,12270,4956,-58,120,148,7,-103,-95,363,-312,-65,-19,-47,-447,-34,70,56,95,146,495,269,170,540,-579,623,321,41,156,-159,395,1118,110,10173,2466,227,-37,5740,283,325,618,249,-196,-263,14547,412,148,-315,-92,23,-52,377,1148,209,37,602,-96,115,1458,50,-16,129,892,1136,1766,384,6,175,127,1188,-227,15762,2625,79,-277,128,49,15839,434,1071,153,105,3147,3313,31,473,87,115,266,8,21630,11219,33,255,193,200,1328,1036,609,250,-122,9355,-120,176,-21,273,-92,55,359,7400,61,-367,-41,42,-109,1121,-132,133,413,7743,264,463,155,-46,83,180,8,-14,166,-305,-134,1140,383,88,1409,3099,843,1819,-8,2,89,1422,7182,467,131,24,-110,230,-15,-189,303,-1,230,825,1990,57,89,200,179,903,653,240,1085,25,973,1580,1074,459,712,16268,4105,-46,-43,-17,158,230,-286,121,478,136,495,20438,101,611,-19,-7,-40,160,754,714,853,196,6,583,224,907,365,1452,1507,-231,-69,68,8225,255,23,270,104,-28,-139,586,214,-29,102,-10,67,260,808,-4,1766,333,169,-762,22,-12,57,545,264,252,630,2575,425,364,519,250,121,167,-5,69,425,1225,35,440,-15,144,315,22140,-139,-469,105,185,171,234,1800,-363,5863,-193,300,52,-101,5028,7,541,161,685,185,329,42,187,187,-82,-303,1345,365,21599,10950,57,1493,4811,243,774,129,856,419,3294,495,136,610,-1049,-259,883,114,32,668,321,304,4569,40,10,388,-12,-165,3098,814,1870,71,2136,540,180,216,191,96,1917,44,-283,-175,1067,-10,509,16966,-131,77,-57,-105,1469,158,1525,1624,212,119,309,283,393,85,772,792,1221,3242,1039,87,41,157,603,1045,568,37,347,171,38,92,1053,5,1686,-116,-10,506,1664,76,245,227,-42,418,-2,446,88,283,-5,776,331,7,13,-70,22,501,827,1659,297,773,517,56,78,130,207,-73,-173,767,1810,191,114,-89,929,146,2615,-91,6708,-41,48,75,-23,-73,560,218,-201,147,176,17,2696,341,284,50,92,6509,500,867,386,55,14192,1567,1260,91,-279,-29,1536,-236,40,274,768,96,98,218,-5,28,-48,470,2306,1154,1855,-277,502,26,164,922,706,954,17001,601,5327,366,441,229,807,789,51,183,-487,-315,-93,3,128,3558,75,67,41,38,-35,-32,718,71,44,2343,466,-83,6654,44,1671,3586,-58,30,178,-58,87,-53,102,148,644,-55,192,1437,242,242,-189,425,56,147,42,100,-175,-69,349,361,160,22,301,33,1687,-342,132,269,-109,116,-176,-70,127,-209,220,864,626,381,-202,284,-8,341,484,554,448,22,200,-127,-5,-26,309,523,998,-2,1220,646,-69,-78,10,204,-192,311,31,-373,150,7,1988,-278,-182,-119,203,159,-34,-47,158,2035,521,-595,-4,55,1344,112,439,121,559,-31,394,346,44,-35,-84,-19,124,451,38,236,58,3,22,3,-71,12,746,179,1148,-153,877,107,413,1525,69,93,404,821,274,689,340,264,-62,315,421,78,366,114,1315,8,-13,-630,-33,203,-243,347,1482,203,122,1340,-314,261,66,-136,3,415,125,153,-20,98,-803,8,-22,-42,-28,78,10020,133,899,293,160,-20,64,724,88,397,402,739,195,895,180,310,813,-42,-104,212,2403,391,-78,30,282,1319,325,536,509,-82,417,59,396,279,409,-60,26,-578,-1,288,497,1566,296,150,28,649,84,390,773,282,30,-50,88,-16,324,74,796,829,116,220,180,-1374,302,316,349,619,1261,50,-207,-306,932,-82,656,204,1097,-23,-311,187,289,1235,417,377,315,-547,-95,722,-41,24,185,66,-33,1590,2435,-120,-29,57,14517,1401,-68,324,-143,-58,1706,227,11,160,195,132,6,2,56,540,193,144,83,196,-11,-23,88,194,-463,180,-56,321,33,1138,46,112,343,-20,-43,597,-37,393,-131,1865,74,215,-52,1246,1265,255,-75,215,586,35,301,91,21,186,-144,44,1173,-102,95,-131,-13,183,263,-26,0,24,173,233,-140,-210,201,30,64,377,152,13,-22,35,92,-116,55,1,70,26,60,-59,732,157,-70,-2,142,251,210,-219,134,881,-178,375,476,-218,62,89,-442,201,341,-102,231,610,17,520,322,-11,926,-233,119,17,339,-403,-8,-111,-8,413,17200,1183,-215,1781,1353,342,-147,327,379,155,-159,-116,188,-288,-247,7,404,3559,-143,165,11,-50,50,14,329,581,2,26,102,1271,5308,273,25,125,204,107,95,820,6158,143,-20,-80,38,-131,15392,1144,33,16249,365,23,-225,11,-47,233,68,357,3148,96,111,206,442,2494,19,-62,905,-3,-50,236,218,53,943,913,655,325,-85,76,213,25,165,886,6268,153,1643,31,-122,5,-43,-55,329,-32,664,42,690,1888,74,316,241,-1691,241,-6,61,120,-34,75,48,119,-29,588,-60,113,9713,2840,-12,530,-58,-31,501,-96,591,213,-10,1206,105,-121,315,2890,447,728,377,689,105,187,185,3578,479,-31,318,336,-372,2,1,16115,-322,821,895,-247,305,-327,142,141,-30,-179,40,-23,-28,-52,-62,-35,232,-46,-162,2,-5,-446,-61,-148,-16,-119,140,-382,146,8567,-98,440,52,-34,1027,292,147,12570,3431,130,878,32,-37,2578,474,245,510,-77,983,1251,212,86,889,94,1991,207,2,-94,248,415,732,-175,5,1318,22,129,1890,325,962,-203,21,107,29,31,755,349,28,-38,1191,-164,834,166,79,100,1651,-209,46,-211,107,11,282,185,541,-369,-11,16,184,17,521,20,1558,2080,1962,576,7,-46,49,914,16150,5,297,219,467,-384,2403,503,107,681,-30,-6,2715,635,-13,-28,236,-228,-168,85,875,23,91,1827,1928,-1,60,430,88,127,134,719,207,152,311,298,-98,-43,6,35,29,223,-78,425,827,-14,-502,23,835,171,13,103,319,1721,4864,26,115,-147,360,85,-68,257,32,-5,-102,41,53,104,17,0,-106,14,68,23,-30,19,396,338,28,423,413,409,-92,-131,35,65,-31,23,40,166,406,297,141,69,419,-14,162,445,14,300,981,751,366,79,-17,60,234,880,305,-70,479,82,-10,220,1799,-39,49,269,261,209,71,80,287,3840,7,-51,65,1029,1155,392,-14,337,56,31,160,-60,101,2820,68,265,116,85,5823,419,44,-71,13,8,-25,-10,52,-17,-46,-808,301,263,2953,559,-40,639,231,73,234,304,1911,52,112,1174,109,44,2611,966,1564,2,52,58,559,49,57,3177,339,20,-25,-31,75,275,10,137,86,3,721,58,-151,6216,128,-58,-17,-390,1392,16617,38,-33,42,-171,-40,52,64,-20,-24,1442,736,65,41,1316,349,2277,-47,476,-333,-19,-65,5,89,803,6,-4,-666,-22,559,74,-59,76,284,469,223,1144,1115,427,3,102,-1694,-8,-24,-26,13883,-98,98,49,347,215,324,237,563,52,11793,1081,-42,40,478,137,69,994,-53,65,-32,83,140,77,-38,-64,985,2085,112,-65,-239,6,-15,506,76,-544,-79,97,103,140,86,1593,100,20,132,572,-43,-16,600,-74,-6,65,191,-161,427,332,10,1209,92,-46,115,-84,321,-141,4,283,-3,-59,-195,2505,-22,-20,79,1532,597,7,-47,608,506,44,506,150,1291,463,900,1947,-470,723,-33,-16,8616,31,151,84,178,-567,30797,69,1077,-33,242,98,41,292,52,1166,177,-34,57,494,698,59,2890,609,3568,586,962,-77,21,672,213,-20,-180,-194,39,13,48,103,-4,25,170,758,649,-313,-239,12,4640,392,147,132,-17,436,35,757,206,-132,1380,186,-301,-236,-319,1290,3283,212,-87,-247,4926,24,13604,16215,-288,230,34,2384,14353,2582,-42,-374,124,71,-85,349,-48,-23,105,699,13180,14291,49,4,148,-7,144,-91,-56,141,116,430,264,1061,282,461,-21,22,-524,-441,825,34,-47,132,-140,15,-592,261,130,-677,521,-100,124,672,-101,17,20,62,12,-12,-1,-270,73,243,4746,62,395,166,-40,311,66,786,-125,359,47,-68,-40,156,162,-16,-32,-41,392,-297,-116,-7,124,367,3284,8542,2285,11793,-469,-38,96,60,123,-48,726,-231,103,-83,93,78,175,-41,177,206,62,-37,-73,-221,285,2966,34,731,33,277,71,528,-79,328,5870,-2,-116,-58,486,-756,413,-292,113,103,204,-1,173,-17,101,210,630,497,361,312,125,448,348,178,-12,52,-20,-2504,402,293,162,167,24,-348,111,32,307,-936,-479,-32,798,653,975,662,69,180,-306,-1,-83,182,179,-93,1140,141,793,990,1179,89,251,50,885,115,311,105,37,209,118,292,-48,627,157,-16,111,136,403,564,225,189,192,-139,25,-269,-368,-268,213,51,-929,810,93,-48,-276,245,568,18132,690,-234,20133,-129,-52,-25,-354,397,3384,1049,-1301,995,-5,94,17328,4773,5435,39,1082,19,-1,102,-2,-5,62,157,144,-2,-379,-164,49,130,5125,246,-11,1141,451,-10,-11,-400,17,557,43,-131,28,17,-274,113,65,791,209,-85,5,28,59,2240,211,-196,183,12,644,1824,132,495,-15,1262,1158,144,185,-113,3703,2433,1307,16203,23198,-11,319,80,-116,-106,-85,875,55,3067,0,-64,-24,-16,66,153,101,-373,283,92,17,50,110,272,311,428,205,228,19472,591,92,20,149,-46,89,131,-15,148,-56,8,-414,46,1356,825,123,827,605,59,-159,958,-105,323,431,24,-111,197,-1165,80,150,144,1275,116,-4,1360,-39,60,40,-92,17,485,4,-80,8,368,1340,272,506,494,170,1542,-4,233,621,-119,75,-29,133,15,16,692,104,103,212,-10,17,-203,1697,301,448,-621,-74,16,-536,170,42,1108,-2,476,101,144,-64,-89,248,14,293,-12,50,-26,64,162,-123,273,792,-136,203,357,1516,-134,-220,528,501,30,139,24,374,264,553,34,12,729,176,25,1944,473,911,16,566,-189,-32,-140,-30,-218,-112,305,60,228,-25,-16,-187,122,-311,56,-1588,2014,256,-173,194,414,542,822,16757,121,138,1253,214,106,-95,-35,46,-175,59,7080,-180,9946,8,22,13410,660,141,43,-255,-6,792,-4,1170,-87,-322,505,570,225,26,26,3,116,11,-12,-201,303,467,297,28,15822,-16,-6,709,12,-30,518,-11,-64,20,-86,-177,22,349,-1,-105,1473,7673,13,-39,-22,64,-7,-47,2412,509,48,1219,4796,8,2023,-47,23,2939,470,26,-91,-451,1245,1,409,-112,207,-365,791,-149,-791,-5,232,22,393,281,309,425,-57,91,781,-375,-37,610,827,198,76,115,118,3211,2476,-166,-19,158,47,245,668,1,1291,288,789,58,20,277,62,-1,-220,83,492,-23,913,57,50,-943,-146,1580,132,-21,430,-277,204,59,13,88,50,565,881,194,-94,751,12625,-44,132,509,-32,239,-180,345,6767,103,7,55,736,1007,-8,19,700,393,98,948,13,302,867,425,-20,1607,146,246,22,-43,2087,2213,1760,95,-488,-17,-264,1829,79,84,-136,-1,67,120,475,452,142,136,-305,-207,-121,981,-153,676,3472,510,38,22,315,-1,269,4,5202,-184,-53,-7,60,548,82,24,-294,57,-43,8020,26,44,408,-387,-10,1228,102,194,6,112,1193,-51,506,39,35,467,4,-19,211,157,558,62,1517,-40,464,778,873,-57,0,105,-103,-21,-23,1091,75,309,491,1415,395,704,293,-11,-53,137,-109,87,-37,-261,23,13,39,93,155,153,627,685,80,122,148,-129,48,214,20,92,177,-285,621,1,11147,6682,-343,273,-22,1729,153,17921,74,49,68,-24,-82,-104,283,600,61,694,221,395,880,213,-158,-33,58,-206,4,-3,20,1119,372,-165,-92,-76,215,0,301,375,80,296,396,-34,86,115,168,-10,1,-82,-32,773,-334,70,16,420,-488,414,-277,338,673,466,40,62,-364,47,83,-31,211,687,2361,-179,1575,1352,519,-19,-1451,-268,28,7,-165,-61,2067,35,182,183,-193,-49,-236,-35,753,-672,349,455,739,-129,466,-470,79,123,127,107,153,690,68,114,800,1112,690,638,159,-106,93,827,-46,-65,41,-8,645,15161,159,-44,-26,156,259,-25,48,2480,134,378,744,2514,13,-294,264,305,83,346,28,-26,100,772,133,650,-137,17,114,24,26,1074,447,-318,-511,20,-23,475,366,4793,6958,24,167,681,6,5589,188,73,-10,-820,1771,10,930,102,948,77,875,31,-232,-370,-358,30,255,1262,-43,105,-47,-42,109,86,418,71,945,-14,-282,-106,422,-92,-133,-35,297,-104,110,1,207,-184,484,67,-48,-460,-13,-493,4673,136,-384,-601,1620,12034,-60,186,-347,919,309,183,191,2318,-523,-17,1086,91,150,16,242,19,0,147,436,31,53,914,197,-331,110,-294,211,159,-11,-196,134,3260,-82,440,-44,35,-1119,-260,524,1766,215,-1827,6,4,-125,527,65,32,-34,474,109,29,700,604,313,336,228,410,1464,619,11377,2789,-342,116,-32,61,-24,42,1381,59,-1088,-1067,-215,778,-44,-270,1680,15,-485,218,151,-68,-231,2564,-43,-77,29,596,409,6150,3844,-107,374,245,-123,166,3342,92,137,285,164,106,15440,-549,-2439,-3840,-12854,-920,77,488,430,-28,-68,62,-103,239,-74,705,11895,10658,106,-49,-173,-61,6577,222,123,-17,82,91,207,-336,210,179,5,93,474,-71,43,20,393,642,566,22,4462,-78,157,-34,-410,-53,14,581,198,151,273,100,133,15,170,58,42,-40,67,11,297,621,478,60,733,-49,220,-74,-33,64,69,279,236,-23,31,17,-251,268,228,536,1969,1134,-71,-112,12386,139,13,-40,25,-15,231,-10,127,-342,-10,4,-59,2161,33,-12,-139,-107,458,-106,-187,261,-130,-197,4,136,-12,89,-7,202,421,86,-52,-7,155,430,448,283,-16,15,88,187,-8,448,-3,147,73,807,-14,-30,26,106,264,-35,39,-12,2255,23,-2,-51,111,10164,14,-15,439,-31,143,300,6609,-14,166,-153,143,803,-4,618,-209,109,4,-103,604,1429,-171,-109,214,61,31,121,251,123,1120,-93,219,119,89,3,41,-184,2028,56,198,357,95,114,130,37,-73,1040,691,-127,-274,-408,1150,113,164,87,144,43,-26,134,65,-82,-39,2125,50,483,3229,1597,469,-51,1032,-1277,338,-102,303,-12,73,39,16,-12,187,-179,71,316,52,-4,1127,914,287,53,195,-62,123,-297,914,558,-55,738,-3,459,1664,-111,-14,1325,991,109,134,35,855,11,-24,15435,236,218,3052,10,56,9826,11134,1301,-698,-7,21,224,-139,7,-819,-26,-48,170,203,3130,-874,437,140,-234,115,94,1398,198,211,43,367,474,755,594,-144,-191,66,-8,140,17459,465,114,884,16,469,-110,-1,1,184,-71,26,11,-58,-149,-148,-41,339,97,532,219,-558,82,189,77,790,17084,15408,125,143,56,15086,14833,368,9319,-93,3,270,23,192,28,23,10,216,33,188,266,-134,-1707,1322,213,583,3,530,-39,696,302,24,74,-11,ALL
[truncated: 729,182 more chars]
