# Supplementary material for: Collaborative representation-based classification of microarray gene expression data
Source: PLoS One. 2017 Dec 13;12(12):e0189533. doi: 10.1371/journal.pone.0189533 (PMC5728509; doi:10.1371/journal.pone.0189533)
Supplement: S1 File — (ZIP) [file pone.0189533.s001.zip › S1 File/S1 File/CRC_ASD.m]

% CR based classification of ASD dataset

clear
tic
[fid1,fid1txt]=xlsread('SVM_BRAIN_Supplementary_Tables.xlsx','Supplementary Table S1');
[M,N] = size(fid1);
fid1txt(:,1:N+2) = [];
fid1txt(1,:) = [];
Data = fid1.'; ID = fid1txt;
idx = find(sum(abs(Data)) == 0);
Data(:,idx) = [];
ID(idx) = [];
[M,N] = size(Data);
IDB = ones(N,1);
for kk = 1:N
    if strcmp('Disease',ID{kk}) == 1
        IDB(kk) = 2;
    end
end
DataTrain = Data.';
trls = IDB;
% -------------------------------------------------------------------------
% parameter setting
par.nClass   =   2;                 % the number of classes in the subset of database

kappa             =   [0.001];             % l2 regularized parameter value

%--------------------------------------------------------------------------
kk = 0;
N = 2122;
for Dim = 3
    kk = kk+1;
    
    IDB_1 = find(IDB == 1);
    IDB_2 = find(IDB == 2);
    Tr_NUM = 366;
    Tr_DAT   =   Data(:,[IDB_1(1:Tr_NUM);IDB_2(1:N-Tr_NUM)]);
    trls     =   IDB([IDB_1(1:Tr_NUM);IDB_2(1:N-Tr_NUM)]);
    
    Sparse_R = randi([-1,1],Dim,M);
    Tr_DAT =  Sparse_R * DataTrain';
    
    [~,m] = size(Tr_DAT);
    
    n = nchoosek(m,1);
    v = nchoosek(1:m,1);
    Result = zeros(n,1);
    for k = 1:n
        idx = 1:m;
        idx(v(k,:)) = [];
        Tt_DAT = Tr_DAT(:,v(k,:));
        ttls = trls(v(k,:));
        tr_dat  =  Tr_DAT(:,idx);
        tt_dat  =  Tt_DAT;
        Proj_M  =  inv(tr_dat'*tr_dat+kappa*eye(size(tr_dat,2)))*tr_dat';
        
        ID = [];
        for indTest = 1:size(tt_dat,2)
            [id]    = CRC_RLS(tr_dat,Proj_M,tt_dat(:,indTest),trls(idx));
            ID      =   [ID id];
        end
        cornum(k)      =   sum(ID==ttls');
    end
    err_N(kk) = sum(cornum)/n;
    disp(['recogniton rate is ' num2str(sum(cornum)/n),'     nDim=',num2str(Dim)]);
end
mean(err_N,2)
toc
