# Supplementary material for: Collaborative representation-based classification of microarray gene expression data
Source: PLoS One. 2017 Dec 13;12(12):e0189533. doi: 10.1371/journal.pone.0189533 (PMC5728509; doi:10.1371/journal.pone.0189533)
Supplement: S1 File — (ZIP) [file pone.0189533.s001.zip › S1 File/S1 File/CRC_leukemia.m]

% CR based classification of leukemia dataset

clear
tic
fid1=importdata('AMLALL_train.data');
fid2=importdata('AMLALL_test.data');


K=[];
for k = 1:length(fid1)
    if isempty(fid1{k})
        K = [K,k];
    end
end
fid1(K)=[];
K=[];
for k = 1:length(fid2)
    if isempty(fid2{k})
        K = [K,k];
    end
end
fid2(K)=[];
num1 = length(fid1);
num2 = length(fid2);
IDTrain = cell(num1,1);
for k = 1:num1
    str = fid1{k};
    IDTrain{k} = str(end-2:end);
    str(end-2:end) = [];
    C = textscan(str, '%d', 'delimiter', ',');
    DataTrain(k,:) = double(C{1}.');
end
IDTest = cell(num2,1);
for k = 1:num2
    str = fid2{k};
    IDTest{k} = str(end-2:end);
    str(end-2:end) = [];
    C = textscan(str, '%d', 'delimiter', ',');
    DataTest(k,:) = double(C{1}.');
end

trls = ones(length(IDTrain),1);
for kk = 1:length(IDTrain)
    if strcmp('AML',IDTrain{kk}) == 1
        trls(kk) = 2;
    end
end
ttls = ones(length(IDTest),1);
for kk = 1:length(IDTest)
    if strcmp('AML',IDTest{kk}) == 1
        ttls(kk) = 2;
    end
end
[~, M] = size(DataTrain);

% -------------------------------------------------------------------------
% parameter setting
par.nClass   =   2;                 % the number of classes in the subset of leukemia database
% the eigenfaces dimension
kappa             =   [0.01];             % l2 regularized parameter value

%--------------------------------------------------------------------------
%data loading (here we use the AR dataset as an example)
% load(['AR_DAT']);
kk = 0;
for N = 800
    kk = kk+1;
    for b = 1: 100
        Sparse_R = randi([-1,1],N,M);
        DataTrain_Compress = DataTrain * Sparse_R';
        DataTest_Compress = DataTest * Sparse_R';
        
        Tr_DAT   =   [DataTrain_Compress.', DataTest_Compress.'];
        trls     =   [trls; ttls];
        
        [~,m] = size(Tr_DAT);
        
        n = nchoosek(m,1);
        v = nchoosek(1:m,1);
        Result = zeros(n,1);
        for nDim   =  7128
            for k = 1:n
                idx = 1:m;
                idx(v(k,:)) = [];
                Tt_DAT = Tr_DAT(:,v(k,:));
                ttls = trls(v(k,:));
                tr_dat  =  Tr_DAT(:,idx);
                tt_dat  =  Tt_DAT;
                Proj_M  =  pinv(tr_dat'*tr_dat+kappa*eye(size(tr_dat,2)))*tr_dat';
                
                ID = [];
                for indTest = 1:size(tt_dat,2)
                    [id]    = CRC_RLS(tr_dat,Proj_M,tt_dat(:,indTest),trls(idx));
                    ID      =   [ID id];
                end
                cornum(k)      =   sum(ID==ttls');
                
            end
            err_N(kk,b) = sum(cornum)/n;
            disp(['recogniton rate is ' num2str(sum(cornum)/n), '    nDim=',num2str(N)]);
        end
    end
end
mean(err_N,2)
toc
