# Supplementary material for: Collaborative representation-based classification of microarray gene expression data
Source: PLoS One. 2017 Dec 13;12(12):e0189533. doi: 10.1371/journal.pone.0189533 (PMC5728509; doi:10.1371/journal.pone.0189533)
Supplement: S1 File — (ZIP) [file pone.0189533.s001.zip › S1 File/S1 File/CRC_RLS.m]

function [id]= CRC_RLS(D,class_pinv_M,y,Dlabels)
%------------------------------------------------------------------------
% CRC_RLS classification function
coef         =  class_pinv_M*y;
for ci = 1:max(Dlabels)
    coef_c   =  coef(Dlabels==ci);
    Dc       =  D(:,Dlabels==ci);
    error(ci) = norm(y-Dc*coef_c,2)^2/sum(coef_c.*coef_c);
end

index      =  find(error==min(error));
if numel(index)==0
    index;
end
id         =  index(1);
