# Supplementary material for: Collaborative representation-based classification of microarray gene expression data
Source: PLoS One. 2017 Dec 13;12(12):e0189533. doi: 10.1371/journal.pone.0189533 (PMC5728509; doi:10.1371/journal.pone.0189533)
Supplement: S1 File — (ZIP) [file pone.0189533.s001.zip › S1 File/S1 File/DLBCL.tab]

A28102	AB000114_at	AB000115_at	AB000220_at	AB000409_at	AB000449_at	AB000450_at	AB000460_at	AB000462_at	AB000464_at	AB000466_at	AB000467_at	AB000468_at	AB000584_at	AB000895_at	AB000896_at	AB000897_at	AB000905_at	AB001106_at	AB001325_at	AB002314_at	AB002315_at	AB002318_at	AB002365_at	AB002366_at	AB002380_at	AB002382_at	AB002409_at	AB002559_at	AB003102_at	AB003103_at	AB003177_at	AB003698_at	AB004884_at	AB006190_at	AC000061_cds2_at	AC000061_cds3_at	AC000062_at	AC000064_cds1_at	AC000064_cds2_at	AC000066_at	AC000099_at	AC000115_cds1_at	AC002045_xpt1_at	AC002073_cds1_at	AC002077_at	AC002086_at	AC002115_cds1_at	AC002115_cds3_at	AC002115_cds4_at
continuous	continuous	continuous	continuous	continuous	continuous	continuous	continuous	continuous	continuous	continuous	continuous	continuous	continuous	continuous	continuous	continuous	continuous	continuous	continuous	continuous	continuous	continuous	continuous	continuous	continuous	continuous	continuous	continuous	continuous	continuous	continuous	continuous	continuous	continuous	continuous	continuous	continuous	continuous	continuous	continuous	continuous	continuous	continuous	continuous	continuous	continuous	continuous	continuous	continuous
-1	-45	176	97	-57	233	265	945	56	819	-526	-1075	569	-501	-185	-28	-132	77	564	897	-40	169	1277	-80	-20	117	684	-6	500	864	109	838	332	762	548	368	-51	48	231	102	39	172	-34	56	-45	-94	44	3798	363	-755
25	-17	531	353	122	155	209	1688	42	639	-368	-253	892	71	157	-101	-68	136	562	623	4	278	956	193	17	344	768	226	390	912	223	904	270	668	619	248	-59	-18	153	73	18	102	-126	57	-9	-809	-12	7448	553	-563
73	91	257	80	614	507	760	2252	196	863	-618	-596	1963	-226	-237	-133	29	116	999	861	55	539	1245	44	-2	224	597	275	1270	1976	320	1171	479	986	762	412	-65	22	424	115	-55	119	-234	350	-23	-817	-20	9179	633	-1398
267	41	202	138	198	355	245	1469	170	384	-698	-31	1150	202	-541	162	-55	113	549	434	-51	418	900	47	15	226	430	89	476	1164	192	517	287	634	674	404	-122	21	154	174	-23	-43	-121	73	11	-267	-29	5006	259	-1122
16	24	187	39	145	254	571	930	-11	439	-665	-306	1460	117	-679	-61	-82	110	838	651	-74	201	454	0	-37	698	390	-17	461	815	342	444	345	648	587	198	-102	6	269	151	6	95	-164	123	-68	-674	53	3783	460	-786
65	40	259	110	369	512	327	1659	118	396	-350	-637	1127	38	-338	-102	-56	86	600	655	-136	388	812	20	2	236	12	441	499	1525	293	1145	437	722	372	427	-46	11	296	197	-89	127	-69	144	-140	-329	-4	7430	785	-578
6	-31	142	214	436	303	135	603	63	171	-529	-79	522	-126	-217	-38	119	131	486	617	42	345	474	9	-158	135	189	131	214	350	40	716	314	443	689	88	-58	-20	140	110	-31	79	-318	149	-22	24	47	6275	366	33
-136	17	218	24	167	508	344	1633	89	444	-293	-474	650	324	-575	51	-81	83	591	800	-57	320	757	47	47	201	334	7631	643	1427	239	1041	389	722	628	190	-166	-32	291	178	24	-47	-408	69	-152	-740	17	5370	316	-811
51	-56	233	153	401	446	222	1421	80	320	-681	-260	1021	-201	-146	338	55	139	1333	892	87	299	851	-29	-331	254	46	426	261	1048	143	1232	398	845	652	-97	-7	-91	148	123	-30	112	-660	134	-68	-89	-28	9871	487	-673
9	2	468	231	182	102	138	1185	-3	615	-514	-314	1365	-173	-164	-24	-130	60	360	634	94	270	1121	199	3	156	599	197	367	937	241	801	221	1027	739	415	-64	5	166	103	0	53	-87	36	49	-149	20	6796	393	-425
360	61	291	299	385	489	625	2451	141	1344	-987	-368	1411	-94	-870	-264	19	94	688	1254	-74	479	268	55	-191	293	477	199	755	1085	207	705	485	542	1007	414	-255	-70	268	320	-82	201	-644	437	-293	-934	-36	6071	646	-1047
44	20	230	83	416	422	341	1311	83	320	-308	-69	1072	113	-263	-65	2	90	458	452	-23	384	440	80	-25	68	323	378	622	1130	232	1065	266	815	503	260	-32	-8	262	63	5	16	-124	65	31	-141	-17	6507	350	52
141	165	341	325	429	850	428	1570	94	439	-606	-122	2301	247	-126	50	-5	154	1436	943	172	399	846	-90	-161	259	678	431	703	2084	671	2937	644	1063	689	269	-62	-38	296	152	12	141	-608	161	154	-404	-54	6888	519	-1171
182	-9	1058	85	-244	350	87	1621	83	932	-802	-726	376	-920	-173	-131	-101	154	470	1144	-46	242	1891	57	29	39	945	39	1707	1301	27	643	237	1086	622	412	-80	2	509	161	-78	9	-306	535	20	59	-57	4427	975	-1015
61	128	749	2	190	200	10	1216	200	855	-883	-731	15	-216	-937	-164	-97	216	87	912	110	136	1110	97	59	-18	1025	2870	1538	579	51	497	105	899	855	512	-159	-30	401	144	-36	-82	-283	-152	2	244	15	3223	682	-690
5	-22	137	122	24	662	394	1433	88	556	-677	-392	1013	-284	43	-124	-67	25	605	689	42	342	815	16	-14	72	770	295	654	1356	242	1188	519	1177	549	227	-63	-12	332	189	-22	169	-315	30	166	36	83	5592	614	-1557
258	-47	282	15	42	94	106	1134	2	220	-520	-91	793	1	-556	65	-20	76	291	792	20	174	992	43	-60	116	423	1022	609	919	88	916	131	722	550	138	-147	-49	237	64	-72	98	-431	117	174	73	50	4116	414	-556
162	97	320	140	152	728	451	1094	85	207	-642	-688	836	3	-209	-135	-17	122	977	680	128	674	469	-97	-120	285	370	301	529	1034	127	833	270	623	517	366	-74	-26	186	97	-35	145	-293	271	206	-426	130	4987	441	-1381
70	-12	174	120	470	360	411	2182	-131	1231	-1115	-1064	620	-20	-713	-217	63	92	496	2117	18	336	367	10	51	408	1439	-17	1170	2575	202	1809	359	1631	994	787	-89	-30	340	191	-15	102	1	-7	-92	-224	134	6657	759	-1383
134	60	310	185	200	199	173	1012	164	329	-357	-398	269	-317	-48	-24	-2	98	482	694	124	148	761	-121	-272	332	305	1290	417	695	30	272	88	715	752	305	-38	-81	148	58	-2	87	-426	97	129	-59	1	3508	489	-884
162	122	412	157	-311	194	260	1530	186	1147	-1003	-1519	39	-936	-1053	-172	-114	258	202	1474	183	-15	420	34	31	93	721	-165	1314	415	-31	582	210	588	862	311	-223	-26	260	183	-37	74	-165	149	5	180	45	2746	830	-1157
140	-56	966	489	463	269	329	2470	54	830	-1917	-1411	1343	-501	-988	-158	-52	142	1019	1333	105	426	1265	-206	-438	373	1486	452	1231	2546	243	2256	441	1398	1152	216	-245	-50	1157	393	6	279	-1078	383	-53	-917	-40	6643	820	-1514
74	31	177	50	172	461	312	557	122	208	-150	-191	756	-101	-6	-162	-57	124	878	412	59	285	304	-32	-20	64	129	143	110	1031	158	1253	249	1002	439	247	-82	16	236	85	12	193	-222	6	116	252	34	6279	276	-744
207	1	520	66	211	406	300	1599	-17	418	-868	-660	959	-280	-346	-143	-57	38	468	639	-8	334	802	13	31	87	594	819	851	979	190	746	214	897	596	223	-15	0	253	73	-43	74	-200	159	182	138	89	5211	548	-1016
239	25	978	116	426	263	622	1972	58	829	-1014	-1200	768	-34	-1329	-88	-95	93	434	722	11	422	816	96	3	528	777	658	976	1602	217	1281	224	709	737	593	-137	7	386	106	-70	147	-119	131	70	-510	27	4995	677	-1377
68	45	673	505	234	317	487	1459	265	744	-777	-731	169	-196	-587	-102	27	102	558	921	-52	215	809	94	64	-16	388	-25	512	505	158	694	121	252	855	844	-77	-52	290	75	60	96	22	-2	158	-129	137	2874	501	-888
-123	-347	304	137	-107	-25	144	1532	1802	1101	-360	-594	-93	-506	-336	-9	-71	95	550	1048	53	151	2374	-19	-267	1	735	-12	587	295	0	250	2	358	817	326	-131	-36	176	134	19	206	-789	16	-22	386	74	3801	602	-566
-2	83	184	43	-131	560	246	1318	128	404	-692	-525	739	329	-142	67	-100	166	334	537	41	272	238	-11	-57	-17	107	166	676	709	129	927	192	558	567	441	-65	-21	133	120	-32	141	-103	27	36	-288	10	4495	419	-900
134	29	217	194	-4	132	299	1182	93	962	-887	-567	155	-679	-750	-82	-160	98	210	905	-212	6	1068	61	-25	96	258	2344	1262	306	148	233	180	452	910	391	-123	-57	340	109	-34	290	-279	-107	251	-635	93	1710	754	-1161
124	-48	197	94	53	135	175	1097	61	588	-668	-694	411	-103	-213	78	-55	85	563	829	86	112	918	-4	-164	54	533	13	544	957	101	699	231	460	660	375	-99	-62	161	65	-19	148	-643	50	21	37	14	4564	557	-1485
104	13	423	313	-110	569	767	1938	241	882	-536	-778	2099	-305	217	-431	-133	168	1132	1308	46	389	2045	-430	126	460	1511	41	917	2160	427	1532	1041	1461	956	494	-148	-166	453	123	-69	256	-20	27	230	-453	51	7275	847	-1396
148	68	143	133	-44	191	165	1321	10	632	-890	-1183	567	-76	-1075	-114	-288	123	255	1081	127	459	1492	47	-28	53	720	123	1189	861	138	884	303	676	922	583	-203	-14	238	120	-59	80	-200	229	25	-54	16	4322	873	-1473
196	464	421	394	692	1290	737	2368	346	507	-508	-133	1433	148	-678	234	319	394	1145	1251	150	537	806	-16	-198	627	-358	688	573	2389	537	3431	737	725	539	-24	-73	-131	392	211	-20	206	-650	370	-182	-380	-31	13417	342	-776
37	30	401	326	489	271	867	1786	258	209	-556	-355	1856	17	-185	42	-142	95	465	778	-35	526	1082	54	-6	375	1698	380	1101	1690	208	1087	305	1095	662	196	-24	-36	365	83	-23	115	-92	235	600	-578	75	7091	574	-883
477	151	1398	543	-226	382	146	2712	155	1668	-1304	-1512	1082	-1110	-66	269	-42	708	1318	2253	264	283	2797	-264	-415	108	439	543	822	614	132	793	533	1512	1360	1015	-99	-37	491	321	-66	396	-907	297	23	-335	28	3827	548	-1549
38	17	501	124	447	92	263	1202	92	153	-317	-251	1383	78	-93	10	-30	57	246	416	9	315	821	-36	-72	177	953	3966	761	1109	151	759	96	589	423	114	-16	-38	582	107	-2	37	-202	78	357	-605	-38	5789	386	-743
11	25	771	71	1225	753	942	1106	87	336	-226	-178	854	-22	-240	-107	-33	8	945	427	-59	440	300	-16	-36	125	226	1183	411	1481	272	888	367	826	334	71	-83	46	319	133	-8	119	-165	78	82	-264	30	7055	368	-291
138	-1	475	132	461	1060	480	2030	54	666	-594	-182	1029	-1	-658	42	-157	112	762	701	-145	574	605	25	-86	194	514	2221	828	3035	447	1190	441	886	490	134	-137	16	206	100	46	181	-98	368	-52	-563	-42	13710	484	-106
125	209	800	433	-334	235	328	2482	192	1504	-1495	-2010	512	-1012	-1292	-279	-494	512	704	1076	279	267	765	-180	142	-84	549	896	890	925	40	730	384	1035	1388	1367	-136	20	442	221	-256	384	78	226	-101	-244	37	5886	701	-2130
80	60	198	17	116	100	197	992	-1	380	-573	-355	509	-27	-263	-76	-7	130	415	503	34	166	407	-77	-51	215	411	228	486	733	207	573	184	432	522	277	-111	7	215	36	-8	47	-160	206	170	-300	47	4131	375	-826
84	-4	397	183	206	231	254	1268	150	501	-698	-480	961	44	-447	172	14	175	341	1036	248	352	1251	-112	-340	116	611	-69	670	883	95	733	185	838	915	561	-6	-25	315	151	8	184	-549	261	145	-307	63	4499	571	-987
23	-10	219	171	343	419	327	1133	104	232	-388	-194	1507	-58	241	30	4	131	447	599	124	320	1085	-135	-161	79	314	-43	392	1184	187	691	447	707	564	255	-52	-78	256	146	-55	56	-647	133	19	91	-1	3778	481	-414
105	-281	172	119	-142	187	131	1319	199	713	-579	-789	606	-441	-434	6	86	160	766	1079	229	294	2143	-226	-253	151	903	-62	445	737	146	760	322	379	795	372	-184	-60	191	110	-111	119	-773	244	-51	-226	-111	4103	333	-468
33	-19	148	19	361	481	317	1379	85	270	-468	-150	1098	-97	-280	-45	-6	28	608	399	-53	358	567	9	5	139	224	321	369	1047	268	640	194	646	385	9	-25	17	274	42	-2	83	-222	178	145	-194	-13	8988	361	-296
146	102	149	56	7	165	165	909	42	493	-598	-392	378	-42	-214	-38	-85	62	452	394	56	338	509	-17	9	25	244	166	460	634	42	563	140	422	613	368	-48	19	-27	126	29	-2	-36	75	138	-138	19	4689	351	-564
-46	-98	617	164	567	1235	1029	2913	9	734	-1519	-1230	3814	-869	294	-171	-121	42	1771	1089	36	929	1905	44	7	518	2208	3150	1227	2638	867	2104	778	1912	1292	679	-166	-9	654	394	-46	179	-125	271	240	-983	0	14770	977	-1901
-7	13	199	174	132	195	256	2059	174	775	-1091	-1090	770	55	-1162	-1	-154	193	345	1484	100	165	1257	-48	1	199	429	606	1103	1196	9	598	303	917	855	444	-161	-14	318	165	-93	148	-199	-42	-16	-757	31	5122	654	-438
127	50	286	95	226	524	403	1164	-22	387	-844	-248	1781	-62	-309	14	-124	194	850	631	159	296	1018	27	-6	114	411	4	847	1032	97	578	283	527	702	261	-95	4	229	113	27	41	-184	28	23	-210	46	3714	540	-798
96	11	277	281	243	469	152	808	103	138	-408	-421	878	-18	-164	64	128	90	334	910	75	173	358	-33	-110	196	443	221	468	1734	83	1389	124	756	356	242	-53	2	199	132	83	113	-383	57	-57	-220	-9	9575	353	-654
318	11	298	98	139	242	406	1765	114	753	-539	-301	542	91	-15	42	-54	104	256	942	-28	276	782	-25	-5	180	721	238	751	1000	129	585	363	691	646	254	-74	16	207	81	43	105	-221	63	294	-202	82	3045	418	-956
135	26	109	467	157	764	355	1360	55	464	-613	-473	2164	61	252	-188	-109	153	969	1077	131	380	814	45	2	122	463	375	681	527	149	957	286	732	697	343	-20	1	1144	190	48	137	-254	52	99	-571	-7	6168	349	-735
111	-2	379	169	219	633	381	1720	51	936	-840	-650	862	-156	0	-183	-184	164	655	674	85	486	1772	156	-21	539	806	-62	622	1098	430	1067	841	1403	648	-285	-142	28	265	78	-21	154	-157	118	142	-329	90	7688	681	-1236
60	23	486	78	153	478	271	912	114	195	-549	-405	702	24	118	9	-52	60	708	518	31	373	214	-169	-38	58	440	2904	464	1392	135	1261	287	490	501	273	-104	11	167	66	-36	179	-113	32	191	-114	19	8412	623	-1086
87	-34	236	84	-294	333	278	1719	72	1346	-891	-553	887	-561	-211	-81	205	171	516	1762	498	189	394	55	-11	104	945	284	1374	1109	114	470	482	866	817	614	-192	-95	352	233	-53	555	4	119	-53	-364	43	3776	784	-150
11	33	5283	898	382	740	510	1214	86	616	-330	-127	1201	-160	372	-177	-58	11	822	690	-37	441	956	-67	73	486	973	-22	762	1317	268	1988	435	1022	542	187	-67	29	377	87	62	155	-225	61	537	162	181	4972	498	-961
126	69	514	213	30	174	198	1024	136	1176	-809	-610	117	-310	-515	-126	-107	185	515	879	-12	44	1389	-101	-33	1	577	557	545	556	150	727	126	423	771	405	-72	11	345	172	-36	221	-258	44	6	-82	28	4377	537	-1069
15	-12	312	59	75	179	265	1036	99	216	-434	-248	576	104	166	35	-68	110	243	630	89	156	665	20	14	105	923	730	402	672	111	584	253	778	504	295	-102	-13	249	70	-13	114	-243	168	79	-282	44	3332	569	-731
86	36	345	71	214	105	193	1327	123	816	-739	-539	306	-42	-694	-76	-75	102	419	995	88	172	1160	139	-63	53	822	158	928	697	34	646	115	544	538	338	-45	-14	355	126	-2	-14	-250	112	56	-255	8	3204	485	-1152
1017	281	583	206	-46	163	251	1900	89	731	-765	-546	549	-311	-189	-166	21	27	414	869	29	546	1448	93	-249	163	1218	4290	1494	791	146	334	206	691	621	348	-152	-28	433	132	-56	-163	-1744	1017	277	-7	28	2436	618	-1262
192	86	235	96	-137	227	74	1295	-18	952	-659	-1246	-53	-733	289	-197	-159	215	621	1007	-41	80	1455	-19	-64	-6	719	10664	601	841	213	791	214	571	863	490	-123	85	659	174	46	289	-198	-111	538	281	80	4534	281	-1113
155	-340	666	530	-38	-99	273	1815	336	1170	-1037	-615	-158	-938	-666	-244	210	446	742	2437	491	61	2736	-252	-1007	38	1621	289	809	526	-41	704	54	458	1129	936	-74	34	423	226	64	-109	-1600	212	-148	-193	71	2702	934	-742
666	-281	1035	559	347	297	490	2942	443	2460	-865	-1182	358	-947	-1035	74	-11	556	923	2295	542	168	2344	-107	-484	-88	1215	1887	1642	581	52	501	2	181	1215	785	-247	13	267	308	-19	212	-1562	231	-96	-1000	22	2397	980	-1760
137	-83	172	217	-138	191	18	1282	84	1117	-356	-875	346	-678	-278	-20	-88	122	609	902	139	152	1643	-58	-72	70	983	2367	526	590	175	709	219	796	875	426	-97	-77	292	137	-86	149	-454	-18	249	3	61	3777	588	-210
403	-965	34	665	21	605	1176	7152	691	2940	-1949	-3533	1382	1858	-356	-197	103	1206	991	3314	442	214	-34	-81	-7972	231	502	639	1094	485	158	1111	712	5057	1566	-1159	-21	-51	588	540	51	111	-4056	712	-476	-626	141	2013	545	-1103
-21	-64	355	53	-108	190	181	1643	137	773	-624	-873	671	-443	-300	-367	-37	12	334	1129	71	244	1152	113	-103	205	786	9677	1475	894	103	559	90	729	762	417	-76	8	370	242	-37	254	50	174	537	-901	-11	3294	472	-1118
19	49	374	89	4	515	416	1297	42	577	-245	-440	708	-447	152	-221	-106	93	862	647	18	495	1055	5	0	73	490	5664	514	970	330	1075	334	725	498	376	-10	4	351	74	-94	76	-126	122	716	507	89	6845	488	-1396
32	-26	112	129	23	106	181	1067	87	608	-656	-693	549	-594	-227	-154	-187	144	591	836	18	184	867	-87	-33	30	602	1580	454	557	58	552	175	488	566	283	-146	29	238	23	-100	221	-181	143	13	-420	23	3029	506	-733
124	19	151	102	-48	95	87	1655	2	324	-778	-374	817	-330	-248	-98	6	111	354	774	-18	247	1145	6	15	116	1195	263	1521	767	76	717	127	662	647	201	-95	-56	426	108	-23	48	-136	90	194	-101	86	3542	802	-1098
12	39	184	100	157	293	200	1507	77	406	-419	-487	1341	14	61	-62	-121	31	604	665	-2	596	802	-66	-33	137	636	850	756	1199	147	955	164	1148	691	321	-116	6	411	39	-12	93	-158	105	687	303	36	4768	494	-1408
57	-21	194	88	-95	177	177	1720	33	497	-520	-511	1033	-110	-41	-122	-113	69	303	818	130	197	1335	-24	61	283	917	4670	753	1615	195	1161	298	753	638	310	-67	-15	338	51	-38	128	-296	52	259	-525	59	4961	409	-918
-42	30	297	154	135	120	211	1194	169	378	-350	-577	430	-217	-103	-190	-42	141	470	725	75	272	1185	70	1	161	964	1321	478	570	135	353	166	598	862	329	-104	-5	414	99	29	56	-68	10	209	-180	30	3215	382	-1319
-26	-42	714	254	383	288	420	1496	116	853	-554	-541	2034	-231	-41	-262	-40	74	623	1005	93	409	1507	310	8	283	1280	12732	471	1151	207	775	335	1085	571	344	-86	-8	175	82	-113	118	-171	162	201	-77	19	5101	341	-1133
205	116	361	295	424	286	239	1376	249	540	-330	-126	1204	-63	74	17	178	191	682	851	172	368	1247	95	-173	225	649	2503	463	522	155	703	204	881	613	234	-78	-35	304	148	-19	152	-465	162	571	-188	88	3631	413	-657
323	123	498	303	-91	135	231	1938	273	1795	-883	-674	414	-999	-660	-57	25	371	797	2341	299	291	-167	53	-359	81	498	5287	1276	470	17	526	153	750	1238	795	45	47	486	197	3	480	-851	271	11	-911	11	2010	694	-426
83	-63	164	120	176	344	396	1348	210	684	-394	-388	1332	-286	-214	-38	-5	112	1117	867	172	324	864	-90	-261	178	289	6348	901	950	361	1372	249	1032	612	211	-139	-92	228	94	1	51	-515	135	560	406	22	6209	433	-1464
27	-194	346	107	11	125	60	982	143	550	-219	-611	607	-211	-59	-6	14	69	615	869	117	230	1289	-80	-353	68	358	3492	289	526	123	777	99	662	538	226	-37	-97	230	82	-13	47	-802	79	266	-60	32	4097	436	-927
3	123	243	111	-327	94	222	1487	226	1216	-728	-1117	65	-491	-462	-188	-195	65	296	1273	56	46	1427	-58	59	109	1343	2818	1029	536	147	402	119	721	704	474	-92	-8	226	131	13	320	70	-63	251	-95	51	2950	671	-1034
[truncated: 5,000 more columns]
