# Supplementary material for: Collaborative representation-based classification of microarray gene expression data
Source: PLoS One. 2017 Dec 13;12(12):e0189533. doi: 10.1371/journal.pone.0189533 (PMC5728509; doi:10.1371/journal.pone.0189533)
Supplement: S1 File — (ZIP) [file pone.0189533.s001.zip › S1 File/S1 File/DLBCL_CRC.m]

clear 
tic
fid1=importdata('DLBCL.tab');


fid1(1:3)=[];

num1 = length(fid1);

for k = 1:num1
    str = fid1{k};
    C = textscan(str, '%f');
    DataTrain(k,:) = C{1}.';
    x = 0;
    IDTrain{k} = str(end-20 : end);
end
[N,M] = size(DataTrain);
trls = ones(length(IDTrain),1);
for kk = 1:length(IDTrain)
    if isempty(strfind(IDTrain{kk},'DLBCL'))
        trls(kk) = 2;
    else
        trls(kk) = 1;
    end
end

% -------------------------------------------------------------------------
% parameter setting
par.nClass   =   2;                 % the number of classes in the subset of database

kappa             =   [0.001];             % l2 regularized parameter value

%--------------------------------------------------------------------------

kk = 0;
DimVec=[10:10:100,100:100:M];
for Dim=DimVec
    kk = kk+1;
    for b = 1: 100

        Tr_DAT= DataTrain.';
        
        Sparse_R = randi([-1,1],Dim,M);
        Tr_DAT =  Sparse_R* DataTrain.';
      
        [~,m] = size(Tr_DAT);
        
        n = nchoosek(m,1);
        v = nchoosek(1:m,1);
        Result = zeros(n,1);
        for k = 1:n
            idx = 1:m;
            idx(v(k,:)) = [];
            Tt_DAT = Tr_DAT(:,v(k,:));
            ttls = trls(v(k,:));
            
%             Sparse_R = randi([-1,1],Dim,M);
            tr_dat = Tr_DAT(:,idx);
            tt_dat = Tt_DAT ;
            
            Proj_M  =  inv(tr_dat'*tr_dat+kappa*eye(size(tr_dat,2)))*tr_dat';
            %             Proj_M = pinv(Data'*Data+kappa*eye(size(Data,2)))*Data';
            
            ID = [];
            for indTest = 1:size(tt_dat,2)
                [id]    = CRC_RLS(tr_dat,Proj_M,tt_dat(:,indTest),trls(idx));
                ID      =   [ID id];
            end
            cornum(k)      =   sum(ID==ttls');
            
        end
        err_N(kk,b) = sum(cornum)/n;
        disp(['recogniton rate is ' num2str(sum(cornum)/n),'    nDim=',num2str(Dim) ',   b=', num2str(b)]);
    end
end
mean(err_N,2)
toc
