# Supplementary material for: Collaborative representation-based classification of microarray gene expression data
Source: PLoS One. 2017 Dec 13;12(12):e0189533. doi: 10.1371/journal.pone.0189533 (PMC5728509; doi:10.1371/journal.pone.0189533)
Supplement: S1 File — (ZIP) [file pone.0189533.s001.zip › S1 File/S1 File/SRBCT_CRC.m]

% CR based classification of SRBCT dataset

clear
tic
fid1=importdata('SRBCT.tab');


fid1(1:3)=[];

num1 = length(fid1);

for k = 1:num1
    str = fid1{k};
    C = textscan(str, '%f');
    DataTrain(k,:) = C{1}.';
    x = 0;
    while isspace(str(end-x)) ~= 1
        x = x + 1;
    end
    IDTrain{k} = str(end-x+1 : end);
end
[N,M] = size(DataTrain);
trls = ones(length(IDTrain),1);
for kk = 1:length(IDTrain)
    if strcmp('EWS',IDTrain{kk}) == 1
        trls(kk) = 1;
    elseif strcmp('NB',IDTrain{kk}) == 1
        trls(kk) = 2;
    elseif strcmp('RMS',IDTrain{kk}) == 1
        trls(kk) = 3;
    elseif strcmp('BL',IDTrain{kk}) == 1
        trls(kk) = 4;
    end
end

% -------------------------------------------------------------------------
% parameter setting
par.nClass   =   4;                 % the number of classes in the subset of  database

kappa             =   [0.01];             % l2 regularized parameter value

%--------------------------------------------------------------------------

kk = 0;

kk = kk+1;


Tr_DAT= DataTrain.';


[~,m] = size(Tr_DAT);

n = nchoosek(m,1);
v = nchoosek(1:m,1);
Result = zeros(n,1);
for k = 1:n
    idx = 1:m;
    idx(v(k,:)) = [];
    Tt_DAT = Tr_DAT(:,v(k,:));
    ttls = trls(v(k,:));
    
    tr_dat = Tr_DAT(:,idx);
    tt_dat = Tt_DAT ;
    
    Proj_M  =  inv(tr_dat'*tr_dat+kappa*eye(size(tr_dat,2)))*tr_dat';
    
    ID = [];
    for indTest = 1:size(tt_dat,2)
        [id]    = CRC_RLS(tr_dat,Proj_M,tt_dat(:,indTest),trls(idx));
        ID      =   [ID id];
    end
    cornum(k)      =   sum(ID==ttls');
    
end
err_N(kk) = sum(cornum)/n;
disp(['recogniton rate is ' num2str(sum(cornum)/n) ]);


mean(err_N,2)
toc
