# Supplementary material for: Collaborative representation-based classification of microarray gene expression data
Source: PLoS One. 2017 Dec 13;12(12):e0189533. doi: 10.1371/journal.pone.0189533 (PMC5728509; doi:10.1371/journal.pone.0189533)
Supplement: S1 File — (ZIP) [file pone.0189533.s001.zip › S1 File/S1 File/SVM_BRAIN_Supplementary_Tables.xlsx]

## Sheet: Supplementary Table S1
Gene	Ensembl ID	Ocx_8pcw_M_13058	M1C_S1C_8pcw_M_13058	AMY_8pcw_M_13058	MGE_8pcw_M_13058	STC_8pcw_M_13058	URL_8pcw_M_13058	CGE_8pcw_M_13058	DTH_8pcw_M_13058	MFC_8pcw_M_13058	DFC_8pcw_M_13058	OFC_8pcw_M_13058	LGE_8pcw_M_13058	ITC_8pcw_M_13058	HIP_8pcw_M_13058	VFC_8pcw_M_13058	PCx_8pcw_M_13058	DFC_9pcw_M_12833	MFC_9pcw_M_12833	AMY_9pcw_M_12833	DTH_9pcw_M_12833	URL_9pcw_M_12833	LGE_9pcw_M_12833	M1C_S1C_9pcw_M_12833	MGE_9pcw_M_12833	TCx_9pcw_M_12833	HIP_9pcw_M_12833	Ocx_9pcw_M_12833	CGE_9pcw_M_12833	OFC_9pcw_M_12833	PCx_9pcw_M_12833	HIP_12pcw_F_12835	DTH_12pcw_F_12835	AMY_12pcw_F_12835	A1C_12pcw_F_12835	V1C_12pcw_F_12835	MFC_12pcw_F_12835	STR_12pcw_F_12835	M1C_12pcw_F_12835	DFC_12pcw_F_12835	ITC_12pcw_F_12835	VFC_12pcw_F_12835	STC_12pcw_F_12835	IPC_12pcw_F_12835	OFC_12pcw_F_12835	S1C_12pcw_F_12835	STC_12pcw_F_12960	V1C_12pcw_F_12960	A1C_12pcw_F_12960
ABAT	ENSG00000183044	4.93	5.15	5.43	6	4.83	5.59	5.49	5.23	4.65	4.59	4.4	5.85	5.24	4.91	4.98	5.1	5.61	5.56	5.84	5.59	5.72	5.85	5.84	6.14	5.28	5.5	5.36	5.99	5.29	5.41	5.09	5.82	5.57	4.46	4.57	4.49	4.7	4.58	4.62	4.65	4.64	4.66	4.58	4.58	4.59	4.76	4.79	4.58
ACSL4	ENSG00000068366	2.86	2.87	3.93	3.23	3.54	3.84	2.84	4.15	2.91	3.11	3.21	3.2	4.16	2.77	3.33	2.92	2.86	2.96	3.85	4.79	4.37	3.3	2.68	3.74	3.39	3.38	2.74	2.53	2.69	3.25	4.28	3.96	3.49	4.19	3.78	4.28	6.07	4.21	4.26	4.46	4.23	3.97	4.18	4.4	4.26	4.52	4.01	4.73
ADA	ENSG00000196839	1.46	0.95	1.19	1.46	1.25	0.78	1.16	0.73	1.38	1.57	1.96	0.98	0.92	1.73	1.23	1.06	1.07	1.39	1.11	0.88	1.14	0.96	0.94	1.45	0.95	1.42	0.98	1.15	1.33	0.97	0.64	0.87	1.03	0.62	1.01	1.01	0.43	0.72	0.71	0.55	0.57	0.7	0.61	0.69	0.61	0.37	0.65	0.58
ADK	ENSG00000156110	3.81	3.32	2.95	3.49	3.12	2.56	3.44	2.87	3.71	3.92	3.8	3.23	3	3.44	3.37	3.38	3.3	3.27	3.21	2.62	2.97	3.31	3.4	3.25	3.04	3.56	3.25	3.61	3.16	3.23	3.46	2.32	3.33	2.1	2.36	2.25	3.42	2.26	2.41	2.32	2.13	2.09	2.42	2.32	2.32	2.18	2.21	1.98
ADNP	ENSG00000101126	5.04	5.49	5.31	5.32	5.47	5.2	5.4	5.03	4.85	4.49	4.33	5.43	5.6	5.15	5	5.43	5.42	5.45	5.6	5.43	5.45	5.27	5.45	5.29	5.7	5.49	5.6	5.3	5.43	5.61	5.52	5.55	5.68	5.59	5.63	5.67	5.43	5.57	5.67	5.71	5.64	5.66	5.65	5.65	5.53	5.27	5.56	5.59
ADORA2A	ENSG00000128271	2.68	2.32	2.82	2.37	2.61	2.39	2.28	1.82	2.34	2.87	2.95	2.35	2.4	3.06	2.72	2.54	2.05	2.07	2.21	1.86	2.29	2.13	2.04	2.18	1.98	2.59	2.4	1.99	2.43	2.1	1.82	3.03	2.1	1.93	2.3	1.96	1.64	1.85	1.83	1.74	2.02	1.72	1.89	2.03	1.78	2.33	2.17	1.87
ADRB2	ENSG00000169252	0.19	0.26	0.23	0.24	0.45	0.37	0.33	0.06	0.18	0.25	0.19	0.3	0.12	0.4	0.45	0.2	0.45	0.36	0.1	0	0.12	0.24	0.53	0.33	0.13	0.05	0.28	0.27	0.42	0.29	0.41	0.32	0.28	0.53	0.48	0.28	0.09	0.28	0.4	0.4	0.39	0.42	0.25	0.27	0.26	0.27	0.09	0.2
ADSL	ENSG00000239900	4.17	3.67	3.67	3.82	3.39	3.1	3.68	3.33	4.06	4.25	3.95	3.58	3.43	4.03	3.78	3.74	3.38	3.42	3.42	3.22	2.94	3.34	3.5	3.18	2.85	3.54	3.03	3.6	3.45	3.03	3.62	3.25	3.82	2.36	2.21	2.57	3.48	2.53	2.49	2.82	2.47	2.08	2.38	2.58	2.47	2.06	2.21	1.91
AFF2	ENSG00000155966	1.97	2.74	2.83	4.39	2.72	3.41	2.98	3.21	2.52	1.83	1.77	2.99	2.96	2.36	2.19	2.51	2.53	3.11	3.2	4.1	4.32	2.64	2.5	4.25	2.78	2.93	2.59	2.93	3.23	2.67	2.54	2.1	2.8	3.32	2.4	2.63	2.8	1.87	2.01	2.98	1.86	2.78	2.55	1.93	1.94	2.01	2.16	2.6
AGAP1	ENSG00000157985	2.37	3.03	3.32	2.72	3.21	3.66	2.9	3.58	2.58	2.03	2.11	3.14	3.42	2.8	2.48	2.94	3.4	3.39	3.7	4.45	4.22	3.03	2.92	3.36	4.19	3.57	3.73	2.98	3.54	3.93	2.73	3.5	2.84	4.85	5.5	5.19	2.9	5.34	5.08	4.24	4.87	5.42	5.57	4.69	5.36	5.17	5.1	4.86
AGAP2	ENSG00000135439	2.78	3.64	4.37	3.07	4.11	5.54	2.97	3.98	2.74	2.45	2.3	3.89	4.33	2.79	2.93	3.52	3.71	3.74	4.15	5.38	5.58	3.63	2.73	4.34	4.06	3.82	3.9	2.61	4.15	3.97	4.22	5.85	3.92	5.05	5.17	4.93	4.06	4.97	4.8	4.61	4.79	5.05	4.85	4.53	4.93	4.72	4.94	4.47
AGBL4	ENSG00000186094	0.12	0.16	0.35	0.34	0.23	0.4	0.16	0.23	0.22	0.25	0.31	0.39	0.41	0.33	0.17	0.09	0.31	0.27	0.33	0.51	0.42	0.36	0.2	0.51	0.39	0.27	0.24	0.33	0.16	0.16	0.33	0.43	0.3	0.29	0.25	0.47	0.73	0.34	0.32	0.17	0.26	0.22	0.25	0.26	0.27	0.23	0.34	0.24
AHI1	ENSG00000135541	1.47	1.76	1.5	1.85	1.27	1.57	1.74	1.57	1.48	1.37	1.33	1.83	1.58	1.61	1.41	1.44	1.94	2.02	2	1.81	1.77	2.27	2.17	2.65	1.89	1.55	2.07	2	1.79	1.8	1.23	1.49	1.5	0.82	0.6	0.63	2.15	0.88	0.7	0.96	0.87	0.94	0.83	0.75	0.87	0.61	0.65	0.8
ALDH5A1	ENSG00000112294	2.41	2.78	3.17	3.08	2.85	3.43	2.47	1.8	2.72	2.35	2.97	3.15	3.22	2.39	2.59	2.7	2.76	2.74	2.8	2.47	3.93	2.77	2.53	3.32	2.65	2.64	2.61	2.32	2.67	2.75	2.66	3.83	2.84	2.57	2.71	3.51	3.51	3.19	3.4	2.55	3.25	2.57	2.69	3.38	2.89	3.01	2.94	2.85
ALDH7A1	ENSG00000164904	3.82	3.62	4.04	4.09	3.2	2.66	3.58	3.85	4.07	3.99	3.87	3.67	3.21	3.86	3.69	3.53	3.18	3.28	2.96	3.19	2.32	3.27	3.3	3.28	2.68	2.92	2.92	3.25	3.17	2.82	2.84	2.61	3.02	1.66	1.63	2.65	2.71	2.25	2.57	1.9	2.43	1.51	1.65	2.55	2.01	1.83	1.52	1.52
ANK2	ENSG00000145362	2.78	4.07	4.28	4.2	4.02	4.54	4.27	3.81	2.66	2.52	2.6	4.52	4.21	2.58	3.32	3.77	4.46	4.3	4.75	5.76	5.31	4.69	4.05	4.92	4.55	4.09	4.21	4.61	4.21	4.55	4.28	4.99	4.38	5.01	4.59	5.43	5.14	5.06	5.32	4.81	5.05	4.97	4.99	4.94	4.88	4.18	4.51	4.32
ANKRD11	ENSG00000167522	2.13	3.85	2.41	2.8	3.25	4.08	3.12	2.41	1.83	1.58	1.24	3.81	2.65	1.99	2.29	3.39	3.85	3.73	3.16	2.98	3.64	3.45	3.87	3.48	3.84	3.05	4.07	3.2	3.7	3.87	2.75	3.76	3.03	3.61	3.86	3.53	1.78	3.59	3.58	3.18	3.59	3.91	3.6	3	3.49	2.48	3.34	2.41
ANXA1	ENSG00000135046	2.03	1.54	1.83	1.12	2.52	0.85	1.06	1.14	1.93	2.69	3.38	0.81	1.29	2.46	2.22	1.81	1.03	1.06	1.18	0.77	1.92	0.9	0.8	1.1	1.65	1.69	1.76	1.2	1.4	1.91	1.91	0.66	1.74	1.56	1.74	1.39	1.42	1.93	1.88	2.34	1.76	1.08	1.72	2.04	1.54	0.71	0.67	0.89
APBA2	ENSG00000034053	3.9	4.35	4.88	4.73	4.49	4.92	4.48	5.22	3.92	3.88	3.79	4.77	4.78	4.27	4.07	4.28	4.1	4.25	4.68	5.46	4.92	4.23	3.79	4.5	4.09	4.5	4.17	4.36	4.47	4.25	4.95	5.17	4.88	4.78	5.24	4.97	4.29	4.82	4.71	4.86	4.8	4.87	4.73	4.79	4.74	4.64	5.03	4.31
APH1A	ENSG00000117362	5.65	5.05	5.46	5.56	5.22	5.15	5.43	5.07	5.43	5.72	5.65	5.16	5.31	5.63	5.34	5.25	5.16	5.22	5.54	5.14	5.23	5.35	5.26	5.23	4.77	5.46	4.78	5.81	5.31	4.78	5.91	5.4	5.99	5.29	5.18	5.09	5.33	5.17	5.09	5.31	5.21	5.07	5.08	5.25	5.15	5.5	5.2	5.23
ARHGEF6	ENSG00000129675	1.25	1.47	1.89	2.31	1.33	2.13	2.07	0.62	1.22	1.09	1.72	2	1.61	1.31	1.35	1.48	1.49	1.43	2.48	0.81	2.46	2.04	1.76	2.49	1.48	1.81	1.36	2.41	1.21	1.54	1.97	0.99	3.01	0.64	0.77	0.64	1.67	0.59	0.77	0.91	0.69	0.59	0.61	0.85	0.5	0.44	0.79	0.47
ARID1B	ENSG00000049618	2.2	3.15	3.26	2.71	3.03	3.72	3.14	2.4	2.14	1.59	1.49	3.3	3	2.49	2.25	2.9	3.3	3.26	3.35	3.43	3.84	3.33	3.23	3.11	3.59	3.29	3.42	3.22	3.52	3.49	2.79	3.64	3.12	3.28	3.41	3.85	2.01	3.72	3.71	3.02	3.8	3.5	3.46	3.57	3.43	3.12	3.44	3
ARNT2	ENSG00000172379	4.34	4.53	5.6	5.62	5.15	5.58	5.53	4.67	3.64	3.73	4.21	5.49	5.82	4.37	4.57	4.59	4.43	4.28	6.05	5.34	5.84	5.3	4.54	5.7	5.14	4.84	4.67	5.67	4.36	4.93	5.03	5.28	5.9	4.95	4.55	5.05	4.88	5	5.11	5.58	5.06	4.87	4.9	5.13	4.85	5.1	4.9	4.96
ARX	ENSG00000004848	3.95	4.63	5.81	6.12	3.92	0.07	5.96	0.23	4.08	3.5	2.8	5.98	4.84	4.06	3.9	4.4	4.69	4.69	4.98	0.16	0.08	4.98	4.86	4.87	3.33	4.2	4.38	5.44	4.97	3.87	3.56	5.25	5.48	2.26	1.36	2.31	2.18	2.45	2.59	3.11	2.34	2.37	1.91	2.55	2.26	2.36	1.82	2.12
ASH1L	ENSG00000116539	2.33	3.39	2.97	2.85	3.18	3.08	3.05	2.15	2.16	1.59	1.54	3.32	3.05	2.21	2.33	3.16	3.53	3.38	3.31	2.93	3.32	3.23	3.53	3.46	3.9	3.32	3.73	3.06	3.43	3.75	2.61	3.46	2.96	3.52	3.54	3.71	2.22	3.7	3.81	3.25	3.68	3.75	3.72	3.47	3.54	3.33	3.76	3.58
ASTN2	ENSG00000148219	1.96	2.67	1.83	1.04	3.33	2.65	1.39	2.12	1.77	1.84	1.7	1.45	2.28	2.82	2.48	2.7	3.56	2.98	1.74	3.02	4.03	2.09	2.45	1.96	3.73	2.85	3.37	1.49	2.95	4.17	2.31	2.06	1.43	3.33	4.32	5.14	2.72	5.03	5.02	2.63	5.14	3.65	4.09	5.03	4.67	4.48	4.83	4
ASXL3	ENSG00000141431	1.14	2.25	1.99	1.31	2.52	3	2.04	1.96	0.99	0.75	0.71	2.1	2.61	1.22	1.42	1.9	2.72	2.66	3.21	3.85	3.85	2.35	2.16	2.57	3.62	2.73	2.9	2.45	2.65	3.42	1.97	2.39	2.72	3.89	3.35	4.11	1.83	4.11	4.33	3.36	4.17	4.03	3.99	3.91	3.9	3.24	3.36	3.65
ATP10A	ENSG00000206190	0.25	0.3	0.38	0.36	0.2	0.26	0.2	0.26	0.27	0.14	0.31	0.23	0.25	0.56	0.17	0.31	0.19	0.24	0.19	0.58	0.38	0.14	0.25	0.39	0.2	0.47	0.3	0.11	0.34	0.22	0.38	0.29	0.21	0.3	0.2	0.19	0.15	0.32	0.28	0.21	0.28	0.29	0.37	0.21	0.28	0.25	0.22	0.21
ATP13A4	ENSG00000127249	0.01	0.08	0.16	0.11	0.04	0.15	0.13	0.01	0.07	0.01	0.11	0.29	0.12	0.14	0.03	0.03	0.09	0.11	0.29	0.03	0.05	0.63	0.08	0.55	0.02	0.07	0.05	0.19	0.04	0.14	0.06	0.13	0.57	0.09	0.05	0.05	0.05	0.09	0.08	0.04	0.06	0.11	0.12	0.05	0.05	0.01	0.01	0.07
ATP1B1	ENSG00000143153	4.02	4.47	4.91	4.08	4.8	5.97	4.54	4.89	4.52	4.58	4.82	4.53	5.13	3.8	4.68	4.23	4.66	4.92	4.9	5.38	5.87	4.6	4.37	4.97	4.77	4.2	4.33	4.47	4.69	4.85	5.3	4.7	4.53	4.75	4.53	5.44	6.18	5	5.1	4.82	4.92	4.69	4.93	5.02	5.08	4.85	4.79	5.02
ATP2B2	ENSG00000157087	2.21	2.85	2.3	1.76	2.96	3.43	2.11	0.62	1.61	1.52	1	2.32	2.66	1.6	2.07	2.74	2.72	2.66	2.46	1.82	4.33	2.6	2.89	2.56	3.33	2.61	3.11	2.07	2.5	3.23	2.34	3.88	2.31	4.18	4.04	3.01	2.06	3.37	3.07	3.41	3.1	4.47	4.28	2.89	3.67	4.08	4	4.15
ATRX	ENSG00000085224	3.44	4.35	4.07	3.98	4.31	4.06	4.08	3.9	3.6	3.09	3.17	4.34	4.32	3.5	3.88	4.04	4.08	4.1	4.4	4.34	4.35	4.22	4.02	4.5	4.91	4.19	4.55	3.96	3.99	4.73	4.17	4.47	3.95	4.46	4.49	4.86	4.64	4.75	4.94	4.41	4.77	4.52	4.72	4.79	4.68	4.45	4.64	4.81
AUTS2	ENSG00000158321	4.42	5.5	4.35	4.31	5.89	6.51	4.48	5.33	3.69	3.48	2.73	5.04	4.94	3.89	4.69	5.52	5.33	5.18	4.32	5.63	6.33	4.69	4.94	4.59	6.68	5.31	6.13	3.85	5.1	6.3	4.71	5.63	4.48	6.44	6.73	5.75	4.91	6.2	6.09	6.23	6.17	6.85	6.53	5.91	6.27	6.5	6.9	6.48
AVPR1A	ENSG00000166148	0.53	0.34	0.4	0.42	0.45	0.37	0.22	0.41	0.4	0.38	0.75	0.35	0.5	0.77	0.52	0.32	0.31	0.26	0.42	0.47	0.2	0.25	0.33	0.17	0.54	0.72	0.67	0.38	0.37	0.51	0.3	0.18	0.34	1.29	2.25	0.64	0.61	0.6	0.24	0.57	0.29	1.4	1.56	0.46	0.96	1.94	1.65	1.93
AXL	ENSG00000167601	3	3.03	2.2	2.77	2.94	2.39	2.69	2.03	3.1	2.77	3.27	2.56	2.15	3.32	2.72	2.82	3.5	3.6	2.77	2.05	2.66	2.9	3.77	2.99	2.89	3.49	3.18	3.38	3.71	3.06	2.56	1.13	2.59	1.19	1.58	1.55	1.5	1.4	1.55	1.61	1.26	1.07	1.26	1.57	0.97	0.75	1.64	0.53
BCKDK	ENSG00000103507	3.74	3.55	3.81	3.82	3.66	3.81	3.79	3.5	3.57	3.69	3.83	3.7	3.75	4	3.6	3.65	3.58	3.92	3.78	3.52	3.77	3.7	3.82	3.57	3.37	3.98	3.41	3.95	3.94	3.36	3.79	3.87	3.98	3.57	3.53	3.5	2.95	3.41	3.23	3.61	3.35	3.7	3.47	3.37	3.36	3.62	3.75	3.52
BCL11A	ENSG00000119866	5.08	5.65	4.9	4.97	5.56	5.39	4.87	3.39	4.81	4.7	4.11	5.17	5.02	4.03	5.21	5.43	5.49	5.45	4.25	3.6	5.35	4.7	5.13	4.64	5.93	5.04	5.91	4.41	5.57	5.9	4.52	5.62	4.05	6.01	6.49	6.4	3.63	6.23	6.26	5.36	6.04	6.27	6.34	6.09	6.3	5.93	6.32	5.92
BCL2	ENSG00000171791	3.78	3.6	2.03	2.68	3.18	2.87	2.69	2.11	3.91	3.05	2.34	2.64	2.72	3.59	3.01	3.6	2.98	2.99	2.66	2.23	3.07	2.27	3.2	2.69	3.87	3.98	4.03	2.2	3.41	3.44	3.16	1.53	2.27	3.65	3.13	2.53	2.5	2.6	2.61	3.71	2.74	3.76	3.29	2.68	2.66	3.3	3.43	3.58
BDNF	ENSG00000176697	0.18	0.12	0.19	0.07	0.18	0.64	0.05	0.31	0.35	0.36	0.5	0.09	0.41	0.04	0.2	0.11	0.07	0.29	0.37	0.94	0.92	0.17	0.09	0.16	0.14	0.39	0.07	0.14	0.23	0.06	0.78	0.25	0.11	0.13	0.09	0.07	2.83	0.04	0.02	0.26	0.11	0.05	0.01	0.07	0.04	0.03	0.05	0.08
BIRC6	ENSG00000115760	2.27	3.09	2.38	2.44	2.65	2.57	2.56	1.92	1.92	1.54	1.55	2.89	2.5	2.07	2.14	2.76	3.22	3.05	3.05	2.75	2.94	3.01	3.32	3.16	3.45	3.15	3.47	2.86	3.11	3.37	2.13	3.02	2.45	3.29	3.13	3.31	2.06	3.4	3.48	2.81	3.43	3.47	3.47	3.03	3.25	2.77	3.12	2.94
BRAF	ENSG00000157764	2.42	2.52	2.35	2.19	2.31	1.87	2.33	2.03	2.2	1.83	1.82	2.24	2.38	2.15	2.1	2.29	3.05	2.98	2.84	2.65	2.58	2.68	3.04	2.93	3.14	2.89	3.21	2.78	2.96	3.08	1.63	1.78	1.75	2.39	2.29	2.53	1.57	2.55	2.63	2.24	2.54	2.4	2.53	2.45	2.5	2.73	2.68	2.81
BRSK2	ENSG00000174672	3.09	3.81	3.68	3.32	3.89	4.67	3.47	4.02	2.98	3.07	2.66	3.82	3.68	2.97	3.46	3.74	3.73	3.83	3.35	4.06	4.14	3.48	3.54	3.36	3.62	3.26	3.8	3.26	3.84	3.64	3.47	4.37	3.41	4.34	4.35	4.12	3.06	4.25	4.02	3.9	4.09	4.37	4.16	3.96	4.25	4.04	4.09	3.71
BRWD1	ENSG00000185658	2.75	2.96	2.69	2.7	2.91	2.78	2.72	2.61	2.77	2.73	2.61	2.9	3.12	2.64	2.82	2.8	2.79	2.88	2.89	2.8	2.94	2.85	2.86	3.04	3.17	2.95	3.05	2.49	2.78	3.01	2.84	2.88	2.73	2.94	2.92	2.94	3.55	3.04	3.08	3.01	3.06	2.91	3.04	3.03	2.98	3.36	3.31	3.6
BZRAP1	ENSG00000005379	1.04	2.21	1.42	1.25	1.54	2.93	1.36	1.4	1.23	1.06	1	2.27	1.77	1.5	1.23	1.76	2.75	2.81	1.83	2.36	2.82	2.55	2.51	2.57	2.14	1.78	2.36	1.63	2.71	2.28	1.8	2.6	1.59	2.68	2.81	2.54	1.34	2.87	2.73	1.79	2.91	2.83	2.59	2.06	2.81	1.67	2.04	1.54
C11orf30	ENSG00000158636	1.8	2.52	2.15	2.34	2.24	2.17	2.42	1.8	1.7	1.5	1.29	2.53	2.3	1.88	1.92	2.33	2.8	2.68	2.39	2.08	2.37	2.62	2.86	2.71	2.76	2.33	2.87	2.43	2.69	2.63	1.93	2.57	2.39	2.51	2.4	2.63	1.73	2.67	2.78	2.46	2.81	2.63	2.59	2.66	2.54	2.19	2.39	2.34
C3orf58	ENSG00000181744	2.8	2.29	2.55	2.7	2.41	3.45	2.46	3.1	3.23	2.65	3.41	2.35	2.85	4.85	2.36	2.29	2.03	2.47	2.74	2.9	3.82	2.12	2.44	2.86	2.37	4.39	2.72	2.6	2.94	2.15	4.09	1.65	2.72	1.55	1.24	0.8	2.34	0.93	1.22	2.23	0.86	1.2	1.08	1.24	0.76	1.3	1.42	1.49
CACNA1C	ENSG00000151067	0.23	0.6	0.92	0.42	0.84	1.21	0.41	0.48	0.22	0.16	0.3	0.92	0.94	0.26	0.34	0.48	0.6	0.6	1.04	1.55	1.46	1.1	0.38	1.3	1.13	0.78	0.8	0.49	0.67	0.95	0.85	2	0.83	1.5	1.33	1.24	0.81	1.16	1.12	1.45	1.04	1.67	1.48	0.83	1.31	1.17	1.14	1.18
CACNA1D	ENSG00000157388	0.07	0.18	0.27	0.05	0.3	0.6	0.09	0.07	0.1	0.07	0.21	0.24	0.34	0.12	0.12	0.14	0.13	0.16	0.27	0.39	0.51	0.32	0.08	0.39	0.32	0.1	0.18	0.02	0.2	0.26	0.37	0.9	0.36	0.69	0.24	0.48	0.22	0.65	0.68	0.58	0.83	0.75	0.62	0.47	0.5	0.35	0.22	0.43
CACNA1E	ENSG00000198216	2.21	3.39	2.68	1.44	3.64	2.92	1.98	2.07	1.56	1.68	1.12	2.47	3.09	1.53	2.61	3.18	3.51	3.14	2.86	3.73	3.61	2.8	2.5	2.92	4.43	3.3	3.81	1.27	3.28	4.29	3.25	3.87	2.56	4.06	4.71	4.83	2.65	4.71	4.77	4.08	4.64	4.53	4.59	4.23	4.72	4.43	4.89	4.22
CACNA1H	ENSG00000196557	2.99	3.66	3.45	2.46	3.43	3.6	2.69	1.33	2.14	2.23	1.89	3.36	3.32	1.94	2.82	3.56	3.22	3.25	3.04	2.18	3.28	3.2	3.15	2.92	3.44	3.03	3.89	2.44	3.52	3.47	2.82	4.75	2.63	4.24	4.31	3.89	2.2	4.07	3.7	3.21	3.83	4.3	4.09	3.43	3.94	3.92	4.14	3.55
CACNA2D3	ENSG00000157445	1.42	1.53	3.54	1.8	2.1	2.73	1.5	0.82	1.02	0.81	1.26	2.51	2.8	1.24	0.92	1.11	0.82	1.14	2.39	3.52	2.56	2.25	0.41	2.49	2.03	1.75	1.58	1	1.41	1.48	2.15	4.2	1.74	2.61	2.05	2.45	4.05	2.13	1.82	2.36	1.99	2.69	2.57	1.83	2.34	1.96	1.7	2.39
CACNB2	ENSG00000165995	0.24	0.61	1.45	0.76	1.33	1.38	0.43	0.71	0.55	0.46	0.82	1.18	1.39	0.27	0.7	0.42	0.87	0.97	0.88	1.53	1.55	0.95	0.32	1.1	1.02	0.57	0.37	0.19	0.88	0.9	0.73	2.12	0.55	1.52	1.3	0.82	1.89	1.03	1.14	1.56	1.25	1.61	1.33	1.17	1.18	1.65	0.86	1.94
CADM1	ENSG00000182985	5.3	5.09	5.19	5.41	5.35	4.83	5.41	4.23	4.75	4.93	4.66	5.37	5.51	4.51	5.21	5.17	4.89	4.9	5.72	4.44	5.09	5.25	4.71	5.39	5.55	5.23	5.19	5.53	4.87	5.14	5.3	5.26	5.2	5.07	5.41	6	5.81	5.24	5.54	6.22	5.26	5.23	5.1	5.54	5.08	5.76	5.59	5.59
CADPS2	ENSG00000081803	0.67	0.6	1.67	1.24	1.15	2.33	0.98	0.34	0.64	0.61	1.39	0.87	1.22	1.28	0.67	0.54	0.45	0.63	1.13	0.64	2.43	0.82	0.41	1.22	0.55	0.88	0.69	1.04	0.59	0.8	1.86	0.45	1.15	0.53	1.09	1.53	0.41	0.58	0.86	1.73	0.47	0.36	0.46	0.86	0.21	0.4	0.54	0.43
CAPN12	ENSG00000182472	1.82	2.08	1.65	1.94	2.21	1.67	1.95	1.49	1.82	1.38	1.89	1.81	1.73	1.93	1.8	1.85	1.94	1.71	1.48	0.86	1.47	1.41	1.53	1.25	1.75	1.57	2.04	1.5	1.62	1.8	1.37	1.28	1.63	1.46	1.63	1.1	0.92	0.94	1.15	1.43	1.04	1.33	1.2	1.13	0.98	0.96	1.31	0.79
CASC4	ENSG00000166734	3.8	3.83	3.42	3.79	3.79	3.6	3.87	3.72	3.75	3.68	3.96	3.78	3.86	3.97	3.84	3.72	3.37	3.37	3.56	3.47	3.42	3.61	3.56	3.68	3.49	3.6	3.42	3.62	3.26	3.43	4.3	3.59	3.92	3.75	3.37	3.46	4.79	3.57	3.61	3.84	3.63	3.56	3.64	3.58	3.68	3.71	3.34	3.95
CASK	ENSG00000147044	3.24	3.67	4	3.69	3.72	4.01	3.77	3.91	3.38	3.15	3.26	3.83	4.09	3.32	3.43	3.47	3.86	3.76	4.23	4.57	4.33	3.78	3.71	3.99	4.02	3.85	3.79	3.75	3.74	3.94	3.85	3.77	3.67	3.93	3.89	4.26	4.12	4.17	4.14	4.08	4.15	4	4.14	4.15	4.13	4.01	3.94	4.18
CC2D1A	ENSG00000132024	1.91	2.66	2.28	2.38	2.39	2.82	2.34	2.11	1.94	1.67	1.92	2.76	2.22	2.12	2.05	2.55	2.46	2.47	2.17	2.2	2.15	2.51	2.31	2.62	1.9	1.67	2.35	2.3	2.52	2.06	2.57	3.33	2.69	2.94	2.94	2.78	1.98	2.92	2.83	2.36	2.86	3.12	2.83	2.27	2.86	1.9	2.21	1.54
CCDC64	ENSG00000135127	0.71	1.68	1.57	1.14	1.32	2.64	0.98	1.6	0.61	0.71	0.77	1.83	1.48	0.73	0.89	1.31	1.68	1.79	1.17	2.52	2.6	2.16	1.21	1.83	1.95	0.91	1.79	0.55	1.71	1.93	1.29	2.94	0.99	2.54	2.45	2.18	1.67	2.52	2.26	1.68	2.53	2.74	2.45	1.71	2.55	1.62	1.86	1.63
CDC42BPB	ENSG00000198752	3.93	4.81	4.54	4.34	4.75	5	4.46	4.26	3.83	3.4	3.41	4.83	4.62	4.17	4.04	4.59	4.73	4.77	4.69	5.12	5.25	4.52	4.7	4.59	4.8	4.65	4.74	4.37	4.81	4.86	4.14	5	4.38	4.86	4.85	4.93	3.57	4.94	4.9	4.55	4.95	4.98	4.92	4.77	4.81	4.61	4.89	4.48
CDH10	ENSG00000040731	0.99	1.79	2.82	2.48	2.27	2.15	2.2	2.08	2.27	2.02	2.9	2.83	2.31	1.24	2.06	1.5	2.31	2.61	2.37	1.54	2.26	2.3	2.23	2.73	1.97	1.14	1.4	2.16	2.1	1.53	1.79	3.29	2.39	3	0.62	1.28	2.67	2.31	2.02	3.09	2.58	2.67	2.52	2.08	2.27	2.61	0.58	3.05
CDH22	ENSG00000149654	0.47	1.43	1.82	0.62	1.84	2.37	1.05	0.2	0.42	0.78	1.01	0.94	2.28	0.35	1.82	1.21	1.8	1.18	1.8	0.56	1.95	0.91	0.72	1.3	1.08	0.62	0.93	0.7	0.62	1.7	0.65	1.28	1.48	2.82	1.89	2.28	1.16	3.21	3	1.29	3.53	2.89	2.57	3.29	2.75	3.07	1.78	2.79
CDH8	ENSG00000150394	0.4	0.61	2	2.18	1.12	3.99	1.56	3.35	0.77	0.48	1.27	2.83	2.36	2.61	1.15	0.53	0.46	1.01	2.59	4.25	4.58	2.58	0.66	3.09	0.78	1.08	0.8	2.16	0.9	0.87	1.02	4.66	2.22	0.27	0.14	0.37	4.36	0.13	0.32	1.05	0.55	0.26	0.15	0.43	0.12	0.28	0.15	0.3
CDH9	ENSG00000113100	0.17	0.05	2.35	1.75	0.41	0.99	0.43	0.1	0.22	0.02	0.25	1.76	0.91	0.08	0.22	0.12	0.01	0.01	0.51	0.23	1.29	1.83	0.03	1.68	0.54	0.34	0.3	0.1	0.06	0.56	1.2	3.09	0.84	0.46	0.4	0.04	1.54	0.03	0.01	0.89	0.04	0.84	0.18	0.05	0.04	0.59	0.73	0.5
CDKL5	ENSG00000008086	0.89	1.72	1.4	0.94	1.59	0.94	1.04	1.12	0.92	0.61	0.7	1.28	1.54	0.97	1.4	1.55	2.29	2.01	1.83	2.2	1.66	1.62	1.79	1.89	2.3	2.08	1.79	1.36	2.01	2.5	1.48	1.5	1.43	3.31	3.03	3.5	1.25	3.52	3.6	2.43	3.44	3.5	3.73	3.22	3.54	3.57	3.32	3.54
CEP290	ENSG00000198707	1.27	2.37	1.6	1.74	1.87	2.07	2	1.69	1.53	1.08	1.45	2.4	1.71	1.54	1.61	1.86	2.14	2.03	1.68	1.75	2	2.47	2.13	2.45	2.48	1.48	2.4	1.61	1.77	2.35	1.69	2.15	1.64	2.11	2.15	2.06	2.17	2.22	2.26	2.13	2.31	2.33	2.25	1.89	2.27	1.4	1.64	1.87
CEP41	ENSG00000106477	2.71	2.62	2.61	3.08	2.54	2.16	2.61	3.01	2.54	2.46	2.28	2.91	2.62	2.7	2.6	2.59	2.56	2.67	2.4	3.02	2.1	2.5	2.5	2.81	2.55	2.63	2.74	2.55	2.62	2.64	2.28	2.79	2.11	2.32	2.68	3.04	2.42	2.81	2.9	2.22	2.78	2.51	2.61	2.89	2.76	2.51	2.61	2.55
CHD2	ENSG00000173575	3.46	3.92	3.57	3.78	3.62	3.81	3.83	3.65	3.51	3.64	3.54	3.93	3.6	3.39	3.58	3.73	4.04	3.98	3.9	3.65	3.82	3.92	4.09	4.01	4.15	3.65	4.16	3.79	3.84	4.12	3.66	3.69	3.58	3.46	3.54	3.47	4	3.49	3.54	3.58	3.54	3.58	3.5	3.34	3.54	3.33	3.58	3.52
CHD7	ENSG00000171316	3.64	4.62	3.03	3.53	3.64	4.1	3.99	3.64	3.72	2.73	2.1	3.9	3.27	4.1	3.3	4.26	4.63	4.69	4.03	3.61	4	3.62	4.75	3.74	4.28	4.5	4.75	3.84	4.8	4.25	3.11	2.23	3.87	1.29	1.63	1.89	1.18	2.25	2.44	1.62	2.31	1.65	1.9	2.06	2.03	1.5	2.35	1.45
CHD8	ENSG00000100888	3.51	4.37	4.14	4.03	4.23	4.29	4.14	3.79	3.25	2.8	2.65	4.36	4.22	3.61	3.57	4.16	4.28	4.14	4.12	4.03	4.21	3.76	4.23	4.06	4.43	4.24	4.43	4	4.21	4.37	3.66	4.28	4.01	4.32	4.32	4.62	2.92	4.42	4.55	4.17	4.49	4.45	4.47	4.48	4.35	3.83	4.28	3.91
CHRNA4	ENSG00000101204	1.21	1.89	1.87	0.79	2.07	3.14	0.77	3.95	1.1	1.22	1.24	1.4	2.08	1.63	1.6	1.83	2.21	2.11	1.75	4.61	3.3	1.28	1.41	1.92	2.29	2.1	2.22	0.48	2.21	2.46	2.03	2.6	1.15	3.29	3.87	3.44	2.82	3.61	3.52	2.69	3.21	3.49	3.46	3.17	3.6	3.24	3.47	2.83
CHRNB2	ENSG00000160716	2.95	3.2	3.62	3.08	3.59	3.74	3.13	3.34	2.7	2.67	2.52	3.38	3.73	2.8	3.05	3.3	2.69	2.63	3.13	3.46	3.5	2.45	2.29	2.74	3.22	3.15	2.77	2.32	2.93	3	3.72	4.25	3.36	4.23	4.14	4.48	3.27	4.33	4.25	4.11	4.29	4.25	4.26	4.32	4.25	4.04	4.04	4
CLTCL1	ENSG00000070371	0.71	0.93	0.92	0.9	0.79	0.86	0.87	0.91	0.76	0.64	0.67	0.9	0.81	0.82	0.68	0.81	1.34	1.29	1.01	1.47	1.26	1.26	1.28	1.29	1.02	1.05	1.05	1.14	1.3	1.29	0.89	1.18	0.81	1.3	1.75	2.1	0.9	1.95	1.93	0.74	1.97	1.59	1.83	1.8	1.85	1.42	1.56	1.27
CNTN4	ENSG00000144619	0.23	0.44	1.93	1.82	1.22	2.76	1.98	1.63	1.24	0.67	2.29	1.83	1.75	0.93	0.86	0.31	0.51	1.43	2.19	3.18	2.95	2.01	0.41	1.98	0.5	1.33	0.3	2.14	1.1	0.44	0.66	2.36	1.87	1.91	0.15	0.7	3.84	0.77	0.81	1.56	1.01	0.62	0.71	1.13	0.55	0.51	0.18	1.19
CNTNAP2	ENSG00000174469	5.48	6.26	6	5.08	6.42	5.4	4.88	5.12	5.35	5.6	5.25	5.47	6.03	5.06	6.23	6.07	5.85	5.88	5.06	5.67	5.83	5.18	4.56	5.12	6.31	5.56	6.24	3.53	5.59	6.37	3.87	6.12	4.63	3.21	5.48	5.72	5.46	5.26	6.06	3.88	5.71	3.12	3.63	6.15	4.56	5.57	6.52	4.69
CNTNAP4	ENSG00000152910	0.15	0.2	2.9	2.03	0.96	4.73	0.93	1.88	0.92	0.15	0.73	2.3	2.13	1.14	0.35	0.25	0.37	0.46	2.05	3.02	5.5	2.14	0.21	2.21	1.34	0.88	0.56	0.7	0.35	0.8	1.86	3.31	1.63	2.19	1.4	2.03	3.63	1.94	2.13	3.14	2.08	2.23	2.22	2.05	2.09	2.15	1.44	2.54
CNTNAP5	ENSG00000155052	0.35	0.61	2.11	0.92	1.48	1.31	0.96	0.72	0.37	0.14	0.36	1.47	2.02	0.69	0.39	0.75	0.79	0.93	2.23	2.21	2.62	1.65	0.32	2.03	2.31	1.72	1.47	1.06	0.97	1.74	0.57	2.4	1.1	2.72	1.19	1.51	1.24	2.31	2.07	1.64	2.07	3.01	3.02	1.79	2.59	2.49	1.76	2.53
COMT	ENSG00000093010	3.85	3.41	3.34	3.59	3.42	3.36	3.54	3.37	3.67	3.75	3.68	3.27	3.3	3.85	3.59	3.58	3.52	3.55	3.28	2.92	3.16	3.18	3.62	2.98	2.83	3.65	3.36	3.61	3.57	3.06	3.61	3.01	3.78	2.99	3.1	2.81	2.91	2.89	2.73	2.75	2.71	2.77	2.85	2.89	2.82	3.01	3.08	2.41
CREBBP	ENSG00000005339	3.07	4.48	3.35	3.62	4	4.53	3.95	3.33	2.61	1.99	1.54	4.33	3.64	3.04	2.97	4.17	4.85	4.84	4.4	4.32	4.65	4.41	4.94	4.48	4.88	4.27	4.98	4.47	4.86	4.79	3.57	4.54	4.2	4.52	4.55	4.56	3.1	4.6	4.63	4.17	4.6	4.73	4.58	4.2	4.42	3.97	4.5	3.84
CSDE1	ENSG00000009307	6.84	6.97	7.27	7.08	7.04	6.94	6.92	7.2	6.95	6.91	6.91	7.05	7.06	7.04	7.03	6.86	6.51	6.5	6.74	7.15	6.89	6.48	6.25	6.68	7.02	6.79	6.78	6.45	6.5	6.97	6.69	6.71	6.6	6.93	6.86	7.2	7.02	7.05	7.1	7.02	7.03	6.89	7.06	7.18	7.04	7.09	6.96	7.34
CSNK1E	ENSG00000213923	5.09	5.48	5.43	5.37	5.51	5.87	5.56	5.53	4.86	4.92	4.78	5.59	5.33	5.03	5.29	5.38	5.82	5.83	5.7	5.84	5.83	5.55	5.72	5.5	5.7	5.61	5.77	5.74	5.88	5.8	5.14	5.63	5.37	5.89	5.86	5.82	4.5	5.87	5.72	5.41	5.87	5.93	5.76	5.75	5.81	6.09	5.98	5.74
CSTF2T	ENSG00000177613	4.69	4.46	4.36	4.56	4.38	3.93	4.56	4.41	4.8	4.62	4.37	4.34	4.44	4.52	4.54	4.49	4.06	4.06	4.37	3.91	3.89	4	4.12	3.98	3.96	4.26	4.1	4.45	4.14	4.14	4.25	3.94	4.59	4.09	4.2	4.1	4.13	4.02	4.08	4.21	4	4.11	4.13	4.2	4.07	4.54	4.4	4.47
CTCF	ENSG00000102974	5.3	5.56	5.23	5.49	5.38	5.07	5.65	5.28	5.21	5.02	4.8	5.5	5.23	5.14	5.23	5.47	5.56	5.48	5.55	5.29	5.06	5.41	5.64	5.4	5.62	5.32	5.73	5.74	5.36	5.65	4.67	5.14	5.28	5.23	5.24	5.13	4.12	5.12	5.17	5.02	5.11	5.31	5.3	5.2	5.1	5.08	5.27	5.37
CTNNA3	ENSG00000183230	0.08	0.06	0.18	0.21	0.11	0.19	0.23	0.2	0.16	0.06	0.13	0.23	0.21	0.22	0.1	0.11	0.12	0.14	0.38	0.13	0.18	0.21	0.09	0.44	0.1	0.14	0.09	0.38	0.26	0.09	0.31	0.12	0.25	0.08	0.07	0.18	0.14	0.18	0.13	0.18	0.17	0.07	0.05	0.17	0.08	0.08	0.03	0.11
CTNNB1	ENSG00000168036	6.89	6.66	6.51	6.34	6.56	6.19	6.66	7.58	6.99	6.9	7.01	6.38	6.68	7.39	6.83	6.69	6.92	6.87	6.74	7.34	6.59	6.47	7	6.08	6.32	6.99	6.31	6.86	6.7	6.49	7.02	5.79	6.64	5.35	5.59	5.9	7.34	5.76	5.89	5.84	5.69	5.3	5.53	6.05	5.62	5.44	5.6	5.25
CTTNBP2	ENSG00000077063	2.78	4.01	2.19	1.7	3.37	2.71	2.23	1.17	2.22	2.49	1.48	2.5	2.62	1.79	2.92	3.68	3.69	3.55	2.28	1.72	3.4	2.36	3.16	2.21	3.99	3.07	3.89	1.77	3.77	4.03	3.45	3.3	2.41	4.87	5.35	6.42	2.12	6.03	6.3	4.16	5.96	5.16	5.34	5.85	5.83	4.56	4.87	4.63
CUL3	ENSG00000036257	4.04	4.28	3.75	3.98	4.07	3.57	4.19	3.73	4.12	4.19	3.92	4.03	3.95	3.82	4.22	4.19	4.17	4.31	4.1	3.71	3.63	3.94	4.06	4	4.31	4.02	4.38	4.19	4.1	4.3	3.81	3.29	3.74	3.62	3.75	3.69	4.04	3.59	3.69	3.88	3.61	3.7	3.77	3.69	3.61	3.61	3.82	3.99
CYFIP1	ENSG00000068793	3.75	3.74	3.43	3.63	3.69	3.12	3.79	3.34	3.63	3.46	3.58	3.47	3.49	4.16	3.48	3.76	3.89	3.83	3.92	3.15	3.35	3.73	4.2	3.6	3.76	4.35	3.97	4.2	3.99	3.8	3.84	3	3.99	3.29	3.06	3.06	2.73	3.03	3.06	3.45	3.04	3.19	3.25	3.08	2.95	2.97	3	3
DCX	ENSG00000077279	5.36	6.45	7.81	7.45	7.06	7.08	7.34	6.58	5.29	5.44	5.82	7.32	7.59	5.17	6.45	6.18	6.43	6.43	7.98	7.98	7.81	7.24	5.95	7.62	7.4	6.69	6.55	7.54	6.31	7.26	6.67	7.86	7.3	7.91	7.02	7.9	6.78	7.82	7.98	7.75	7.9	7.8	7.8	8	7.69	7.92	7.47	8.28
DEAF1	ENSG00000177030	3.76	3.69	4.61	3.91	4.26	5.08	3.72	4.26	3.88	3.83	4.26	4.11	4.51	3.99	3.89	3.77	3.67	3.88	4.3	5.26	5.01	3.8	3.47	3.91	3.65	4.06	3.36	3.59	4.06	3.53	4.5	5.17	4.37	4.79	4.51	4.48	4.88	4.71	4.36	4.93	4.58	4.62	4.49	4.56	4.6	4.47	4.12	4.22
DHCR7	ENSG00000172893	4.33	4.14	3.81	3.93	4.16	3.92	4.08	4.75	4.09	3.97	3.5	3.87	4.05	4.33	4.11	4.33	4.48	4.41	4.25	4.96	4.32	4.05	4.84	3.91	4.01	4.59	4.32	4.51	4.43	4.37	4.42	3.48	3.9	3.86	3.1	3.27	3.92	3.11	2.87	3.77	3.15	3.46	3.33	3.15	3.1	3.56	3.83	3.51
DIP2A	ENSG00000160305	1.69	2.22	1.6	1.85	1.91	1.9	1.83	1.42	1.54	1.46	1.3	2.08	1.7	1.58	1.64	1.97	2.41	2.35	1.78	1.16	1.67	2.35	2.59	2.29	1.98	1.8	2.33	1.95	2.21	2.03	1.63	1.89	1.89	2.11	2.2	2.35	1.1	2.5	2.51	1.8	2.48	2.43	2.34	2.15	2.39	1.9	2.04	1.63
DLGAP2	ENSG00000198010	0.11	0.16	0.59	0.3	0.55	0.5	0.13	0.02	0.1	0.05	0.07	0.52	0.56	0.03	0.08	0.11	0.06	0.11	0.27	0.02	0.26	0.37	0.07	0.59	0.24	0.15	0.18	0.09	0.09	0.15	0.25	1.28	0.34	1.35	0.33	0.12	0.41	0.18	0.19	1.52	0.22	0.88	0.52	0.15	0.25	0.41	0.3	0.44
DLX2	ENSG00000115844	0.64	2.74	5.38	6.48	2.86	0.02	6.61	0.02	0.79	0.48	2	6.34	4.49	0.11	3.05	1.55	1.43	2.49	6	0	0.18	6.04	1.56	5.76	1.81	1.32	1.27	7.02	1.09	1.75	2.27	4.61	5.77	1.67	0.94	1.6	1.79	1.85	2.01	2.56	1.81	1.63	1.35	1.86	1.63	2.01	0.69	1.69
DLX6	ENSG00000006377	0.1	0.78	4.84	4.37	1.74	0	3.78	0.15	0.45	0.08	0.74	4.08	3.23	0.06	0.95	0.33	0.31	0.83	3.73	0.02	0.02	3.95	0.27	3.96	0.45	0.22	0.14	3.46	0.36	0.45	0.66	5.11	3.79	0.46	0.25	0.35	2.03	0.39	0.57	0.79	0.51	0.38	0.36	0.55	0.32	0.33	0.11	0.39
DMD	ENSG00000198947	1.37	1.89	1.17	0.9	1.68	1.48	1.13	1.14	2.11	1.41	1.37	1.05	1.45	2.19	1.42	1.55	2.28	2.19	1.61	2.05	2.2	1.25	1.8	1.26	2.35	2.3	1.99	1.04	2.27	2.24	1.74	1.36	1.43	2.14	2.05	2.86	2.21	2.64	2.84	2.02	2.64	2.37	2.32	2.57	2.41	2.54	2.5	2.59
DMPK	ENSG00000104936	2.26	3.5	2.59	2.78	2.99	4.28	2.95	3.19	2.56	1.96	2.12	3.6	2.52	2.44	2.47	3.16	3.99	3.98	3.28	3.85	3.94	3.76	4.17	3.61	3.47	3.3	3.9	3.55	4.05	3.52	2.79	3.73	2.75	3.17	3.34	2.94	2.54	3.02	2.79	2.42	2.96	3.29	3	2.21	3.12	2.3	2.74	2.06
DNAH10	ENSG00000197653	0.23	1.01	0.66	0.62	0.82	1.26	0.56	0.46	0.26	0.2	0.18	1.05	0.7	0.33	0.37	0.71	1.37	1.25	0.92	1.84	1.74	1.29	1.08	1.39	1.6	0.81	1.26	0.77	1.16	1.53	0.64	1.83	0.75	1.68	1.5	1.84	0.7	1.94	2	1.04	2.02	1.91	1.8	1.39	1.86	1.2	1.45	1.19
DPP10	ENSG00000175497	3.3	3.07	2.32	1.93	3.61	2.33	2.26	2.31	2.65	2.6	2.76	1.83	3.18	3.01	2.93	3.19	2.42	2.11	2.17	3.44	2.72	1.5	2.42	2.33	3.8	3.14	3.07	1.44	2.14	3.54	2.55	1.59	1.59	3.33	3.52	2.64	3.89	3.36	3.21	3.47	3.19	3.72	3.55	3.12	3.51	4.25	4.13	4.3
DPP3	ENSG00000254986	3.46	3.53	3.66	3.94	3.45	3.62	3.73	3.96	3.76	3.7	3.33	3.76	3.32	3.65	3.57	3.42	3.34	3.35	3.29	3.75	3.27	3.3	3.31	3.36	2.79	3.53	3.11	3.88	3.62	2.96	3.34	3.38	3.33	2.85	2.81	3.34	2.88	3	2.93	2.79	3	2.78	2.81	3.03	2.92	2.72	2.82	2.3
DPP6	ENSG00000130226	1.64	1.9	2.65	1.75	2.58	3.21	1.68	2.17	1.7	1.44	1.49	2.22	2.96	1.64	1.73	2	1.68	1.8	2.45	3.27	3.25	1.59	1.87	2.18	2.42	2.34	2.06	1.2	1.99	2.08	2.96	3.67	2.72	3.59	3.33	3.65	2.92	2.83	2.84	4.09	2.86	3.41	2.97	2.93	2.62	3.22	3.3	3.31
DRD3	ENSG00000151577	0	0	0.39	0.21	0.15	0.06	0	0	0	0	0.05	0.58	0.25	0	0	0	0	0	0	0	0.06	0.41	0	0.09	0.03	0	0	0.03	0.03	0	0.03	2.83	0.05	0	0	0	0.55	0	0	0	0	0	0	0	0	0	0	0
DRD4	ENSG00000069696	0.13	0.24	0.38	0.39	0.25	1.59	0.4	1.67	1.63	0.56	1.97	0.52	0.18	1.92	0.19	0.41	0.36	1.03	0.13	0.94	0.48	0.28	0.29	0.5	0.26	0.36	0.55	0.12	0.82	0.48	0.27	0.84	0.33	0.78	1.05	0.95	0.74	0.89	0.56	0.52	0.73	0.66	0.67	0.51	0.61	0.47	1.07	0.47
DSCAM	ENSG00000171587	0.32	1.28	1.04	0.58	2.41	2.28	0.87	0.25	0.24	0.18	0.19	1.55	1.84	0.13	0.97	1.21	1.19	0.51	0.91	1.14	2.18	0.83	0.74	1.51	2.89	0.95	1.54	0.2	0.36	2.39	1.37	1.85	0.53	3.69	3.48	2.91	0.94	3.5	3.23	2.87	3.57	4.08	3.94	2.96	3.59	3.22	3.27	3.39
DYRK1A	ENSG00000157540	4.04	4.35	4.2	4.44	4.3	4.1	4.48	4.03	4.1	3.67	3.73	4.36	4.38	4.07	4.09	4.25	4.43	4.37	4.56	4.46	4.5	4.45	4.55	4.58	4.63	4.36	4.6	4.67	4.33	4.6	4.41	4.54	4.72	4.56	4.37	4.63	4.66	4.5	4.71	4.51	4.6	4.53	4.58	4.7	4.44	4.49	4.41	4.77
EHMT1	ENSG00000181090	2.73	3.28	2.98	3.09	3.09	3.28	3.15	2.93	2.56	2.26	2.17	3.46	2.97	2.88	2.68	3.22	3.18	3.16	2.76	2.81	2.89	2.89	3.19	2.8	2.95	2.91	3.18	2.86	3.23	2.96	2.54	3.36	2.85	3.1	3.22	3.13	1.81	3.15	3.04	2.81	3.11	3.25	3.12	2.94	3.04	2.73	2.95	2.55
EIF4E	ENSG00000151247	1.83	1.72	1.74	1.94	1.79	1.71	1.79	2.1	2	1.92	1.95	1.86	1.96	1.79	1.94	1.6	1.41	1.46	1.53	1.91	1.61	1.71	1.42	1.72	1.55	1.37	1.49	1.46	1.26	1.49	2.04	2.08	1.83	1.97	1.81	1.95	3.45	1.94	2.07	2.11	2	1.83	1.88	2.08	1.98	1.89	1.83	2.24
EN2	ENSG00000164778	0	0	0.06	0.53	0.03	4	0	0.22	0.37	0	0.04	0	0.01	0.25	0.02	0	0.02	0.03	0	0.09	2.3	0	0.02	0.04	0	0	0	0	0	0	0.02	0.09	0.03	0	0.02	0	0.04	0	0	0	0.05	0	0.01	0	0.03	0	0.03	0
EP400	ENSG00000183495	2.2	3.38	2.33	2.83	2.83	3.2	2.87	2.69	1.77	1.36	0.8	3.43	2.56	2.19	2.04	3.16	3.54	3.51	3.09	3.18	3.09	3.47	3.79	3.4	3.39	3.04	3.69	3.32	3.48	3.43	2.34	3.18	2.9	3.04	3.01	3.07	1.73	3.1	3.12	2.66	3.08	3.24	3.05	2.66	2.93	2.29	2.71	2.1
EPC2	ENSG00000135999	3.98	4.14	3.86	3.81	4.04	3.85	4	3.64	3.97	3.99	3.76	3.87	4.15	3.76	4.12	4.06	3.85	3.79	3.94	3.58	3.72	3.52	3.9	3.69	4.17	3.81	4.21	3.8	3.66	4.09	3.95	4.03	4.27	4.21	3.95	4.36	3.85	4.25	4.35	4.4	4.34	4.21	4.26	4.48	4.1	3.94	3.8	4.1
ESRRB	ENSG00000119715	0.13	0.1	0.08	0.12	0.1	5.16	0.06	0.04	0.72	0.03	0.03	0.07	0.17	0.01	0.02	0.03	0.09	0.05	0.07	0.18	5.09	0.05	0.07	0.11	0.13	0.11	0.19	0	0.08	0.17	0.03	0.35	0.33	0.17	0.11	0.07	0.16	0.11	0.09	0.05	0.13	0.12	0.15	0.05	0.16	0.02	0.09	0
ETFB	ENSG00000105379	5.2	4.63	7.55	6.71	5.7	7.64	6.3	6.13	5.64	5.53	6.64	6.64	6.78	5.72	5.3	4.79	4.11	4.42	6.41	5.7	7.12	6.06	4.23	5.63	3.93	5.32	4.11	5.98	4.49	4.01	6.58	7.44	7.1	4.26	4.02	3.96	6.19	3.56	3.7	5.55	3.72	3.6	3.47	4.21	3.52	3.73	3.93	3.02
EXT1	ENSG00000182197	3.19	3.15	2.72	2.81	2.86	2.44	2.84	2.61	3.72	2.99	3.05	2.69	2.59	3.71	2.69	3.09	3.53	3.68	2.94	2.52	2.69	2.85	3.59	2.78	3.03	3.98	3.48	3.11	4.03	3.2	2.8	2.36	2.47	2.34	2.02	2.26	1.79	2.28	2.21	2.34	2.16	2.3	2.38	2.23	2.08	2.12	2.2	2.48
FABP5	ENSG00000164687	1.24	1.64	1.53	1.37	1.85	1.68	1.96	1.45	1.75	1.72	1.76	1.66	1.59	0.86	1.63	1.31	1.6	1.73	2.28	1.51	1.45	2.27	2.22	1.45	1.38	1.75	1.2	2.23	1.51	1.28	2.65	1.71	2.15	1.47	1.5	1.6	1.65	1.64	1.6	1.57	1.47	1.45	1.01	1.63	1.46	1.82	1.53	1.03
FAM190A	ENSG00000184305	1.65	1.39	1.9	1.46	1.69	1.07	1.6	1.36	1.35	1.56	1.27	1.57	2.01	1.43	1.6	1.46	1.54	1.5	1.91	2	1.38	1.89	1.44	1.63	1.85	2.1	1.74	1.69	1.64	1.71	2.08	2.2	1.37	1.27	1.12	1.16	1.62	1.24	1.46	2.11	1.29	1.19	1.14	1.53	1.1	1.71	1.69	1.67
FBXO33	ENSG00000165355	2.44	2.29	1.68	1.87	2.17	1.47	1.92	1.99	2.67	2.57	2.36	1.74	2.11	2.61	2.32	2.27	2.14	2.26	2	1.65	1.44	1.96	2.05	2.14	2.21	2.28	2.19	1.7	2.16	2.17	2.89	1.99	2.2	2.51	2.45	2.37	3.01	2.66	2.55	2.86	2.64	2.49	2.58	2.58	2.77	2.63	2.42	2.78
FEZF1	ENSG00000128610	0.06	0.41	2.89	2.79	1.73	0	3.22	0	0.13	0.05	1.02	2.9	4.43	0.02	0.5	0.13	0.02	0.15	4.82	0	0.05	2.45	0.02	2.96	1.39	1.22	0.02	3.34	0.15	0.33	0.16	0.37	2.53	0	0.06	0	0.05	0	0	0.32	0	0	0	0	0	0	0	0
FEZF2	ENSG00000153266	6.77	6.49	2.29	1.22	5.63	0.18	3.79	0.24	6.3	6.14	4.85	2.34	4.88	6.22	5.9	6.63	6.38	6.7	4.17	0.16	0.08	2.68	5.82	1.64	6.45	7.25	7.08	2.55	7.32	6.16	6.54	0.43	4.98	6.97	8.61	8.08	1.74	7.4	7.24	6.18	7.07	7.3	7.34	7.16	7.44	7.37	7.9	7.24
FGD1	ENSG00000102302	3.37	3.92	4.22	3.79	4.24	4.7	3.94	3.37	3.28	3.03	3.23	4.03	4.16	3.6	3.42	3.82	4.07	4.05	4.32	4.22	4.71	3.74	4.02	4.03	4.19	4.13	4.13	4.05	4.21	4.08	3.68	4.69	4.12	4.43	4.44	4.18	3.28	4.23	4.15	4.16	4.2	4.43	4.25	4.04	4.22	4.45	4.57	4.27
FHIT	ENSG00000189283	0.4	0.47	0.2	0.36	0.36	0.43	0.36	0.34	0.52	0.42	0.69	0.32	0.26	0.53	0.39	0.33	0.44	0.51	0.23	0.37	0.42	0.31	0.54	0.47	0.34	0.46	0.41	0.31	0.45	0.4	0.47	0.36	0.38	0.17	0.31	0.23	0.39	0.14	0.17	0.21	0.18	0.13	0.12	0.2	0.16	0.08	0.18	0.1
FMR1	ENSG00000102081	3.95	4.25	3.48	4.01	3.94	3.71	4.2	3.86	4.16	3.75	3.75	4.05	3.81	4.04	4.06	4.04	4	4.08	4.03	3.67	3.58	4.2	4.19	4.18	4.11	4	4.18	4.21	4.01	4.07	3.77	3.52	3.84	3.59	3.44	3.41	4.04	3.55	3.59	3.63	3.66	3.48	3.55	3.51	3.54	3.27	3.52	3.72
FOXG1	ENSG00000176165	7.22	7.86	6.57	7.47	7.63	0.26	7.63	0.57	6.92	6.61	5.48	7.58	6.92	5.78	7.09	7.66	7.77	7.75	7.15	0.53	0.57	7.47	8	7.45	8.03	7.28	8.21	7.67	7.79	7.98	6.92	6.91	6.84	7.84	8.1	7.76	3.97	7.76	7.6	7.45	7.62	8.02	7.8	7.53	7.72	7.84	8.04	7.8
FOXP1	ENSG00000114861	2.02	2.37	4.74	3.74	2.82	4.04	2.94	3.47	2.28	1.64	2.14	3.84	2.55	2.21	1.96	2.08	2.58	2.61	2.35	3.8	4.08	3.88	2.7	3.16	2.66	2.11	2.86	2.9	2.49	2.49	1.56	5.46	2.74	2.41	1.26	1.32	3.73	1.58	1.6	2.57	1.77	2.07	1.84	1.63	1.48	1.8	1.42	2.19
FOXP2	ENSG00000128573	1.16	1.27	3.11	2.46	1.58	5.25	1.88	4.08	1.71	1.06	2.15	3.06	2	2.38	1.27	0.99	1.08	1.51	1.74	5.78	5.51	3.09	1.21	2.27	0.58	1.16	1.58	1.98	1.33	1.01	0.46	3.72	1.76	1.42	0.38	0.19	5.6	0.97	0.5	1.14	0.43	1.38	1.56	0.26	1.42	0.83	0.31	1.29
FTSJ1	ENSG00000068438	4.18	3.9	4.09	4.05	4.12	4.01	3.91	3.58	3.92	4.23	3.8	3.94	4.07	3.78	4.05	4.04	3.74	3.78	3.82	3.58	3.88	3.64	3.77	3.65	3.81	3.74	3.72	3.85	3.95	3.74	3.77	4.03	3.85	4.07	4.1	3.78	3.41	3.96	3.77	3.99	3.97	3.98	3.94	3.83	3.97	4.12	4.2	3.88
GABRA4	ENSG00000109158	0.13	0.08	0.31	0.06	0.25	0.07	0.06	0.02	0.3	0.12	0.27	0.11	0.69	0.05	0.08	0.05	0.07	0.25	0.38	0.01	0.11	0.23	0.03	0.44	0.12	0.22	0.05	0.02	0.28	0.08	0.66	0.55	0.16	0.13	0.06	0.11	0.81	0.19	0.17	0.16	0.23	0.16	0.22	0.16	0.31	0.29	0.11	0.31
GABRA5	ENSG00000186297	1.01	1.41	3.83	1.9	2.68	1.82	1.19	2.86	1.32	1.05	0.79	2.29	3.74	1	1.67	1.27	1.74	1.49	2.96	4.01	1.9	2.6	0.91	2.99	1.49	1.96	1.2	0.91	1.94	2.04	3.05	4.08	2.01	2.89	3.48	4.4	3.93	3.8	3.53	2.39	3.38	3.15	3.79	3.18	4.03	3.36	2.31	3.34
GABRB1	ENSG00000163288	0.16	0.03	0.54	0.35	0.32	0.47	0.09	0.3	0.19	0.09	0.28	0.25	0.81	0.29	0.09	0.11	0.28	0.59	1.03	1.39	1.25	0.62	0.31	0.87	0.26	1.51	0.09	0.24	1.21	0.36	1.53	0.89	0.39	0.21	0.1	0.25	1.64	0.2	0.27	0.7	0.42	0.19	0.24	0.2	0.19	0.38	0.25	0.17
GABRB3	ENSG00000166206	3.07	3.42	4.5	3.66	3.76	3.48	3.35	3.93	3.16	3.35	3.08	3.85	4.36	3	3.64	3.36	3.3	3.34	3.8	4.36	4.04	3.49	2.62	3.83	3.78	3.32	3.38	3.15	3.43	3.83	3.66	4.56	3.37	4.09	4.56	5.22	4.4	4.69	4.89	4.16	4.58	4.27	4.54	4.83	4.65	4.88	4.59	4.87
GABRG3	ENSG00000182256	0.21	0.26	1.22	0.35	0.98	0.86	0.56	1.14	0.4	0.1	0.56	0.75	1.34	1.15	0.2	0.32	0.34	0.3	1.54	1.63	1.72	0.48	0.47	1.13	1.93	1.79	0.72	0.27	0.49	1.09	0.98	1.28	1.37	1.29	1.69	1.24	0.95	1.73	1.8	1.78	1.67	1.63	1.6	1.57	1.46	1.82	1.77	1.57
GAD1	ENSG00000128683	0.89	1.34	3.56	2.93	2.21	4.51	2.9	0.15	0.91	0.36	0.55	3.44	3.65	0.17	1.28	1.01	1.65	1.55	4.19	0.44	5.21	4.45	1.5	4.61	2.3	1.75	1.51	3.91	1.22	2.08	2.1	4.28	2.81	1.84	1	1.93	1.51	2.02	2.06	2.39	1.94	1.91	1.69	1.97	1.93	1.97	1.15	1.97
GALNT13	ENSG00000144278	2.06	2.35	1.5	1.34	2.12	1.33	1.62	1.21	2.05	1.69	1.24	1.51	2.19	1.2	1.92	2.3	2.26	2.26	2.26	1.29	1.98	1.51	1.79	2.16	3.36	2.15	2.84	1.98	2.4	3.4	1.18	1.14	1.63	2.57	3.85	2.11	1.24	2.37	2.2	2.78	2.06	3.27	3.25	1.95	2.79	3.72	4.25	3.63
GALNTL4	ENSG00000110328	1.62	1.78	2.24	1.75	1.85	1.95	1.64	2.87	1.24	1.66	1.98	1.84	2.11	2.13	1.82	1.74	1.56	1.49	1.92	3.01	2.42	1.62	1.48	1.8	1.71	2.4	1.87	1.58	1.79	1.71	2.85	2.59	1.51	1.77	1.49	1.48	2.74	1.46	1.45	1.98	1.54	1.86	1.55	1.48	1.44	1.96	1.81	1.52
GAMT	ENSG00000130005	4.05	3.34	4.14	4	3.99	3.82	4.11	2.92	4.02	4.23	4.03	3.94	4.1	3.63	4.03	3.84	3.56	3.41	3.93	3.04	3.5	3.72	3.49	3.53	3.2	3.74	3.21	4.1	3.64	3.24	4.3	4.52	4.55	4.06	4.27	3.99	3.8	3.97	3.56	4.24	3.71	4.1	3.78	3.78	3.88	4.6	4.29	4.17
GIGYF1	ENSG00000146830	1.82	3.28	1.85	2.01	2.26	3.63	2.29	2.05	1.79	1.38	1.32	3.12	1.92	1.93	1.64	2.7	3.29	3.24	2.28	2.43	3.07	3.08	3.19	3	2.77	2.14	3.08	2.34	3.25	2.77	2.33	3.58	2.98	3.54	3.47	2.75	1.76	3.39	3.06	2.6	3.32	3.8	3.4	2.26	3.5	2	2.37	1.73
GLO1	ENSG00000124767	6.85	6.19	5.57	6.48	5.88	5.05	6.31	6.05	6.92	7.16	6.67	6.1	5.89	6.65	6.56	6.32	5.88	6.01	5.91	5.36	5.35	5.71	5.98	5.9	5.6	6.1	5.81	6.13	5.85	5.72	6.3	4.94	6.14	4.5	4.51	4.5	6.67	4.6	4.71	5.06	4.61	4.22	4.38	4.94	4.63	4.57	4.65	4.63
GPC6	ENSG00000183098	3.35	3.29	2.99	3.56	3.16	1.46	3.06	1.7	3.6	2.74	3.56	3.2	2.58	3.16	3.05	3.19	3.87	3.85	3.41	2.36	2.58	4.01	4.09	4.03	3.02	3.72	3.74	4.12	4.06	3.46	1.88	1.11	2.39	1.71	1.51	0.82	1.26	1.92	2.16	2.04	1.57	1.52	1.95	1.36	1.31	1.71	2.04	1.61
GPX1	ENSG00000233276	6.21	5.37	5.65	5.55	5.63	5.34	5.52	6.38	6.09	6.43	6.14	5.23	5.52	6.43	5.92	5.61	5.24	5.35	5.22	5.58	5.06	4.89	5.2	4.61	4.62	5.65	4.86	5.47	5.5	4.86	6.11	5.03	6.09	5.54	5.26	4.64	6.36	5.06	4.87	5.69	5.12	5.21	5.1	5.24	5.12	5.83	5.24	5
GRIA3	ENSG00000125675	2.74	3.4	2.7	1.83	3.84	2.81	2.43	0.82	2.34	2.38	1.73	2.23	3.41	1.95	3.04	3.3	3.32	3.14	3.11	1.04	3.04	2.49	2.66	2.61	4.65	3.5	3.74	2	3.15	4.26	3.5	2.48	2.77	4.75	4.11	3.5	1.17	3.88	3.88	4.56	3.95	5	4.69	3.89	4.14	4.68	4.64	4.94
GRID2	ENSG00000152208	0.17	0.4	1.8	1.19	0.78	2.14	1.39	1.93	0.3	0.38	0.67	1.4	1.6	1.31	0.54	0.25	0.79	0.72	2.25	1.87	3.78	1.75	0.78	1.74	0.88	0.64	0.33	1.97	0.52	0.74	1.12	1.47	1.5	1.13	0.9	1.23	1.71	1.36	1.55	1.14	1.22	1.21	1.21	1.31	1.36	1.36	0.94	1.32
GRIK2	ENSG00000164418	1.72	2.15	3.76	2.92	2.46	2.89	1.89	0.99	1.3	1.34	1.1	2.96	2.72	0.83	1.85	2.07	2.6	2.19	2.52	1.52	2.99	3.58	1.91	3.11	3.42	2.06	2.8	1.47	2.11	3.29	1.76	4.1	2.56	3.23	3.32	3.96	2.51	3.8	4.08	2.51	4.11	3.38	3.45	3.76	3.72	3.27	3.52	3.12
GRIN2A	ENSG00000183454	0.09	0.09	0.41	0.16	0.26	0.57	0.12	0.31	0.11	0.06	0.07	0.42	0.66	0.64	0.09	0.05	0.27	0.21	0.53	0.62	0.63	0.37	0.16	0.7	0.31	0.25	0.12	0.11	0.11	0.11	1.07	0.76	0.43	0.18	0.1	0.16	0.99	0.14	0.19	0.72	0.34	0.19	0.15	0.33	0.16	0.2	0.08	0.24
GRIN2B	ENSG00000150086	0.14	0.3	1	0.39	0.71	0.69	0.42	0.44	0.1	0	0.02	0.69	1.03	0.42	0.24	0.29	1.11	1.32	2.74	3.6	2.72	1.96	0.48	2.53	2.19	2.8	1.48	1.2	1.63	1.81	1.16	2.28	1.25	2.95	2.65	3.69	1.81	3.56	3.56	2.68	3.38	3.14	3.21	2.91	3.04	3.14	3.4	2.97
GRIP1	ENSG00000155974	2.66	3.32	3.01	2.48	3.11	3.81	2.88	3.07	2.63	2.68	2.29	2.98	3.19	2.28	3.14	3.1	3.39	3.38	2.99	2.97	3.81	2.73	2.97	2.84	3.35	2.95	3.29	2.6	3.18	3.52	2.31	3.45	2.52	3.35	3.34	4.16	2.85	4.08	4.15	2.73	4.01	3.32	3.48	3.86	3.86	3.36	3.61	3.28
GSTM1	ENSG00000134184	0.02	0	0	0	0	0	0	0.01	0	0	0.04	0.04	0.02	0.03	0.05	0	0.04	0.02	0.08	0.06	0.04	0	0.02	0.01	0.07	0	0	0.12	0.02	0.02	0.02	0	0.04	0.02	0	0.03	0.04	0	0.02	0.02	0.03	0	0.02	0	0.02	0.03	0.02	0.08
GTF2I	ENSG00000077809	3.63	3.93	3.41	3.46	3.65	3.31	3.76	3.42	3.3	2.85	2.66	3.76	3.48	3.65	3.4	3.89	3.71	3.68	3.38	3.29	2.98	3.37	3.69	3.47	3.7	3.68	3.86	3.54	3.68	3.7	2.88	2.7	2.91	2.99	3.2	3.26	1.64	3.19	3.32	3.03	3.15	3.2	3.12	3.22	3.07	2.93	3.19	2.89
HDAC4	ENSG00000068024	1.37	1.95	1.83	2.02	2.03	1.96	2.02	1.63	1.44	1.15	1.23	2	2.02	1.74	1.39	1.82	1.86	1.8	1.89	1.44	1.78	1.59	1.81	1.94	1.87	1.86	1.8	1.66	1.84	1.72	1.78	2.37	2.31	2.19	1.85	1.88	1.7	2.03	2	2.22	1.98	2.17	2.04	1.81	1.86	2.01	1.87	1.93
HDLBP	ENSG00000115677	5.21	5.31	5.06	5.35	5.15	4.55	5.29	4.83	5.06	4.78	4.93	5.2	4.94	5.42	4.98	5.3	5.21	5.17	5.13	4.74	4.59	4.89	5.23	4.96	5.04	5.4	5.34	5.32	5.32	5.19	4.65	4.41	4.85	4.44	4.87	4.87	3.37	4.57	4.61	4.44	4.51	4.59	4.6	4.63	4.5	4.44	4.92	4.4
HEPACAM	ENSG00000165478	0	0.07	0.34	0.43	0.04	1.29	0.81	0.03	0.1	0.05	0.64	1	0.29	0.03	0.23	0.01	0.28	0.73	2.06	0.14	1.25	2.72	0.43	1.69	0.15	0.08	0.01	2.63	0.52	0.22	1.95	1.39	3.25	0.08	0.1	0.06	1.74	0.03	0.03	0.15	0.04	0	0.06	0.1	0.01	0.04	0.05	0
HLA-A	ENSG00000206503	4.3	3.73	3.62	3.9	3.8	3.52	3.93	4.11	4.14	4.2	4.45	3.37	3.65	4.71	3.91	3.84	4.11	4.27	4.32	4.2	4.05	4.05	4.09	4.21	3.62	4.58	3.99	4.68	4.39	3.84	4.82	3.06	4.33	3.22	3.55	3.14	3.49	3.08	3.05	3.65	3.01	3.3	3.05	3.3	2.83	3.2	3.38	2.73
HLA-DRB1	ENSG00000196126	0.57	0.16	0.71	0.51	0.97	0.83	0.19	0.26	0.26	0.75	1.25	0.33	0.32	0.35	0.54	0.2	0.09	0.36	0.39	0.34	0.85	0.37	0.08	0.31	0.21	0.23	0.26	0.14	0.25	0.19	0.44	0.67	0.09	0.66	0.37	0.79	0.56	0.26	0.71	1.2	0.74	0.28	0.43	0.4	0.27	1.22	0.76	0.95
HMGN1	ENSG00000205581	5.06	5.08	4.74	5.09	4.64	4.77	5.14	4.61	5.54	5.55	5.29	5.1	4.54	5.06	5.06	4.9	4.72	4.61	4.11	3.62	4.12	5.11	4.66	4.99	4.45	3.99	4.59	4.25	4.28	4.47	4.18	3.87	4.31	3.62	3.65	3.3	3.51	3.55	3.43	3.51	3.63	3.74	3.49	3.42	3.61	3.47	3.73	3.46
HRAS	ENSG00000174775	4.6	4.64	5.08	4.73	4.81	5.37	4.74	5.34	4.7	4.94	4.88	4.76	4.73	4.46	4.91	4.69	4.22	4.33	4.22	4.93	4.87	4.34	4.14	3.97	3.87	4.27	3.96	4.22	4.47	4.14	4.7	5.33	4.69	4.83	4.77	4.64	4.79	4.68	4.35	4.62	4.61	4.6	4.6	4.61	4.73	4.49	4.63	4.27
HS3ST5	ENSG00000249853	0.61	0.48	0.73	0.25	1.34	1.7	0.46	0.19	0.59	0.6	1.77	0.62	1.15	0.09	0.7	0.73	0.73	0.54	0.64	0.76	1.75	0.54	0.34	0.8	1.91	0.52	1.15	0.2	0.51	1.58	0.46	1.82	0.71	3.01	2.09	1.31	2.34	2.35	1.62	1.06	2.31	2.7	2.57	1.8	2.52	2.92	2.04	3.53
HSD11B1	ENSG00000117594	0	0	0	0	0	0	0	0	0	0	0	0	0	0	0	0	0	0	0	0	0.08	0.04	0	0	0	0	0	0	0	0	0.2	0	0.11	0	0	0	0.04	0	0	0	0	0	0	0	0	0	0	0
HTR1B	ENSG00000135312	0.03	0.13	0.77	0.23	0.32	1.59	0.11	1.03	0.12	0.09	0.49	0.46	1.09	0.14	0.17	0	0.18	0.28	1.15	1.43	1.85	0.44	0.15	0.94	0.3	0.63	0.27	0.08	0.17	0.11	0.2	1.58	1.32	0.24	0.07	0.07	0.39	0.03	0	0.77	0	0.2	0.02	0.03	0	0.04	0.03	0.07
ICA1	ENSG00000003147	0.87	0.79	1.26	0.61	1.5	2.07	0.58	1.63	0.66	0.76	0.96	0.78	1.44	0.94	0.87	0.83	0.7	0.74	0.99	2.33	2.04	0.87	0.59	1.23	1.47	1	1.09	0.41	0.93	1.46	1.35	2.42	1.22	2.17	1.86	1.68	2.45	1.8	1.71	2.25	1.67	2.22	2.09	1.71	1.93	2.02	1.87	2.15
IGF2	ENSG00000167244	4.13	4.57	3.18	1.79	6.11	4.76	0.31	0.4	4.01	4.37	5.71	0.68	3.01	4.93	3.81	4.59	3.38	4.23	0.39	0.25	5.6	0.23	2.76	2.97	4.72	5.27	5.19	0.17	5.53	4.89	4.35	0.92	0.25	5.44	5.68	5.28	0.75	5.78	5.81	5.28	5.45	4.77	5.36	5.29	4.69	0.51	2.33	0.57
IL1RAPL1	ENSG00000169306	0.89	0.77	1.09	0.63	0.61	0.39	0.49	0.74	0.81	0.54	0.49	0.51	1.02	1.04	0.41	0.76	1.22	1.12	1.13	1.78	1.08	0.79	1.31	0.89	0.96	1.51	1.37	0.77	1.48	0.92	0.61	0.93	0.52	0.74	0.45	1.46	0.52	0.85	0.98	0.51	0.99	0.89	1.05	0.95	0.88	0.78	0.52	0.66
IL1RAPL2	ENSG00000189108	0.01	0.04	0.56	0.06	0.35	0.23	0.27	0.39	0.02	0.02	0.44	0.32	0.71	0.08	0.04	0	0.28	0.22	0.22	0.41	0.53	0.19	0.1	0.58	0.57	0.16	0.06	0.18	0.15	0.38	0.07	0.27	0.38	0.83	0.74	2.6	0.23	1.87	2.52	0.68	2.03	1.13	1.18	2.42	1.46	2.14	0.8	1.52
INPP1	ENSG00000151689	1.31	1.54	2	1.32	1.8	2.13	1.4	1.21	1.46	1.58	2.22	1.54	1.99	1.28	1.86	1.37	1.52	1.46	1.55	1.64	1.91	1.25	1.01	1.55	1.52	1.14	1.35	1.21	1.3	1.48	1.73	1.9	1.93	2.15	2.05	2.27	2.13	2.21	2.32	2.07	2.15	2.17	2.14	2.23	2.35	1.83	1.61	1.88
IQGAP2	ENSG00000145703	2.63	2.92	2.72	3.15	2.53	1.28	3.73	0.66	2.33	2.08	1.87	3.48	2.76	1.93	2.66	2.89	3.56	3.03	4.05	0.7	1.21	4	4.17	3.71	3.5	3.45	3.61	4.57	2.9	3.53	3.65	1.06	3.47	0.41	0.41	0.33	0.82	0.25	0.49	1.22	0.22	0.2	0.26	0.6	0.29	0.18	0.84	0.21
IQSEC2	ENSG00000124313	1.11	1.62	1.09	0.35	1.68	1.87	0.48	0.79	1.18	0.98	1.03	0.85	1.46	1.08	0.96	1.68	1.54	1.8	1.27	1.81	2.13	0.71	0.76	1.14	1.74	1.71	1.78	0.35	2.29	1.79	2.09	1.36	0.97	2.4	3.19	2.39	1.13	2.45	2.16	1.98	2.31	2.62	2.68	1.91	2.55	2.12	3.07	2.02
JUP	ENSG00000173801	3.38	3.57	4.15	3.46	4.13	4.78	3.64	4.48	2.86	2.86	3.31	3.74	4.02	3.96	3.36	3.76	3.62	3.88	4.06	4.7	4.94	3.56	3.32	3.42	4	4.39	4.09	3.81	4.39	3.99	4.26	4.67	4.01	4.64	4.64	4.66	3.37	4.47	4.39	4.45	4.41	4.5	4.37	4.46	4.31	4.41	4.62	4.25
KATNAL2	ENSG00000167216	0.63	0.35	0.55	0.6	0.39	0.72	0.54	0.44	0.67	0.73	0.48	0.51	0.34	0.97	0.42	0.47	0.41	0.53	0.67	0.33	0.72	0.54	0.38	1.01	0.56	0.72	0.67	0.48	0.54	0.35	0.86	0.58	0.41	0.37	0.31	0.44	0.43	0.43	0.38	0.5	0.4	0.43	0.42	0.24	0.29	0.24	0.23	0.19
KCND2	ENSG00000184408	1.46	1.68	2.68	1.49	2.03	3.44	1.54	2.41	1.76	1.5	1.47	1.68	3.37	1.96	1.68	1.52	1.51	2.05	3.25	3.9	4.41	1.95	1.52	2.65	2.14	2.6	1.79	1.26	2.39	1.94	3.37	3.2	3.4	1.93	1.32	1.76	5.24	1.73	1.9	2.59	1.94	1.55	1.67	1.94	1.67	1.87	1.61	2.11
KCNJ10	ENSG00000177807	2.91	3.5	1.14	1.12	2.19	0.99	2.1	0.01	3.17	2.88	1.83	2.07	1.5	1.96	2.65	3.3	4.55	4.39	2.29	0.27	1.15	3.11	4.78	1.8	3.17	3.24	3.86	3.01	4.46	3.71	2.5	0.73	2.07	0.05	0.18	0.16	0.9	0.09	0.24	0.55	0.14	0.09	0.11	0.44	0.13	0.14	1.03	0.14
KCNMA1	ENSG00000156113	0.37	0.47	0.75	0.37	0.87	2.32	0.31	0.78	0.4	0.23	0.98	0.62	0.79	0.36	0.36	0.46	0.55	0.55	0.61	1.82	2.17	0.6	0.49	0.74	0.99	0.83	0.73	0.35	0.62	0.94	0.98	1.11	0.32	1.36	1.27	1.23	1.02	1.41	1.32	1.55	1.2	1.54	1.49	0.97	1.36	1.34	1.36	1.27
KCTD13	ENSG00000174943	3.3	4.03	4.77	4.36	4.42	5.35	4.22	4.87	3.64	3.81	3.98	4.53	4.71	3.48	4.36	4.03	4.57	4.5	4.65	5.21	5.01	4.23	4.46	4.42	3.95	3.93	3.95	4.41	4.5	4.21	4.33	5.36	4.59	5.06	4.66	4.96	4.29	5.03	4.82	4.79	4.94	4.84	4.69	4.97	4.87	5.13	4.65	4.88
KDM3A	ENSG00000115548	3.77	3.9	4.02	3.96	3.65	3.41	4.04	3.7	3.57	3.3	3.22	4.01	3.76	3.87	3.59	3.86	4.55	4.48	4.28	3.84	3.96	4.16	4.43	4.16	4.6	4.67	4.55	4.11	4.55	4.58	3.04	2.99	2.97	2.15	2.8	3.05	1.97	2.62	2.83	1.97	2.72	2.17	2.45	2.84	2.52	2.82	3.59	2.95
KDM4B	ENSG00000127663	3.78	4.42	4.14	3.96	4.39	4.63	4.16	4.4	3.7	3.45	3.16	4.3	4.18	3.91	3.96	4.36	4.75	4.74	4.28	4.55	4.71	4.18	4.65	4.07	4.59	4.51	4.72	4.25	4.82	4.71	4.12	4.46	4.13	5.03	4.95	4.95	3.49	4.98	4.81	4.53	4.85	5.05	4.83	4.81	4.85	4.92	4.93	4.63
KDM5B	ENSG00000117139	4.86	5.01	5.32	4.84	5.21	4.99	4.97	4.66	4.4	4.17	4.15	4.93	5.25	4.73	4.6	4.94	5.14	5.15	5.1	5.01	5.23	4.58	4.99	4.61	5.62	5.52	5.41	4.75	5.16	5.4	4.74	4.99	4.83	5.16	5.22	5.65	4.13	5.27	5.46	5.11	5.27	5.29	5.28	5.51	5.16	5.29	5.54	5.5
KDM5C	ENSG00000126012	3.55	4.02	3.99	3.79	3.95	4.28	3.83	3.94	3.51	3.21	3.18	3.96	3.92	3.74	3.58	3.88	4.27	4.31	4.2	4.24	4.38	4.01	4.31	3.99	4.11	4.21	4.3	4.16	4.32	4.22	3.76	4.44	4.2	4.48	4.56	4.5	3.01	4.5	4.42	4.27	4.44	4.56	4.48	4.43	4.43	4.41	4.58	4.12
KDM6B	ENSG00000132510	2.86	4.58	3.55	3.76	4.22	5.09	4.02	3.46	2.08	1.84	1.22	4.8	3.5	2.66	3.11	4.25	4.47	4.53	3.84	4.16	4.23	4.13	4.17	3.82	4.53	3.92	4.73	3.76	4.66	4.56	3.38	5.12	3.81	4.67	4.96	4.81	2.64	4.84	4.74	4.1	4.72	4.84	4.61	4.12	4.63	3.94	4.74	3.59
KHDRBS2	ENSG00000112232	3.08	2.67	3.17	3.02	2.72	3.51	2.94	3.77	3.08	3.02	2.77	2.91	3.27	3.18	3.23	2.94	2.66	2.54	2.79	3.85	3.32	2.41	2.41	3.02	2.15	2.72	2.52	2.42	2.6	2.38	2.82	2.31	2.42	3.37	2.25	3.43	3.9	2.72	2.97	3.86	2.65	2.85	2.37	3.03	2.45	3.32	2.43	3
KIAA0100	ENSG00000007202	4.86	4.92	4.88	4.88	4.79	4.33	4.84	4.14	4.8	4.6	4.52	4.82	4.73	4.94	4.65	4.9	4.98	4.98	5.04	4.62	4.79	4.85	5.12	4.87	4.99	5.12	4.94	5.08	5.13	4.96	4.52	4.66	4.7	4.59	4.84	5.01	3.6	4.91	4.93	4.52	4.89	4.84	4.89	4.84	4.83	4.8	4.98	4.68
KIAA0182	ENSG00000131149	3.3	4.27	3.03	3.79	3.96	3.11	4.03	1.76	2.42	2.34	1.65	4.31	3.47	2.73	3.04	4.03	4.61	4.32	4.03	1.96	2.99	4.49	4.91	4.26	4.91	4.01	5.02	4.5	4.28	4.8	3.03	3.69	3.47	4.43	4.89	3.64	1.41	3.76	3.46	3.81	3.22	4.92	4.54	2.94	4.05	4.23	4.65	4.16
KIAA1586	ENSG00000168116	3.76	3.93	3.09	3.59	3.62	2.97	3.87	3.4	3.86	3.95	3.42	3.54	3.51	3.53	3.81	3.67	3.29	3.35	3.06	2.64	2.7	3.22	3.39	3.55	3.76	3.16	3.65	3.24	3.04	3.51	3.22	2.57	2.97	3.72	3.93	3.33	3.32	3.68	3.62	3.65	3.64	3.89	3.97	3.36	3.82	3.83	3.89	4.21
KIRREL3	ENSG00000149571	0.91	1.46	2.96	1.65	3.19	2.87	2.15	1.87	0.85	0.87	1.86	2.44	3.36	0.48	1.87	1.35	1.58	1.44	2.7	2.98	2.54	2.01	0.66	2.4	2.56	1.53	1.23	1.49	0.85	1.87	2.13	3.94	2.74	3.15	0.89	1.13	2.39	2.16	2.34	4.13	2.7	3.24	2.02	2.68	1.66	2.99	1.56	2.51
KLC1	ENSG00000126214	5.11	5.72	6.1	5.5	5.96	6.72	5.47	6.72	5.17	5.27	5.46	5.93	6.06	5.52	5.57	5.56	5.53	5.48	5.64	6.85	6.59	5.32	5.05	5.62	5.88	5.54	5.6	4.97	5.5	5.82	5.85	6.24	5.47	6.34	6.11	6.23	5.98	6.23	6.1	6.16	6.2	6.33	6.27	6.2	6.2	5.98	6.01	6.07
KRAS	ENSG00000133703	4.13	3.88	3.81	4	3.99	3.57	3.84	4.18	3.97	4.12	4.08	3.97	4.17	4.08	4.24	3.92	3.6	3.78	3.92	4.34	3.84	3.75	3.78	3.91	3.93	4.04	3.87	3.8	3.7	3.99	4	3.73	3.7	3.78	3.54	4.1	5.01	3.95	4.15	3.87	3.94	3.44	3.89	4.12	3.99	4.1	4	4.27
KRT34	ENSG00000131737	0	0.03	0	0	0.07	0.03	0	0	0	0	0	0	0.03	0.03	0.07	0	0.07	0.03	0	0	0	0.04	0	0.07	0.12	0	0	0	0	0	0.17	0.07	0.03	1.72	0.34	1.28	0.06	2.37	1.85	0.03	2.68	1.29	1.73	2.57	2.02	0.71	0	1.2
L1CAM	ENSG00000198910	3.83	5.3	5.45	4.47	5.54	6.09	4.3	5.96	3.4	3.51	3.31	5.22	5.3	3.65	4.64	5.12	5.34	5.3	5.01	6.77	6.2	4.94	4.33	5.11	5.63	4.88	5.32	3.99	5.36	5.73	4.83	6.28	4.45	6.29	6.49	6.53	4.61	6.48	6.36	5.65	6.39	6.41	6.3	6.21	6.29	6.15	6.59	5.94
LAMB1	ENSG00000091136	2.46	2.98	2.62	1.82	3.55	2.67	1.9	1.31	1.9	2.07	3.67	1.9	2.25	3.52	2.31	2.86	2.26	2.44	2.02	1.54	3.51	2.09	2.14	2.19	3.26	3.25	3.65	1.88	2.96	3.38	2.42	2.65	1.75	2.79	2.87	2.88	1.51	2.8	3.05	2.87	2.73	2.61	2.85	2.81	2.3	1.53	2.19	1.72
LEO1	ENSG00000166477	3.82	4.18	4.27	3.99	4.15	4.07	4.14	3.54	3.72	3.66	3.76	4.15	3.96	3.62	3.93	3.97	3.97	3.7	3.83	3.29	3.94	3.62	3.67	3.67	4.15	3.55	4.08	3.59	3.74	4.15	3.57	4.02	3.65	3.9	3.94	4.14	2.89	4	4.05	3.96	3.99	4	4.11	3.98	4.06	3.58	3.81	3.94
LRFN5	ENSG00000165379	1.38	1.41	3.05	1.79	2.32	2.5	1.27	3.11	1.45	1.26	1.8	2.06	2.92	2.09	1.6	1.33	1.5	1.72	2.63	4.1	3.52	2.02	0.98	2.85	2.34	2.15	1.52	1.5	1.67	2.06	2.3	3.03	1.93	2.19	1.1	1.47	4.29	2.07	1.85	2.43	2.23	2.21	2.12	2.1	1.95	2.35	1.51	2.8
LRP1	ENSG00000123384	2.36	3.58	3.19	3.08	3.89	4.57	3.22	2.64	1.93	1.49	1.72	3.85	3.32	2.35	2.46	3.43	4.07	4.15	4.24	4.38	5.04	4.18	4.26	4.2	4.57	4.22	4.47	4.13	4.34	4.54	3.2	4.27	3.78	4.28	4.14	4.25	2.49	4.43	4.3	3.82	4.39	4.36	4.23	3.87	3.96	3.92	4.44	3.61
LRP2	ENSG00000081479	0.01	0.15	1.02	1.94	0.16	1.58	1.74	0.63	0.11	0.03	0.07	1.3	0.84	0.58	0.12	0.08	0.03	0.08	1.62	1.25	1.77	1.45	0.04	2.27	0.09	0.35	0.04	2.01	0.03	0.1	0.1	0.26	1.37	0.08	0	0.01	0.6	0.06	0.02	0.07	0.08	0.04	0.14	0.03	0.1	0.02	0.01	0.02
LRRC1	ENSG00000137269	2.83	2.56	1.67	1.18	2.58	0.88	2.15	0.65	2.66	2.52	2.11	1.58	2.06	2.23	2.43	2.61	2.95	2.67	2.08	0.49	1.14	1.94	2.68	1.4	3.29	2.78	2.89	2.06	2.41	3.14	1.95	1.04	2.06	1.18	2.31	1.62	0.6	1.81	1.96	1.2	2.07	1.55	1.55	2.02	1.78	2.22	2.75	2.3
LRRC14	ENSG00000160959	3.41	3.26	3.52	3.38	3.37	3.69	3.34	3.09	3.18	3.25	3.15	3.43	3.52	3.38	3.22	3.3	3.16	3.24	3.53	3.31	3.73	3.02	3.26	3.08	2.96	3.28	3.11	3.47	3.3	3.05	3.56	3.98	3.73	3.71	3.86	3.46	2.99	3.61	3.43	3.55	3.42	3.74	3.5	3.4	3.52	4.08	3.57	3.46
LZTS2	ENSG00000107816	2.75	2.93	2.45	2.89	2.58	3.18	2.83	3.41	2.87	2.91	2.79	3.09	2.39	3.11	2.6	2.77	2.74	2.83	2.47	2.85	2.68	2.7	2.83	2.67	2.24	2.63	2.62	2.65	2.94	2.33	2.44	2.89	2.84	2.77	2.83	2.35	1.91	2.56	2.44	2.36	2.5	2.96	2.57	2.12	2.59	2.25	2.32	2.03
MACROD2	ENSG00000172264	0.97	1.22	1.81	1.12	1.6	1.5	0.86	2.04	1.34	1.19	1.62	1.35	1.78	1.11	1.51	1.29	1.37	1.4	1.43	1.75	1.75	1.2	0.77	1.36	1.59	1.19	1.14	0.66	1.3	1.61	1.58	1.76	0.99	1.97	1.85	3.72	2.27	3.38	3.63	1.89	3.64	1.73	2.07	3.71	2.79	2.43	1.91	2.54
MAOA	ENSG00000189221	1.45	1.53	2.81	2.59	2.07	2.21	2.88	0.95	1.34	1.42	1.67	2.33	3.08	1.61	1.94	1.75	2.08	1.71	3.48	1.83	2.91	2.69	1.61	2.93	2.05	2.09	1.66	3.17	1.47	2.1	2.72	2.1	3.23	1.19	1.64	1.42	3.41	1.65	1.85	2.27	1.88	1.11	1.46	2.14	1.51	1.71	1.72	1.15
MAP2K1	ENSG00000169032	4.51	4.35	4.58	4.45	4.41	4.16	4.42	3.78	4.65	4.52	4.88	4.24	4.28	4.55	4.41	4.37	4.36	4.44	4.27	3.62	3.98	4.01	4.33	4.18	4.24	4.55	4.34	4.18	4.44	4.22	3.99	3.97	3.97	3.73	3.84	3.87	3.85	3.74	3.81	3.85	3.77	3.71	3.83	3.79	3.75	4.04	4.14	4.07
MAPK1	ENSG00000100030	4.59	4.31	4.47	4.44	4.31	3.66	4.4	3.6	4.41	4.36	4.34	4.26	4.75	4.47	4.33	4.36	4.39	4.46	4.86	3.97	4.24	4.28	4.58	4.55	4.53	4.92	4.48	4.57	4.45	4.5	4.82	4.17	4.67	3.98	4.17	4.36	4.59	4.17	4.25	4.34	4.09	4.08	4.19	4.26	4.15	4.52	4.53	4.6
MAPK3	ENSG00000102882	3.92	3.94	3.99	4.12	4	3.97	3.94	4.62	3.93	4.1	3.99	4.11	4.02	4.02	4.05	3.95	4.33	4.44	4.08	4.69	4.1	4.07	4.29	4.02	3.88	4.2	3.95	4.42	4.45	3.95	4.09	4.14	4.11	4.04	3.91	3.79	3.84	3.78	3.72	3.82	3.79	3.93	3.76	3.93	3.69	4.07	4.13	3.65
MARK1	ENSG00000116141	3.72	4.23	4.01	4.03	4.71	4.08	4.15	3.29	3.13	3.4	3.32	4	4.47	2.79	4.1	4.1	3.89	3.73	4.05	3.56	3.94	3.83	4.14	4.17	4.47	3.58	4.12	3.87	3.37	4.28	3.69	3.35	3.76	4.49	3.49	3.74	4.07	3.79	3.84	4.84	3.83	4.41	4.27	3.69	3.99	4.38	3.89	4.73
MBD3	ENSG00000071655	5.71	5.62	5.3	5.51	5.35	5.6	5.68	5.28	5.56	5.64	5.3	5.54	5.27	5.64	5.47	5.72	5.29	5.18	5.13	4.67	5.14	4.86	5.32	4.71	4.58	5.17	5.23	5.55	5.4	4.61	5.62	5.52	5.88	5.42	5.53	4.84	4.67	5.13	4.77	5.18	4.9	5.32	5.05	4.74	5.15	4.95	5.09	4.49
MBD5	ENSG00000204406	1.17	1.86	1.54	1.55	1.76	1.86	1.53	1.36	0.94	0.93	1.01	1.84	1.81	1.1	1.33	1.75	2.06	2.05	1.96	1.77	2.15	1.84	2.01	2.03	2.38	1.99	2.17	1.64	1.94	2.24	1.56	2.11	1.77	2.23	2.21	2.31	1.42	2.31	2.42	2	2.35	2.34	2.34	2.14	2.2	2.12	2.29	2.25
MCPH1	ENSG00000147316	3.17	3.1	3.14	3.21	2.89	2.55	3.18	2.76	3.05	3.01	2.81	3.08	3.1	2.79	3.06	3.01	3.25	3.33	3.58	2.87	3.13	3.24	3.22	3.29	3.5	3.22	3.47	3.56	3.17	3.46	2.93	2.99	3.05	2.94	2.96	2.96	2.63	2.97	3.06	3.14	2.98	3.01	3.08	3.02	3.01	3.21	3.16	3.39
MDGA2	ENSG00000139915	0.34	0.42	1.35	0.67	0.66	1.14	0.43	1.22	0.45	0.23	1.1	0.95	1.44	0.56	0.4	0.38	0.66	0.64	1.08	1.94	1.66	0.68	0.35	1.36	0.75	0.66	0.45	0.49	0.84	0.91	0.46	1.02	0.64	1.82	1.43	1.63	1.91	1.78	1.76	2.01	1.33	1.71	2.07	1.29	1.93	2.19	1.57	2.34
MECP2	ENSG00000169057	2.29	3.32	2.95	2.89	3.34	3.56	3.02	2.84	2.22	2.04	1.91	3.23	3.17	2.41	2.76	3.11	3.62	3.4	3.55	3.82	3.88	3.27	3.39	3.48	3.82	3.26	3.64	3.33	3.28	3.8	2.64	3.65	3.09	3.5	3.71	3.78	2.68	3.71	3.87	3.34	3.78	3.68	3.57	3.73	3.58	3.73	4.04	3.61
MED12	ENSG00000184634	3.14	3.91	3.22	3.55	3.62	3.39	3.73	2.97	2.79	2.16	1.83	3.76	3.34	3.21	2.92	3.75	4.37	4.37	4.02	3.55	3.57	4.06	4.56	3.99	4.2	4.12	4.39	4.36	4.44	4.25	3.02	3.18	3.5	3.38	3.96	4.08	1.69	3.93	3.96	3.1	3.88	3.69	3.75	3.67	3.71	3.2	3.98	3.01
MED13L	ENSG00000123066	2.94	3.86	3.34	3.25	3.89	3.61	3.49	2.62	2.65	2.19	1.96	3.7	3.59	2.82	3.1	3.61	3.94	3.85	3.62	3.09	3.75	3.79	3.89	3.71	4.67	4.08	4.23	3.49	3.95	4.25	3.09	3.78	3.18	4.81	5.07	5.79	2.42	5.23	5.38	4.57	5.39	5.05	4.93	5.21	4.87	4.8	4.99	4.89
MEF2C	ENSG00000081189	3.14	3.79	4.03	2.4	4.18	3.18	2.73	0.87	3.49	3.42	3.25	2.89	3.96	2	3.75	3.69	4.22	4.23	3.52	1.79	4.07	3.15	3.03	3.3	4.65	3.13	4.01	2.28	4.58	5.02	2.66	3.22	3.94	6.94	6.02	7.37	4.14	6.86	6.87	6.13	6.75	6.49	6.8	6.88	6.86	6.68	6.14	7.11
MEGF11	ENSG00000157890	0.11	0.34	0.37	0.2	0.96	0.72	0.2	0.24	0.08	0.15	0.1	0.26	0.9	0.14	0.32	0.43	0.48	0.37	0.7	0.24	1.31	0.36	0.32	0.65	1.66	0.48	1.03	0.27	0.15	1.33	0.59	0.34	1.13	1.77	2.26	0.42	0.5	1.51	1.23	1.44	1.84	2.17	1.86	1.3	1.52	2.13	2.27	1.91
MET	ENSG00000105976	0.21	0.12	0.24	0.18	0.47	0.39	0.11	0.19	0.15	0.09	1.29	0.18	0.28	0.38	0.14	0.21	0.06	0.16	0.13	0.2	0.55	0.09	0.11	0.5	0.21	0.49	0.35	0.06	0.26	0.26	0.38	0.35	0.16	0.31	0.11	0.13	0.16	0.37	0.39	0.89	0.21	0.22	0.18	0.19	0.12	0.04	0.07	0.07
METTL22	ENSG00000067365	2.55	2.6	2.27	2.55	2.25	2.68	2.6	2.25	2.31	2.46	2.58	2.56	2.16	2.44	2.26	2.58	2.86	2.85	2.1	2.25	2.45	2.77	2.85	2.84	1.95	1.92	2.44	2.41	2.73	2.43	2.58	2.47	2.72	2.72	2.74	2.4	2.28	2.57	2.31	2.37	2.42	2.74	2.42	2.03	2.72	2.35	2.49	1.97
MIB1	ENSG00000101752	5.33	5.06	4.06	4.45	4.68	3.85	4.73	4.46	5.28	5.05	4.64	4.38	4.76	5.15	5.11	5.03	4.59	4.76	4.8	4.14	3.96	4.46	5.07	4.43	4.94	5.24	4.98	4.76	4.75	4.82	4.73	3.32	4.28	3.77	4.24	4.22	4.3	4.24	4.35	4.17	4.16	3.83	4.1	4.32	4.16	4.59	4.71	4.58
MID1	ENSG00000101871	4.9	4.87	3.34	4	4.27	3.38	4.47	4.41	4.72	4.35	3.89	3.94	4.02	4.9	4.47	4.74	5.12	5.13	4.61	4.58	3	4.5	5.33	4.34	5	5.39	5.37	5.07	5.18	4.99	4.01	1.21	3.7	2.82	2.81	3.51	2.13	3.28	3.52	2.84	3.3	2.94	3.17	3.56	3.14	3.35	3.57	3.29
MKKS	ENSG00000125863	4.16	4.07	4.17	4.17	4.07	4.04	4.14	3.82	4.25	4.5	4.47	4.08	4.4	4.18	4.22	4.05	3.78	3.77	4.14	3.92	3.94	3.79	3.73	3.92	3.8	3.94	3.69	4.03	3.67	3.69	5.16	4.27	4.7	4.16	4.26	4.14	5.32	4.3	4.19	4.67	4.41	4.2	4.27	4.41	4.42	4.01	3.83	4.2
MKL2	ENSG00000186260	1.85	2.29	2.74	2.52	2.4	2.18	2.34	1.95	1.76	1.42	1.67	2.76	2.57	2.2	1.76	2.15	2.18	2.3	2.44	2.2	2.34	2.62	2.2	2.72	2.19	2.35	2.16	2.25	2.22	2.05	1.97	4.62	2.57	2.29	2.07	2.72	3.04	2.68	2.8	2.12	2.6	2.39	2.46	2.59	2.39	2.27	2.3	2.45
MLL3	ENSG00000055609	1.5	2.91	1.53	1.87	2.26	2.15	2.14	1.33	1.02	0.79	0.59	2.72	1.91	1.27	1.37	2.51	3.02	2.91	2.49	2.01	2.28	2.88	3.11	2.74	3.43	2.61	3.13	2.27	2.91	3	2.11	2.95	2.47	3.74	3.31	3.33	1.79	3.53	3.54	3.19	3.6	4.06	3.81	2.79	3.43	2.52	2.91	2.78
MLL5	ENSG00000005483	3.07	4.42	3.86	3.85	4.16	4.29	4.05	3.84	3.18	2.73	2.7	4.32	4.05	3.38	3.47	4.07	4.84	4.77	4.54	4.42	4.43	4.6	4.84	4.71	4.94	4.33	4.76	4.26	4.63	4.83	3.67	4.33	4.03	4.72	4.55	4.48	3.4	4.77	4.84	4.38	4.8	4.91	4.87	4.58	4.66	4.29	4.66	4.62
MTF1	ENSG00000188786	1.36	1.77	0.97	1.28	1.45	1.3	1.28	0.94	1.46	0.9	0.91	1.35	1.29	1.6	1.32	1.6	1.6	1.61	1.62	1.36	1.37	1.53	1.69	1.39	1.74	1.82	1.64	1.16	1.8	1.72	1.15	1.48	1.51	1.93	1.89	1.91	0.7	1.98	1.95	1.63	1.96	2.04	2.02	1.6	2.02	1.97	2.03	1.78
MTHFR	ENSG00000177000	1.94	2.3	1.91	2.09	2.37	2.31	2.01	1.98	1.8	1.72	1.72	2.26	2.02	2.25	1.85	2.26	2.14	2.01	1.87	1.93	2.11	1.76	2.04	1.81	1.88	2.1	2.11	1.72	2.15	1.95	2.05	2.53	2.14	2.56	2.5	2.56	1.39	2.6	2.52	2.15	2.59	2.59	2.57	2.36	2.51	1.77	2.04	1.72
MTMR12	ENSG00000150712	3.04	3.08	2.74	2.92	3.13	2.46	3.04	2.61	2.9	3	2.93	2.99	2.91	2.85	3.01	3.06	2.69	2.65	2.65	1.74	2.25	2.67	2.82	2.5	2.96	2.62	2.93	2.56	2.63	2.79	2.33	2.66	2.77	2.95	2.77	2.72	2.06	2.76	2.9	2.87	2.84	2.97	2.95	2.84	2.69	3.15	3.17	3.2
MYH10	ENSG00000133026	4.99	5.81	5.23	5.67	5.45	5.15	5.78	5.14	4.9	4.28	4.24	5.88	5.24	5.42	4.98	5.63	5.64	5.59	5.52	5.14	5.12	5.43	5.74	5.55	5.44	5.63	5.78	5.74	5.63	5.55	4.83	4.97	5.08	4.6	4.65	4.99	3.42	4.73	4.86	4.62	4.79	4.68	4.73	4.83	4.57	3.86	4.46	4.04
MYO16	ENSG00000041515	1.21	1.61	2.06	1.45	1.92	2.36	0.94	3.32	0.93	0.77	1.09	2.04	2.02	1.88	1.23	1.72	1.45	1.31	1.38	4.28	2.85	1.45	1.72	2.25	2.35	1.86	1.74	1.01	1.4	2.32	1.97	2.18	1.2	2.51	2.14	2	3.3	2.35	2.41	2.72	2.21	2.81	2.69	2.18	2.36	2.8	2.63	2.89
MYO9B	ENSG00000099331	2.63	3.87	2.21	3.09	3.16	3.17	3.11	2.13	2.49	2.01	1.67	3.51	2.25	2.99	2.61	3.61	4.26	4.19	3.02	2.72	3.23	3.88	4.67	3.55	3.5	3.32	4.12	3.56	4.14	3.86	2.67	2.61	2.91	2.74	2.94	2.79	1.2	2.96	2.78	1.92	2.88	2.97	2.72	2.24	2.83	1.69	2.5	1.38
MYT1L	ENSG00000186487	2.29	3.58	4.02	2.68	4.12	4.2	2.77	2.27	2.62	2.38	2.35	3.72	4.1	2.06	3.34	3.28	3.43	3.39	3.36	3.51	4.34	3.22	2.14	3.43	3.97	2.86	3.13	1.82	3.71	3.8	3.23	4.99	3.15	5.05	4.85	5.61	3.98	5.59	5.58	4.53	5.71	4.96	5.12	5.54	5.35	4.86	4.74	4.97
NAA15	ENSG00000164134	3.74	3.61	3.27	3.43	3.42	2.83	3.52	3.11	3.72	3.59	3.34	3.46	3.39	3.54	3.52	3.58	3.13	3.18	3.2	2.82	2.9	3.01	3.3	3.09	3.45	3.4	3.58	3.14	3.14	3.46	3.34	2.94	3.16	3.01	3.05	3.14	3.59	3.11	3.21	3.38	3.11	3.03	3.16	3.18	3.09	3	3	3.3
NBEA	ENSG00000172915	3.32	4.42	4.07	3.48	5.09	4.17	3.76	4.18	3.07	2.95	3.03	3.83	4.7	3.12	3.98	4.26	4.44	4.25	4.33	5.47	4.9	3.86	3.54	4.32	5.8	4.6	4.79	3.53	4.17	5.35	4.28	3.73	3.65	5.74	5.24	5.71	4.14	5.57	5.73	5.96	5.81	5.79	5.64	5.81	5.3	5.66	5.63	6
NCKAP1	ENSG00000061676	5.52	5.6	5.25	5.43	5.41	4.77	5.44	5.15	5.65	5.75	5.47	5.3	5.51	5.35	5.63	5.52	5.46	5.66	5.61	5.54	5.28	5.59	5.66	5.63	5.47	5.58	5.32	5.59	5.6	5.54	6.35	5.32	5.59	5.62	5.55	5.85	6.46	5.77	5.87	5.95	5.76	5.62	5.81	5.95	5.81	5.91	5.5	6.08
NDNL2	ENSG00000185115	4.62	4.12	4.45	4.21	4.18	3.97	4.25	4.49	4.44	4.61	4.49	4.22	4.25	4.54	4.41	4.35	4.08	4.18	4	3.29	3.36	3.46	4.01	3.64	3.67	4.07	3.96	4.21	4.16	3.71	4.19	3.94	4.19	3.52	3.73	3.52	3.59	3.42	3.46	3.94	3.46	3.41	3.39	3.53	3.43	3.91	3.74	3.68
NDP	ENSG00000124479	1.43	2.5	2.46	2.67	3.24	1.56	2.53	0.9	1.55	1.99	2.62	3	2.66	1.84	3.03	2.47	2.69	2.26	2.46	1.21	1.82	2.4	2.02	2.09	3.3	3.03	2.67	2.22	2.13	3.13	3.86	2.77	3.07	2.71	4.67	3.43	2.86	4.01	4.17	2.11	4.06	2.86	3.41	4.3	4.17	3.28	3.71	2.68
NDUFA5	ENSG00000128609	2.89	2.69	2.8	2.8	3.17	3.12	2.81	3.11	3.05	3.34	3.45	2.87	3.32	2.92	3.4	2.73	1.65	2.01	2.48	2.31	3	2.55	1.77	2.53	2.37	2.32	2.19	2.13	1.79	2.24	3.58	2.68	2.81	2.75	2.8	2.71	4.74	2.64	2.75	3.73	2.7	2.42	2.69	3.07	2.81	3.09	2.91	3.25
NF1	ENSG00000196712	2.38	3.05	2.63	2.81	2.78	2.74	2.81	2.32	2.37	1.88	1.93	3	2.86	2.52	2.42	2.91	3.2	3.21	3.21	2.86	3.17	3.09	3.39	3.36	3.48	3.34	3.45	3.15	3.17	3.39	2.44	2.77	2.84	2.84	2.89	3.14	2.38	3.17	3.31	2.86	3.16	3.05	3.09	3.1	2.9	2.97	3.2	3.14
NFIX	ENSG00000008441	5.26	6.18	3.09	1.92	5.18	4.01	3.67	0.48	5.38	4.26	2.81	2.38	3.69	5.85	4.65	6.13	6.47	6.37	4.34	1.52	3.71	2.84	6.04	2.75	6.07	6.86	6.83	3.81	7.34	6.43	6.85	2.2	5.27	6.59	8.13	7.4	2.47	7.15	6.88	5.8	6.59	7.2	7.27	6.22	7.26	6.72	7.91	6.33
NIPA1	ENSG00000170113	3.31	3.35	3.08	2.84	3.44	2.99	2.94	2.9	3.15	3.21	2.95	3.03	3.57	2.96	3.37	3.35	3.04	3.26	3.36	2.97	3.18	2.69	3.14	3.04	3.54	3.51	3.53	2.76	3.37	3.57	3.72	3.15	3.03	3.46	3.73	3.96	3.93	3.83	3.87	3.56	3.75	3.56	3.7	3.86	3.77	4.18	4.13	4.22
NIPBL	ENSG00000164190	2.86	4.01	2.97	3.42	3.44	3.12	3.64	2.98	2.78	2.28	2.01	3.76	3.24	3.02	2.95	3.66	4.12	4.01	3.76	3.28	3.45	3.84	4.27	4.02	4.38	3.8	4.44	3.82	3.92	4.25	2.87	3.09	3.1	3.38	3.3	3.41	2.35	3.41	3.62	3.21	3.47	3.5	3.45	3.34	3.33	2.78	3.3	3.16
NLGN1	ENSG00000169760	3.15	2.87	1.46	1.92	2.11	1.56	1.69	2.34	3.63	2.95	2.53	1.92	2.12	3.62	2.61	2.83	3.09	3.35	2.46	2.36	2.01	2.13	3.26	2.61	3.11	3.98	3.34	2.12	3.68	3.16	3.48	0.77	2.1	3.47	3.88	4.17	2.65	3.83	3.73	3.03	3.41	3.46	3.89	3.45	3.93	4.06	3.94	4.27
NLGN3	ENSG00000196338	3.78	4.19	4.71	4.4	4.59	5.09	4.29	4.26	3.87	3.53	4.05	4.47	4.81	4.03	3.98	4.19	4.8	4.86	5.06	5.17	5.37	4.71	4.85	4.81	4.83	4.97	4.61	4.95	4.93	4.82	4.75	5.06	4.61	4.95	4.99	4.83	4.34	4.76	4.72	4.87	4.69	5.03	4.94	4.61	4.8	4.97	5.17	4.93
NLGN4X	ENSG00000146938	2.29	2.86	2.83	3	2.51	3.09	3.16	2.35	2.57	2.05	2.05	3.05	3.32	2.32	2.34	2.59	3	3.01	3.75	2.98	3.42	3.15	3.45	3.57	2.96	3.1	3.16	3.59	2.95	2.92	3.26	2.94	3.58	2.24	1.62	1.49	3.52	1.61	1.78	2.44	1.72	2.19	1.93	1.72	1.58	1.7	2.01	2.04
NLGN4Y	ENSG00000165246	2.05	2.17	1.88	1.85	2.24	2.25	1.86	2.12	1.73	1.67	1.53	1.94	2.36	1.94	1.86	2.13	2.5	2.37	2.55	2.8	2.89	2.11	2.85	2.49	2.63	2.59	2.72	2.19	2.31	2.47	0.01	0.06	0.01	0	0	0	0	0	0	0	0	0	0	0	0	0	0	0
NPAS2	ENSG00000170485	0.13	0.24	1	0.49	0.34	0.26	0.46	0.17	0.12	0.1	0.22	0.86	0.64	0.22	0.14	0.13	0.2	0.24	0.69	0.5	0.25	0.97	0.25	0.81	0.31	0.31	0.31	0.38	0.42	0.4	0.42	3.26	0.96	0.89	1.87	1.19	1.07	1.16	1.04	0.38	0.89	1.37	1.64	0.74	1.45	0.46	1.05	0.45
NR3C2	ENSG00000151623	0.27	0.15	0.45	0.2	0.63	0.56	0.19	0.27	0.1	0.2	0.86	0.09	0.54	0.34	0.15	0.24	0.28	0.39	0.7	0.32	1.46	0.14	0.13	0.36	0.26	0.4	0.46	0.2	0.88	0.6	1.67	0.52	1.05	0.49	0.1	1.39	0.41	0.63	0.93	0.95	0.57	0.29	0.28	0.8	0.3	0.32	0.06	0.03
NRCAM	ENSG00000091129	4.1	4.89	4.18	3.5	5.2	4.52	3.73	3.52	4.24	3.98	3.88	4.47	4.97	3.52	4.7	4.81	5.01	5	4.6	4.54	5.11	4.19	3.88	4.5	5.81	4.92	5.23	3.11	5.03	5.65	4.3	4.88	4.1	5.09	5.88	6.58	4.42	6.27	6.5	5.04	6.31	5.38	5.61	6.26	5.93	5.81	5.95	5.9
NRP2	ENSG00000118257	1.57	2.18	3.13	1.29	3.01	5.38	1.96	1.61	2.5	1.73	3.1	2.69	4.42	2.65	1.9	1.88	2.3	3.39	4.4	3.36	5.33	1.94	1.83	3.02	2.05	3.99	2.31	1.54	3.69	1.94	4.85	1.65	3.35	1.02	0.78	3.06	1.87	2.35	2.82	2.91	3.16	0.48	0.43	2.93	0.88	0.87	1.01	0.46
NRXN1	ENSG00000179915	2.16	2.95	3.93	2.77	3.67	4.56	3.13	4.01	2.37	2.17	2.46	3.45	4.03	2.45	2.99	2.7	2.97	3.06	4.24	5.32	4.82	4.13	2.47	3.91	3.85	3.7	3.12	3.82	3.02	3.62	4.1	4	3.76	4.48	3.66	4.49	5.64	4.25	4.45	4.8	4.34	4.32	4.19	4.46	3.98	4.66	4.3	4.86
NRXN2	ENSG00000110076	3.34	3.9	4.95	3.95	4.72	5.75	4.04	4.25	3.37	2.82	3.26	4.65	5.14	3.28	3.64	4.01	3.94	3.95	4.73	5.3	5.47	3.99	3.59	4.54	4.45	4.28	4.17	3.77	4.16	4.3	4.23	5.65	4.43	5.23	5.09	4.69	4.44	4.93	4.73	4.99	4.77	5.32	5.01	4.72	4.84	5.46	5.18	5.07
NRXN3	ENSG00000021645	0.28	0.88	3.07	2.78	1.61	3.36	2.7	0.81	0.75	0.16	1.33	3.32	2.81	0.33	0.84	0.64	0.81	1.24	3.49	2.14	3.91	3.51	0.85	3.81	1.47	1.2	0.73	3.46	0.98	1.16	0.88	4.11	2.55	1.08	0.63	1.09	2.31	1.18	1.38	1.35	1.33	1.19	0.88	1.35	0.86	1.46	1.03	1.29
NSD1	ENSG00000165671	3.16	3.97	3.25	3.36	3.57	3.39	3.37	3.17	3.26	2.66	2.66	3.67	3.36	3.37	3.06	3.68	4.19	4.07	3.63	3.72	3.66	3.6	4.23	3.74	4.14	3.96	4.32	3.62	4.09	4.12	3.09	3.54	3.19	3.56	3.72	3.83	2.55	3.71	3.83	3.36	3.73	3.73	3.69	3.65	3.59	3.25	3.71	3.34
NTF3	ENSG00000185652	0.45	0.22	0.27	0.11	0.65	0.25	0.07	0.46	0.41	0.25	1.1	0.12	0.39	1.08	0.14	0.3	0.06	0.15	0.18	0.36	0.35	0.04	0.02	0.04	0.45	0.8	0.44	0.02	0.46	0.28	1.43	0.02	0.08	0.62	0.16	0.34	0.09	0.35	0.36	1.03	0.14	0.3	0.35	0.27	0.32	0.06	0.08	0.07
NTNG1	ENSG00000162631	0.62	0.7	0.94	1.08	1.05	2.05	0.86	3.31	0.74	0.68	1.71	0.93	1.29	1.16	0.62	0.65	0.98	1.1	1.2	5.02	2.23	1.16	1.15	1.72	1.02	1.9	0.93	1.4	1.05	1.08	0.56	0.71	0.78	0.24	0.12	0.9	3.77	0.62	0.86	1.27	0.65	0.2	0.17	0.69	0.31	0.18	0.19	0.16
NTRK1	ENSG00000198400	0.06	0.05	1.92	1.06	0.25	0.3	0.05	0.04	0.22	0.15	0.4	2.07	2.27	0.2	0.22	0.06	0.03	0.05	0.42	0.07	0.08	1.15	0.01	2.29	0.04	0.03	0	0.09	0.14	0.06	0.05	2.19	0.21	0.06	0.06	0.08	0.37	0.07	0.08	0.14	0.08	0.12	0.07	0.04	0.06	0.07	0.04	0.07
NTRK3	ENSG00000140538	2.73	2.82	2.33	1.81	2.3	1.92	1.8	0.83	2.65	2.32	1.82	2.37	2.01	2.12	2.27	2.79	3.45	3.28	2.01	1.6	2.85	2.47	3.58	2.07	2.99	3.12	3.35	1.9	3.33	3.02	2.59	2.73	1.4	2.95	3.08	4.11	1.47	3.98	4.23	2.68	3.92	3.22	3.49	3.77	3.63	3.25	2.87	3.14
NXPH1	ENSG00000122584	1.39	1.7	2.9	3.23	2.36	3.07	2.51	1.03	1.3	1.19	1.44	2.52	3.25	0.37	1.71	1.54	1.57	1.59	3.22	2.92	3.79	2.43	1.38	3.13	2.16	1.22	1.39	2.43	1.3	1.91	2.76	3.17	2.98	2.31	1.29	2.42	5.74	2.5	2.66	2.98	2.48	2.11	2.25	2.61	2.37	2.47	1.2	2.59
OCRL	ENSG00000122126	3.34	3.52	3.92	3.69	3.6	3.45	3.44	4	3.18	3.24	3.27	3.64	3.97	3.54	3.32	3.45	3.93	3.89	4.13	4.8	4.13	3.72	3.8	4.02	3.96	4.05	3.91	3.93	3.92	4.02	3.86	3.88	3.85	3.61	3.55	4.1	4.02	3.94	4.1	3.9	4.05	3.6	3.86	4.23	3.86	3.89	3.74	4.04
OPHN1	ENSG00000079482	2.45	2.8	2.71	2.29	2.6	2.13	2.41	1.9	2.57	2.02	2.21	2.61	2.36	3.04	2.43	2.7	2.96	2.95	2.7	2.35	2.4	3.02	3.22	2.55	3.03	3.6	3	2.86	3.17	2.96	3.59	2.24	2.45	2.69	2.4	3.21	2.32	3.26	3.46	2.58	3.51	2.73	2.74	3.52	2.91	2.85	2.66	3.02
OTX1	ENSG00000115507	3.21	3.72	1.87	0.92	2.74	1.01	2.92	2.46	3.31	2.61	1.88	2.42	2.29	3.68	2.72	3.47	4.14	4.2	2.85	1.37	0.01	2.21	4.29	0.84	3.23	3.51	4.02	3	4.27	3.41	2.15	0.32	2.57	1.75	1.07	1.33	0.78	1.39	1.29	0.91	1.32	1.83	1.59	1.17	1.39	1.45	1.4	1.18
OXTR	ENSG00000180914	1.22	0.77	0.35	0.29	1	0.59	0.73	0.09	0.37	0.46	0.27	0.7	0.93	0.92	0.59	1.02	0.45	0.44	0.5	0.25	0.8	0.61	0.77	0.35	0.81	1.08	1.08	0.34	0.56	0.62	0.82	0.84	0.39	0.17	0.15	0.11	0.64	0.22	0.22	0.46	0.1	0.17	0.14	0.2	0.12	0.14	0.27	0.09
PAFAH1B1	ENSG00000007168	5.97	6.11	6.03	5.87	6.17	5.95	5.76	6.05	5.91	5.96	5.81	6.05	6.36	5.9	6.12	6.09	5.21	5.32	5.26	5.78	5.76	5.12	5.06	5.4	5.67	5.48	5.46	4.68	5.3	5.49	6.12	6.14	5.74	6.18	6.2	6.54	6.32	6.28	6.39	6.28	6.31	6.14	6.31	6.47	6.23	6.21	6.25	6.37
PARK2	ENSG00000185345	0.63	0.67	0.88	0.62	1.06	1	0.73	0.87	0.74	0.62	0.86	0.77	0.93	0.8	0.82	0.77	1.02	1.03	0.93	1.62	1.43	0.85	0.91	0.83	1.23	1.13	1.05	0.65	1.08	1.35	0.9	1.57	0.93	1.21	1.41	1.55	1.29	1.44	1.54	1.15	1.32	1.4	1.36	1.58	1.56	1.47	1.58	1.66
PCDH10	ENSG00000138650	0.91	1.32	5.04	3.99	3.99	4.18	3.6	2.9	1.03	0.66	2.33	3.95	4.25	1.46	2.43	1.31	0.72	1.4	4.31	4.36	4.55	4.19	1.12	4.7	2.53	1.95	1.38	3.58	0.86	1.8	2.25	5.19	4.2	3.57	2.67	2.89	5.69	3.35	2.6	3.8	3.71	3.28	3.44	3.11	3.31	3.08	2.5	3.3
PCDH19	ENSG00000165194	1.37	2.11	3.16	3.9	2.75	2.81	2.87	1.8	1.71	1.29	1.43	3.92	3.33	1.47	1.93	1.8	1.9	2.66	3.65	3.77	3.5	3.06	0.99	4.16	2.56	2.67	1.94	3.11	2.97	1.78	2.5	2.79	4.04	2.98	2.93	4.66	3.19	4.3	4.37	3.56	4.52	2.76	3.1	4.61	3.53	2.94	2.72	3.24
PCDH9	ENSG00000184226	2.33	2.63	2.56	1.78	2.79	3.65	2.49	1.66	2.12	2.26	2.56	2.24	3.65	1.74	2.66	2.56	2.7	2.45	3.78	2.55	4.4	2.58	2.73	2.61	2.75	2.22	2.45	3.02	2.26	2.86	1.97	1.43	3.36	3.15	2.23	2.71	2.72	3.36	3.23	3.66	2.74	3.13	3.53	2.7	3.53	3.19	2.72	3.27
PCOLCE	ENSG00000106333	2.64	2.07	1.83	1.29	3.53	2.09	0.86	1.83	1.78	2.1	4.64	0.87	1.6	2.69	2	2.22	1.25	1.82	0.72	1.7	2.64	1.08	1.15	1.26	1.74	2.4	2.98	1.14	2.55	2.27	1.84	0.98	0.77	2.23	2.31	1.65	1.29	2.16	2.24	2.5	2.05	1.75	1.85	1.98	1.39	0.44	1.01	0.31
PER1	ENSG00000179094	1.95	2.52	3.11	2.66	2.8	2.95	2.8	2.19	1.9	1.39	1.75	2.82	2.74	2.48	1.99	2.48	3.28	3.46	3.24	2.66	3.27	3.01	3.41	3.03	2.92	3.38	3.18	3.27	3.69	3.04	2.56	3.43	2.91	2.93	3.05	3.06	1.82	2.96	2.87	2.82	2.84	3.04	2.81	2.71	2.88	2.77	3.1	2.51
PHF15	ENSG00000043143	0.3	0.42	0.37	0.16	0.54	0.34	0.1	0.08	0.29	0.24	0.55	0.23	0.46	0.49	0.27	0.36	0.39	0.45	0.23	0.09	0.34	0.28	0.28	0.35	0.36	0.54	0.38	0.07	0.65	0.49	0.51	0.92	0.3	1	1.09	0.97	0.2	1.03	1.08	0.8	0.96	1.1	1.08	0.97	0.99	1.23	1.23	1.02
PHF2	ENSG00000197724	4.05	4.74	4.44	4.57	4.66	4.73	4.73	4.49	4.09	3.75	3.76	4.83	4.54	4.24	4.29	4.6	4.88	4.79	4.64	4.58	4.66	4.55	4.87	4.57	4.76	4.53	4.85	4.71	4.78	4.82	4.1	4.69	4.49	4.66	4.85	4.89	3.61	4.87	4.83	4.45	4.88	4.8	4.72	4.78	4.79	4.78	4.91	4.65
PLA1A	ENSG00000144837	0	0	0	0.02	0.09	0.05	0	0	0.03	0.03	0.03	0	0.07	0.02	0	0	0.03	0.03	0.03	0	0.05	0.03	0	0	0	0.07	0.03	0.03	0.07	0.05	0.06	0	0.05	0.12	0.12	0.05	0.03	0.06	0.04	0.1	0.02	0.02	0.04	0.1	0	0.02	0	0
PLN	ENSG00000198523	0	0.03	0.12	0.07	0.05	0	0.17	0	0.06	0.03	0.46	0.08	0.1	0	0.1	0	0.14	0.09	0.03	0.03	0.03	0.19	0.05	0.12	0.04	0.16	0.06	0.12	0.05	0.06	0.06	0.12	0.24	0.13	0.21	0.09	0.03	0.04	0.04	0.06	0	0.11	0.12	0.05	0.05	0.03	0.02	0.05
POGZ	ENSG00000143442	3.17	4.15	3.7	3.95	3.98	3.95	4	3.4	2.97	2.45	2.17	4.13	3.86	3.08	3.16	3.82	4.7	4.6	4.49	4.37	4.29	4.55	4.82	4.73	4.86	4.21	4.74	4.54	4.58	4.76	3.6	4.35	4.09	4.48	4.4	4.46	3.21	4.47	4.53	4.16	4.53	4.65	4.58	4.34	4.41	3.88	4.26	4.14
PPM1D	ENSG00000170836	4.53	4.21	3.79	4.18	4.01	3.41	4.36	3.66	4.3	4.25	3.72	3.81	3.98	4.09	4.16	4.14	4.04	3.94	4.19	3.15	3.39	3.82	4.16	3.89	4.04	4.12	4.34	4.41	3.96	4.02	3.76	2.95	4.14	3.1	3.36	3.12	2.93	3.09	3.21	3.36	3.03	3.1	3.05	3.32	2.96	3.62	3.73	3.57
PPP1R1B	ENSG00000131771	4.95	5.94	4.04	1.31	6.85	1.45	4.13	0.13	4.1	5.27	3.84	3.63	4.35	2.36	6.53	6.06	5.79	4.83	1.61	0.74	2.52	3.92	4.47	2.98	5.85	2.74	5.16	0.65	3.96	6.31	2.09	4.87	2.15	6.38	5.99	5.25	2.66	6.7	5.95	3.64	6.51	6.45	6.71	6.2	6.92	6.96	6.54	6.98
PQBP1	ENSG00000102103	5.38	5.07	5.15	4.96	5.11	5.22	5	5.13	5.35	5.56	5.37	4.86	4.9	5.01	5.45	5.21	5.03	4.97	4.7	4.68	4.7	4.71	4.8	4.31	4.6	4.93	4.87	4.84	5.1	4.92	4.98	4.96	5.15	4.9	5.12	4.72	4.28	4.65	4.48	4.91	4.65	4.96	4.81	4.71	4.78	5.06	5.16	4.43
PRKCB	ENSG00000166501	1.82	2.06	2.74	1.68	2.74	2.97	1.45	0.68	1.98	2.05	2.07	2.6	3.01	2.02	2.37	1.82	1.92	2.06	2.27	1.72	3.59	1.99	1.47	3.04	2.44	2.03	1.72	1.06	1.6	1.75	2.51	3.41	1.37	3.07	2.21	2.47	2.12	2.74	3.02	3.95	3.24	2.85	2.18	3.07	2.25	3.09	1.92	3.36
PRKX	ENSG00000183943	3.22	3.94	2.99	3.33	3.37	2.65	3.39	3.07	2.81	3.03	2.49	3.38	3.07	3.05	3.42	3.79	3.27	3.24	3.17	2.3	2.56	2.84	3.03	2.82	3.7	3.47	3.69	2.66	3.47	3.78	3.68	3.06	3.26	2.74	3.5	3.96	2.02	3.79	4	2.58	3.63	2.97	3.46	3.65	3.72	3.35	4.01	3.34
PRPF39	ENSG00000185246	4.08	4.06	3.39	4.03	3.75	3.44	4.06	3.82	4.16	4.3	4.12	3.96	3.69	4.03	4.09	3.87	3.55	3.73	3.4	3.34	3.23	3.96	3.75	4.01	3.7	3.4	3.63	3.6	3.49	3.68	3.9	3.22	3.56	3.2	3.13	2.89	4.72	3.1	3.09	3.4	3.2	3.11	3.12	3.16	3.33	2.97	3.01	3.26
PSD3	ENSG00000156011	3.3	3.5	3.12	3.54	2.74	2.45	3.35	3.18	3.54	3.11	2.75	3.38	3.21	3.09	3.12	3.23	3.72	3.98	4.03	3.62	3.5	3.75	3.62	4.07	3.6	3.74	3.67	4.05	4.23	3.42	2.54	3.6	3.56	3.41	3.55	4.2	2.6	3.19	3.33	4.18	3.31	3.07	3.16	3.44	3.06	3.24	3.38	3.47
PTCHD1	ENSG00000165186	0.03	0.05	0.95	0.54	0.24	0.95	0.4	0.42	0.13	0.03	0.43	0.71	0.87	0.05	0.11	0.05	0.05	0.14	0.66	0.7	1.09	0.56	0.05	0.65	0.16	0.08	0.03	0.43	0.18	0.05	0.21	0.79	0.66	0.25	0.17	0.21	0.45	0.14	0.16	0.41	0.15	0.25	0.17	0.17	0.13	0.24	0.13	0.3
PTEN	ENSG00000171862	3.34	3.29	3.47	3.5	3.72	3.24	3.51	3.15	3.41	3.48	3.74	3.31	3.87	3.72	3.59	3.33	2.85	2.96	3.65	3.07	3.52	3.01	2.79	3.35	3.62	3.54	3.28	3.11	2.95	3.51	4.29	3.63	3.85	3.72	3.95	4.01	4.88	3.89	4.06	4.25	3.92	3.63	3.8	4.15	3.83	4.32	4.09	4.46
PTGS2	ENSG00000073756	0.06	0.06	0.04	0.09	0.04	0.05	0.07	0	0.1	0.13	0.23	0.03	0.01	0.09	0.05	0.09	0.03	0.08	0.09	0.11	0.12	0.2	0.06	0.15	0.08	0.1	0.12	0.16	0.04	0.06	0.06	0.07	0.02	0.09	0.09	1.17	0.12	0.75	1.14	0.13	0.53	0.06	0.08	0.82	0.67	0.36	0.03	0.19
PTPN11	ENSG00000179295	4.29	4.62	4.41	4.41	4.62	4.26	4.49	3.84	4.36	4.23	4.23	4.48	4.53	4.45	4.5	4.48	4.26	4.21	4.56	3.96	4.39	4.23	4.29	4.42	4.62	4.49	4.51	4.24	4.31	4.62	4.49	4.47	4.33	4.01	4.47	4.36	4.35	4.41	4.62	4.28	4.47	4.11	4.26	4.51	4.32	4.24	4.48	4.35
PTPRM	ENSG00000173482	2.57	3.58	3.25	2.07	3.59	4.63	3.14	1.66	2.22	2.29	2.73	3.55	3.64	2.4	3.1	3.41	4.79	4.34	4.21	3.49	5.35	4.14	5.42	3.52	4.51	3.9	4.6	3.79	3.85	4.78	3.11	4.65	3.84	2.43	2.28	2.43	2.98	2.49	2.57	2.64	2.51	2.45	2.48	2.53	2.26	2.14	2.37	2.11
QRICH1	ENSG00000198218	3.9	4.24	4.07	4.15	4.13	4.1	4.19	3.75	3.67	3.38	3.35	4.18	4.07	3.9	3.74	4.11	4.37	4.29	4	3.77	4.05	3.89	4.31	3.95	4.09	4.06	4.36	4.11	4.29	4.15	3.66	4.03	3.95	4.16	4.17	4.1	2.79	4.06	4.04	3.99	4.02	4.29	4.2	3.99	4.01	3.92	4.08	3.88
RAB2A	ENSG00000104388	5.08	4.94	5.04	5.01	5.25	5.19	4.97	5.49	5.16	5.33	5.36	4.98	5.47	5.02	5.34	4.95	4.26	4.4	4.88	5.46	5.12	4.57	4.3	4.8	4.76	4.83	4.61	4.57	4.36	4.71	5.39	5.24	5.16	5.18	5.01	5.25	6.53	5.27	5.34	5.48	5.31	4.95	5.19	5.46	5.27	5.52	5.26	5.75
RAB39B	ENSG00000155961	2.86	2.98	3.3	3.14	3.1	3.25	2.74	3.4	2.9	3.13	2.86	3.03	3.37	2.91	3.06	2.91	3.13	2.99	3.02	3.82	3.57	2.93	2.8	3.2	3.25	3.14	2.96	2.71	3.06	3.31	3.26	3.48	2.87	3.26	3.25	3.71	4	3.59	3.66	3.33	3.59	3.28	3.41	3.76	3.63	3.67	3.47	3.83
RAI1	ENSG00000108557	2.28	3.57	2.64	3.01	3.18	3.92	2.96	2.56	1.78	1.42	0.99	3.76	2.83	1.99	2.29	3.25	3.62	3.57	2.99	3.12	3.6	3.37	3.66	3.31	3.39	2.87	3.71	2.98	3.73	3.45	2.44	4.1	3.03	3.24	3.45	3.15	1.96	3.3	3.23	3.01	3.21	3.39	3.11	2.79	3.12	2.86	3.3	2.54
RAPGEF4	ENSG00000091428	0.36	0.43	2.07	0.93	1.07	1.97	0.82	1.11	0.29	0.26	0.87	1.18	2.16	0.5	0.6	0.5	0.38	0.42	1.62	1.22	2.22	1.01	0.42	1.5	0.53	0.64	0.48	0.77	0.4	0.53	0.83	2.07	1.64	0.49	0.48	0.63	1.52	0.4	0.49	1	0.36	0.34	0.37	0.46	0.31	0.41	0.37	0.45
RBFOX1	ENSG00000078328	2.13	3.45	4.14	2.75	4.44	4	3.14	1.92	1.99	2.32	1.5	3.76	4.16	0.89	3.49	3.25	3.76	3.33	3.47	3.99	3.67	3.28	2.41	3.48	4.75	2.55	3.67	2	3	4.69	2.22	4.81	3.28	5.27	4.86	4.93	3.33	5.23	5.22	4.35	5.15	5.43	5.45	5.15	5.33	5.76	5.38	5.93
REEP3	ENSG00000165476	3.66	3.21	1.97	2.6	2.89	1.81	2.63	2.33	3.77	3.63	3.34	2.57	2.42	3.72	3.39	3.14	2.87	2.89	2.15	1.74	1.74	2.39	3.19	2.29	2.59	3.14	3.06	2.39	2.89	2.67	2.61	1.1	1.77	1.36	1.27	1.09	2.03	1.41	1.6	1.7	1.4	1.09	1.28	1.41	1.41	1.29	1.33	1.08
RELN	ENSG00000189056	3.94	3.64	3.78	1.82	4.58	3.32	1.45	0.72	4.02	3.23	4.79	3.96	4.04	3.65	3.27	3.53	3.44	4.65	4.02	1.44	4.77	4.15	1.45	4.63	4.89	5.44	4.49	1.61	4.91	3.43	4.8	5.14	1.3	4.21	4.52	4.68	2.63	5.08	4.42	5.16	4.12	3.98	4.25	5.15	3.45	4.61	5.37	4.08
RGS7	ENSG00000182901	2.23	2.41	2.28	1.46	2.45	2.95	1.55	1.58	2.06	2.4	2.25	2.13	2.58	0.89	2.41	2.45	2.95	2.79	2.25	2.04	3.02	2.12	2.32	2.86	3.02	2.29	2.66	1.41	3.02	3	2.94	3.53	2.08	3.84	3.56	3.44	4.28	3.66	3.69	3.67	3.63	4.2	4.13	3.66	3.99	4.29	3.72	4.49
RHOXF1	ENSG00000101883	0	0	0	0	0	0	0	0	0	0	0	0	0	0	0	0	0.28	0.15	0.09	0.42	0.54	0.31	0.17	0.33	0	0.07	0.46	0	0.32	0.14	0.08	0	0	0	0	0	0.16	0	0	0	0	0.06	0	0	0	0	0	0
RIMS1	ENSG00000079841	0.58	0.93	1.83	1.03	1.56	2.25	0.87	1.62	0.84	0.57	0.98	1.6	1.95	0.73	0.83	0.84	1.01	1.19	1.86	2.91	2.85	1.3	0.78	1.93	1.31	1.25	1.09	0.97	1.13	1.11	1.59	2.26	1.42	1.75	0.8	1.64	2.85	1.56	1.49	1.94	1.67	1.38	1.46	1.45	1.48	1.07	0.75	1.36
RIMS3	ENSG00000117016	3.59	3.82	4.03	3.59	3.71	4.62	3.55	4.73	3.4	3.78	3.49	3.84	4.19	3.31	3.82	3.75	3.43	3.51	3.87	5.68	4.91	3.44	3.08	3.66	3.45	3.72	3.34	3.67	3.45	3.45	2.65	4.03	3.21	3.39	3.16	3.65	4.33	3.64	3.69	3.43	3.65	3.27	3.35	3.55	3.49	3.43	3.42	3.24
RNF135	ENSG00000181481	1.46	1.6	1.17	1.74	1.58	1.04	1.54	0.7	1.71	1.68	2.26	1.17	1.08	1.88	1.31	1.55	1.72	1.67	1.29	0.65	1.44	1.16	1.83	1.42	1.21	1.71	1.35	1.56	1.45	1.28	1.62	0.71	1.94	0.65	1.16	0.78	0.65	0.77	1.13	1.14	0.92	0.65	0.72	0.86	0.68	0.29	0.76	0.35
RPE65	ENSG00000116745	0.02	0.02	0.32	0.21	0.06	0.09	0.43	0.02	0	0.09	0.19	0.31	0.11	0.49	0.03	0	0.04	0.07	0.48	0.07	0.26	0.84	0	0.39	0.15	0.06	0.06	1.1	0.02	0	0.12	0.13	0.49	0	0	0	0.25	0.01	0	0	0	0	0	0.02	0	0	0	0
RPGRIP1L	ENSG00000103494	2.04	2.28	1.93	2.08	2.01	1.69	1.98	1.64	2.43	1.85	1.94	2.16	2.02	2.44	1.94	2.14	2.09	2.13	1.84	1.58	1.71	2.07	2.06	1.96	2.09	2.22	2.37	1.86	1.88	2.07	1.9	1.89	1.79	1.77	1.88	1.82	1.76	1.75	1.76	1.78	1.8	1.83	1.87	1.75	1.84	1.5	1.64	1.74
RPL10	ENSG00000147403	6.55	5.87	6.31	6.18	5.99	5.7	6.09	5.96	6.36	6.76	6.54	5.58	5.9	6.29	6.23	6	6.17	6.16	6.22	5.81	5.62	6.23	6.19	5.97	5.8	6.39	5.81	6.78	6.29	5.92	6.74	5.86	6.75	6.13	6.25	5.8	5.89	5.89	5.77	6.57	5.87	5.94	6.02	5.85	6.06	6.48	6.15	6.27
RPS6KA2	ENSG00000071242	2.62	3.39	3.85	3.64	3.82	3.55	3.45	3.59	2.68	2.84	2.95	3.84	3.68	3.05	3.37	3.19	2.74	2.85	3.36	3.88	3.6	2.95	2.43	3.33	3.19	2.85	2.65	2.94	2.8	2.9	2.48	4.04	3.4	3.52	3.15	3.66	2.75	3.64	3.82	3.73	3.73	3.42	3.21	3.86	3.33	3.69	3.15	3.51
RPS6KA3	ENSG00000177189	2.55	2.46	1.98	2.26	2.34	2.11	2.18	2.07	2.57	2.28	2.18	2.24	2.25	2.65	2.23	2.41	1.92	2.1	1.86	1.61	2.06	1.73	2.07	1.96	2.14	2.52	2.41	1.66	2.2	2.09	2.2	1.92	1.94	2.22	1.99	2.19	1.75	2.11	2.22	2.28	2.04	2.19	2.36	2.17	2.14	1.89	1.93	2.09
SATB2	ENSG00000119042	0.72	1.57	2	0.47	4.23	0.54	1.55	0.29	0.62	0.69	0.46	1.75	2.65	0.78	2.08	1.18	1.72	1.25	0.7	0.23	0.7	2.19	1.57	1.26	3.57	0.96	1.42	0.67	1.23	2.74	0.6	0.6	0.49	6.71	1.4	3.44	0.87	5.48	5.17	5.49	6.13	6.09	5.73	5.61	5.1	4.63	1.34	5.62
SBF1	ENSG00000100241	4.3	4.89	4.64	4.5	4.64	4.93	4.63	4.26	4.39	4.17	3.91	4.83	4.7	4.31	4.51	4.79	4.75	4.81	4.68	4.79	5.01	4.43	4.8	4.3	4.38	4.66	4.57	4.56	5.07	4.44	4.26	4.9	4.46	4.96	5	4.94	3.73	5.16	4.84	4.66	4.93	4.93	4.96	4.84	4.98	5.09	5.02	4.62
SCARA3	ENSG00000168077	3.9	3.88	2.84	3.36	3.74	2.25	3.67	1.47	3.75	3.56	3.72	3.44	3.04	3.75	3.38	3.92	3.99	3.99	3.53	1.43	2.81	3.57	4.45	3.41	3.33	3.95	3.94	4.07	3.94	3.59	3.39	2.05	3.33	2.42	2.22	2.65	0.99	2.92	2.89	2.73	2.75	2.14	2.5	2.64	2.17	1.71	2.49	1.5
SCN1A	ENSG00000144285	0.02	0.12	0.32	0.35	0.28	0.94	0.16	0.72	0.29	0.05	0.55	0.44	0.47	0.35	0.12	0.05	0.28	0.73	0.87	2.02	1.56	1.04	0.24	1.81	0.45	0.51	0.14	0.28	0.68	0.48	0.38	1.33	0.47	0.89	1	1.71	1.23	0.7	0.9	0.27	0.62	1.02	0.97	0.48	0.63	0.64	1	0.7
SCN2A	ENSG00000136531	1.25	1.59	2.43	1.11	2.24	2.69	0.81	2.15	1.32	1.1	1.57	1.69	2.98	0.8	1.49	1.5	1.4	1.45	2.6	3.37	3.36	1.51	0.73	2.57	2.46	1.85	1.7	0.54	1.47	2.16	2.62	3.12	2.08	3.47	3.27	3.75	4.64	3.74	3.75	3.62	3.61	3.62	3.65	3.59	3.63	3.76	3.3	4
SDC2	ENSG00000169439	3.63	3.04	2.6	2.99	3.69	2.56	2.92	3.97	2.96	3.57	3.94	2.76	2.94	4.58	3.38	3.24	2.97	2.81	3.05	3.03	3.09	2.96	3.27	3	2.69	3.02	3.28	3.56	2.67	3.24	2.36	2.78	3.44	2.1	1.08	0.9	3.13	1.96	2.08	2.85	1.7	1.55	1.67	1.35	1.24	0.74	0.97	0.76
SEMA5A	ENSG00000112902	3.5	3.95	2.97	4.72	4.01	2.26	4.09	1.95	2.01	2.87	3.03	4.52	3.55	2.58	4.14	3.96	3.95	3.36	4	2.56	3.24	4.82	4.85	5.25	4.02	2.8	3.81	4.93	2.32	4.18	2.97	2.33	2.83	1.72	1.86	1.91	3.47	1.86	2.27	2.16	1.88	1.48	1.76	2.21	1.49	1.71	1.72	1.43
SETBP1	ENSG00000152217	3.12	4.52	3.3	3.59	3.94	2.84	3.93	2.74	2.73	2.27	1.88	3.96	3.64	2.75	3.08	4.12	5.12	5.02	4.42	4.08	3.34	4.49	5.29	4.51	5.1	4.26	5.11	4.48	4.69	5.17	3.29	3.78	3.58	4.01	4.1	4.25	2.78	4.45	4.48	3.67	4.38	4.4	4.41	4.04	4.29	3.83	4.26	3.96
SETD2	ENSG00000181555	2.7	3.97	3.14	3.21	3.49	3.66	3.37	2.87	2.63	2.19	2.21	3.77	3.22	2.85	2.84	3.56	4.05	3.89	3.45	3.69	3.72	3.73	3.97	3.89	4.19	3.43	4.26	3.46	3.9	4.17	3.09	3.92	3.24	3.87	3.85	3.91	2.72	4.03	4.07	3.47	4.05	4.09	4.05	3.73	3.95	3.11	3.58	3.48
SETD5	ENSG00000168137	3.19	4.22	3.42	3.74	3.66	3.88	3.81	3.21	3.03	2.43	2.48	4.07	3.49	3.46	3.14	3.88	4.39	4.38	3.73	3.53	3.76	4.16	4.44	4.2	4.2	3.95	4.24	3.67	4.37	4.1	3.36	3.57	3.54	3.61	3.62	3.54	2.34	3.53	3.67	3.37	3.62	3.76	3.7	3.36	3.53	2.97	3.61	3.1
SEZ6L2	ENSG00000174938	3.45	4.09	5.07	3.97	5.05	6.18	3.76	5.9	3.36	3.02	3.34	4.42	5.14	4.15	3.84	4.12	3.84	3.94	4.49	6.19	5.84	3.72	2.76	4.4	4.49	4.57	4.04	3.39	4.42	4.38	4.84	5.54	4.16	5.35	5.55	5.14	4.86	5.11	4.97	5.1	4.98	5.29	5.07	5.01	5.05	5.41	5.63	5.05
SGSH	ENSG00000181523	1.32	1.68	1.13	1.73	1.67	1.49	1.27	1.49	1.36	1.47	1.99	1.78	1.17	1.94	1.52	1.48	2.38	2.34	1.48	2.11	1.81	1.93	2.28	2.13	1.29	2.02	1.96	2.06	2.48	1.5	1.59	1.45	1.45	1	0.89	1.97	1.26	1.92	2.03	0.92	2.07	1.01	1.36	1.9	1.54	1.06	0.85	0.64
SHANK1	ENSG00000161681	0.84	2.01	1.82	1.24	2.15	3.87	1.46	1.89	0.92	0.63	0.51	2.34	2.14	0.97	1.19	1.78	1.75	1.81	1.83	3.2	3.13	1.96	1.1	2.09	2.07	1.57	1.81	1.05	1.98	1.96	1.79	3.31	1.74	3.16	3.19	2.79	1.68	3.17	2.96	2.58	3.02	3.31	3.04	2.41	3	2.56	2.67	2.24
SHANK2	ENSG00000162105	1.06	1.7	1.84	1.25	2.07	2.54	1.61	1.35	0.71	0.47	0.59	1.74	2.11	1.16	1.15	1.59	1.92	1.84	2.02	2.36	2.81	1.92	1.69	1.95	2.43	2.08	2.04	1.39	1.9	2.25	1.86	2.49	1.93	2.8	2.76	2.81	2.33	2.75	2.74	2.83	2.7	3.03	2.76	2.45	2.68	2.54	2.74	2.52
SHANK3	ENSG00000251322	1.42	2.34	2.15	1.69	2.27	2.98	1.65	1.73	1.34	1.05	1.2	2.35	1.97	1.67	1.42	2.12	2.26	2.41	2.22	3.14	3.13	2.29	1.97	2.51	2.3	2.17	2.54	1.82	2.63	2.36	2.07	3.24	1.89	2.38	2.79	2.46	1.84	2.59	2.48	2.18	2.36	2.57	2.32	2.08	2.39	2.26	2.32	1.99
SIX2	ENSG00000170577	1.58	1.38	0.94	0.51	2.78	2.5	0.07	0.2	0.62	0.97	5.5	0.57	0.83	0.27	1.24	1.62	0.25	0.71	0	0	1.71	0.27	0.31	0.13	1.29	0.27	1.75	0.16	1.01	1.82	0.17	0.03	0	1.57	0.2	0.18	0	1.35	1.28	1.9	1.06	1.24	1	0.45	0.57	0	0.19	0.1
SLC1A1	ENSG00000106688	1.74	1.83	3.64	2.42	2.97	3.42	2.04	2.62	1.42	1.58	2.12	2.64	3.65	1.27	2.16	1.75	1.43	1.6	2.8	2.85	3.54	2.21	0.88	2.59	2.4	1.9	1.62	1.29	1.71	2.08	3.38	4.18	3.3	3.9	3.61	4.3	4.35	4	3.95	4.2	3.94	3.72	3.9	4.13	3.98	3.93	3.44	4.2
SLC25A12	ENSG00000115840	2.24	2.45	2.85	2.53	2.66	2.84	2.52	2.14	2.14	2.37	2.42	2.78	2.83	1.97	2.42	2.29	2.53	2.49	2.79	2.95	2.97	3.13	2.29	3.01	2.66	2.23	2.44	2.34	2.52	2.59	2.96	3.52	2.79	3.5	3.19	3.3	3.41	3.36	3.29	3.48	3.34	3.51	3.5	3.21	3.49	3.09	2.89	3.36
SLC38A10	ENSG00000157637	2.35	2.49	2.36	2.5	2.52	3.05	2.48	2.5	2.13	2.02	2.22	2.69	2.35	2.91	2.08	2.48	2.56	2.65	2.47	2.34	3.05	2.43	2.62	2.52	2.29	2.68	2.54	2.69	2.75	2.3	2.4	2.66	2.46	2.09	2.05	1.75	1.3	1.76	1.9	2.03	1.86	2.06	1.77	1.48	1.53	1.28	1.69	1.18
SLC4A10	ENSG00000144290	2.74	3.44	1.62	0.46	3.86	1.76	1.99	0.44	2.05	2.31	2.26	1.7	3.21	1.76	3.03	3.2	3.98	3.89	2.5	1.08	1.96	2.33	3.31	2.13	4.77	3.34	4.16	0.91	3.71	4.69	2.43	1.42	2.01	4.27	4.64	4.41	2.01	4.63	4.72	3.8	4.6	4.63	4.43	4.43	4.66	4.93	5.03	4.82
SLC6A1	ENSG00000157103	2.26	3.14	3.8	3.31	4.56	4.43	3.39	1.82	1.91	2.1	3.17	3.89	4.28	2.23	2.82	2.97	2.81	3.12	3.92	2.15	4.89	3.72	3.24	4.15	3.87	3.24	3.77	3.38	3.05	3.87	3.29	5.23	3.55	4.15	3.05	2.91	2.44	3.7	4.28	4.47	3.86	3.56	3.83	3.37	2.97	2.58	2.98	2.26
SLC6A8	ENSG00000130821	3.16	3.31	3.38	3.48	3.2	4.12	3.58	4.22	2.93	2.67	2.73	3.36	3.25	3.86	2.95	3.23	3.05	3.15	3	3.63	3.36	2.94	3.04	3.11	2.98	3.18	2.9	2.96	3.32	2.86	2.95	3.44	3.84	2.85	3.05	2.55	2.74	2.94	2.74	2.7	2.91	3.06	2.85	2.54	2.79	2.74	3.06	2.77
SLC9A6	ENSG00000198689	4.09	3.93	4.88	4.42	4.6	4.69	4.09	4.55	3.9	4.08	4	4.37	5.09	3.95	4.24	4.03	3.68	3.92	4.76	5.29	5.07	4.17	3.65	4.69	4.41	4.5	4.05	3.84	3.89	4.28	4.99	5.19	4.58	4.81	4.64	4.88	6.3	4.8	4.95	5.16	4.8	4.78	4.84	5.05	4.82	5.24	5	5.55
SLC9A9	ENSG00000181804	0.89	0.73	1.04	1.19	1.23	0.78	0.89	0.66	0.6	1	1.63	0.68	1.14	1.08	0.93	0.86	0.77	0.68	1.21	0.58	1.11	0.93	1.03	1.17	1.23	1.18	1	1.01	0.98	1.18	0.98	0.55	1.31	0.75	0.79	0.62	0.9	0.64	0.93	0.96	0.78	0.78	0.72	0.83	0.4	0.88	0.72	0.61
SLCO1C1	ENSG00000139155	0.14	0.11	0.25	0.17	0.1	0.06	0.21	0.14	0.05	0.21	0.18	0.17	0.18	0.16	0.18	0.04	0.09	0.13	0.09	0.06	0.21	0.71	0.09	0.17	0.08	0.15	0.16	0.34	0.03	0.16	0.31	0.36	0.25	0.08	0.07	0.14	0.24	0.06	0.11	0.08	0.09	0.01	0.03	0.1	0.07	0.05	0.07	0.09
SMURF1	ENSG00000198742	2.69	3.08	3.33	2.73	3.24	3.46	2.74	3.53	2.62	2.31	2.5	3.04	3.35	2.81	2.64	2.94	3.14	3.25	2.88	3.43	3.45	2.62	2.88	2.77	3.2	3.26	3.27	2.39	3.29	3.16	2.77	3.49	2.8	3.49	3.56	3.72	2.5	3.65	3.63	3.41	3.63	3.75	3.76	3.55	3.7	3.72	3.72	3.63
SND1	ENSG00000197157	5.27	4.91	4.99	5.11	5.07	4.74	4.94	4.92	5.16	5.14	5.17	4.82	4.85	5.31	5.07	5.12	5.05	5.01	4.91	4.59	4.63	4.67	4.86	4.63	4.83	5.33	5.01	5.13	5.18	4.85	4.79	4.39	4.76	4.24	4.81	4.68	3.92	4.39	4.44	4.48	4.32	4.34	4.39	4.52	4.35	4.85	4.94	4.36
SOX5	ENSG00000134532	4.61	5.05	2.94	3.61	5.42	1.23	4.25	3.23	4.05	4.03	3.05	3.53	4.4	3.65	4.9	5.04	5.17	4.88	3.86	3.11	1.47	3.71	4.91	3.97	6.36	5.12	5.72	3.86	4.72	5.95	3.55	1.1	3.12	6.11	6.39	5.95	2.27	6.2	6.23	5.7	6.05	6.44	6.51	6.11	6.24	6.82	6.78	7.06
SPARCL1	ENSG00000152583	1.05	1.65	0.85	1.8	1.91	3.83	0.38	0.52	1.72	2.16	3.78	0.51	0.8	3.41	1.62	1.68	1.83	2	0.82	0.68	3.94	0.72	1.47	3.34	2.33	2.54	2.9	0.86	2.74	2.54	3.68	1.88	1.07	1.93	2.68	2.21	1.16	2.68	2.99	2.22	2.43	1.64	2.39	3.12	1.93	0.58	1.3	0.78
SPAST	ENSG00000021574	4.86	4.87	4.55	4.83	5.06	4.8	4.96	4.88	4.79	4.74	4.55	4.79	5.14	4.74	5.08	4.77	4.06	4.12	4.57	4.62	4.47	4.43	4.29	4.53	4.85	4.47	4.51	4.51	3.99	4.65	4.92	4.62	4.65	4.98	4.98	5.07	5.34	5.22	5.21	5.27	5.17	4.84	5.09	5.23	5.19	5.4	5.16	5.53
SRPK2	ENSG00000135250	4.1	4.34	4.49	4.24	4.59	4.3	4.28	4.11	4.16	4.2	4.3	4.4	4.69	3.81	4.54	4.29	4.28	4.39	4.45	4.19	4.52	4.13	4.1	4.31	4.74	4.23	4.27	4.04	4.08	4.6	4.4	4.28	4.25	4.73	4.88	4.86	4.87	4.85	4.93	4.77	4.82	4.82	4.96	5.03	4.89	5.1	4.99	5.26
ST7	ENSG00000004866	2.71	2.74	3.52	3.53	3.09	3.13	3.11	3.46	2.49	2.96	2.76	3.21	3.31	2.7	2.93	2.69	3.25	3.15	3.48	3.78	3.49	3.33	3.12	3.55	3.36	3.09	2.94	3.4	3.02	3.28	3.47	3.52	3.38	3.45	4.21	3.56	3.03	3.24	3.26	3.53	3.26	3.5	3.57	3.3	3.52	3.68	3.65	3.91
ST8SIA2	ENSG00000140557	3.79	4.65	4.97	4.7	4.75	5.18	4.58	5.18	3.45	3.18	2.87	5.11	4.91	3.91	4.01	4.55	4.81	4.7	5.01	6.22	5.43	4.6	4.83	4.86	4.86	4.85	4.8	4.72	4.75	4.81	4.88	5.99	5.05	5.62	5.02	5.44	4.91	5.34	5.41	5.09	5.43	5.61	5.42	5.35	5.26	5.04	5.03	5.14
STK39	ENSG00000198648	4.3	4.38	5.23	5.84	4.3	3.9	5.99	4.5	4.07	4.16	4.2	5.48	4.63	3.82	4.51	4.21	4.36	4.27	5.63	3.89	3.71	5.47	4.57	5.53	4.29	4.01	4.36	6.05	3.72	4.27	3.29	3.55	5.26	2.56	2.23	2.66	3.7	2.9	2.86	3.12	2.9	2.26	2.68	2.94	2.74	2.18	2.34	2.86
STXBP5	ENSG00000164506	1.92	2.24	1.66	1.18	1.92	1.93	1.25	1.96	1.76	1.8	1.57	1.58	2.21	1.55	1.95	2.01	1.79	1.88	1.71	2.21	2	1.66	1.67	1.96	2.19	1.71	2	1.33	1.94	2.03	2.24	2.1	1.73	3.02	2.51	3.05	2.97	3.03	3.09	3.03	3.04	2.85	2.98	3.04	2.94	2.98	2.56	3.09
SUV420H1	ENSG00000110066	3.75	4.04	4.15	3.83	4.17	4.27	3.94	3.94	3.74	3.65	3.6	4.06	4.25	3.82	3.95	3.89	3.48	3.4	3.74	3.79	4.01	3.41	3.31	3.51	4.13	3.46	3.78	3.29	3.28	3.88	3.83	4.35	4.06	4.37	4.29	4.35	4.03	4.32	4.45	4.41	4.38	4.43	4.43	4.4	4.3	4.2	4.19	4.46
SYN1	ENSG00000008056	2.72	3.31	4.3	2.95	4.15	5.12	3.02	3.73	2.41	2.17	2.41	3.5	4.54	2.59	2.9	3.25	3.23	3.57	4.1	4.97	5.21	3.27	2.45	4.01	3.99	3.77	3.63	2.69	3.79	3.79	4.22	4.83	3.78	4.78	4.61	4.51	3.64	4.36	4.3	4.71	4.34	4.71	4.48	4.34	4.39	4.53	4.67	4.56
SYNE1	ENSG00000131018	0.49	1.16	1.12	1.1	1.27	1.16	1.12	0.75	0.48	0.33	0.38	1.5	1.23	0.51	0.71	1	1.41	1.33	1.53	1.47	1.48	1.69	1.58	1.96	1.82	1.24	1.31	1.57	1.16	1.58	0.99	1.26	1.21	1.57	1.44	1.46	0.77	1.56	1.56	1.36	1.49	1.67	1.52	1.4	1.41	1.17	1.39	1.21
SYNGAP1	ENSG00000197283	2.57	3.65	3.81	2.68	3.82	4.04	2.88	3.01	2.33	2.03	1.81	3.49	3.62	2.19	2.64	3.46	4.14	4.18	3.63	4.27	4	3.9	3.82	3.87	4.41	3.72	4.26	2.97	4.3	4.25	3.42	4.59	3.22	4.63	4.81	4.4	2.97	4.41	4.27	4.07	4.28	4.71	4.55	4.03	4.47	4.17	4.78	4.06
SYT17	ENSG00000103528	1.24	1.33	2.04	2.75	1.63	2.36	2.51	1.6	0.83	1	1.28	2.34	2.26	1.9	1.43	1.48	1.62	1.6	2.53	2.32	2.64	2.37	2.23	2.67	2.1	2.07	1.55	2.75	1.44	1.74	1.72	1.29	2.61	0.69	0.66	0.63	2.88	0.48	0.79	1.23	0.81	0.58	0.43	0.67	0.51	0.46	0.54	0.4
TAF4	ENSG00000130699	2.37	3.28	2.16	2.7	2.78	2.99	2.86	2.26	2.16	1.72	1.47	3.22	2.55	2.18	2.37	3.08	3.05	3.05	2.49	1.85	2.23	2.71	3.09	2.55	3	2.45	3.2	2.58	2.92	2.99	1.98	2.54	2.58	2.55	2.57	2.38	1.65	2.5	2.45	2.36	2.48	2.66	2.47	2.17	2.42	1.98	2.42	2.15
TBC1D5	ENSG00000131374	2.68	2.98	2.58	2.99	2.57	2.08	2.93	2.47	2.68	2.23	2.1	2.96	2.55	2.87	2.47	2.91	3.55	3.58	3.41	3.15	2.72	3.34	3.79	3.41	3.22	3.53	3.53	3.69	3.61	3.37	2.27	2.24	2.71	2.21	2.67	3.15	1.63	2.85	3.07	2.05	2.69	2.39	2.56	2.89	2.65	2.61	2.86	2.6
TBL1X	ENSG00000101849	2.91	3.01	2.91	2.92	2.88	2.13	3.29	2.58	2.99	2.55	2.76	3.34	2.87	3.21	2.79	2.94	2.81	2.72	2.98	1.81	1.98	2.74	3.07	2.3	2.44	2.67	2.68	2.99	2.81	2.63	1.78	2.98	2.85	1.18	1.02	0.86	1.36	1.31	1.04	1.17	1.43	1.31	1.21	1.07	1.19	1.28	1.24	1.42
TBL1XR1	ENSG00000177565	4.44	4.13	3.59	4.25	3.98	2.84	4.37	3.72	4.6	4.32	4.04	3.94	4.11	4.46	4.17	4.04	4.12	4.42	4.59	3.8	3.51	4.66	4.56	4.78	4.31	4.62	4.35	4.84	4.4	4.23	4.64	3.93	4.37	3.65	3.49	3.57	4.84	3.58	3.78	3.98	3.74	3.38	3.66	3.81	3.55	4.09	3.99	4.25
TBR1	ENSG00000136535	4.84	5.8	3.09	0.55	6.27	0.69	4.02	0.3	4.28	4.71	4.59	3.62	5.16	3.3	5.65	5.77	5.95	5.79	4	0.1	1.07	3.77	4.95	3.19	6.77	4.97	6.22	1.27	5.52	6.75	3.62	1.29	3.77	6.42	6.79	6.68	1.43	6.88	6.94	5.81	6.82	6.75	6.66	6.82	6.74	7.15	7.14	7.01
TCF3	ENSG00000071564	5.91	6.2	4.93	5.81	5.49	5.16	6.06	5.05	5.83	5.51	5.15	5.68	5.05	6.02	5.59	6.09	5.99	6.02	5.48	4.09	4.65	5.31	6.18	5.3	5.36	5.93	6.07	5.94	6.16	5.49	4.92	4.19	5.46	3.86	4.65	4.18	2.54	4.01	4.06	3.86	3.82	4.01	3.83	3.8	3.83	3.66	4.55	3.35
TCF7L2	ENSG00000148737	2.22	2.53	2.5	3.13	2.14	1.93	2.54	8.82	2.09	1.58	3.22	2.86	2.45	6.22	1.82	2.46	3.13	3.32	2.41	9.28	1.85	3.07	3.55	3.7	2.76	4.62	3.48	3.68	3.2	2.97	1.92	1.91	1.7	0.76	0.5	0.37	9.07	0.66	0.82	0.99	0.89	0.62	0.67	0.59	0.44	0.46	0.82	0.52
TNRC6B	ENSG00000100354	1.43	2.27	1.74	2.03	1.99	2.29	2.14	2.04	1.34	0.93	1.01	2.26	1.87	1.63	1.44	1.95	2.34	2.44	2.09	1.96	2.37	2.38	2.51	2.34	2.6	2.29	2.26	1.85	2.35	2.33	1.64	2.15	1.91	2.15	1.88	1.92	1.41	1.9	2.01	1.72	1.9	2.14	2.04	1.57	1.89	1.87	2.1	2.07
TRIO	ENSG00000038382	2.3	3.81	3.92	3.2	3.9	4.63	3.37	3.07	2.27	1.82	2.14	4.04	3.98	2.4	2.76	3.47	3.8	3.74	4.02	4.49	4.75	3.77	3.45	3.88	4.34	3.61	3.96	3.04	3.87	4.24	3.46	4.76	3.76	4.69	4.58	4.97	3.25	5.01	4.99	4.26	4.99	4.84	4.93	4.68	4.85	4.19	4.42	4.29
TRIP12	ENSG00000153827	4.39	4.51	4.3	4.36	4.36	3.72	4.45	3.97	4.23	3.97	3.99	4.34	4.35	4.42	4.17	4.48	4.44	4.37	4.52	4.08	4.03	4.14	4.44	4.24	4.65	4.68	4.62	4.33	4.41	4.6	4.27	3.73	4.06	3.98	4.01	4.22	3.73	4.02	4.18	4.22	3.99	4.02	4.09	4.22	3.86	3.97	4.19	4.06
TSC1	ENSG00000165699	1.96	2.96	2.46	2.58	2.69	2.95	2.53	2.03	1.89	1.62	1.7	2.96	2.5	2.25	2.08	2.62	2.76	2.66	2.36	2.38	2.69	2.77	2.64	2.75	2.72	2.16	2.57	2.18	2.58	2.67	2.35	3.21	2.66	3.28	3.06	3.31	2.13	3.3	3.38	2.82	3.35	3.37	3.37	3.08	3.27	2.63	2.81	2.85
TSC2	ENSG00000103197	3.68	4.07	3.84	3.77	4	4.11	4	3.52	3.48	3.18	3.03	4.03	3.89	3.74	3.56	3.95	4.35	4.38	4.07	4.05	4.26	4.18	4.4	4.1	4.11	4.11	4.34	4.2	4.44	4.3	3.35	4.2	3.75	4.17	4.29	4.08	2.51	4.25	4.05	3.69	4.18	4.39	4.18	3.88	4.12	3.97	4.24	3.67
TSPAN7	ENSG00000156298	4.15	4.14	5.7	5.07	5.16	5.7	4.58	5.19	4.49	4.09	5.28	5.04	5.68	5.06	4.53	4.2	4.19	4.55	5.53	6.05	6.16	5.15	3.72	5.63	4.71	5.39	4.48	4.98	4.9	4.9	6.54	6.57	5.66	5.29	5.6	5.9	6.04	5.61	5.63	5.42	5.43	5.35	5.41	5.69	5.52	5.62	5.91	5.54
TTLL3	ENSG00000214021	0.4	0.84	0.54	0.47	0.45	1.08	0.5	0.42	0.67	0.45	0.52	0.86	0.53	0.46	0.39	0.46	1.94	2.15	0.88	1.07	1.41	2.04	1.85	1.98	1.44	0.81	1.47	1.07	1.81	1.52	0.9	1.34	0.91	1.34	1.3	0.94	0.58	1.26	1.15	0.76	1.24	1.82	1.32	0.7	1.38	0.52	0.69	0.57
TUBA1A	ENSG00000167552	10.46	10.25	11.24	10.85	10.64	10.77	10.57	11.67	10.38	10.79	10.53	10.75	11.02	10.58	10.79	10.43	10.09	10.1	10.62	11.72	10.78	10.51	10.09	10.25	9.73	10.37	9.58	10.6	10.17	9.93	11.39	11.2	11.18	11.04	10.4	11.02	11.89	10.82	10.75	11.14	10.88	10.63	10.82	11.06	10.9	10.82	10.44	10.81
TUBGCP5	ENSG00000153575	2.1	2.2	1.76	1.94	1.93	1.6	1.92	1.51	1.91	1.79	1.82	2.03	1.78	1.82	1.94	2.18	2.33	2.35	1.95	1.51	1.7	2.19	2.46	2.22	2.06	2.03	2.46	2.17	2.28	2.17	1.77	1.75	1.76	1.58	1.78	1.94	1.33	1.76	1.99	1.64	1.79	1.62	1.68	1.77	1.72	1.56	1.65	1.44
UBE2H	ENSG00000186591	4.48	4.61	5.16	4.9	4.96	4.88	4.88	4.66	4.31	4.28	4.86	4.88	5.01	4.6	4.62	4.49	4.77	4.8	5.14	4.86	5.11	4.58	4.67	4.92	5.16	5.05	4.93	4.77	4.74	5.08	4.51	4.69	4.68	4.78	4.57	5.15	3.87	4.94	5.11	4.58	4.98	4.7	4.77	5.08	4.84	4.92	4.73	5.07
UBE3A	ENSG00000114062	5.08	5.12	4.79	4.94	5.06	4.43	5.07	5.09	5.01	4.9	4.73	4.9	5.08	4.98	5.18	4.99	4.86	5	5.09	4.91	4.42	4.71	4.96	4.77	5.23	5	5.21	4.94	4.87	5.21	5.24	4.45	4.93	4.82	4.85	4.95	5.47	4.92	5	5.15	4.93	4.82	4.89	5.05	4.93	5.06	4.86	5.24
UBN2	ENSG00000157741	1.2	1.86	1.1	1.3	1.47	1.54	1.51	0.99	1.15	0.93	0.81	1.66	1.47	1.28	1.23	1.62	1.81	1.94	1.58	1.39	1.61	1.92	2.03	1.95	2.1	1.73	2.09	1.44	1.81	1.97	1.33	1.53	1.46	1.63	1.66	1.63	1.08	1.68	1.79	1.39	1.79	1.73	1.82	1.46	1.68	1.45	1.81	1.66
UPF3B	ENSG00000125351	3.41	4.1	3.6	3.83	3.62	4.25	3.81	3.63	3.74	3.07	3.32	4.06	3.54	3.52	3.51	3.76	3.78	3.74	3.48	3.27	3.1	3.6	3.65	3.86	3.93	3.55	4.17	3.38	3.58	3.89	3.43	3.36	3.37	3.33	3.62	3.61	3.22	3.62	3.65	3.28	3.69	3.52	3.56	3.57	3.66	3.05	3.37	3.18
UPP2	ENSG00000007001	0.05	0.04	0.24	0.03	0.14	0.23	0.04	0.05	0.05	0.05	0.19	0.07	0.22	0.09	0.14	0.08	0.09	0.15	0.22	0.2	0.52	0.2	0.13	0.22	0.33	0.13	0.1	0.06	0.1	0.24	0.25	0.29	0.12	0.44	0.39	0.18	0.38	0.28	0.36	0.53	0.26	0.53	0.48	0.23	0.37	0.61	0.31	0.69
UTP6	ENSG00000108651	3.01	2.87	2.63	2.52	2.61	2.41	2.61	2.5	2.86	3.04	2.78	2.76	2.57	2.78	2.79	2.8	2.73	2.49	2.33	2.17	2.09	2.48	2.5	2.33	2.58	2.44	2.75	2.32	2.53	2.72	2.79	2.6	2.59	2.58	2.69	2.6	2.4	2.65	2.57	2.6	2.59	2.71	2.7	2.53	2.79	2.28	2.2	2.21
VASH1	ENSG00000071246	5.05	5.38	5.01	4.77	5.28	5.06	4.9	5.18	4.87	4.88	4.5	5	5.02	5.14	4.92	5.3	4.78	4.78	4.79	4.96	4.77	4.35	4.61	4.35	5.15	5.32	5.17	4.32	5.23	5.01	5.61	5.08	5.01	5.35	5.92	5.3	4.25	5.34	5.28	5.18	5.28	5.41	5.33	5.1	5.34	5.1	5.58	4.89
VIL1	ENSG00000127831	2.39	2.21	1.97	2.37	2.09	1.73	2.24	2.12	2.23	2.3	2.17	2.25	2.2	2.2	2.23	2.23	1.27	1.5	1.53	1.23	1.39	1.76	1.59	1.84	1.83	1.56	1.9	1.67	1.49	1.61	2.43	2.08	2.24	1.9	1.86	1.96	3.09	1.85	1.91	2.2	1.95	1.84	1.87	2.1	1.94	1.85	1.72	2.09
VIP	ENSG00000146469	0	0.1	1.49	0.31	0.1	0.07	2.17	0	0	0.04	0	0.72	0.62	0	0.16	0.03	0	0.07	1.96	0.04	0.04	0.65	0.07	0.37	0.13	0.03	0	2.52	0.13	0	0.76	0.24	1.34	0.09	0	0.12	0.12	0.08	0.13	0.46	0.03	0.09	0.03	0.09	0.03	0.03	0.03	0.07
WAC	ENSG00000095787	3.78	4.16	3.77	4.08	3.95	3.84	4.13	3.66	3.77	3.54	3.47	4.17	3.92	3.79	3.71	4.02	4.18	4.21	4.04	3.57	3.9	4.04	4.2	4.15	4.31	3.97	4.36	3.98	4.08	4.23	3.8	3.96	4.03	3.97	3.97	4.02	3.7	4.05	4.14	3.86	4.08	4.04	4.1	4.04	4.01	3.94	4.05	4.21
WDFY3	ENSG00000163625	2.7	3.33	2.83	2.85	3.14	2.9	2.96	2.4	2.36	2.09	1.94	3.05	3.11	2.51	2.77	3.17	3.44	3.22	3.45	2.95	3.37	3.29	3.6	3.45	3.88	3.48	3.64	3.38	3.31	3.81	2.78	2.77	3	3.4	3.38	3.28	2.64	3.48	3.55	3.2	3.46	3.64	3.56	3.23	3.28	3.54	3.8	3.65
WHSC1	ENSG00000109685	4.05	4.52	4.01	4.53	3.97	3.86	4.62	4.03	4.03	3.57	3.11	4.65	4.01	4.19	3.79	4.31	4.76	4.67	4.65	4.18	4.07	4.68	4.93	4.67	4.42	4.48	4.71	4.87	4.67	4.5	3.36	3.68	4.05	3.5	3.19	3.46	2.99	3.58	3.61	3.33	3.68	3.55	3.56	3.55	3.51	3.33	3.52	3.5
WNK3	ENSG00000196632	2.18	2.48	2.73	2.6	2.66	2.64	2.49	2.83	2.36	1.92	2.08	2.72	3.02	2.36	2.33	2.22	2.54	2.64	3.04	3.58	3.22	2.74	2.57	3.06	3.23	2.84	2.8	2.48	2.63	2.99	2.78	2.91	2.49	3.06	2.75	3.28	3.86	3.08	3.31	3.09	3.17	3.1	3.13	3.1	3.06	3.21	2.97	3.5
YWHAE	ENSG00000108953	9.13	8.8	9.11	8.91	8.85	8.68	8.99	9.21	9.29	9.39	9.13	8.81	8.81	8.94	9.21	8.88	8.53	8.42	8.61	8.61	8.23	8.26	8.27	8.26	8.44	8.57	8.39	8.62	8.4	8.51	8.75	8.4	8.74	8.37	8.31	8.38	8.69	8.24	8.26	8.55	8.27	8.26	8.38	8.54	8.37	8.44	8.36	8.6
ZMYND11	ENSG00000015171	4.41	4.73	4.75	4.5	4.79	4.68	4.6	4.45	4.63	4.53	4.75	4.8	5.01	4.5	4.78	4.55	4.43	4.43	4.59	4.57	4.58	4.43	4.38	4.58	4.73	4.45	4.45	4.24	4.32	4.59	5.01	4.87	4.65	5.05	4.86	4.99	5.72	5.03	5	5.21	5.07	5.04	5.12	4.97	5.12	4.9	4.65	5.14
ZNF559	ENSG00000188321	3.2	3.23	2.41	2.93	2.7	2.19	2.79	2.32	3.18	3.32	2.99	2.9	2.65	3.01	3.06	3.09	2.95	2.83	2.61	2.01	2.07	2.74	3.02	2.75	2.8	2.74	2.93	2.81	2.83	2.88	3.16	2.58	2.99	2.69	2.92	2.72	2.34	2.74	2.8	2.58	2.8	2.78	2.82	2.73	2.8	2.5	2.76	2.57
A4GALT	ENSG00000128274	0.54	0.42	0.7	0.53	0.81	0.52	0.4	0.59	0.42	0.37	0.7	0.48	0.49	0.93	0.68	0.36	0.39	0.34	0.46	0.46	0.77	0.34	0.28	0.32	0.39	0.5	0.35	0.53	0.39	0.53	0.52	0.56	0.33	0.74	0.82	0.5	0.31	0.76	0.57	0.93	0.57	0.72	0.62	0.54	0.54	0.57	0.35	0.39
AANAT	ENSG00000129673	0.02	0	0	0.11	0	0.08	0.02	0.51	0.03	0.1	0.03	0	0	0.26	0	0.03	0	0	0.03	0.34	0.14	0	0.05	0	0.03	0.08	0.08	0.03	0.03	0	0.15	0.03	0.03	0.02	0.05	0	0.03	0.04	0	0	0.03	0.02	0.02	0	0.05	0	0.02	0.03
AARS	ENSG00000090861	5.31	5.35	5.59	5.59	5.48	5.43	5.57	5.58	5.4	5	5.13	5.52	5.44	5.51	5.29	5.44	5.45	5.31	5.48	5.32	5.29	5.24	5.51	5.25	5.28	5.59	5.44	5.62	5.52	5.41	5.23	5.45	5.4	5.07	5.19	5.32	4.32	5.05	5.08	5	5.13	5.12	5.13	5.24	5.06	4.82	5.12	4.73
ABCA12	ENSG00000144452	0.01	0.03	0.18	0.14	0.06	0.29	0.22	0.17	0.03	0.01	0.02	0.08	0.23	0.05	0.03	0.03	0.03	0.04	0.22	0.25	0.32	0.11	0.06	0.13	0.07	0.08	0.06	0.17	0.04	0.04	0.22	0.14	0.26	0.15	0.06	0.09	0.03	0.29	0.31	0.31	0.28	0.14	0.15	0.3	0.2	0.04	0.01	0.06
ABCA3	ENSG00000167972	3.11	3.65	4.24	3.62	4.32	5	3.71	4.6	2.99	2.77	2.89	3.99	4.36	3.53	3.4	3.59	3.73	3.75	4.23	5.02	5.11	3.64	3.61	3.93	4.19	3.96	3.84	3.64	3.97	4.15	4.26	4.88	4.06	5.11	4.79	4.76	4.03	4.85	4.64	4.8	4.73	5.09	4.93	4.59	4.81	4.96	4.84	4.74
ABCA4	ENSG00000198691	0.12	0.09	0.15	0.07	0.22	0.05	0.03	0.06	0.04	0.08	0.19	0.07	0.11	0.54	0.13	0.13	0.05	0.15	0.11	0.02	0.19	0.16	0.07	0.13	0.18	0.23	0.17	0.09	0.13	0.2	0.07	0.03	0.11	0.37	0.17	0.17	0.01	0.25	0.16	0.06	0.16	0.25	0.2	0.18	0.11	0.06	0.02	0.18
ABCB1	ENSG00000085563	0.82	0.73	1.08	0.87	1.3	0.96	0.7	0.6	0.81	0.86	1.03	0.73	1.03	1.52	0.95	0.81	0.3	0.36	0.69	0.73	1.19	0.56	0.35	0.71	0.83	1.21	0.79	0.63	0.56	0.76	0.89	0.76	0.78	0.86	0.99	1.12	0.5	0.94	1.15	0.77	0.81	0.67	0.89	1.32	0.69	0.46	0.46	0.33
ABCB11	ENSG00000073734	0.02	0.05	0.07	0	0.02	0.26	0.06	0	0.03	0	0	0.02	0.01	0.05	0.01	0.05	0.16	0.16	0.13	0.01	0.39	0.23	0.33	0.21	0	0.01	0.21	0.17	0.07	0.13	0.04	0.03	0.14	0.01	0	0.02	0.01	0.03	0	0.04	0.01	0	0	0	0.07	0	0	0.02
ABCB4	ENSG00000005471	0.49	0.51	0.34	0.35	0.24	0.28	0.38	0.17	0.8	0.35	0.58	0.34	0.21	0.89	0.34	0.38	0.65	0.57	0.3	0.15	0.28	0.54	0.59	0.44	0.33	0.61	0.67	0.58	0.86	0.35	0.27	0.11	0.3	0.04	0.07	0.09	0.09	0.03	0.07	0.12	0.04	0.05	0.06	0.06	0.03	0.04	0.12	0.04
ABCB7	ENSG00000131269	3.24	3.27	3.21	3.49	2.99	2.65	3.3	2.85	3.28	3.4	3.2	3.4	2.94	3.17	3.19	3.28	3.61	3.58	3.34	2.78	2.86	3.48	3.58	3.52	3.32	3.26	3.5	3.45	3.34	3.42	2.73	2.77	2.83	2.53	2.75	3.01	2.12	3.04	3.07	2.54	2.89	2.64	2.75	3.01	2.95	2.79	2.86	2.94
ABCC11	ENSG00000121270	0.02	0.03	0.01	0.02	0.02	0.17	0.01	0.07	0.03	0.03	0.03	0.06	0.06	0.04	0.01	0.02	0.03	0.03	0.04	0.02	0.1	0.09	0.04	0.06	0.04	0	0.01	0.02	0.06	0.08	0.04	0.12	0.05	0.15	0.04	0.07	0.04	0.12	0.06	0.09	0.05	0.13	0.12	0.02	0.09	0.09	0.05	0.06
ABCC2	ENSG00000023839	0.04	0.1	0.08	0.06	0.04	0.05	0.02	0.06	0.05	0.04	0.02	0.08	0.05	0.02	0.13	0.04	0.09	0.15	0.03	0.02	0.02	0.15	0.19	0.11	0.15	0.09	0.2	0.15	0.08	0.1	0.01	0.04	0.03	0.04	0.03	0.05	0.03	0.06	0.04	0.03	0.04	0.06	0.08	0.05	0.07	0.02	0.02	0.02
ABCC6	ENSG00000091262	0.07	0.06	0.03	0.14	0.04	0.03	0.1	0.03	0.06	0.05	0.07	0.09	0.04	0.1	0.01	0.06	0.11	0.14	0.12	0.02	0.02	0.11	0.14	0.13	0.06	0.18	0.09	0.1	0.09	0.03	0.03	0.03	0.06	0.02	0.04	0.01	0.01	0.02	0.03	0.04	0.04	0.05	0.03	0.01	0.02	0.01	0.01	0.02
ABCC9	ENSG00000069431	0.83	0.9	1.28	0.96	1.04	0.74	1.17	0.66	0.59	0.65	0.87	0.92	1.18	0.94	0.93	0.82	0.57	0.61	1.52	1.02	1.19	1.1	0.72	1.21	1.09	1.03	0.96	1.49	0.75	1	0.74	0.59	1.3	0.62	0.75	0.76	1.13	0.62	0.85	0.79	0.73	0.49	0.61	0.87	0.59	0.67	0.64	0.66
ABCG5	ENSG00000138075	0.01	0.04	0.09	0.03	0.05	0.02	0.05	0.02	0.05	0.02	0.06	0.02	0.02	0.04	0.02	0.05	0.05	0.03	0.02	0.04	0.07	0.09	0	0.1	0.02	0.03	0.02	0.03	0.02	0	0.02	0.1	0.09	0.04	0.04	0.03	0.05	0.04	0.06	0.03	0.01	0.09	0.04	0.05	0.04	0.03	0.01	0.03
ABCG8	ENSG00000143921	0.02	0.08	0.05	0.05	0.06	0.17	0.06	0.02	0.02	0	0	0.04	0.14	0	0.05	0	0	0.06	0.17	0	0.12	0.07	0	0.11	0.05	0	0.02	0.01	0.02	0.02	0	0.05	0.02	0.05	0.04	0.14	0	0.11	0.09	0	0.15	0.03	0.06	0.14	0.06	0.04	0.02	0
ABHD5	ENSG00000011198	2.15	2.04	2.26	2.21	2.05	2.18	2.17	1.73	2.3	2.29	2.47	2.11	2.38	2.14	2.36	2.2	1.64	1.62	2.01	1.76	2.03	1.65	1.69	2.02	1.53	1.86	1.48	1.83	1.77	1.51	2.39	1.81	2.46	1.79	1.89	2.34	2.11	2.15	2.21	2.01	2.18	1.73	1.97	2.49	1.96	2.22	1.99	1.97
ABL1	ENSG00000097007	4.39	4.93	4.51	4.99	4.84	4.84	4.91	4.5	4.18	3.95	4.07	5.01	4.37	4.69	4.42	4.83	5.27	5.3	5.06	4.71	5.07	5.09	5.43	5.07	4.92	5.25	5.23	5.43	5.38	5.19	4.4	4.88	4.69	4.68	4.63	4.84	3.14	4.87	4.97	4.47	4.83	4.75	4.61	4.81	4.61	4.44	4.59	4.29
ABL2	ENSG00000143322	2.24	2.67	2.24	2.15	2.51	2.17	2.12	2.05	2.1	1.83	1.64	2.41	2.43	2.05	2.12	2.49	2.67	2.66	2.34	2.47	2.41	2.16	2.62	2.28	2.94	2.59	2.81	2	2.64	2.81	2.14	2.45	2.17	2.77	2.74	3.02	2.13	2.95	3	2.72	2.95	2.87	2.93	2.91	2.84	2.76	2.83	2.79
ABO	ENSG00000175164	0	0.05	0	0	0.19	0.19	0	0.12	0	0	0	0	0.04	0.11	0.06	0.02	0	0	0	0.06	0.06	0	0.04	0.06	0	0	0.05	0	0.05	0	0	0	0	0	0.08	0.05	0	0	0.06	0	0.02	0	0	0.08	0	0	0	0
ACAA1	ENSG00000060971	2.73	2.42	2.54	2.26	2.42	2.23	2.3	1.66	2.42	2.76	2.62	2.29	2.22	2.44	2.44	2.54	2.49	2.32	2.16	1.68	2.25	2.4	2.32	2.11	2.14	2.28	2.31	2.16	2.31	2.16	2.67	2.39	2.51	2.34	2.38	2.17	2.17	2.25	2.03	2.15	2.3	2.34	2.2	2.06	2.33	2.01	2.15	1.8
ACACA	ENSG00000132142	3.97	4.49	3.93	4.02	4.27	3.87	4.03	4.41	3.81	3.46	3.15	4.36	4.04	3.83	4.09	4.41	4.63	4.38	4.27	5.18	4.32	4.31	4.91	4.35	4.54	4.41	4.52	4.39	4.42	4.68	3.69	4.05	3.53	4.29	3.97	4.49	3.75	4.42	4.43	3.85	4.38	4.28	4.48	4.27	4.39	4.18	4.25	4.25
ACAD9	ENSG00000177646	3.25	3.04	3.18	3.3	2.98	2.83	3.27	2.64	3	3.25	3.08	3.2	3.03	3.18	3.01	3.08	3.09	3.09	3.24	2.69	2.94	3.12	3.18	3.15	2.82	3.05	3.04	3.49	3.07	2.94	2.92	3.09	3.35	2.79	2.72	2.54	2.4	2.66	2.48	2.7	2.76	2.77	2.74	2.63	2.71	2.51	2.63	2.44
ACADL	ENSG00000115361	0.35	0.21	0.26	0.54	0.13	0.21	0.27	0.09	0.34	0.14	0.39	0.43	0.24	0.19	0.28	0.15	0.23	0.26	0.44	0.13	0.22	0.4	0.4	0.75	0.26	0.17	0.31	0.7	0.3	0.28	0.48	0.09	0.76	0.05	0.04	0.05	0.3	0.04	0.17	0.72	0.07	0.07	0.09	0.09	0.04	0.01	0.04	0
ACADM	ENSG00000117054	4.1	3.87	3.24	4.24	3.45	2.96	3.94	3.98	4.39	4.49	4.17	3.93	3.3	4.25	4.19	3.7	3.25	3.04	2.95	2.5	2.14	3.18	3.02	3.43	2.59	2.95	2.88	3.38	2.93	2.74	3.57	2.64	3.46	2.44	2.24	2.79	3.73	2.82	2.83	2.62	2.77	2.23	2.59	2.88	2.72	2.33	2	2.24
ACADS	ENSG00000122971	1.47	1.3	0.72	1.45	1	0.89	1.13	0.77	1.55	1.42	1.45	1.46	0.78	1.35	1.26	1.12	1.78	1.76	1.31	1.13	1.19	1.58	1.83	1.42	0.94	1.25	1.4	1.78	1.82	1.45	1.73	0.7	1.56	1.18	1.28	1.44	0.86	1.2	1.08	0.98	1.15	0.98	1.04	1.11	1.26	1.08	1.04	0.73
ACADSB	ENSG00000196177	2.05	2.08	2	1.83	2.15	1.9	1.68	2.01	1.96	1.89	2.07	1.96	2.12	1.93	2.09	1.95	1.7	1.6	1.4	1.34	1.34	1.57	1.56	1.62	1.77	1.56	1.9	1.24	1.55	1.73	2.3	2.14	1.92	2.29	2.45	1.95	2.71	2.11	2.07	2.36	2.08	2.34	2.37	2.05	2.27	2.45	2.43	2.67
ACADVL	ENSG00000072778	4.23	4.36	3.78	3.94	4.09	4.5	4.04	3.76	4.29	4.19	4.53	4.05	3.77	4.67	3.96	4.18	4.68	4.68	4.07	3.5	4.2	4.45	4.67	4.42	4.12	4.47	4.5	4.2	4.73	4.25	4.32	3.64	4.14	3.61	3.74	3.12	2.95	3.5	3.44	3.22	3.56	3.98	3.54	2.84	3.59	2.78	3.33	2.54
ACAN	ENSG00000157766	0.04	0.03	0.02	0.29	0.11	0.02	0.02	0.01	0.15	0.01	2.6	0.09	0.01	0.01	0.13	0.05	0.12	0.39	0.08	0.01	0.12	0.02	0.11	0.07	0.06	0.1	0.07	0.02	1	0.13	0.17	0.04	0.02	0.07	0.03	0.03	0	0.01	0.04	0.08	0.01	0.09	0.01	0.03	0.03	0.04	0.07	0.09
ACAT1	ENSG00000075239	3.64	3.39	3.61	3.53	3.5	3.36	3.42	3.35	3.74	3.95	3.75	3.38	3.3	3.46	3.6	3.61	2.98	2.75	2.97	3.24	3.06	2.98	2.69	2.94	2.99	2.92	2.93	2.95	2.81	3.22	4.01	3.24	3.33	3.58	3.61	3.52	4.57	3.58	3.44	3.86	3.38	3.38	3.55	3.58	3.63	3.48	3.39	3.49
ACHE	ENSG00000087085	0.38	0.44	1.7	0.85	0.95	3.19	0.42	2.21	0.68	0.52	1.08	1.2	1.81	1.09	0.38	0.39	0.52	0.86	1.47	3.64	3.38	1.24	0.19	1.76	0.76	1.52	0.73	0.59	1.06	0.53	1.4	3.29	0.9	1.73	1.78	1.94	2.73	1.91	1.63	1.65	1.55	1.67	1.53	1.69	1.52	1.77	1.74	1.25
ACP2	ENSG00000134575	3.11	3.15	3.37	3.2	3.43	3.65	3.1	3.01	3.09	3.04	3.4	3.07	3.32	3.54	2.97	3.19	3.01	2.98	3.1	3	3.49	2.8	2.96	3.08	2.84	3.3	2.98	3.05	3.18	2.86	3.5	3.28	3.35	3.28	3.39	3.21	3	3.17	3.16	3.15	3.05	3.25	3.16	3.13	3.04	3.21	3.3	3.03
ACR	ENSG00000100312	0.05	0.03	0	0.04	0	0.06	0	0.03	0	0.07	0.03	0.05	0.08	0.05	0.06	0.03	0.05	0	0.07	0.09	0.07	0.15	0.03	0.11	0.03	0.03	0.03	0.03	0.03	0.3	0.06	0.09	0.05	0.08	0.05	0	0.03	0.14	0.02	0	0.03	0.04	0.02	0.05	0.07	0.01	0.07	0
ACSL6	ENSG00000164398	0.56	0.71	0.99	0.89	0.77	1.27	1.04	0.62	0.93	0.62	1.05	1.16	1.02	0.83	0.59	0.55	0.76	0.92	0.91	0.86	1.43	1.35	0.87	1.24	0.62	0.81	0.63	1.13	0.82	0.63	0.85	1.27	0.94	0.79	0.25	0.37	1.46	0.55	0.61	0.73	0.76	0.75	0.68	0.6	0.59	0.6	0.28	0.7
ACSM3	ENSG00000005187	0.9	0.78	0.35	1.13	0.71	0.4	0.93	0.79	0.79	0.89	0.82	0.95	0.73	0.81	0.73	0.61	0.29	0.6	0.54	0.43	0.44	0.85	0.54	1.15	0.48	0.62	0.75	0.92	0.57	0.37	0.5	0.31	0.98	0.19	0.19	0.26	0.56	0.3	0.33	0.36	0.21	0.3	0.31	0.29	0.41	0.2	0.24	0.22
ACTA1	ENSG00000143632	0.96	0.47	0.7	1.13	1	0.42	0.49	0.15	1.66	0.96	1.28	0.66	0.89	0.46	1.33	1.2	1.31	2.94	0.62	0.23	0.59	0.24	0.72	0.39	0.73	0.59	0.28	0.29	3.85	0.88	0.42	0.14	0.31	1.32	0.73	0.87	0.37	1.32	1.15	1.16	1.11	1.37	1.03	1.26	0.99	1.37	1.42	1.61
ACTA2	ENSG00000107796	1.33	1.84	1.93	0.54	3.55	0.7	0.31	0.22	1.93	2.03	3.1	0.29	1.23	2.16	2.18	2.16	0.84	1.38	0.78	0.3	2.67	0.61	0.47	0.67	1.31	2.67	1.78	0.32	1.82	2	1.54	1.39	0.72	2.76	2.17	2.38	0.66	2.27	2.09	1.47	2.08	2.11	2.53	2.46	2.06	0.69	0.8	0.58
ACTB	ENSG00000075624	10.17	10.16	10.36	10.27	10.38	10.07	10.38	10.38	9.72	9.87	9.84	10.27	10.12	10.22	10.26	10.26	10.15	10.16	10.25	10.3	10.06	10.09	10.32	9.86	9.91	10.1	10.06	10.66	10.14	10.12	10	10.28	10.3	9.91	9.43	9.66	9.3	9.69	9.63	9.76	9.65	9.74	9.66	9.87	9.55	9.88	9.8	9.74
ACTC1	ENSG00000159251	0.17	0.75	0.46	1.18	0.34	0.55	0.14	2.28	1.66	1.67	1.38	0.54	0.82	2.99	1.31	0.87	1.45	2.79	0.55	2.58	1.25	0.35	1.27	0.45	0.19	0.8	0.32	0.23	3.66	0.48	0.66	0.5	0.24	0.03	0	0	1.54	0.01	0.02	0.08	0.03	0	0.02	0.03	0	0.15	0.05	0.54
ACTG1	ENSG00000184009	11.58	11.28	11.96	12.13	11.46	11.25	11.95	11.88	11.27	11.57	11.42	11.68	11.74	11.65	11.48	11.39	11.39	11.54	11.98	12.1	11.54	11.72	11.48	11.62	11.21	11.62	11.28	12.41	11.48	11.29	11.38	11.66	11.93	11.23	11.13	11.25	11.22	11.2	11.08	11.22	11.08	11.12	11.14	11.34	11.11	11.52	11.34	11.44
ACTN2	ENSG00000077522	0.13	0.34	0.99	0.54	0.53	0.36	0.24	0.08	0.35	0.17	0.24	0.72	0.66	0.08	0.34	0.21	0.5	0.83	0.63	0.39	0.52	1.15	0.32	1.27	0.31	0.24	0.38	0.38	1.47	0.39	0.54	2.51	0.82	3.09	0.62	1.14	0.76	0.91	0.82	1.57	0.81	1.58	1.31	0.78	1.05	0.81	0.55	1.55
ACTN3	ENSG00000248746	0.01	0	0	0	0.02	0.03	0	0.02	0.02	0	0.02	0	0	0.03	0	0	0.03	0.06	0	0	0	0.04	0.04	0	0	0	0.02	0	0.12	0.02	0	0.01	0	0	0	0	0.01	0.02	0	0.02	0.02	0.1	0	0.01	0.02	0	0	0
ACTN4	ENSG00000130402	4.17	4.73	4.23	4.28	4.77	4.34	4.49	3.77	4.03	3.62	3.9	4.4	4	4.5	4.05	4.63	4.6	4.58	4.25	3.62	4.23	4.41	4.77	4.03	4.35	4.5	4.76	4.71	4.7	4.5	3.68	3.9	4.15	3.86	4.16	3.76	2.35	3.82	3.82	3.74	3.7	3.96	3.84	3.76	3.6	3.52	3.89	3.11
ACVR1B	ENSG00000135503	3.98	4.25	4.75	4.16	4.63	4.87	4.25	4.48	3.8	3.76	3.71	4.39	4.75	3.82	4.14	4.22	4.8	4.77	4.88	4.8	5.16	4.5	4.66	4.57	4.99	4.85	4.75	4.52	4.88	4.93	4.05	4.96	4.31	5.26	5.05	5.39	3.85	5.34	5.29	4.95	5.36	5.25	5.24	5.26	5.26	5.42	5.26	5.42
ACVR2B	ENSG00000114739	1.99	2.16	2.05	1.94	1.92	1.99	2.09	1.96	2.13	1.42	1.26	2.03	2.17	1.86	1.98	2.05	2.53	2.33	2.8	2.82	2.62	2.43	2.7	2.4	2.2	2.55	2.39	2.65	2.38	2.29	1.08	1.73	1.82	1.84	1.53	1.89	1.09	1.99	1.95	1.9	2.06	1.8	1.73	1.94	1.71	2.22	2.07	1.6
ACVRL1	ENSG00000139567	1.96	1.95	1.94	1.6	2.42	1.59	1.57	1.38	1.91	2.13	2.64	1.36	1.64	2.67	1.9	1.86	1.14	1.34	1.52	1.3	1.99	1.14	1.14	1.18	1.54	2.11	1.55	1.49	1.69	1.6	1.6	1.31	1.43	1.77	2.18	1.86	1.18	1.65	1.68	1.47	1.51	1.45	1.68	1.97	1.44	1.17	1.2	0.76
ADAM9	ENSG00000168615	2.83	2.83	1.98	2.36	2.47	2.21	2.49	1.82	2.96	2.67	2.68	2.39	2.29	2.95	2.76	2.77	2.68	2.64	2.25	1.59	2.04	2.56	2.96	2.36	2.37	2.51	2.67	2.28	2.63	2.32	2.5	1.62	2.34	1.32	1.47	1.61	2.28	1.68	1.8	1.6	1.56	1.39	1.47	1.67	1.42	1.42	1.54	1.21
ADAMTS13	ENSG00000160323	0.23	0.6	0.3	0.22	0.34	1.24	0.22	0.26	0.28	0.25	0.37	0.52	0.25	0.39	0.08	0.3	0.82	1	0.23	0.79	1.29	0.85	0.69	0.83	0.88	0.42	0.71	0.22	0.96	0.75	0.38	0.98	0.35	0.82	1.01	0.57	0.4	0.89	0.7	0.34	0.86	1.01	0.81	0.34	0.92	0.34	0.47	0.26
ADAMTS2	ENSG00000087116	1.04	1.12	0.68	0.49	1.56	1.63	0.45	0.4	0.79	0.83	1.74	0.51	0.81	1.14	0.78	1.18	1.15	1.26	0.67	0.76	1.94	0.69	1.23	0.58	0.78	1.12	1.33	0.51	1.4	1.24	1.18	0.62	0.58	0.73	0.54	0.44	0.78	0.88	0.75	0.85	0.6	0.53	0.53	0.51	0.43	0.12	0.3	0.14
ADAMTSL2	ENSG00000197859	0.51	0.7	0.95	0.76	0.95	1.06	0.76	0.48	0.63	0.43	0.34	0.79	0.7	1.12	0.65	0.78	0.49	0.54	0.68	0.64	0.93	0.67	0.52	0.74	0.65	1.14	0.59	0.78	0.78	0.57	0.84	0.99	1.06	1.01	1.19	0.78	0.43	0.8	0.69	0.83	0.7	1.15	0.82	0.81	0.69	1.01	0.83	0.41
ADAMTSL4	ENSG00000143382	0.03	0.08	0.03	0.04	0.23	0.06	0.02	0	0.03	0.02	0.26	0.03	0.01	0.04	0.04	0.06	0.16	0.21	0.02	0.03	0.27	0.07	0.11	0.03	0.13	0.03	0.41	0.03	0.31	0.37	0.02	0.04	0.05	0.34	0.08	0.06	0.01	0.34	0.4	0.29	0.27	0.24	0.13	0.05	0.13	0.01	0.05	0.02
ADAR	ENSG00000160710	4.82	5.17	5.23	5.26	5.27	4.98	5.26	4.82	4.45	4.22	4.3	5.36	5.34	4.94	4.68	5.16	5.24	5.19	5.43	5.42	5.41	5.24	5.37	5.36	5.38	5.33	5.29	5.46	5.17	5.36	4.7	5.22	5.15	5.04	4.72	5.03	4.45	5.11	5.22	5.02	5.17	5.05	5.09	5.15	5.05	4.89	4.85	5
ADCY10	ENSG00000143199	0.02	0.01	0	0	0.02	0.01	0.02	0	0	0	0.01	0.04	0.01	0	0	0.04	0.03	0	0.01	0.02	0.03	0.08	0	0.02	0.05	0.01	0.04	0	0.01	0.04	0.01	0.05	0.03	0.05	0.02	0.01	0	0.02	0.01	0.04	0.02	0.03	0.02	0.01	0.01	0	0.02	0.05
ADD1	ENSG00000087274	4.59	4.78	4.93	4.71	4.97	4.86	4.86	4.68	4.33	4.36	4.4	4.83	4.87	4.58	4.62	4.77	4.87	4.72	4.91	4.85	5.03	4.64	4.85	4.55	4.83	4.85	4.74	4.92	4.78	4.88	4.76	4.98	4.86	5.03	4.95	4.93	3.76	4.9	4.93	4.86	4.89	5.03	4.97	4.97	4.85	5.02	5.08	4.97
ADH1B	ENSG00000196616	0.03	0	0.02	0.03	0.11	0.03	0.02	0	0.06	0.04	0.02	0.01	0.04	0.08	0.04	0.06	0.04	0.04	0.02	0.01	0.11	0	0.01	0.02	0.03	0.07	0.07	0.01	0.07	0.08	0.01	0.02	0	0.04	0.01	0	0.01	0.06	0.01	0.01	0.02	0.01	0.05	0.01	0.02	0	0.01	0
ADH1C	ENSG00000248144	0	0.03	0	0	0.08	0	0	0.03	0.13	0.07	0.2	0	0.03	0.03	0	0	0	0	0	0	0	0	0	0	0	0	0	0	0	0	0	0	0.03	0.07	0	0.05	0	0.02	0.05	0.03	0	0	0.03	0.1	0.03	0	0	0.06
ADIPOQ	ENSG00000181092	0	0	0	0	0	0	0	0	0	0	0	0	0	0.01	0	0	0	0	0	0	0	0	0	0	0	0	0	0	0	0	0.01	0	0	0	0	0.01	0	0	0	0.02	0	0	0	0	0	0	0	0
ADRA2C	ENSG00000184160	1.62	1.98	1.03	0.28	2.12	0.88	0.81	0.1	1.32	2	1.54	0.67	1.52	1.24	2.3	2.28	1.15	1.33	1.21	0.26	1.03	0.49	0.86	0.54	1.41	1.57	1.46	0.08	1.28	1.52	1.92	2.22	1.76	2.34	2.98	1.16	0.58	1.8	1.65	1.87	1.28	2.59	2.19	1.79	1.98	2.72	2.47	1.97
ADRB1	ENSG00000043591	0.07	0.09	0.4	0.03	0.26	0.27	0.02	0.02	0.07	0.07	0.2	0.15	0.22	0.02	0.05	0.06	0.02	0.06	0.02	0.01	0.1	0.09	0.02	0.2	0.07	0	0.04	0	0.09	0.17	0.13	1.53	0.22	1.27	1.99	0.31	0.27	0.41	0.38	0.37	0.35	1.43	1.45	0.19	0.93	1.25	1.47	1.23
ADRB3	ENSG00000188778	0	0.02	0.02	0	0	0	0	0	0	0	0	0	0	0.02	0.02	0	0	0	0	0	0	0	0	0.02	0	0	0.02	0	0	0	0	0	0	0	0	0	0	0	0	0	0	0	0	0	0	0	0	0
AFG3L2	ENSG00000141385	4.07	4.05	3.88	4.16	3.96	3.99	4.06	3.8	4.11	4.1	4.2	4.16	3.84	4.16	4	3.95	3.91	3.83	3.74	3.27	3.57	3.75	3.86	3.81	3.56	3.68	3.72	3.88	3.78	3.62	3.68	3.64	3.93	3.77	3.93	3.87	3.48	3.82	3.75	3.64	3.78	3.82	3.89	3.98	3.91	3.6	3.62	3.58
AFP	ENSG00000081051	0	0	0	0	0	0	0	0	0	0.01	0	0	0	0	0	0	0	0.04	0.04	0.06	0.04	0.06	0.03	0.02	0	0.03	0	0	0.02	0	0	0	0	0	0	0	0	0	0	0	0	0	0	0	0	0	0	0
AGL	ENSG00000162688	2.21	2.24	2.48	2.72	2.33	1.8	2.52	1.92	2.48	2.26	2.38	2.5	2.57	2.61	2.44	2.16	2.31	2.45	2.52	2	2.08	2.79	2.18	2.97	2.27	2.47	2.14	2.7	2.4	2.22	2.72	3.07	2.65	2.57	2.28	3.05	3.49	3	3.16	2.76	3.06	2.42	2.69	3.12	2.89	2.57	2.13	2.64
AGRN	ENSG00000188157	4.12	4.66	4.38	4.29	4.68	5.64	4.47	4.3	4.07	3.54	3.51	4.63	4.27	4.8	4.07	4.61	4.44	4.46	4.11	4.49	5.11	4.23	4.46	4.09	4.02	4.82	4.36	4.27	4.72	4.1	4.35	4.75	4.3	4.36	4.58	4.4	3.67	4.37	4.18	3.92	4.17	4.31	4.07	4.12	4.11	4.16	4.38	3.58
AGRP	ENSG00000159723	0	0	0	0	0	0	0	0	0	0	0	0	0	0	0	0	0	0.08	0	0	0.12	0	0	0	0.09	0.07	0	0	0	0	0	0	0	0	0	0	0	0	0	0	0	0.01	0	0	0.06	0	0	0
AGT	ENSG00000135744	0	0.02	0.08	0.06	0.18	0.2	0.04	0	0	0.06	0.72	0	0.06	0.24	0.03	0.05	0	0.19	0.39	0	0.4	0.08	0.05	0.05	0	1.01	0.14	0.03	0.22	0.16	4.2	0.73	1.42	0.15	0.24	0.51	0.85	0.08	0.13	0.3	0.16	0.08	0.09	0.08	0.05	0	0.08	0.05
AGTR1	ENSG00000144891	0.2	0.17	1.01	1.14	0.67	0.4	0.29	0.18	0.02	0.12	0.3	0.36	0.32	0.32	0.16	0.17	0.02	0.07	0.15	0.05	0.75	0.18	0.03	0.14	0.66	0.16	0.19	0.03	0.08	0.3	0.33	0.13	0.13	1.29	0.29	0.1	0.17	0.28	0.31	0.76	0.34	1.35	0.81	0.23	0.28	1.28	0.69	1.3
AGXT	ENSG00000172482	0	0	0	0	0	0	0	0	0	0	0.02	0	0	0	0	0.01	0.01	0	0	0	0.01	0	0	0	0	0	0	0.03	0	0	0	0.01	0	0	0	0	0.01	0	0	0	0	0	0.01	0.01	0	0	0	0
AHCY	ENSG00000101444	6.39	5.55	5.59	5.97	5.4	4.85	5.76	5.35	6.29	6.46	6.25	5.5	5.32	6.13	5.91	5.82	5.87	5.81	5.53	4.95	4.76	5.71	5.78	5.4	4.97	5.78	5.43	6.13	5.94	5.2	5.68	5.14	5.89	4.89	5.02	4.98	5.3	4.93	4.78	5.06	4.78	4.59	4.93	5.02	4.95	5.12	5.04	4.65
AICDA	ENSG00000111732	0	0	0	0	0	0	0	0	0	0	0	0	0	0	0	0	0	0	0	0	0	0	0	0	0	0.02	0	0	0	0	0	0	0	0	0	0	0	0	0	0	0	0	0	0	0	0	0	0
AIP	ENSG00000110711	4.98	4.56	5.15	4.94	4.87	5.16	4.78	5.17	4.84	5.08	5.27	4.71	4.79	4.93	4.96	4.78	4.87	4.77	4.9	4.88	4.92	4.82	4.79	4.41	4.36	4.92	4.77	5.03	4.98	4.58	5.21	5.39	5.38	4.91	5.28	4.87	4.89	4.94	4.64	4.97	4.74	4.94	4.93	4.92	4.99	5.19	5.16	4.61
AIPL1	ENSG00000129221	0.39	0.04	0.16	0.02	0	0.06	0.02	0	0.06	0.02	0.02	0	0.1	0.27	0.04	0.23	0.06	0	0.05	0	0.21	0.04	0.04	0.02	0.09	0.31	0.11	0.02	0.02	0	0	0.08	0.04	0	0.02	0	0.04	0	0	0	0	0.02	0	0	0	0	0	0
AIRE	ENSG00000160224	0.02	0	0	0	0.02	0.01	0	0.01	0	0	0.01	0	0	0	0	0.01	0	0	0	0	0	0.03	0.02	0	0	0	0.02	0.01	0.05	0.02	0	0	0	0.01	0	0	0	0.03	0	0	0.03	0	0.01	0	0	0	0	0
AK2	ENSG00000004455	3.45	2.92	2.57	3.08	2.76	2.33	3.04	2.67	3.35	3.33	3.29	2.89	2.48	3.29	2.99	3	3.16	3.08	2.77	2.06	2.31	2.89	3.26	2.97	2.78	3.17	3.17	3.15	3.2	2.9	2.81	2.03	2.89	1.86	1.99	1.71	1.87	1.85	1.91	1.96	1.9	1.97	1.83	1.82	1.9	1.83	2.13	1.71
AKAP10	ENSG00000108599	2.67	2.78	2.69	2.55	2.64	2.66	2.53	2.02	2.68	2.7	2.78	2.59	2.73	2.56	2.56	2.68	2.75	2.77	2.51	2.4	2.88	2.56	2.7	2.74	2.76	2.76	2.94	2.29	2.77	2.92	2.69	2.76	2.57	2.86	2.81	2.84	2.65	3.01	2.99	2.92	2.94	2.97	3.05	3.06	3.02	3.05	2.88	3.2
AKAP9	ENSG00000127914	1.33	3.14	2.44	2.23	2.78	3.18	2.42	2.27	1.42	1.08	1.03	3.25	2.61	1.6	1.95	2.58	3.05	2.9	2.77	3	3.25	3.07	2.71	3.18	3.62	2.43	3.26	2.32	2.69	3.38	2.17	3.55	2.5	3.42	3.18	3.87	2.57	3.85	3.99	3.17	4.03	3.57	3.57	3.53	3.64	2.14	2.72	2.68
AKR1C2	ENSG00000151632	1.14	1.25	1.71	1.26	1.63	2.08	1	2.14	1.02	1.65	1.45	1.42	1.82	0.83	1.87	1.24	1.78	1.6	1.79	2.57	2.23	1.23	1.04	1.68	1.53	1.5	1.42	0.9	1.36	1.99	2.44	1.71	1.65	2.37	1.83	2.36	2.4	2.43	2.53	2.36	2.5	1.98	2.2	2.86	2.39	1.95	1.45	1.6
AKR1D1	ENSG00000122787	0	0	0	0	0.01	0	0	0	0	0	0	0	0	0	0	0	0.02	0	0	0	0	0.02	0	0	0	0	0	0	0	0	0	0.02	0	0	0	0.02	0	0	0	0	0	0	0	0	0	0	0	0
AKT1	ENSG00000142208	4.59	4.55	4.77	4.84	4.52	4.71	4.85	4.8	4.59	4.77	4.63	4.7	4.46	4.63	4.73	4.57	4.49	4.4	4.52	4.38	4.31	4.29	4.45	4.23	3.9	4.21	4.12	4.67	4.46	4.06	4.26	4.41	4.72	4.38	4.17	4.34	3.67	4.43	4.26	4.21	4.38	4.29	4.22	4.37	4.31	4.41	4.08	4.1
AKT2	ENSG00000105221	3.05	3.06	2.53	2.99	2.79	2.83	3.01	2.06	3.14	3.15	3.14	2.98	2.59	3.08	2.97	3.02	3.17	3.25	2.69	1.84	2.43	3.03	3.18	2.88	2.59	2.86	2.81	3.02	3.28	2.69	3	2.49	3.04	2.62	3.02	2.67	1.6	2.97	2.81	2.12	2.84	2.72	2.63	2.55	2.97	2.76	2.96	2.19
ALAD	ENSG00000148218	2.01	2.53	2.26	1.99	2.38	3	2.2	2.54	2.23	1.99	2.79	2.35	2.15	2.32	2.12	2.34	2.46	2.54	2.11	2.13	2.58	2.4	2.38	2.28	2.59	2.26	2.53	1.96	2.4	2.52	2.36	2.54	2.09	2.65	2.69	2.55	1.79	2.64	2.47	2.17	2.56	2.68	2.63	2.17	2.71	2.18	2.52	2.06
ALAS2	ENSG00000158578	3.3	2.78	2.63	2.71	2.88	2.06	1.99	2.09	3.75	3.84	5.54	2.01	2.23	4.63	3.44	3.01	2.98	2.59	2.82	2.47	3.82	2.18	3.06	2.27	2.66	3.26	3.48	2.82	3.21	3.18	1.38	1.23	1.39	1.77	2.5	1.55	1.34	1.6	2.16	2.23	1.79	1.39	1.19	2.26	1.04	1.72	2.32	1.82
ALB	ENSG00000163631	0	0	0	0.03	0.05	0.07	0.03	0	0	0	0.06	0.02	0	0.02	0	0	0.13	0.1	0.02	0.07	0.17	0.06	0.05	0.12	0.1	0.06	0.07	0.04	0	0.07	0.02	0.09	0.02	0.04	0	0.06	0	0.07	0.04	0.03	0.09	0.01	0.03	0.01	0.06	0.02	0.06	0.06
ALDH2	ENSG00000111275	5.12	5.19	5.27	5.2	5.43	5.29	5.15	5.58	5.29	5.51	5.44	5.23	5.23	5.24	5.48	5.21	5.15	5.18	5.28	5.05	5.16	4.79	5.16	4.81	4.89	5.04	4.79	5.13	5.2	5.09	4.96	4.93	5.29	4.34	4	4.51	4.77	4.83	4.86	4.61	4.95	4.17	4.24	4.87	4.42	4.74	4.39	4.19
ALDH6A1	ENSG00000119711	3.01	2.97	2.25	2.86	2.58	1.88	2.87	2.06	2.93	2.64	2.67	2.71	2.52	2.79	2.58	2.74	3.14	3.27	3	2.08	2.44	3.08	3.46	3.08	2.9	3.23	3.13	3.43	3.07	2.96	2.55	1.65	2.73	1.7	1.76	1.88	2.12	1.85	1.91	1.77	1.89	1.6	1.68	1.77	1.7	1.55	1.73	1.55
ALDOB	ENSG00000136872	0.04	0.04	0.05	0.04	0.02	0.07	0.02	0.05	0.03	0.06	0.08	0.07	0.02	0.04	0.09	0.02	0.16	0.09	0.12	0.32	0.12	0.15	0.29	0.12	0.24	0.22	0.16	0.05	0.17	0.13	0.04	0.15	0.04	0.06	0.14	0.12	0.23	0.19	0.17	0.07	0.17	0.08	0.15	0.15	0.15	0.15	0.22	0.25
ALK	ENSG00000171094	0.16	0.19	1.48	0.82	0.93	1.34	0.56	1.1	0.12	0.05	0.34	1.24	1.64	0.19	0.22	0.17	0.11	0.21	1.11	2.32	1.61	0.66	0.05	1.4	0.21	0.52	0.12	0.54	0.13	0.24	0.18	1.7	0.52	0.24	0.11	0.32	1.41	0.34	0.27	0.35	0.19	0.26	0.16	0.24	0.22	0.2	0.13	0.11
ALMS1	ENSG00000116127	2.12	2.98	2.16	2.65	2.23	1.92	2.8	1.83	2.17	1.55	1.19	2.85	2.12	2.24	1.9	2.65	3.4	3.29	3.17	2.51	2.57	3.29	3.53	3.49	3.35	3.01	3.67	3.31	3.24	3.42	1.93	2.19	2.33	2.18	2.32	2.52	1.18	2.49	2.62	1.94	2.47	2.49	2.42	2.24	2.33	2.04	2.61	2.17
ALOX12B	ENSG00000179477	0.04	0.15	0.49	0.16	0.25	0.39	0.17	0.1	0.18	0.13	0.35	0.31	0.43	0.35	0.1	0.22	0.14	0.21	0.2	0.08	0.61	0.19	0.08	0.21	0.04	0.31	0.13	0.07	0.29	0.19	0.09	0.73	0.24	0.3	0.4	0.31	0.17	0.35	0.29	0.54	0.2	0.43	0.17	0.26	0.28	0.34	0.58	0.18
ALOX5	ENSG00000012779	0.08	0.07	0.07	0.09	0.01	0.25	0.01	0.06	0.02	0.02	0.07	0.09	0.01	0.13	0.05	0.01	0.09	0.16	0.09	0.03	0.33	0.16	0.06	0.03	0.11	0.22	0.12	0.1	0.15	0.09	0.1	0.05	0.14	0.09	0.26	0.11	0.05	0.11	0.13	0.11	0.14	0.17	0.05	0.24	0.06	0.26	0.31	0.09
ALOXE3	ENSG00000179148	0.07	0.12	0.49	0.29	0.21	0.34	0.07	0.38	0.07	0.04	0.12	0.22	0.14	0.07	0.16	0.13	0.21	0.22	0.09	1.2	0.67	0.3	0.04	0.36	0.18	0.2	0	0.1	0.22	0.21	0.09	1.17	0.26	0.48	0.35	0.81	0.8	0.9	0.78	0.31	0.91	0.42	0.52	0.68	0.57	0.31	0.31	0.31
ALPL	ENSG00000162551	1.85	1.91	3.38	1.78	2.42	3.01	2.07	2.54	2.17	1.79	2.29	2.25	2.76	2.58	1.87	1.97	1.28	1.67	2.48	2.36	3.02	2.08	1.31	1.95	1.51	2.31	1.62	1.87	1.84	1.62	2.13	4.42	3.09	1.68	1.56	1.87	1.79	1.63	1.59	1.92	1.51	1.53	1.48	1.7	1.67	1.41	1.17	1.22
ALS2	ENSG00000003393	2.56	2.77	2.84	2.52	2.76	2.45	2.63	1.96	2.38	2.18	2.28	2.62	2.85	2.5	2.44	2.71	2.85	2.79	2.89	2.53	2.9	2.66	2.72	2.67	3.19	3.1	2.99	2.59	2.8	3.13	2.91	2.7	2.47	2.97	3.13	3.35	2.65	3.05	3.17	3.13	3.05	3.01	3.04	3.13	3.02	3.16	3.29	3.25
AMACR	ENSG00000242110	2.58	2.2	2.86	2.55	2.39	2.34	2.14	2.23	2.62	2.55	2.84	2.49	2.58	2.53	2.49	2.33	2.35	2.42	2.57	2.08	2.39	2.34	2.27	2.37	2.44	2.59	2.52	2.29	2.57	2.41	2	2.56	2.12	1.8	2.06	2.74	2.55	2.19	2.29	2.01	2.37	1.85	2.03	2.49	2.21	2.54	2.32	2.51
AMELX	ENSG00000125363	0	0	0	0	0	0	0.06	0	0	0	0.06	0	0	0	0.08	0	0	0	0	0	0	0	0	0	0	0	0	0	0	0	0	0	0	0	0	0	0	0	0	0.07	0	0	0	0	0.06	0	0	0
AMH	ENSG00000104899	0.55	0.71	0.61	0.59	0.38	2.19	0.47	0.8	0.34	0.39	0.26	0.67	0.73	0.48	0.33	0.49	0.73	0.6	0.34	0.65	1.54	0.58	0.52	0.79	0.29	0.5	0.62	0.41	0.72	0.5	0.48	0.93	0.3	0.74	0.89	0.34	0.34	0.69	0.45	0.48	0.62	0.76	0.4	0.31	0.53	0.39	0.68	0.38
AMHR2	ENSG00000135409	0	0	0	0	0	0.02	0	0	0	0	0	0	0.01	0	0	0	0.02	0	0	0	0.03	0	0	0	0	0	0	0	0	0	0.02	0	0	0	0	0	0	0	0.02	0	0	0	0	0	0.02	0	0	0
AMN	ENSG00000166126	2.29	2.93	2.76	2.63	2.96	3.32	2.66	2.41	2.12	2.03	1.92	2.98	2.89	2.35	2.25	2.71	2.74	2.75	2.7	3.05	3.28	2.5	2.71	2.75	2.85	2.56	2.72	2.51	2.8	2.83	2.41	3.28	2.75	2.98	3.01	2.93	2.05	2.89	2.88	2.56	2.93	2.9	2.92	2.74	2.86	2.5	2.94	2.63
AMPD1	ENSG00000116748	0	0	0	0	0	0	0	0	0.03	0	0.05	0	0	0	0.03	0	0	0.05	0	0	0	0	0.02	0	0	0	0	0	0.08	0	0	0	0	0	0	0	0	0	0	0	0	0	0	0	0	0	0	0
AMPD3	ENSG00000133805	0.11	0.29	0.25	0.12	0.32	0.23	0.14	0.07	0.13	0.15	0.45	0.13	0.16	0.34	0.13	0.19	0.2	0.23	0.1	0.1	0.28	0.2	0.13	0.18	0.33	0.2	0.16	0.08	0.26	0.18	0.16	0.16	0.11	0.2	0.13	0.15	0.3	0.16	0.22	0.24	0.21	0.16	0.13	0.22	0.13	0.08	0.23	0.12
ANG	ENSG00000214274	1.22	1.04	1.16	1.83	0.84	1.09	1.49	2.07	1.31	1.25	1.74	1.42	1.09	1.71	1.27	1.14	1.74	1.73	2.07	1.94	1.73	1.93	1.91	2.06	0.96	1.69	1.13	2.33	1.5	1.07	1.06	0.8	1.86	0.33	0.15	0.37	0.92	0.36	0.22	0.52	0.35	0.28	0.26	0.53	0.23	0.37	0.48	0.28
ANGPTL4	ENSG00000167772	0.84	0.63	1.39	0.78	1.63	1.65	0.69	0.58	0.58	0.81	1.8	0.66	0.73	1.67	0.84	0.84	0.99	1.02	1.1	1.04	2.01	1.15	0.94	1	1.32	1.91	1.54	0.79	1.27	1.79	0.66	0.67	0.56	0.75	1.09	0.75	0.34	0.47	0.72	0.8	0.64	0.65	0.67	0.66	0.63	1.03	0.74	0.75
ANKK1	ENSG00000170209	0.02	0.02	0.02	0	0	0	0	0	0	0	0	0.06	0	0	0	0.08	0	0.04	0.03	0.02	0	0	0.04	0.05	0	0	0	0.02	0	0	0	0.19	0	0	0	0.02	0.02	0	0.02	0.02	0	0.02	0	0	0	0	0	0
ANO5	ENSG00000171714	1.33	1.5	1.17	1.09	1.28	1.39	1.39	1.24	2.26	1.71	1.48	1.15	1.69	1.72	1.44	1.26	1.42	1.66	1.36	1.35	1.12	1.17	1.46	1.33	1.08	1.38	1.28	1.23	1.85	1.07	1.63	0.83	1.55	0.53	0.18	0.31	2.46	0.42	0.33	1.09	0.4	0.33	0.33	0.44	0.3	0.19	0.24	0.22
ANTXR2	ENSG00000163297	2.52	2.72	1.46	1.65	2.71	1.35	1.89	1.69	2.37	2.52	2.3	1.52	1.82	2.75	2.54	2.58	1.84	1.66	1.43	0.7	1.64	1.01	1.81	1.23	2.23	2.31	2.28	1.3	1.96	2.18	2.38	0.55	1.8	1.6	1.64	1.67	0.43	2.26	2.53	1.56	2.4	1.59	1.72	2.23	1.91	1.81	1.65	1.65
APBB2	ENSG00000163697	2.54	2.73	3.12	3.97	2.75	2.98	3.62	3.29	2.55	2.55	3.12	3.63	3.32	2.83	2.8	2.61	2.71	2.98	3.67	3.39	3.21	3.61	2.99	3.8	2.66	2.81	2.48	3.87	2.78	2.65	2.35	3	3.4	1.99	1.74	2.66	2.99	2.46	2.51	2.12	2.6	1.61	1.99	2.65	2.13	1.76	1.76	1.91
APCS	ENSG00000132703	0	0	0	0	0	0	0	0	0	0	0	0	0	0	0	0	0	0	0	0	0	0	0	0	0	0	0	0	0	0	0	0	0	0	0	0	0	0	0	0	0	0	0	0	0	0	0	0
APOA1	ENSG00000118137	0.27	0.07	0.13	0.28	0.18	0.31	0.14	0.23	0.17	0.19	0.41	0.26	0.19	0.4	0.26	0.27	0.12	0.19	0.09	0.17	0.28	0.25	0.04	0.24	0.23	0.04	0.04	0.08	0.16	0.04	0	0.44	0.19	0.29	0.18	0.17	0.13	0.2	0.09	0.29	0.21	0.21	0.13	0.06	0.07	0.15	0.07	0
APOA2	ENSG00000158874	0	0	0	0	0	0	0	0	0.02	0	0	0	0	0	0	0	0.06	0	0	0	0.06	0.07	0	0.12	0	0.06	0	0.12	0	0	0	0.06	0	0	0	0	0	0	0	0	0	0	0	0	0	0	0	0
APOA5	ENSG00000110243	0	0	0.03	0.05	0	0	0	0.04	0	0	0.03	0	0	0.08	0	0	0.03	0.03	0	0	0.05	0	0.03	0	0	0	0	0	0	0	0	0	0.06	0	0	0	0.03	0.02	0	0	0	0	0	0.02	0	0	0	0
APOC2	ENSG00000234906	0.26	0.44	0.38	0.91	0.45	2.13	0.37	0.36	0.25	0.35	0.54	0.35	0.77	1.06	0.18	0.27	0.42	0.29	0.41	0.88	1.7	0.46	0.56	0.56	0.56	0.61	0.29	0.43	0.34	0.21	1.31	0.65	1.09	0.06	0.56	0.14	1.22	0.12	0.33	0.48	0.14	0.24	0.07	0.06	0	0.34	0.31	0
APOC3	ENSG00000110245	0	0	0	0	0	0	0	0	0	0	0.08	0	0	0	0	0	0	0.13	0.08	0	0.07	0	0	0	0	0	0	0.07	0.06	0	0	0	0	0	0	0	0	0	0	0	0	0	0	0	0	0	0	0
APOE	ENSG00000130203	4.46	3.45	3.93	3.22	5.56	5.36	2.66	2.56	3.4	3.96	5.71	1.96	3.37	5.01	3.77	3.85	2.11	2.2	2.03	2.69	4.65	1.58	1.84	1.99	2.49	3.49	3.6	2.04	2.95	3.53	4.18	2.88	4.87	4.4	3.21	2.54	3.56	3.87	3.85	5.39	3.47	3.72	3.44	2.87	2.67	1.67	1.93	0.91
APOH	ENSG00000091583	0	0	0.05	0	0	0.05	0	0	0	0	0.25	0.05	0.04	0	0	0	0	0	0	0	0	0	0	0.05	0	0.13	0	0	0	0.05	0	0	0	0	0	0	0	0.07	0.04	0	0	0.04	0	0.08	0	0	0	0
APOL1	ENSG00000100342	0.03	0	0.04	0.04	0.09	0.09	0	0	0.05	0.02	0.1	0.08	0.03	0.05	0.11	0.04	0.03	0	0	0	0.18	0.02	0	0.03	0.04	0.06	0.08	0	0.02	0.05	0.07	0.05	0.02	0.07	0.13	0.13	0	0.07	0.14	0.03	0.1	0.05	0.07	0.07	0.06	0.02	0.01	0
APOL2	ENSG00000128335	1.53	1.64	1.41	1.29	2.03	1.65	1.5	0.66	1.73	1.76	2.35	1.49	1.2	2.43	1.53	1.58	1.43	1.57	1.15	0.48	1.16	1.62	1.81	1.16	1.26	1.72	1.57	1.47	1.58	1.39	1.65	0.59	1.28	0.78	1.06	0.98	0.47	0.82	0.88	1.01	0.88	0.46	0.81	1.06	0.66	0.31	0.45	0.26
APOL4	ENSG00000100336	0.44	0.41	0.59	0.13	0.52	0.66	0.36	0.28	0.41	0.39	0.54	0.17	0.51	1.54	0.45	0.42	0.68	0.91	1	0.36	1.29	0.45	0.74	0.42	1.06	1.68	1	0.89	0.69	0.62	2.02	1.09	3.16	0.68	1.22	1.04	0.5	0.98	1.19	1.34	0.9	0.61	0.71	1.47	0.72	0.91	0.72	0.59
APP	ENSG00000142192	5.74	6.27	7.27	6.39	7.06	7.48	6.42	7.64	6.13	5.95	7.1	6.7	7.03	6.65	6.5	6.2	6.24	6.45	6.87	8.14	7.56	6.65	6.14	6.68	6.65	6.96	6.26	6.48	6.35	6.55	7.07	7.29	6.5	7.39	6.81	7.11	6.98	6.94	6.91	7.44	6.84	7.36	7.33	6.89	6.88	6.95	6.77	7.18
APRT	ENSG00000198931	5.22	4.66	4.99	5.09	4.76	4.47	4.63	4.44	5.09	5.38	5.32	4.72	4.59	5.38	4.96	4.93	4.87	4.83	4.7	4.23	4.23	4.5	4.57	4.31	3.9	5.09	4.45	4.99	5.13	4.19	5.39	4.96	5.47	4.81	5.43	4.95	4.31	4.81	4.8	4.9	4.65	4.8	4.65	4.84	4.89	5.21	5.14	4.63
AQP1	ENSG00000240583	1.23	0.74	1.14	0.72	0.42	0.5	0.59	0.48	0.88	0.87	1.85	0.81	0.68	2.29	0.58	0.79	0.86	0.82	0.51	0.27	0.43	0.84	0.99	0.71	0.5	1.04	1.01	0.73	1.21	0.55	1	0.63	0.96	0.39	0.45	0.3	0.31	0.29	0.3	0.4	0.16	0.44	0.34	0.25	0.4	0.26	0.45	0.21
AQP2	ENSG00000167580	0.02	0	0	0	0.03	0	0.04	0	0.02	0	0	0	0.01	0	0.02	0	0.05	0.01	0	0	0	0.02	0.04	0.01	0.03	0	0.1	0.03	0.01	0.02	0	0	0	0	0	0	0	0	0	0	0	0	0	0	0	0	0	0
AQP3	ENSG00000165272	0.27	0.12	0.16	0.2	0.17	0.25	0.21	0.68	0.44	0.3	1.42	0.11	0.13	0.49	0.23	0.27	0.17	0.31	0.05	0.12	0.16	0.17	0.05	0.2	0.12	0.14	0.11	0.14	0.35	0.08	0.17	0.16	0.15	0.19	0.44	0.54	0.26	0.35	0.38	0.06	0.27	0.15	0.38	0.36	0.38	0.29	0.25	0.18
AQP9	ENSG00000103569	0	0	0	0	0	0	0	0	0	0	0.1	0.02	0	0	0	0	0	0	0	0	0	0	0	0	0	0.03	0	0.02	0	0	0	0	0	0	0	0.02	0.02	0	0	0.09	0	0	0	0	0	0	0	0
ARFGEF2	ENSG00000124198	1.9	2.15	1.69	1.83	1.96	1.73	1.72	1.61	1.77	1.59	1.88	1.91	1.99	1.97	1.76	2.02	1.8	1.91	1.78	1.8	1.92	1.87	1.95	1.98	1.83	2.05	1.89	1.5	2.04	1.86	1.9	1.97	1.76	2.06	1.97	2.37	2.1	2.3	2.4	1.96	2.37	2.1	2.29	2.31	2.18	2	2.01	2.07
ARHGAP26	ENSG00000145819	0.57	0.71	0.68	0.51	0.85	1.01	0.52	0.58	0.38	0.31	0.65	0.56	0.93	0.69	0.39	0.69	0.67	0.84	1.05	1.22	1.59	0.64	0.7	0.99	1	1.07	1.01	0.61	0.87	1.03	0.77	1.2	0.64	0.95	1.19	1.22	1.24	0.94	0.99	0.7	0.7	1.14	1.25	0.94	1.03	0.84	1	1.11
ARHGAP9	ENSG00000123329	0.22	0.33	0.14	0.1	0.27	0.31	0.02	0.07	0.19	0.2	0.28	0.11	0.19	0.18	0.16	0.21	0.11	0.18	0.04	0.05	0.25	0.09	0.14	0.02	0.18	0.12	0.12	0.03	0.22	0.2	0.15	0.03	0.07	0.1	0.26	0.09	0.04	0.11	0.11	0.15	0.14	0.13	0.04	0.14	0.07	0.09	0.17	0.08
ARHGEF10	ENSG00000104728	1.11	1.57	1.21	1.45	1.47	1.11	1.34	0.91	0.99	0.85	1.35	1.58	1.2	1.48	1.03	1.48	1.56	1.66	1.27	0.82	1.08	1.69	1.88	1.67	1.4	1.23	1.77	1.56	1.47	1.56	1.2	1.06	1.58	1.19	1.09	1.11	0.63	1.2	1.25	1.19	1.2	1.23	1.2	1.02	1.11	0.74	0.87	0.71
ARHGEF12	ENSG00000196914	2.89	3.29	3.61	3.13	3.52	3.54	3.07	3.19	2.74	2.41	2.64	3.33	3.87	2.97	2.87	3.2	2.89	2.94	3.44	3.68	3.58	2.91	2.8	3.32	3.59	3.42	3.33	2.87	2.86	3.38	3.11	3.24	3.2	3.68	3.61	3.89	3.15	3.68	3.85	4.16	3.6	3.79	3.74	3.67	3.59	3.75	3.8	3.98
ARMS2	ENSG00000254636	0	0	0	0	0	0.27	0	0	0	0	0.16	0	0	0	0	0.06	0	0.07	0.08	0	0.15	0.08	0	0	0	0.13	0	0	0	0.18	0	0	0.07	0	0	0.06	0	0.05	0	0	0	0.1	0.12	0	0	0	0	0.13
ARNT	ENSG00000143437	2.9	3.1	2.72	3.11	2.88	2.46	3.21	2.73	2.75	2.62	2.77	3.03	2.59	3.15	2.65	2.99	3.45	3.45	3.24	2.64	2.65	3.28	3.51	3.35	3.21	3.28	3.42	3.46	3.26	3.32	1.94	2.21	2.56	2.27	2.14	2.35	1.53	2.4	2.53	2.09	2.43	2.26	2.31	2.41	2.27	2.17	2.33	2.36
ART4	ENSG00000111339	0.01	0.02	0.01	0.02	0	0.03	0	0.02	0.03	0.05	0.17	0.01	0.03	0.05	0.01	0.09	0.02	0	0	0	0.01	0.04	0.01	0.07	0.03	0.02	0.08	0.02	0	0.02	0	0	0.02	0	0.01	0.01	0	0.01	0.01	0	0	0.01	0	0	0	0	0.02	0
ASIP	ENSG00000101440	0.24	0.31	0	0	0.53	0.49	0.08	0	0.23	0.12	0.96	0.06	0	0.4	0.31	0.29	0.14	0.1	0.23	0.23	0.29	0.17	0.14	0.05	0.12	0.25	0.07	0.19	0.22	0.37	0.15	0.1	0.12	0.24	0.27	0.14	0	0.37	0.54	0.35	0.25	0.25	0.1	0.08	0.21	0.23	0.16	0
ASPN	ENSG00000106819	3.03	2.23	0.67	0.79	2.77	0.36	0.06	0	1.7	2.64	5.74	0.23	0.93	1.19	2.24	2.63	0.92	1.72	0.21	0	0.96	0.01	1.15	0.27	1.72	1.24	2.96	0.02	2.01	2.79	0.36	0	0.02	1.65	0.93	1.58	0.15	2.25	2.63	2.2	1.88	1.51	1.85	2.16	1.6	0.07	0.22	0
ASPSCR1	ENSG00000169696	3.57	3.14	2.93	3.16	2.85	3.01	2.95	3.72	3.64	3.49	3.32	2.98	2.82	3.7	3.02	3.19	3.37	3.42	2.83	2.97	2.9	2.86	3.2	2.67	2.69	3.19	3.13	3.01	3.59	2.72	2.95	2.89	3.1	2.53	2.62	2.21	2.3	2.16	2.09	2.44	2.23	2.58	2.26	1.95	2.23	2.55	2.41	1.81
ATG16L1	ENSG00000085978	2.58	2.56	2.75	2.31	2.64	2.57	2.49	2.08	2.27	2.38	2.34	2.43	2.59	2.17	2.34	2.46	2.51	2.37	2.27	2.64	2.71	2.36	2.19	2.38	2.47	2.28	2.41	2.16	2.46	2.48	2.44	3.16	2.76	3.17	3	3	2.52	3.06	3.06	2.93	3.13	3.14	3.08	3.03	3.15	2.96	2.83	2.85
ATM	ENSG00000149311	1.88	2.28	1.39	1.81	1.64	1.49	1.93	1.42	1.99	1.59	1.42	2.08	1.49	1.93	1.71	1.95	2.33	2.35	2.04	1.5	1.55	2.4	2.59	2.48	2.37	2.21	2.5	2.24	2.29	2.37	1.5	1.27	1.43	1.49	1.58	1.56	0.94	1.81	1.83	1.3	1.88	1.8	1.74	1.31	1.73	1.13	1.3	1.21
ATP13A2	ENSG00000159363	4.3	4.44	4.82	4.11	4.8	5.51	4.15	4.61	4.32	4.31	4.12	4.41	4.92	4.58	4.4	4.47	4.44	4.57	4.71	5.23	5.5	4.07	4.23	4.26	4.24	4.82	4.39	4.07	4.91	4.28	4.82	5.37	4.46	5.11	5.24	5.16	4.38	5.15	4.99	5	5.06	5.03	4.99	5.04	5.1	5.28	5.21	4.79
ATP2A1	ENSG00000196296	0.32	0.26	0.12	0.22	0.15	0.15	0.28	0.37	0.26	0.16	0.22	0.36	0.14	0.17	0.33	0.16	0.38	0.43	0.14	0.13	0.18	0.41	0.3	0.21	0.13	0.23	0.25	0.16	0.96	0.15	0.24	0.09	0.2	0.1	0.15	0.07	0.09	0.13	0.14	0.06	0.2	0.12	0.11	0.05	0.08	0.08	0.11	0.02
ATP2C1	ENSG00000017260	4.01	4.19	4.37	4.04	4.21	4.14	4	3.96	3.98	4.05	3.96	4.09	4.38	4.07	4.16	4.11	4	3.92	4.19	4.3	4.31	3.99	3.88	4.05	4.41	4.15	4.1	3.81	3.93	4.3	4.22	4.22	4.11	4.32	4.39	4.5	4.65	4.36	4.46	4.74	4.32	4.42	4.55	4.47	4.41	4.44	4.37	4.65
ATP6V0A4	ENSG00000105929	0.03	0.08	0.03	0.06	0.05	0.22	0.01	0	0.02	0	0.09	0.09	0.02	0.01	0	0.01	0.07	0.07	0.08	0.18	0.27	0.14	0.07	0.15	0.09	0.01	0.08	0	0.08	0.09	0.26	0.17	0.04	0.14	0.1	0.08	0.09	0.13	0.15	0.1	0.27	0.19	0.11	0.09	0.17	0.04	0	0
ATP6V1B1	ENSG00000116039	0	0.02	0	0.02	0.02	0.02	0.05	0.06	0.03	0.08	0.21	0.05	0	0.08	0	0.04	0.02	0.02	0	0	0	0.02	0.01	0.02	0	0	0	0.02	0.06	0	0.02	0.02	0.08	0.02	0.02	0.04	0.02	0	0	0.03	0.02	0	0	0	0	0	0	0
ATP7B	ENSG00000123191	1.84	1.95	1.63	1.7	1.8	1.81	1.7	1.53	1.66	1.44	1.52	1.65	1.8	2.17	1.5	1.91	2.18	2.14	2.13	1.82	2.03	1.9	2.38	1.94	2.19	2.3	2.32	2.03	2.2	2.05	1.66	1.57	1.71	1.43	1.54	1.55	1.03	1.61	1.66	1.46	1.56	1.58	1.46	1.6	1.47	1.62	1.85	1.35
ATP8B1	ENSG00000081923	0.37	0.64	0.33	0.3	0.69	0.25	0.31	0.27	0.34	0.45	0.61	0.2	0.31	0.45	0.48	0.49	0.34	0.42	0.43	0.26	0.54	0.43	0.51	0.51	0.62	0.71	0.69	0.45	0.61	0.57	0.24	0.3	0.25	0.29	0.24	0.2	0.2	0.33	0.3	0.49	0.34	0.27	0.36	0.34	0.3	0.41	0.29	0.26
ATPAF2	ENSG00000171953	2.36	2.2	2.17	2.21	2.09	2.27	2.2	1.89	2.13	2.32	2.23	2.22	2.06	2.21	2.34	2.25	2.45	2.34	2.23	2.11	2.39	2.26	2.3	2.19	2.06	2.01	1.98	2.15	2.34	2.03	2	2.57	2.51	2.06	2.24	2.14	2.02	2.18	2.16	1.92	2.22	2.14	2.06	2.01	2.07	1.68	2.05	1.64
ATXN10	ENSG00000130638	6.24	5.98	6.18	5.95	6.03	5.65	5.97	5.75	6.13	6.29	6.04	5.81	6.19	6.05	6.13	6.06	5.71	5.78	6	5.98	5.91	5.63	5.66	5.74	5.93	6.03	5.9	5.81	5.81	6.02	6.31	5.82	5.92	5.96	6.4	5.94	6.53	5.85	5.87	6.14	5.82	6.08	6.07	6.06	5.9	6.23	6.42	6.31
ATXN3	ENSG00000066427	1.54	1.65	1.45	1.56	1.55	1.68	1.59	1.94	1.52	1.42	1.48	1.73	1.58	1.68	1.39	1.35	1.48	1.54	1.32	1.5	1.44	1.55	1.53	1.63	1.66	1.46	1.57	1.26	1.45	1.55	1.56	1.21	1.48	1.75	1.6	1.6	2.07	1.52	1.7	1.76	1.72	1.75	1.86	1.66	1.72	1.81	1.68	2.02
AURKA	ENSG00000087586	3.83	3.66	2.92	3.75	2.9	1.62	3.83	2.6	3.81	3.73	3.15	3.58	2.73	3.25	3.46	3.61	4.18	4	3.66	1.83	1.71	3.79	4.31	3.76	3.39	3.41	3.93	4.16	3.94	3.6	2.37	1.21	3.32	0.5	0.76	0.5	0.83	0.57	0.77	0.81	0.59	0.4	0.55	0.8	0.59	0.49	1.04	0.3
AURKC	ENSG00000105146	0.5	0.36	0.56	0.51	0.49	0.51	0.37	0.42	0.27	0.55	0.62	0.74	0.89	0.46	0.28	0.48	0.85	0.71	0.58	0.82	0.79	0.92	0.98	1.02	0.41	0.69	0.43	0.85	0.66	0.77	0.52	0.73	0.95	0.63	0.45	0.52	0.31	0.42	0.32	0.46	0.43	0.49	0.56	0.53	0.55	0.75	0.67	0.66
AVP	ENSG00000101200	0.08	0.08	0	0.15	0.08	0	0	0	0	0	0.87	0.09	0.08	0	0	0	0	0	0	0	0	0	0	0	0	0	0	0	0	0	0	0	0	0.07	0	0	0	0	0	0	0	0	0	0	0	0	0	0
AXIN1	ENSG00000103126	2.39	2.72	2.19	2.27	2.58	2.92	2.4	2.12	2.36	2.26	2.25	2.6	2.15	2.47	2.3	2.65	2.66	2.53	2.11	1.89	2.52	2.12	2.5	2.06	2.21	2.37	2.43	2.1	2.68	2.33	2.46	2.74	2.44	2.9	2.93	2.65	1.74	2.8	2.54	2.39	2.71	2.92	2.77	2.53	2.73	2.54	2.66	2.33
AXIN2	ENSG00000168646	3.22	3.25	3.13	2.85	3.18	3.91	2.92	4.06	3.2	2.66	3.22	3.18	2.94	4.55	2.91	3.08	3.12	3.23	2.8	2.92	3.93	2.64	2.89	2.68	2.99	3.95	3.31	2.51	3.39	2.88	3.76	3.49	3	3.43	3.13	3.41	2.68	3.64	3.51	3.17	3.55	3.26	3.54	3.38	3.71	3.11	3.01	3.05
B2M	ENSG00000166710	3.77	3.13	3.24	3.67	3.79	3	3.3	2.7	3.66	4.36	5.27	3.05	3.07	4.46	3.71	3.42	3.18	3.3	3.4	2.45	3.71	3.53	2.99	3.63	3.24	3.85	3.35	3.67	3.35	3.46	4.79	2.89	4.11	3.16	3.73	3.09	4.01	3.33	3.6	4.23	3.2	2.87	2.93	3.8	2.93	2.57	2.68	2.53
B3GALNT1	ENSG00000169255	4.09	3.7	4.62	4.34	4.23	4.59	3.92	4.82	4.37	4.44	4.6	4.37	4.89	4.14	4.25	3.7	3.51	3.66	4.31	5	4.8	4.09	3.49	4.45	3.95	3.89	3.47	3.92	3.49	3.77	5.1	4.69	4.59	4.49	4.2	4.21	6.61	4.23	4.15	5.24	4.2	4.31	4.41	4.41	4.36	4.95	4.55	5.11
B4GALNT2	ENSG00000167080	0	0	0	0	0	0	0	0	0	0	0.04	0	0	0	0	0	0	0.03	0	0	0	0	0	0	0	0	0	0	0	0	0	0	0	0	0	0	0	0	0	0	0	0	0	0	0	0	0	0
BAAT	ENSG00000136881	0.06	0.01	0	0.04	0.09	0	0.03	0.05	0.04	0.14	0.05	0	0.04	0.02	0	0.03	0.03	0.02	0.1	0.02	0.04	0.06	0.02	0.04	0	0.02	0.03	0.03	0.05	0.03	0.12	0.2	0.03	0.14	0.07	0.19	0.23	0.12	0.18	0.09	0.18	0.15	0.15	0.17	0.22	0.16	0.07	0.08
BAG3	ENSG00000151929	1.95	2.06	1.67	1.93	2.44	2.12	2.21	1.93	1.89	1.43	2.25	1.88	1.67	2.71	1.81	2.16	1.94	2.11	2.18	1.4	2.53	2.13	2.23	2.23	2.16	3.03	2.22	2.45	2.55	2.29	2.62	0.63	1.92	1.16	1.44	1.18	1.01	1.22	1.24	1.39	1.04	0.77	1.06	1.19	0.9	1.09	1.71	0.87
BANK1	ENSG00000153064	0.17	0.13	0.2	0.05	0.17	0.13	0.06	0.04	0.04	0.25	0.4	0.08	0.08	0.29	0.2	0.19	0.04	0.01	0.04	0.03	0.1	0.07	0.04	0.06	0.11	0.1	0.09	0.06	0.04	0.11	0.05	0.07	0.05	0.03	0.04	0.09	0.04	0.04	0.06	0.09	0.05	0.03	0.05	0.07	0.01	0.01	0.02	0.04
BARD1	ENSG00000138376	2.96	2.77	2.27	3.14	2.25	1.48	3.02	2.84	3.1	2.85	2.46	2.78	2.43	2.97	2.63	2.67	2.51	2.45	2.71	2.24	1.53	2.74	2.91	3.02	2.3	2.47	2.76	3.2	2.52	2.32	2.16	0.85	2.77	1.35	0.86	1.29	1.79	1.89	2	2.09	2.06	1.31	1.42	1.9	1.7	1.83	1.35	2.27
BAX	ENSG00000087088	3.54	3.41	3.21	3.25	3.33	3.69	3.45	3.49	3.67	3.78	3.67	3.34	3.05	3.6	3.44	3.56	3.2	3.15	2.94	2.64	2.9	2.82	3.02	2.87	2.86	3.18	3.03	3.15	3.48	2.86	3.41	3.32	3.38	2.99	3.2	2.99	2.62	2.77	2.63	2.84	2.9	2.92	2.84	2.7	3.02	2.89	3.05	2.41
BCAM	ENSG00000187244	2.8	2.46	1.97	2.57	2.66	2.03	2.07	2.61	3.05	2.67	3.11	2.42	1.84	3.55	2.33	2.45	2.27	2.44	1.76	2.03	2.09	1.98	2.5	2.26	1.63	2.75	2.66	2.41	2.51	1.94	2.2	1.32	2.14	1.67	1.5	1.23	1.29	1.19	1.27	1.56	1.16	1.13	1.17	1.28	1.04	0.94	1.22	0.56
BCAT1	ENSG00000060982	1.84	2.63	3.65	3.72	3.41	3.79	3.76	4.54	2.95	2.78	3.79	3.89	4.07	3.35	3.29	2.37	1.88	2.59	3.73	4.08	3.66	3.45	1.89	3.17	2.6	2.18	1.69	3.45	2.15	2.4	2.34	2.76	3.02	2.64	2.11	3.78	3.99	3.39	3.67	3.1	3.38	2.24	2.57	3.65	3.05	3.34	2.5	3.17
BCAT2	ENSG00000105552	2.21	1.94	2.04	2.3	2.38	2.32	1.84	2.56	1.69	1.86	2.55	2.06	1.85	2.49	1.93	1.82	1.98	1.96	1.47	2.7	1.86	1.87	1.98	1.88	1.63	2.12	1.96	1.85	2.2	1.79	2	2.52	1.95	2.48	2.5	2.51	2	2.5	2.4	2.17	2.37	2.53	2.36	2.29	2.43	2.2	2.11	1.9
BCHE	ENSG00000114200	2.81	2.45	2.92	3.39	1.92	1.98	3.23	3.75	3.26	3.34	3.48	2.67	2.73	3.55	2.52	2.37	2.19	2.47	3.63	2.39	2.23	2.78	2.06	3.07	1.73	2.73	1.93	3.57	2.46	1.62	2.71	1.67	3.83	0.88	0.59	0.87	2.83	0.68	1.05	1.85	1.03	0.56	0.77	1.31	0.64	0.95	0.9	1.03
BCL10	ENSG00000142867	2.59	2.51	2.55	2.65	2.54	2.18	2.63	2.47	2.46	2.61	2.68	2.53	2.69	2.6	2.53	2.43	2.49	2.34	2.49	2.03	2.4	2.17	2.18	2.33	2.48	2.45	2.34	2.47	2.3	2.58	2.58	1.93	2.42	2.4	2.34	2.29	2.92	2.47	2.43	2.57	2.41	2.3	2.35	2.52	2.45	2.56	2.38	2.74
BCL3	ENSG00000069399	0.17	0.22	0.19	0.15	0.43	0.53	0.1	0.59	0.26	0.2	0.46	0.26	0.16	0.33	0.25	0.25	0.16	0.15	0.2	0.93	0.75	0.21	0.14	0.35	0.26	0.48	0.43	0.16	0.42	0.37	0.06	0.18	0.03	0.17	0.1	0.11	0.39	0.15	0.13	0.1	0.1	0.12	0.17	0.12	0.06	0.1	0.15	0.03
BCL6	ENSG00000113916	0.62	1.36	1.37	1.15	2.35	0.71	1.25	0.48	0.38	0.65	1.23	1.69	1.45	0.55	1.61	1.19	1.74	1.62	1.34	0.34	1.22	2.09	1.43	2.09	1.47	0.96	1.05	1.19	1.28	1.6	0.62	0.66	1.23	2.61	0.61	1.35	0.37	2.34	2.54	0.9	2.9	1.58	1.69	2.75	1.81	1.44	0.84	1.05
BCL7A	ENSG00000110987	4.47	4.78	4.54	4.38	4.87	4.78	4.54	4.04	4.55	4.37	4	4.41	4.69	4.45	4.48	4.65	4.66	4.74	4.43	3.99	4.48	4	4.36	4.05	4.82	4.77	4.69	4.2	4.82	4.83	4.44	4.62	4.4	5.49	5.45	5.11	3.26	5.33	5.18	5.14	5.21	5.55	5.48	5.12	5.5	5.36	5.4	5.37
BCL9	ENSG00000116128	3.8	4.57	4.03	4.08	4.51	4.47	4.19	3.76	3.66	3.29	2.88	4.37	4.29	3.67	3.84	4.36	4.71	4.66	4.25	4.02	4.4	3.83	4.64	3.96	4.83	4.41	4.62	4.07	4.72	4.68	3.83	4.33	4.15	4.66	4.78	4.8	2.79	4.72	4.89	4.56	4.87	4.81	4.66	4.78	4.68	4.35	4.62	4.34
BCMO1	ENSG00000135697	0	0	0.05	0	0	0.02	0	0.02	0	0	0.12	0.02	0.05	0.12	0	0	0	0	0.05	0	0.02	0.05	0	0	0	0	0	0	0.02	0	0.07	0	0	0	0	0	0.02	0	0	0.13	0	0.02	0	0	0	0	0	0.04
BCR	ENSG00000186716	3.21	3.63	3.85	3.37	3.71	4.07	3.47	2.93	2.95	2.68	2.49	3.7	3.77	3.07	3.11	3.54	3.59	3.63	3.64	3.6	4.26	3.34	3.54	3.35	3.7	3.61	3.69	3.24	3.8	3.58	3.19	4.2	3.4	3.98	3.89	4.05	2.69	3.96	3.83	3.84	3.89	4.04	3.93	3.85	3.82	3.73	3.83	3.57
BEAN1	ENSG00000166546	0.12	0.24	0.79	0.22	0.56	1.9	0.15	0.61	0.29	0.14	0.62	0.45	0.7	0.27	0.29	0.22	0.33	0.33	0.33	1.52	2.43	0.4	0.14	0.73	0.33	0.49	0.17	0.11	0.34	0.25	1.17	1.27	0.64	1.4	0.68	0.89	2.07	1.06	0.83	1.14	0.96	1.1	1.25	0.83	1.21	0.82	0.56	0.95
BEST1	ENSG00000167995	5.15	5.18	5.87	5.55	5.44	5.38	5.39	5.05	5.1	5.39	5.5	5.4	5.5	5.33	5.18	5.13	4.99	4.95	5.09	5.07	5.21	4.95	4.58	4.77	4.78	4.93	4.68	4.83	5.01	4.96	5.84	5.52	5.5	5.11	5.05	4.99	6.02	4.86	4.91	5.27	5.09	5	5.04	5.27	5.03	4.69	4.87	4.74
BFSP1	ENSG00000125864	0.13	0.13	0.43	1.27	0.3	0.55	0.14	1.22	0.18	0.14	0.7	1.47	0.19	1.4	0.15	0.15	0.07	0.21	0.06	0.64	0.6	0.69	0.06	1.21	0.01	0.09	0.05	0.26	0.2	0.22	0.11	0.77	0.08	0.23	0.16	0.33	0.93	0.26	0.27	0.15	0.37	0.08	0.22	0.21	0.2	0.08	0.08	0.07
BFSP2	ENSG00000170819	0.02	0	0.06	0.06	0.13	0	0.04	0	0.03	0.03	0.07	0.03	0	0	0.12	0	0	0	0.02	0.06	0	0.03	0.03	0.05	0	0.03	0.03	0.03	0.03	0	0	0.03	0.03	0.06	0.08	0.05	0	0.14	0.04	0.06	0.08	0.11	0.1	0.05	0.1	0	0.02	0.05
BHLHE41	ENSG00000123095	0.12	0.19	0.42	0.35	0.59	1.48	0.3	0.17	0.16	0.02	0.35	0.38	1.04	0.34	0.19	0.31	0.18	0.14	0.77	0.53	1.16	0.22	0.03	0.4	0.14	0.23	0.09	0.06	0.12	0.23	0.69	0.58	0.75	0.77	1.13	0.74	1.81	0.64	0.8	0.72	0.65	0.79	0.75	0.84	0.49	0.59	0.21	0.73
BLK	ENSG00000136573	0.01	0	0	0	0	0	0	0	0	0	0	0	0.01	0	0	0	0	0	0	0	0.03	0	0	0.01	0	0.01	0	0	0.01	0	0	0	0	0	0.01	0	0	0	0	0.01	0	0	0	0	0.01	0	0	0
BLMH	ENSG00000108578	5.05	4.86	4.73	4.84	4.71	4.01	4.75	4.41	4.77	4.72	4.75	4.64	4.44	4.83	4.63	4.89	4.48	4.51	4.28	4.03	3.99	4.29	4.35	4.35	4.55	4.55	4.7	4.31	4.41	4.63	4.25	4.49	4.27	4.16	4.55	4.4	3.45	4.25	4.34	4.21	4.19	4.15	4.27	4.28	4.28	3.82	4.38	3.99
BLNK	ENSG00000095585	0.07	0.1	0.16	0.11	0.15	0.14	0.07	0.08	0.16	0.02	0.19	0.09	0.13	0.18	0.14	0.08	0.12	0.16	0	0.08	0.11	0.09	0.02	0.05	0.2	0.12	0.22	0.09	0.09	0.17	0.17	0.02	0.09	0.07	0.22	0.15	0.1	0.14	0.13	0.18	0.15	0.23	0.05	0.12	0.1	0.12	0.1	0.04
BMP15	ENSG00000130385	0	0	0	0	0	0	0	0	0	0.06	0	0	0	0	0	0.04	0	0	0	0	0	0	0	0	0	0	0	0	0	0	0	0.05	0	0	0	0	0	0	0	0.1	0	0	0	0	0	0	0	0
BMP2	ENSG00000125845	0.38	0.67	0.68	0.35	0.89	1.77	0.25	0.26	0.49	0.56	1.83	0.52	0.91	1.42	0.65	0.63	0.95	0.67	0.48	0.27	2.21	0.17	1.27	0.6	0.61	1.15	0.71	0.18	0.76	0.98	1.2	0.89	0.73	0.79	0.84	0.66	2.07	0.75	0.77	0.69	0.67	0.65	0.83	1.03	0.8	0.66	0.55	0.71
BMPR1B	ENSG00000138696	1.13	1.15	0.47	0.76	0.93	1.48	1.17	1.08	2.11	1.17	1.58	1.47	0.71	2.2	1.21	0.9	1.65	2.05	1.4	0.88	2.33	1.86	1.81	1.31	1.37	2.24	1.5	1.81	2.4	1.42	1.58	0.36	1.03	0.13	0.06	0.22	1.52	0.15	0.24	0.13	0.18	0.08	0.07	0.29	0.06	0.08	0.19	0.12
BMPR2	ENSG00000204217	4.05	4.26	3.72	3.97	4.31	3.62	4.19	3.86	3.82	3.78	3.69	4.05	4.3	3.95	4.17	4.15	4.15	4.08	4.38	4.27	4.13	4.24	4.41	4.23	4.7	4.41	4.46	4.4	4.1	4.53	4.83	4.12	4.29	4.75	4.57	4.69	5.43	4.9	4.93	5.01	4.86	4.62	4.88	4.87	4.86	5.01	4.78	5.22
BPGM	ENSG00000172331	4	3.78	3.96	4	3.91	3.71	3.82	3.9	4.03	4.28	4.77	3.76	4.01	4.24	4.12	3.89	3.57	3.37	3.61	3.59	3.84	3.22	3.33	3.6	3.67	3.58	3.49	3.46	3.19	3.63	3.85	3.51	3.91	3.28	3.32	3.36	4.3	3.51	3.55	3.69	3.34	3.2	3.28	3.65	3.51	3.35	3.32	3.45
BRCA1	ENSG00000012048	3.04	3.21	2.11	3.03	2.28	1.28	3.09	2.08	2.93	2.55	2.01	3.08	2.09	2.79	2.52	3	2.75	2.7	2.51	1.38	1.11	2.7	3.06	2.73	2.49	2.38	3	2.86	2.61	2.46	1.59	0.8	2.06	0.13	0.25	0.13	0.95	0.2	0.3	0.34	0.12	0.09	0.14	0.36	0.13	0.06	0.65	0.04
BRCA2	ENSG00000139618	1.54	2.09	0.76	1.64	1.21	0.44	1.72	0.72	1.59	1.21	0.69	1.8	1.06	1.38	1.22	1.76	1.78	1.89	1.65	0.59	0.5	1.86	2.29	1.97	1.66	1.81	2.26	2.09	1.78	1.86	0.66	0.27	0.74	0.1	0.1	0.08	0.13	0.11	0.2	0.16	0.11	0.09	0.12	0.18	0.07	0.07	0.31	0.07
BRIP1	ENSG00000136492	2.93	2.93	1.66	2.78	2.09	0.92	2.69	1.96	2.97	2.48	2.02	2.68	2.07	2.9	2.4	2.72	2.97	2.94	2.65	1.34	1.07	2.92	3.41	2.95	2.81	2.78	3.46	3.14	2.98	2.95	1.79	0.74	2.06	0.21	0.33	0.24	0.36	0.29	0.36	0.56	0.25	0.17	0.26	0.38	0.14	0.14	0.69	0.12
BSG	ENSG00000172270	7.54	7.15	7.04	7.21	7.19	7.4	7.15	7.61	7.79	7.65	7.86	7.1	6.94	7.89	7.54	7.33	7.19	7.38	6.9	6.67	7	6.68	7.1	6.61	6.47	7.31	6.99	7.18	7.46	6.74	6.95	6.76	7.14	6.51	6.79	6.33	6.09	6.36	6.24	6.58	6.21	6.38	6.22	6.4	6.29	6.73	6.7	6.33
BTK	ENSG00000010671	0.28	0.2	0.07	0.16	0.32	0.39	0.13	0.16	0.16	0.2	0.61	0.12	0.2	0.31	0.16	0.21	0.13	0.13	0.14	0.21	0.37	0.15	0.12	0.18	0.23	0.18	0.23	0.14	0.16	0.28	0.22	0.19	0.26	0.22	0.38	0.14	0.12	0.12	0.26	0.27	0.17	0.24	0.14	0.23	0.14	0.25	0.2	0.17
BTNL2	ENSG00000204290	0.76	0.88	0.99	0.74	0.77	0.96	0.71	0.64	0.82	0.65	0.88	0.79	0.89	1.01	0.73	0.88	0.71	0.64	0.73	0.9	0.44	0.64	0.51	0.53	0.7	0.51	0.65	0.45	0.6	0.82	0.76	0.98	0.52	0.62	0.86	0.82	1.08	0.62	0.59	0.66	0.46	0.68	0.7	0.61	0.7	0.59	0.82	0.58
BUB1	ENSG00000169679	4.23	4.16	3.23	4.35	3.45	1.75	4.34	3.07	4.1	4.02	3.38	4.11	3.24	3.82	3.83	4.08	4.39	4.32	4.28	2.46	1.96	4.37	4.58	4.45	3.85	4.1	4.32	4.67	4.12	3.87	2.72	1.49	3.55	0.37	0.66	0.6	0.79	0.56	0.81	0.85	0.63	0.46	0.49	1.02	0.47	0.43	1.48	0.38
C16orf57	ENSG00000103005	3.54	3.54	3.53	3.57	3.67	3.59	3.61	3.65	3.16	3.17	3.27	3.57	3.62	3.3	3.61	3.65	3.47	3.51	3.83	3.58	3.46	3.41	3.48	3.57	3.68	3.98	3.61	3.78	3.74	3.72	4.08	3.33	3.55	3.79	3.99	4.09	3.05	4.01	3.9	3.51	3.98	3.74	3.68	3.9	3.94	3.67	4.14	3.77
C1GALT1C1	ENSG00000171155	3.33	2.57	2.83	2.92	2.71	2.29	2.92	2.51	3.21	3.46	3.71	2.8	2.97	3.12	3.12	2.95	2.51	2.25	2.68	2	2.31	2.64	2.5	2.44	2.63	2.69	2.64	2.74	2.29	2.55	3.23	1.9	2.9	2.12	2.39	2.03	3.42	2.1	2.18	2.76	2.03	1.96	2.24	2.39	2.18	2.61	2.59	2.72
C1QA	ENSG00000173372	2.17	1.94	1.89	1.52	2.98	2.34	1.35	1.24	2.07	2.89	4.13	0.96	1.58	2.79	2.14	2.16	1.26	1.37	0.47	1.11	2.38	0.81	0.86	0.92	1.96	2.02	1.97	0.76	2.07	1.89	2.09	1	1.32	2	2.59	1.85	1	1.75	2.1	2.47	2.02	1.99	1.58	2.1	1.5	1.98	1.72	1.6
C1QB	ENSG00000173369	1.98	1.38	1.52	1.48	2.56	2.83	1.44	1.03	1.79	2.06	3.37	0.78	1.56	2.49	1.96	1.63	1.07	1.34	0.94	1.46	2.72	0.92	0.82	1.21	1.93	2.19	1.49	0.86	1.65	2.13	1.97	0.75	1.42	1.51	2.17	1.81	1.17	1.32	1.68	1.92	1.71	1.81	1.4	1.86	1.04	2.26	2.14	1.99
C1QC	ENSG00000159189	2.57	2.02	1.99	2.05	2.99	3.66	1.99	1.56	2.34	2.58	4.09	1.31	1.99	3.1	2.29	2.37	1.42	1.73	1.57	2.06	3.15	1.2	1.07	1.44	1.79	2.6	1.84	1.2	2.22	2.06	2.3	1.4	2.28	2.18	3.17	2.39	1.52	2.14	2.46	2.43	2.4	2.53	2.05	2.42	1.75	3.2	3.02	2.65
C1QTNF5	ENSG00000223953	1.47	1.28	1.31	1.06	1.7	1.73	1.21	0.88	1.49	1.75	2.92	1.07	0.98	2.46	1.4	1.4	0.82	0.85	0.66	0.52	1.02	0.8	1.11	0.48	0.63	1.16	0.8	0.86	1.05	0.78	1.86	0.8	1.35	0.9	0.97	0.68	1.43	0.71	0.63	0.81	0.42	0.51	0.64	0.78	0.62	0.37	0.59	0.21
C1R	ENSG00000159403	1.16	1.03	0.83	1.1	1.84	1.06	0.95	0.53	1.31	1.19	2.32	0.92	0.83	2.09	1.14	1.22	1.12	1.23	1.21	0.4	1.57	1.04	1.15	1.37	1.33	2.17	1.56	1.32	1.55	1.43	2.24	0.23	1.39	0.71	0.62	0.8	0.69	0.9	1.07	1.35	0.86	0.58	0.7	0.84	0.44	0.08	0.14	0.07
C1S	ENSG00000182326	0.64	0.64	0.65	0.15	1.67	0.52	0.15	0.07	0.35	0.6	1.7	0.09	0.41	1.11	0.59	0.65	0.58	0.48	0.24	0.14	1.41	0.33	0.41	0.56	0.96	1.37	1.1	0.22	0.93	1.14	0.98	0.21	0.23	1.16	0.87	0.73	0.22	1.23	1.29	1.43	1.13	0.78	0.99	1.14	0.71	0.15	0.25	0.21
C2	ENSG00000166278	1.03	0.95	1.19	0.99	1.2	1.36	0.95	0.77	0.73	0.72	0.97	1.06	1.14	1.11	0.75	1.06	1.07	1.37	1.03	1.56	1.71	1.05	1.21	1.08	1.23	1.46	1.26	1.07	1.43	1.16	1.1	1.47	1.17	1.25	1.23	1.21	0.84	1.26	1.16	1.34	1.24	1.33	1.21	1.24	1.1	1.2	1.33	0.92
C20orf54	ENSG00000101276	0.12	0.2	0.24	0.15	0.23	0.23	0.21	0.09	0.11	0.19	0.15	0.19	0.25	0.26	0.1	0.14	0.13	0.32	0.19	0.15	0.27	0.29	0.03	0.19	0.23	0.28	0.13	0.2	0.17	0.16	0.19	0.2	0.1	0.26	0.15	0.25	0.06	0.28	0.15	0.26	0.22	0.18	0.18	0.23	0.23	0.19	0.19	0.34
C21orf33	ENSG00000160221	5.01	4.57	4.75	4.96	4.62	4.57	4.7	4.78	5.1	5.3	5.3	4.84	4.62	5.03	5.07	4.72	4.68	4.63	4.51	4.39	4.29	4.49	4.41	4.3	3.91	4.56	4.11	4.63	4.6	4.15	4.94	4.75	4.86	4.41	4.38	4.32	4.79	4.44	4.31	4.3	4.46	4.25	4.32	4.44	4.46	4.49	4.24	4.23
C2orf71	ENSG00000179270	0	0	0.02	0.01	0	0.08	0.04	0.07	0	0	0	0.04	0.02	0.1	0.06	0	0	0.01	0	0	0.09	0	0	0	0.03	0.02	0	0	0	0	0.05	0	0.01	0.01	0.01	0.01	0	0	0.01	0.01	0	0.01	0	0	0.01	0	0	0
C3	ENSG00000125730	1.07	1.13	1.62	1.56	1.58	2.4	1.37	0.89	0.91	0.82	1.18	1.14	1.36	1.39	1.24	1.25	1.26	1.17	1.49	1.08	1.87	1.16	1.04	1.02	1.98	1.83	1.27	1.12	1.26	1.83	1.94	0.76	1.9	2.12	3.01	2.38	1.13	1.91	2.19	2.41	2.07	2.59	2.12	2.43	1.69	3.03	3.15	2.42
C4A	ENSG00000244731	0.01	0.03	0.02	0	0	0.05	0.01	0	0.01	0	0.01	0.02	0.01	0.01	0.01	0.01	0.07	0.05	0.01	0.05	0.15	0.06	0.03	0.06	0.02	0.02	0.04	0.01	0.07	0.08	0.14	0.05	0.02	0.12	0.12	0.17	0	0.22	0.12	0.12	0.13	0.15	0.15	0.31	0.1	0	0.03	0.01
C5	ENSG00000106804	1.76	1.54	1.19	1.62	1.24	0.77	1.42	1.32	1.89	1.72	1.53	1.41	1.28	2.12	1.39	1.49	1.95	1.88	1.61	1.29	0.98	1.71	1.99	1.99	1.81	2.25	2.12	1.72	1.83	1.75	1.7	0.69	1.63	0.44	0.7	0.7	1.21	0.64	0.77	0.8	0.62	0.63	0.65	0.57	0.55	0.61	0.74	0.46
C6	ENSG00000039537	0	0	0.2	0.01	0.03	0	0.01	0	0	0.03	0.1	0.05	0.07	0.01	0.03	0.01	0	0.02	0.01	0	0.01	0.03	0	0.03	0	0.01	0	0	0	0	0.01	0.48	0.12	0.01	0	0	0.04	0.01	0.01	0.02	0	0	0	0.03	0	0	0.02	0
C7	ENSG00000112936	0.87	0.72	0.81	0.07	1.92	0.45	0.01	0.03	0.73	1.12	1.96	0.02	0.73	1.4	0.83	0.83	0.37	0.77	0.03	0.06	0.94	0.02	0.15	0.62	1.62	1.48	1.43	0.07	1.33	1.07	0.82	0.03	0.01	0.99	1.31	1.08	0.09	1.45	1.67	1.1	1.34	0.87	1.14	2.02	0.83	0.06	0.25	0.04
C8A	ENSG00000157131	0	0	0	0	0	0	0	0	0	0	0	0	0	0	0	0	0	0	0.03	0	0	0	0	0	0	0	0	0	0	0	0	0	0	0	0	0	0	0	0	0	0.02	0	0	0	0	0	0	0
C8B	ENSG00000021852	0	0	0	0	0	0	0	0	0	0	0	0	0	0	0	0	0.02	0	0	0	0.02	0.02	0	0	0	0	0	0	0.02	0.02	0	0	0	0	0	0	0.02	0	0	0	0	0	0.04	0	0	0	0	0
C9	ENSG00000113600	0.11	0.25	0.18	0.07	0.73	0.17	0.02	0.03	0.09	0.14	0.48	0.07	0.12	0.25	0.18	0.3	0.08	0.09	0	0.03	0.19	0.02	0.06	0.04	0.11	0.12	0.28	0.02	0.11	0.24	0.03	0.03	0.03	0.13	0.1	0.12	0.01	0.08	0.25	0.24	0.18	0.04	0.15	0.1	0.07	0.01	0.01	0
CA12	ENSG00000074410	4.03	4.27	2.14	2.67	4.03	2.65	3.47	0.27	2.9	3.38	2.89	3.19	3.26	2.45	3.9	4.46	4.77	4.42	3.5	1.37	3.36	3.66	5.3	3.23	4.57	3.8	4.62	3.67	3.85	4.76	3.15	1.31	3.24	2.5	2.59	1.97	2.28	2.38	2.19	2.48	2.14	3.06	2.81	2.16	2.6	2.87	3.35	2.85
CA4	ENSG00000167434	0.42	0.21	0.25	0.04	0.66	0.2	0.09	0.1	0.73	0.78	0.49	0	0.2	2.07	0.21	0.5	0	0.1	0	0.05	0.25	0.11	0.05	0.05	0.46	2.19	0.64	0.1	0.42	0.27	2.54	0.5	0.39	0.49	0.94	0.69	0.51	0.58	0.48	0.35	0.44	0.29	0.43	0.54	0.21	0.26	0.16	0.26
CABP4	ENSG00000175544	0	0	0	0	0	0.02	0	0	0	0.03	0	0	0	0.02	0.07	0	0.02	0	0	0	0	0	0.02	0.01	0	0	0.04	0	0	0.01	0	0	0.02	0.02	0.04	0.02	0	0.02	0	0	0.02	0	0	0.02	0.02	0.02	0	0
CACNA1S	ENSG00000081248	0	0.03	0.08	0.02	0.08	0.03	0.01	0	0.03	0	0.04	0	0.02	0.08	0.04	0.02	0.02	0.13	0.01	0.06	0.08	0.03	0	0	0.01	0.02	0.01	0.02	0.2	0.08	0.01	0.05	0.04	0.03	0.04	0.01	0.06	0.01	0.03	0.02	0.03	0.03	0.02	0.01	0.03	0	0	0.03
CACNA2D4	ENSG00000151062	0.03	0.07	0.05	0.06	0.05	0.03	0.01	0.03	0.07	0.01	0.09	0.08	0.07	0.06	0.03	0.02	0.08	0.05	0.06	0.03	0.04	0.04	0.05	0.04	0.03	0.05	0.01	0.03	0.04	0.04	0	0.04	0.02	0.01	0.02	0.01	0.02	0.02	0.01	0.03	0.01	0.01	0.01	0.02	0.01	0.02	0.02	0
CACNB4	ENSG00000182389	0.61	0.77	1.3	1.01	1	1.17	0.83	0.95	0.68	0.63	0.79	0.98	1.32	0.81	0.94	0.74	0.71	0.67	0.87	0.92	1.33	1.32	0.57	1.16	1.12	0.87	0.69	0.51	0.78	0.91	1.37	1.64	0.96	1.53	1.54	1.58	1.89	1.83	1.75	1.57	1.73	1.58	1.9	1.55	1.89	2.1	1.81	2.2
CALCR	ENSG00000004948	0	0	0.08	0.06	0.01	0.21	0.01	0.01	0	0	0.02	0.06	0.06	0.04	0.02	0	0	0	0.08	0	0.34	0	0	0.09	0	0.04	0	0.04	0	0	0.09	0	0.08	0	0.03	0.01	0.02	0	0	0.01	0	0	0	0	0	0	0	0
CAPN10	ENSG00000142330	1.54	1.93	1.81	1.58	1.67	2.5	1.72	1.83	1.55	1.72	1.4	1.97	1.6	1.44	1.73	1.69	2.07	2.02	1.63	1.73	2.19	1.88	1.98	1.74	1.46	1.43	1.79	1.48	2.1	1.74	1.98	2.46	1.92	2.42	2.4	2	1.57	2.29	2.08	1.92	2.21	2.45	2.26	1.75	2.33	1.9	1.89	1.72
CAPN3	ENSG00000092529	0.16	0.14	0.22	0.2	0.29	0.3	0.18	0.1	0.19	0.08	0.33	0.18	0.18	0.21	0.11	0.21	0.34	0.46	0.23	0.31	0.47	0.49	0.4	0.45	0.45	0.27	0.27	0.21	0.65	0.37	0.29	0.38	0.31	0.32	0.33	0.3	0.24	0.34	0.41	0.21	0.36	0.34	0.31	0.19	0.4	0.18	0.36	0.24
CARD9	ENSG00000187796	2.02	1.61	2.01	1.92	1.75	2.49	1.95	2.6	2.1	2.28	2.24	2.02	1.79	2.25	2.07	1.74	0.62	0.71	0.78	1.14	1.25	0.69	0.55	0.59	0.6	0.73	0.45	0.72	0.7	0.39	1.26	1.48	1.28	1.17	1.08	0.8	1.41	1.01	0.77	1.22	0.77	1.04	0.98	0.85	0.94	1.91	1.29	1.41
CARTPT	ENSG00000164326	1.41	1.65	1.93	0.22	2.27	1.47	0.2	0.42	2.2	2.4	6.89	1.73	1.49	0.17	2.62	1.43	0.95	2.42	1.01	0.4	0.32	1.13	0.68	1.48	0.72	0.55	0.3	0	1.46	1.03	1.31	1.61	0.3	1.07	1.78	1.61	0.29	1.5	1.31	0.61	0.68	1.41	2.51	1.06	2.54	1.18	1.24	0.93
CASP10	ENSG00000003400	0.44	0.44	0.49	0.36	0.69	0.21	0.35	0.17	0.33	0.42	0.72	0.27	0.37	0.65	0.41	0.44	0.31	0.22	0.2	0.29	0.51	0.23	0.24	0.28	0.35	0.45	0.43	0.11	0.18	0.39	0.26	0.25	0.24	0.3	0.46	0.37	0.16	0.3	0.44	0.23	0.3	0.26	0.32	0.37	0.27	0.21	0.27	0.18
CASP12	ENSG00000204403	0.03	0.03	0	0	0.03	0.03	0	0.03	0.04	0	0	0	0	0.15	0.14	0.03	0	0	0	0.03	0.03	0	0	0.03	0.04	0.09	0	0	0.06	0.09	0	0.03	0.09	0.02	0.03	0.03	0	0	0.05	0.06	0	0.05	0	0.08	0.03	0	0	0
CASP8	ENSG00000064012	0.27	0.14	0.19	0.09	0.39	0.09	0.04	0.05	0.2	0.12	0.59	0.05	0.1	0.32	0.18	0.23	0.17	0.17	0.04	0.14	0.28	0.19	0.06	0.17	0.28	0.24	0.2	0.03	0.13	0.23	0.19	0.12	0.08	0.22	0.23	0.17	0.11	0.14	0.28	0.18	0.2	0.17	0.2	0.22	0.16	0.12	0.2	0.17
CASQ2	ENSG00000118729	0.1	0.07	0.04	0.21	0.46	0.19	0.05	0.19	0.23	0.22	0.45	0.18	0.08	0.29	0.19	0.17	0.19	0.59	0.09	0.08	0.32	0	0.14	0	0.05	0.3	0.11	0	1	0.11	0.24	0	0	0.13	0.06	0.07	0.02	0.03	0.01	0.06	0.07	0.05	0.07	0.08	0.04	0.06	0.03	0.04
CAT	ENSG00000121691	4.5	4.08	3.71	4.03	3.88	3.25	4.04	3.11	4.58	4.53	4.72	3.74	3.69	4.63	4.16	4.12	4.54	4.51	4.39	3.24	3.55	4.13	4.51	4.08	4.11	4.7	4.4	4.55	4.54	4.19	4.08	3.02	4.15	2.89	3.02	2.95	2.94	3	3.07	3.3	2.97	2.89	2.98	3.13	3.06	3.09	3.28	2.96
CATSPER1	ENSG00000175294	0	0	0	0.02	0	0	0	0	0	0	0.02	0	0	0	0	0.02	0.06	0	0.02	0	0	0	0.02	0	0	0	0	0	0	0	0.02	0.02	0	0	0	0.02	0	0	0	0	0	0.02	0	0	0.06	0	0	0
CAV1	ENSG00000105974	2.1	1.8	1.76	1.49	2.67	1.28	1.25	1.04	1.84	2.43	3.83	1.03	1.48	2.59	1.93	1.73	1.47	1.81	1.6	1.43	2.55	1.5	1.31	1.82	1.96	2.79	2.06	1.65	2.29	2.17	3.5	1.3	1.34	2.86	2.46	3.75	1.95	2.76	3	2.46	2.53	2.16	2.84	3.26	2.78	2.88	1.37	2.78
CAV3	ENSG00000182533	0	0	0	0.02	0.05	0.01	0.03	0.03	0.2	0	0.16	0.06	0	0	0.03	0.08	0.03	0.46	0	0	0	0.07	0.08	0	0	0	0.03	0	0.72	0.06	0	0.09	0	0.02	0.03	0	0	0	0	0	0	0	0	0.02	0	0	0	0
CBFB	ENSG00000067955	4.71	4.24	3.52	3.89	4.06	3.37	4.21	3.45	4.68	4.54	4.42	3.69	3.93	4.39	4.33	4.32	3.82	3.92	3.94	2.55	3.1	3.63	4.15	3.63	4.41	4.43	4.46	4.14	3.98	4.22	4.5	2.84	4.09	3.62	4.15	3.5	3.58	3.15	3.29	4.3	3.13	3.68	3.5	3.35	3.3	4.09	4.52	4.18
CBX2	ENSG00000173894	4.51	4.39	3.42	4.53	3.74	3.21	4.34	3.88	4.4	4.15	3.63	4.34	3.41	4.64	3.88	4.47	3.77	3.87	3.42	2.34	2.43	3.45	3.93	3.5	2.94	3.78	3.78	3.88	4.06	3.17	3.18	2.74	4.09	2.05	2.16	1.97	1.46	2.07	2.21	1.78	2.2	1.99	2.05	2.06	2.07	1.91	2.73	1.72
CCDC50	ENSG00000152492	4.29	4.39	4.02	4.36	4.63	3.67	4.4	4.28	4.19	4.37	4.04	4.29	4.5	4.02	4.69	4.36	3.67	3.85	4.08	3.67	3.67	3.89	3.92	3.96	4.27	3.89	3.99	3.98	3.67	4.17	4.39	3.55	4.24	4.88	4.32	4.82	4.57	4.98	5.03	4.87	5.05	4.69	4.81	5.17	4.88	5	4.44	5.32
CCDC6	ENSG00000108091	3.01	3.41	3.42	3.53	3.42	3.35	3.51	3.06	3.09	2.97	3.01	3.46	3.7	3.11	3.19	3.17	3.79	3.83	3.9	3.41	3.9	3.75	3.91	4	3.69	3.73	3.7	3.81	3.71	3.81	3.69	3.82	3.73	3.34	3.13	3.6	4.13	3.56	3.7	3.62	3.61	3.2	3.39	3.65	3.44	3.42	3.23	3.62
CCL11	ENSG00000172156	0	0	0	0	0	0	0	0	0	0	0	0	0	0	0	0	0	0	0.07	0	0	0	0	0	0	0	0	0	0	0	0	0	0	0	0	0	0	0	0	0	0	0	0	0	0	0	0	0
CCL2	ENSG00000108691	2.57	2.11	1.35	1.06	2.14	0.98	1.04	0.35	1.97	2.34	2.56	0.56	1.75	2.16	1.86	2.22	0.93	0.87	1.22	0.89	1.47	0.64	1.12	0.44	1.46	1.17	1.14	0.54	0.74	1.24	1.36	0.7	1.17	1.09	1.64	1.05	0.79	0.73	1.3	1.88	1.53	0.85	0.64	1.48	1.26	0.27	0.13	0.14
CCL3	ENSG00000006075	0.1	0.07	0.04	0.06	0.23	0.62	0.13	0	0.28	0.19	0.21	0.07	0.19	0.33	0	0.14	0.04	0	0.13	0.12	0.26	0.09	0	0.08	0.14	0.07	0.25	0.08	0.04	0	0.34	0.26	1.11	0.25	0.33	0.42	0.24	0.39	0.64	0.34	0.58	0.68	0.22	0.55	0.17	0.21	0.07	0.21
CCL3L1	ENSG00000205021	0	0	0.04	0.03	0	0.08	0	0	0	0	0	0.04	0.03	0	0	0	0	0	0.05	0	0	0.04	0	0	0	0.07	0	0	0	0.04	0	0.04	0	0	0.04	0	0	0	0	0.04	0	0	0	0	0	0	0	0.07
CCL5	ENSG00000161570	0.19	0.37	0.08	0.39	0.14	0.26	0.16	0	0.31	0.22	0.32	0.18	0.03	0.54	0.13	0.1	0.15	0.35	0.25	0.12	0.33	0.24	0.1	0.28	0.09	0.2	0.35	0.26	0.24	0.11	0.38	0.12	0.18	0.22	0.64	0.07	0.2	0.11	0.19	0.18	0.1	0.2	0.03	0.09	0.14	0	0.07	0
CCM2	ENSG00000136280	2.07	2.2	1.87	2.02	2.01	2.01	2.04	1.93	2.04	2.19	1.92	1.99	1.72	2.08	2	2.1	2.08	2.06	1.86	2	1.83	1.98	2.11	1.66	1.65	1.94	1.86	2.03	2.2	1.78	2.28	2.09	2.22	2.14	2.1	2.17	1.69	2.19	1.97	1.77	2.12	2.05	1.97	2.11	2.04	1.63	1.75	1.5
CCND1	ENSG00000110092	4.58	4.34	3.61	4.68	4.73	4.44	3.82	5.46	4.44	3.72	4.3	3.96	3.99	5.34	3.79	4.37	3.65	3.58	2.88	3.17	3.45	1.91	4	3.63	4.03	4.27	4.9	2.23	3.96	3.92	2.79	1.29	2.21	2.42	2.49	1.96	1.19	2.8	3.1	3.22	2.76	2.24	2.32	2.41	1.99	1.54	2.32	1.1
CCR2	ENSG00000121807	0.09	0.03	0	0	0	0	0	0	0.02	0	0.05	0	0	0.01	0.05	0	0	0	0.02	0	0	0	0	0	0.04	0	0	0	0	0	0.03	0	0	0.01	0.09	0.01	0	0	0.04	0.02	0.11	0.01	0.03	0.04	0.03	0	0	0
CCR5	ENSG00000160791	0	0.03	0.02	0	0.01	0.03	0	0	0	0.04	0.07	0.03	0	0.08	0.02	0	0	0.02	0	0.03	0	0.02	0	0	0	0	0	0	0.01	0.03	0.06	0	0.01	0	0.01	0.01	0.02	0.02	0.03	0.04	0	0.05	0	0.02	0	0	0.04	0
CCT5	ENSG00000150753	5.66	5.36	5.39	5.45	5.27	4.66	5.4	5.27	5.52	5.69	5.33	5.32	5.25	5.27	5.4	5.38	4.97	5.07	5.26	5.16	4.77	4.98	5.13	4.9	4.89	5.18	5.04	5.32	5.08	5.04	5.02	4.88	5.25	4.62	4.57	4.61	4.94	4.47	4.49	4.82	4.46	4.56	4.62	4.66	4.52	4.57	4.62	4.57
CD151	ENSG00000177697	3.89	3.8	3.53	3.58	3.67	3.47	3.67	3.88	4.02	4.2	4.08	3.45	3.28	4.26	3.84	3.8	3.91	3.74	3.12	3.31	2.87	3.58	3.97	3.14	2.77	3.59	3.3	3.84	4.09	3.21	4.27	3.29	4.14	3.78	3.53	3.32	3.33	3.48	3.38	3.3	3.51	3.6	3.48	3.43	3.46	3.18	3.48	2.88
CD19	ENSG00000177455	0.12	0.15	0.35	0.12	0.2	0.25	0.17	0.09	0.15	0.18	0.03	0.06	0.21	0.28	0.25	0.18	0.11	0.2	0.13	0.14	0.38	0.05	0.05	0.23	0.17	0.28	0.14	0.32	0.23	0.26	0.45	0.27	0.28	0.25	0.26	0.26	0.21	0.11	0.11	0.25	0.27	0.17	0.12	0.2	0.21	0.13	0.17	0.35
CD207	ENSG00000116031	0	0	0	0	0	0	0	0	0	0	0	0	0	0	0	0	0	0	0	0	0	0	0	0	0	0	0	0	0	0	0	0	0	0	0	0	0	0.02	0	0	0	0	0	0	0	0	0	0
CD209	ENSG00000090659	0.12	0.07	0.03	0.01	0.14	0.06	0.05	0.01	0.1	0.02	0.09	0.03	0.03	0.07	0.1	0.08	0.2	0.1	0	0.01	0.21	0.02	0.14	0.07	0.14	0.14	0.3	0.03	0.16	0.26	0.07	0.05	0.06	0.19	0.16	0.23	0.04	0.28	0.33	0.3	0.27	0.09	0.15	0.26	0.11	0.03	0.08	0.05
CD244	ENSG00000122223	0.02	0	0	0.02	0	0	0.02	0	0	0	0	0	0	0.02	0	0.04	0	0.02	0	0.02	0.02	0	0.02	0	0	0	0	0	0	0	0	0	0	0	0.04	0	0.02	0.02	0.02	0	0	0	0	0	0	0	0	0
CD247	ENSG00000198821	0.29	0.3	0.39	0.51	0.24	0.29	0.64	0.79	0.7	0.28	0.14	0.82	0.4	0.17	0.35	0.29	0.18	0.17	0.23	0.58	0.17	0.69	0.14	0.3	0.18	0.16	0.15	0.53	0.18	0.11	0.17	0.28	0.73	0.11	0.14	0.06	3.1	0.08	0.09	0.15	0.09	0.15	0.04	0.05	0.06	0.04	0.11	0.1
CD2AP	ENSG00000198087	1.9	1.8	1.14	1.76	1.64	1.16	1.77	1.43	1.93	1.75	2.01	1.45	1.33	2.28	1.68	1.59	1.58	1.69	1.38	1.26	1.33	1.69	1.78	1.89	1.76	1.8	1.74	1.44	1.74	1.6	1.63	1.09	1.42	1.2	1.13	1.17	1.84	1.24	1.31	1.22	1.28	1.13	1.36	1.18	1.31	1.04	1.1	1.21
CD320	ENSG00000167775	4.63	4.06	4.78	4.51	4.72	4.8	4.4	4.71	4.54	4.71	4.69	4.38	4.45	4.97	4.52	4.3	4.28	4.25	4.36	4.77	4.65	4.26	4.21	4.08	3.82	4.61	4.16	4.62	4.47	4.05	5.03	4.98	4.98	4.95	5.09	4.41	4.77	4.62	4.38	4.85	4.41	4.75	4.56	4.58	4.55	5.21	4.84	4.51
CD36	ENSG00000135218	1.09	0.86	0.62	0.45	1.67	0.92	0.31	0.31	0.94	1.27	2.26	0.24	0.66	1.54	0.97	0.84	0.39	0.48	0.18	0.37	1.06	0.24	0.31	0.28	0.74	0.86	0.92	0.13	0.62	1.03	0.72	0.1	0.18	0.59	0.94	0.67	0.33	0.55	0.99	0.91	0.76	0.48	0.57	0.73	0.34	0.48	0.34	0.39
CD3D	ENSG00000167286	0	0	0	0	0	0	0	0	0	0	0	0	0	0.06	0	0	0	0.06	0	0	0	0	0	0	0	0	0	0.12	0	0	0.13	0	0	0	0	0	0	0.05	0	0	0	0	0	0	0	0	0	0
CD3E	ENSG00000198851	0	0	0	0	0	0	0	0.02	0	0	0	0	0	0.02	0	0	0	0	0	0	0.04	0	0	0	0	0.02	0.04	0	0.04	0	0	0	0	0.02	0.02	0	0	0.02	0.02	0	0.02	0	0	0	0	0	0	0
CD3G	ENSG00000160654	0	0	0	0	0	0	0	0	0	0	0	0	0	0	0.02	0	0	0	0	0	0	0	0	0	0	0	0	0	0	0	0	0.02	0	0	0.04	0	0	0.01	0	0.04	0	0	0	0	0	0	0.01	0
CD4	ENSG00000010610	0.62	0.77	0.65	0.52	1.46	1.22	0.35	0.43	0.71	0.74	1.21	0.21	0.66	1.5	0.7	0.72	0.43	0.75	0.39	0.7	1.51	0.19	0.45	0.43	0.77	1.38	1.01	0.16	0.98	1.09	1.15	0.48	0.63	1.11	1.49	1.08	0.34	1.04	1.44	1.26	1.17	1.04	1.13	1.31	0.68	0.98	1.12	0.66
CD40	ENSG00000101017	0.37	0.44	0.31	0.33	0.38	0.37	0.24	0.17	0.3	0.46	0.47	0.27	0.12	0.69	0.34	0.37	0.31	0.26	0.15	0.14	0.37	0.25	0.18	0.21	0.21	0.45	0.25	0.25	0.31	0.24	0.42	0.2	0.14	0.17	0.41	0.31	0.19	0.27	0.25	0.16	0.22	0.21	0.15	0.28	0.23	0.28	0.32	0.15
CD40LG	ENSG00000102245	0	0	0.03	0	0	0.03	0	0	0.07	0	0.04	0	0	0.03	0	0	0	0	0.04	0	0	0	0	0	0	0	0.03	0	0	0	0	0	0	0	0.03	0	0	0	0.05	0	0	0	0	0	0	0	0	0
CD46	ENSG00000117335	2.72	2.73	2.09	2.43	2.39	2.04	2.2	2.53	2.47	2.66	2.37	2.53	2.33	2.41	2.5	2.57	2.75	2.8	1.96	2.18	2.1	3.27	2.92	3.04	2.55	2	2.6	1.78	2.57	2.55	2.2	2.37	2.13	2.41	2.39	1.98	2.69	2.27	2.26	2.4	2.37	2.51	2.37	1.97	2.55	2.52	2.46	2.72
CD55	ENSG00000196352	1.2	1.11	0.97	1.22	0.97	0.85	1.21	1.24	1.08	1.12	1.4	1.03	0.86	1.46	1.04	1.07	1.27	1.3	1.35	1.23	1.25	1.27	1.2	1.4	1.27	1.45	1.63	1.64	1.46	1.36	1.07	0.42	1.16	0.41	0.64	0.35	1.49	0.3	0.46	0.79	0.26	0.4	0.38	0.28	0.41	0.32	0.76	0.42
CD59	ENSG00000085063	4.29	3.9	4.53	4.57	4.38	4.11	4.35	4.13	3.91	4.45	4.94	4.35	4.72	3.97	4.25	3.98	3.82	3.76	4.49	4.33	4.51	4.24	4.04	4.45	3.98	4.15	3.97	4.35	3.62	4.08	4.02	4.09	4.44	3.65	3.08	3.78	4.76	3.83	4.01	4.16	3.98	3.34	3.54	4.16	3.6	3.68	3.22	3.68
CD79B	ENSG00000007312	0.03	0.14	0.04	0.1	0.12	0.03	0	0.1	0.04	0.32	0.31	0.06	0.11	0.33	0.11	0.09	0.06	0.06	0.04	0	0.1	0	0.09	0.13	0.15	0.25	0.06	0.07	0.17	0.03	0.17	0	0.06	0.14	0.12	0.19	0.03	0.21	0.1	0.13	0.16	0.05	0.16	0.27	0.17	0	0.11	0.06
CD81	ENSG00000110651	5.09	4.77	4.79	4.79	5.05	4.66	4.84	3.89	4.51	4.78	5.07	4.53	4.89	4.86	4.69	4.96	5.03	5.09	4.97	4.41	4.97	4.8	5.33	4.7	4.73	5.12	4.93	5.21	5.04	4.79	5.23	4.77	5.28	4.69	4.76	4.49	4.29	4.5	4.42	4.82	4.37	4.59	4.5	4.55	4.4	4.48	4.79	4.24
CD82	ENSG00000085117	1.97	2.35	2.78	2.95	2.25	2.73	3.14	2.1	3.62	3.39	4.3	3.14	2.5	3.33	2.68	2.09	2.7	3.58	3.3	2.01	2.28	2.68	1.94	2.92	1.43	1.97	1.33	3.27	2.53	1.48	2.37	1.35	3.86	1.18	1.88	1.33	2.39	1.53	1.32	1.43	1.28	1.01	1.2	1.59	1.19	1.1	1.36	0.8
CD8A	ENSG00000153563	0.17	0.23	0.99	0.45	0.49	1.16	0.17	0.84	0.22	0.15	0.68	0.56	0.74	0.39	0.22	0.2	0.46	0.45	0.72	1.33	1.65	0.72	0.16	0.82	0.76	0.55	0.58	0.32	0.36	0.43	0.9	1.67	0.51	1.18	0.9	1.18	1.55	1.08	1.12	1.01	1.08	1.14	1.05	1	1.05	1.12	0.6	1.28
CDAN1	ENSG00000140326	2.58	2.84	1.99	2.44	2.09	1.95	2.4	1.21	2.57	2.24	1.97	2.49	1.96	2.35	2.31	2.68	3.71	3.43	2.55	1.49	1.89	2.83	3.67	2.75	2.53	2.61	3.16	3.2	3.48	2.67	2.06	2.03	2.31	2.11	2.08	2.33	1.09	2.55	2.39	1.75	2.44	2.24	2.18	2.16	2.42	1.71	2.05	1.25
CDC73	ENSG00000134371	3.47	3.29	3	3.5	3.14	2.4	3.64	2.94	3.63	3.49	3.51	3.09	3.18	3.56	3.37	3.27	3.41	3.5	3.55	2.3	2.5	3.49	3.75	3.58	3.31	3.75	3.57	3.82	3.38	3.39	3.34	2.16	3.31	2.78	2.54	2.71	3.02	2.68	2.63	3.22	2.61	2.59	2.78	2.7	2.77	3.25	2.96	3.44
CDH1	ENSG00000039068	0.32	0.28	0.32	0.08	0.95	0.19	0.11	0.02	0.04	0.07	2.92	0.05	0.33	0.06	0.15	0.43	0.14	0.29	0.23	0.09	0.42	0.03	0.12	0.21	0.91	0.23	0.55	0.06	0.37	0.84	0.65	0.55	2.07	1.43	1.77	1.55	0.34	2.01	2.25	1.75	1.96	1.83	1.78	1.76	1.64	0.96	1.09	1.07
CDH23	ENSG00000107736	2.05	2.51	0.71	0.86	1.44	0.79	1.24	0.45	1.84	1.35	0.98	1.21	1.22	1.81	1.41	2.33	3.32	3.15	1.53	0.26	0.74	1.66	3.9	1.2	2.35	2.69	3.42	1.77	3.38	2.67	0.99	0.17	0.9	0.07	0.08	0.02	0.15	0.08	0.12	0.23	0.07	0.08	0.07	0.07	0.06	0.02	0.65	0.01
CDH3	ENSG00000062038	0.73	0.98	1.47	0.76	1.54	1.33	0.72	1.16	0.61	0.75	2.74	1.11	1.21	1.39	0.78	0.93	1.31	1.28	1.34	1.7	1.54	1.13	1.02	1.3	1.58	1.04	1.34	0.67	1.18	1.79	0.8	1.6	1.05	2.78	2.94	1.64	0.9	1.93	2.01	1.8	2.05	2.72	2.76	1.73	1.99	2.35	2.35	2.69
CDHR1	ENSG00000148600	0.72	1.53	0.53	0.69	1.26	0.67	0.84	0.04	1.21	1.07	1.61	1.19	0.85	0.98	1.26	1.22	2.26	2.17	1.07	0.27	0.7	1.63	2.09	1.55	1.61	1.72	1.44	1.5	2.32	1.7	1.91	1.06	1.66	1.35	0.41	1.13	0.24	1.38	1.3	0.64	1.61	1.62	1.51	1.13	1.49	0.8	0.82	0.67
CDK4	ENSG00000135446	6.77	5.85	5.58	6.07	5.46	4.36	6.03	4.68	6.41	6.55	6.08	5.54	5.48	6.37	5.91	6.1	6.09	6	5.8	4.14	4.54	5.59	5.97	5.45	5.16	6.23	5.7	6.25	6.12	5.36	6.11	4.62	6.37	4.55	4.81	4.77	4.03	4.51	4.55	4.69	4.55	4.48	4.55	4.66	4.58	4.29	4.64	4.05
CDKAL1	ENSG00000145996	4.26	4.42	3.46	3.67	3.59	3.02	3.85	4.18	4.03	4.15	3.42	3.52	3.38	3.92	4.09	4.2	3.91	3.77	3.67	3.85	3.24	3.53	3.97	3.51	3.69	3.52	3.97	3.97	3.8	3.77	3.02	3.12	3.51	2.85	2.74	2.79	2.73	2.79	2.97	2.88	2.85	2.92	2.76	3	2.83	2.84	2.83	2.89
CDKN1B	ENSG00000111276	6.4	6.16	5.78	6.71	6.07	5.75	6.68	6.2	6.14	6.39	6.04	6.24	6.03	5.64	6.44	6.13	6.56	6.46	6.57	5.55	5.52	6.45	6.77	6.72	6.3	5.95	6.69	7	6.16	6.49	5.45	4.78	6.13	5.58	5.55	5.28	5.55	5.55	5.56	5.59	5.62	5.48	5.45	5.71	5.48	6.01	5.65	5.91
CDKN1C	ENSG00000129757	2.91	2.77	3.67	3.66	3.48	4.64	2.58	5.31	2.99	3.07	4.36	3.35	3.46	4.25	3.06	2.84	2.1	2.54	2.19	4.37	3.87	1.95	1.57	2.53	2.47	3	2.47	1.71	2.78	2.44	2.86	3.23	2.64	3.15	2.45	2.89	4.22	3.02	3.03	3.16	2.85	2.7	2.64	3.02	2.68	2.93	2.42	2.58
CDKN2A	ENSG00000147889	0.01	0.01	0.02	0.19	0.01	0.02	0.1	0.04	0.02	0	0.02	0.11	0.01	0.03	0.02	0.01	0	0	0.05	0	0	0.12	0	0.05	0	0	0	0.07	0	0.01	0.05	0.04	0.29	0.01	0	0.03	0	0	0	0.03	0	0.01	0	0	0.01	0	0.01	0.03
CDSN	ENSG00000204539	0	0.02	0	0	0	0	0	0	0	0	0.03	0	0	0	0	0	0	0	0	0	0	0	0	0	0	0	0	0	0	0	0	0	0	0	0	0	0.07	0	0.02	0	0.01	0	0	0	0	0	0	0
CDY1	ENSG00000172288	0	0	0	0	0	0	0	0	0	0	0	0	0	0	0	0	0	0	0	0	0	0	0	0	0	0	0	0	0	0	0	0	0	0	0	0	0	0	0	0	0	0	0	0	0	0	0	0
CEBPA	ENSG00000245848	1.01	0.8	0.75	0.69	1.29	1.5	0.48	0.46	0.96	0.71	1.21	0.56	0.9	1.32	0.65	0.77	0.34	0.36	0.47	0.51	1.3	0.37	0.3	0.37	0.34	0.61	0.61	0.11	0.48	0.31	1.1	0.67	0.9	0.98	1.31	0.36	0.61	0.66	0.73	1.45	0.88	1.02	0.71	0.74	0.57	1.22	0.9	0.88
CEBPE	ENSG00000092067	0	0	0	0	0	0	0.03	0	0.04	0	0.12	0	0	0	0	0	0	0	0	0	0	0	0	0	0	0.03	0	0	0	0.04	0	0	0	0	0.1	0	0	0.03	0.06	0	0.03	0.03	0	0.01	0.03	0	0	0
CEL	ENSG00000170835	0.04	0.19	0.03	0.1	0.02	0.47	0.06	0.02	0	0	0.08	0.21	0.06	0.17	0.06	0.15	0.22	0.46	0	0.08	0.19	0.45	0.17	0.46	0.43	0.15	0.15	0.05	0.43	0.11	0.13	0.34	0.3	0.33	0.25	0.16	0.03	0.37	0.2	0.14	0.32	0.4	0.35	0.2	0.34	0.02	0.08	0
CERKL	ENSG00000188452	0.78	1.15	0.46	0.43	0.96	1.01	0.63	1.52	1.37	1.18	1.9	0.53	0.8	1.36	1.25	1.01	0.75	0.85	0.68	0.67	1.28	0.38	0.78	0.44	0.53	0.76	0.54	0.32	0.85	0.69	1.09	0.13	0.94	0.37	0.54	0.38	0.69	0.44	0.42	0.3	0.34	0.25	0.32	0.57	0.46	0.53	0.54	0.28
CES1	ENSG00000198848	0.03	0.03	0.06	0.2	0.05	0.06	0.23	0.11	0.06	0.1	0.57	0.21	0.09	0.27	0.16	0.05	0	0.03	0.16	0	0.4	0.09	0.08	0.04	0	0.03	0	0.25	0.08	0	0.26	0.03	0.75	0.04	0.1	0.02	0.05	0.06	0.1	0.03	0	0	0.02	0.02	0.03	0	0	0
CETP	ENSG00000087237	1.14	1.39	1.01	0.73	1.12	0.53	0.7	0.37	0.96	1.47	1.9	0.31	0.87	1.93	1.1	1.09	1.24	1.18	0.68	0.75	1.37	1.44	1.33	1.46	1.44	1.36	1.42	1	1.6	0.99	0.97	0.93	0.56	0.84	1.09	1.18	0.5	0.85	1	0.82	1.02	0.59	0.88	1.06	0.74	0.32	0.56	0.32
CFB	ENSG00000243649	0.2	0.24	0.34	0.24	0.46	0.53	0.19	0.14	0.18	0.21	0.46	0.15	0.3	0.32	0.17	0.16	0.17	0.18	0.12	0.45	0.68	0.24	0.14	0.28	0.28	0.35	0.29	0.08	0.3	0.39	0.2	0.25	0.22	0.25	0.3	0.25	0.28	0.32	0.38	0.41	0.32	0.32	0.21	0.34	0.17	0.25	0.23	0.12
CFD	ENSG00000197766	0.64	0.54	1.12	0.71	1.35	1.98	0.77	0.67	0.51	0.46	1.38	0.87	1.14	0.55	0.85	0.74	0.8	1.18	0.9	1.03	2.12	0.8	0.57	0.77	1.1	0.78	0.98	0.69	0.98	1.2	0.82	2	0.92	1.29	1.02	0.52	0.81	0.71	0.88	1.58	0.95	1.46	1.18	0.94	0.74	0.58	0.82	0.79
CFH	ENSG00000000971	1.45	1.4	1.33	0.24	3.24	0.87	0.12	0.14	0.9	1.33	2	0.14	1.07	1.99	1.46	1.52	0.95	1.05	0.24	0.14	2.7	0.16	0.78	0.61	1.93	1.99	2.27	0.11	1.28	2.76	0.89	0.19	0.18	2.64	1.08	0.86	0.74	2.33	2.64	3.37	2.27	1.79	2.46	1.4	1.42	0.16	0.41	0.08
CFHR1	ENSG00000244414	0	0	0	0.02	0	0	0	0.03	0	0	0	0	0.02	0	0	0	0	0	0.03	0.19	0	0	0	0.03	0	0.02	0.03	0.03	0	0.03	0.03	0	0	0	0	0.02	1.22	0	0	0	0	0	0	0.02	0.02	0.02	0	0.05
CFHR3	ENSG00000116785	0.01	0.03	0.01	0.01	0.16	0	0	0	0.02	0.03	0.09	0	0.01	0.09	0	0.02	0	0	0	0	0.06	0	0.01	0	0.03	0	0.05	0	0	0.09	0	0	0	0.09	0.01	0	0.03	0.04	0.08	0.19	0.05	0.01	0.14	0	0	0	0	0
CFHR5	ENSG00000134389	0	0	0	0	0	0	0	0	0	0	0	0	0	0	0	0	0	0	0	0	0	0	0	0	0	0	0	0	0	0	0	0	0	0.02	0.02	0	0	0.06	0	0	0.04	0	0.02	0	0	0	0	0.04
CFI	ENSG00000205403	0.48	0.61	0.5	0.05	1.65	0.22	0	0.01	0.34	0.61	1.88	0.04	0.39	0.78	0.53	0.77	0.28	0.44	0	0.03	0.8	0.03	0.12	0.26	0.89	0.74	0.96	0	0.51	0.93	0.83	0.08	0.01	0.72	0.57	0.32	0.05	0.85	1.1	1.06	0.96	0.56	0.67	1.02	0.38	0	0.15	0
CFL2	ENSG00000165410	4.3	4.19	3.82	4.66	4.07	3.13	4.37	3.95	4.56	4.78	4.44	4.34	3.98	4.38	4.56	4.17	4.01	4.21	4.34	3.51	3.37	4.26	4.16	4.45	4.04	4.15	3.99	4.62	4.04	3.97	4.21	3.21	4.14	3.7	3.01	3.82	4.29	3.96	4.11	3.98	4.04	3.25	3.66	4.2	3.8	3.71	3.15	3.91
CFP	ENSG00000126759	0.31	0.2	0.21	0.15	0.34	0.3	0.16	0.09	0.11	0.28	0.4	0.16	0.09	0.19	0.24	0.22	0.17	0.22	0.14	0.07	0.14	0.14	0.22	0.14	0.06	0.13	0.25	0.1	0.2	0.17	0.08	0.22	0.18	0.26	0.31	0.14	0.07	0.29	0.2	0.22	0.17	0.35	0.2	0.19	0.19	0.13	0.11	0.09
CFTR	ENSG00000001626	0.01	0	0.06	0.02	0.04	0.02	0.02	0	0	0	0.01	0.04	0.04	0.12	0	0	0.01	0.01	0.01	0	0.04	0.01	0.02	0.01	0	0.03	0	0.01	0	0	0.01	0.11	0.03	0.01	0.02	0.01	0	0.01	0.02	0.03	0.02	0.01	0	0.01	0.02	0.01	0	0
CHAT	ENSG00000070748	0.09	0.11	0.22	0.01	0.04	0.38	0.07	0.39	0.03	0.04	0.05	0.17	0.28	0.05	0.02	0.15	0.04	0.09	0.12	0.63	0.8	0.1	0.01	0.3	0.03	0.27	0.12	0.06	0.21	0.09	0.43	0.25	0.07	0.3	0.11	0.51	0.27	0.11	0.17	0.25	0.15	0.29	0.22	0.09	0.15	0.08	0.05	0
CHEK2	ENSG00000183765	2.71	2.37	1.73	2.59	1.75	1.11	2.58	1.97	2.72	2.78	2.18	2.16	1.66	2.5	2.3	2.35	2.38	2.36	2	1	1.02	2.19	2.47	2.25	1.87	2.13	2.5	2.43	2.33	1.85	1.78	0.62	2.13	0.42	0.69	0.37	0.78	0.41	0.47	0.69	0.42	0.51	0.46	0.54	0.36	0.51	0.78	0.36
CHI3L1	ENSG00000133048	0.02	0.03	0	0.01	0.05	0.2	0.01	0.02	0.03	0	0	0.02	0.08	0.05	0	0.01	0.02	0.03	0	0.21	0.3	0.06	0	0.04	0	0.03	0	0.02	0.03	0.01	0.12	0.18	0.08	0.08	0.07	0.03	0.3	0.08	0.03	0.08	0.02	0.01	0.05	0.03	0.03	0.05	0.08	0.02
CHIC2	ENSG00000109220	3.34	3	3.79	4.41	2.97	3.36	4.33	3.18	3.21	3.56	3.83	4.11	3.61	3.46	3.52	3.14	2.71	2.7	3.77	2.56	2.6	3.57	2.48	3.67	2.38	2.96	2.5	3.97	2.61	2.57	3.12	2.82	4.31	2.66	2.7	2.5	3.05	2.35	2.64	2.66	2.68	2.26	2.43	2.56	2.49	3.03	2.7	2.88
CHIT1	ENSG00000133063	0.01	0.04	0.02	0.05	0.09	0.27	0.13	0.02	0.01	0	0.01	0	0.07	0.07	0	0.01	0.02	0.02	0.03	0.4	1.41	0.06	0.01	0.04	0	0.01	0.03	0.03	0.02	0.04	0.02	0.04	0.04	0.06	0.05	0.03	0.03	0.04	0	0.05	0	0.08	0.02	0.01	0.02	0.04	0.05	0
CHMP2B	ENSG00000083937	3.74	3.21	3.72	3.83	3.32	5.37	3.61	3.33	3.89	3.82	4	3.69	3.72	3.83	3.55	3.29	2.82	3.08	3.39	3.27	4.25	3.53	3.04	3.48	3.12	3.53	3.02	3.31	3.09	3.01	4.1	3.9	3.83	3.22	2.95	3.04	5.1	3.13	3.24	3.8	3.22	3.09	3.24	3.31	3.14	3.4	3.02	3.7
CHMP4B	ENSG00000101421	6.28	6.34	6.28	5.93	6.24	6.35	6.23	6.09	6.66	6.56	6.51	6.21	6.15	6.31	6.46	6.43	6.2	6.1	5.76	5.59	5.84	5.53	6.19	5.34	5.6	5.79	5.81	5.74	5.97	5.89	5.77	6.02	6.05	5.54	5.51	5.49	5.59	5.4	5.31	5.6	5.42	5.47	5.4	5.61	5.48	5.47	5.45	5.45
CHRNA1	ENSG00000138435	0.04	0.06	0	0.03	0.09	0.1	0.14	0.04	0.11	0.12	0.36	0.08	0.08	0.11	0.2	0.11	0.06	0.16	0.14	0.02	0.17	0.02	0.11	0	0.05	0	0.02	0.04	0.36	0	0	0	0.08	0	0	0	0	0	0	0.04	0	0.02	0.02	0	0	0.02	0	0
CHRNA2	ENSG00000120903	0	0	0.09	0.04	0.17	0.36	0	0.49	0.01	0	0.01	0.01	0.18	0.06	0	0.01	0	0.01	0.08	1.8	0.51	0.03	0	0.15	0.03	0.54	0	0.01	0.01	0	0.01	0.01	0.01	0.06	0.02	0	0.07	0	0	0.08	0.01	0	0.01	0	0	0	0.01	0.02
CHRNA3	ENSG00000080644	1.58	1.31	0.87	0.81	1.45	1.75	1.19	0.37	1.03	1.12	1.03	1.12	2.11	1.05	1.1	1.42	0.84	0.74	1.37	0.67	1.55	0.82	1.02	0.96	1.42	1.21	1.24	0.63	0.67	1.19	1.14	1.4	1.52	0.55	0.49	0.88	0.52	0.85	0.82	1.11	0.69	0.63	0.8	0.76	0.79	0.55	0.71	0.56
CHRNA5	ENSG00000169684	2.77	2.43	2.36	2.99	2.25	1.87	2.71	1.66	2.74	2.87	2.15	2.58	2.28	2.53	2.5	2.54	2	1.96	2.01	0.75	1.66	2.12	2.14	2.36	2.01	2.18	2.13	2.43	2.04	2.08	2.67	2.35	2.58	1.79	2.07	2.43	1.39	2.31	2.44	2.32	2.33	1.93	2.14	2.43	2.17	2.18	1.87	1.93
CHRNB1	ENSG00000170175	1.29	1.61	2.1	2.12	2.02	2.6	1.69	2.17	1.45	1.59	2.18	1.83	1.98	1.91	1.8	1.43	1.74	1.54	1.66	2.31	2.49	1.49	1.04	1.86	1.66	1.5	1.16	1.45	1.64	1.79	2.21	2.5	1.85	2.5	2.01	2.2	2.79	2.35	2.28	2.12	2.39	2.25	2.22	2.44	2.51	2.21	2	2.44
CHRND	ENSG00000135902	0	0	0	0.03	0.03	0.04	0	0.09	0.12	0.02	0.08	0	0	0.05	0.02	0.03	0.02	0.32	0.06	0.04	0.06	0	0.07	0	0	0	0	0	0.52	0	0	0.04	0	0.04	0	0	0	0	0	0	0	0	0	0	0	0.02	0	0
CHRNE	ENSG00000108556	0.79	0.96	1.12	0.82	1.38	2.41	0.83	1.1	1.2	0.88	1.09	1.13	1.19	0.93	0.83	1.04	0.86	1.09	0.77	0.8	2.06	0.8	0.62	0.81	0.79	0.67	0.84	0.38	1.06	1	1.09	1.58	1.05	1.47	1.59	1.27	0.71	1.2	1.49	1.44	1.17	1.58	1.23	1.17	1.29	1.33	1.59	1.27
CHRNG	ENSG00000196811	0	0.02	0	0.05	0	0	0	0.02	0.02	0.07	0.02	0.02	0.03	0.01	0.02	0.02	0	0.17	0.02	0	0.02	0	0.03	0.02	0	0	0	0	0.29	0	0	0.02	0	0	0.04	0.01	0	0.02	0.01	0	0.02	0.01	0.02	0.01	0.03	0	0.01	0.03
CHST14	ENSG00000169105	3.52	3.57	2.81	3.7	3.25	2.34	3.64	2.59	3.82	3.76	3.88	3.5	2.74	3.84	3.46	3.52	3.92	3.99	3.44	1.76	2.49	3.43	3.96	3.4	2.6	3.42	3.27	4.12	3.97	2.95	3.43	2	3.79	1.69	1.96	2.15	1.79	2.07	2.21	1.82	1.99	1.38	1.66	2.22	1.75	1.31	1.66	0.82
CHST3	ENSG00000122863	1.7	2.28	2.73	2.52	2.4	3.02	3.18	1.49	1.88	1.52	2.48	2.65	2.9	3.04	1.73	2.18	3.38	3.42	4.41	2.64	3.74	3.66	4.02	3.4	3.05	4.07	3.33	4.23	3.36	3.27	2.82	1.13	3.72	0.83	0.87	0.69	1.92	1.02	1.22	1.27	0.92	0.79	0.79	0.91	0.58	0.49	1	0.37
CHST6	ENSG00000183196	0.81	1.26	0.42	0.8	0.74	1	0.79	0.33	0.32	0.37	0.37	0.92	0.63	0.94	0.39	1.12	1.19	1.2	0.9	0.49	1.02	0.9	1.52	1.45	1.1	1.56	1.45	1.22	1.28	0.97	0.94	0.33	0.63	0.04	0.04	0.05	0.26	0.04	0.08	0.15	0.07	0.1	0.07	0.06	0.06	0.03	0.17	0.06
CIITA	ENSG00000179583	1.22	1.2	1.18	1.04	1.05	1.15	1.07	0.85	1.27	1.32	1.4	0.98	1.07	1.39	1.16	1.17	1.08	1.16	1.07	0.83	1.26	0.91	1.16	0.9	0.94	1.24	0.87	0.93	1.24	0.93	1.24	1.48	1.31	0.33	0.49	0.3	0.99	0.3	0.34	0.7	0.29	0.24	0.32	0.32	0.34	0.2	0.51	0.3
CILP	ENSG00000138615	0.1	0.11	0.01	0.06	0.2	0.18	0.06	0	0.06	0.12	0.07	0.1	0.18	0.11	0.12	0.16	0.16	0.22	0.08	0.07	0.18	0.28	0.28	0.25	0.4	0.12	0.25	0.09	0.31	0.25	0.04	0.34	0.12	0.36	0.2	0.11	0.04	0.26	0.2	0.15	0.29	0.43	0.29	0.13	0.31	0.02	0.08	0.02
CIRH1A	ENSG00000141076	4.52	4.33	4.41	4.18	4.13	3.6	4.12	3.88	4.36	4.44	4.04	4.08	4.2	4.25	4.18	4.35	4.26	4.22	4.09	3.98	3.84	4.04	4.15	4.06	4.32	4.42	4.13	4.24	4.33	4.26	4.35	4.39	4.39	4.28	4.4	4.51	3.86	4.45	4.36	4.46	4.46	4.3	4.31	4.53	4.33	4.3	4.37	4.2
CISH	ENSG00000114737	0.69	0.7	0.31	0.28	0.52	0.64	0.35	0.21	0.88	0.56	0.65	0.32	0.4	0.9	0.54	0.71	0.54	0.69	0.38	0.27	0.73	0.37	0.56	0.29	0.33	0.77	0.82	0.51	0.94	0.68	0.58	0.52	0.49	0.67	0.74	1.13	0.14	0.97	0.83	0.54	0.66	0.61	0.67	0.71	0.84	0.74	0.88	0.55
CLCF1	ENSG00000175505	0.33	0.18	0.15	0.05	0.11	0.4	0.03	0.14	0.24	0.17	0.28	0.11	0.12	0.5	0.1	0.27	0.31	0.37	0.03	0.21	0.31	0.19	0.32	0.24	0.2	0.69	0.4	0	0.71	0.19	0.57	0.18	0.05	0.71	0.7	0.16	0.06	0.28	0.32	0.76	0.22	1.12	0.83	0.11	0.52	0.36	0.88	0.25
CLCN1	ENSG00000188037	0.03	0.14	0.07	0.02	0.15	0.09	0.02	0.11	0.04	0	0.06	0.06	0.07	0.07	0.06	0.09	0.05	0.07	0.07	0.15	0.17	0.08	0.03	0.02	0.16	0.11	0.05	0.03	0.05	0.09	0.02	0.13	0.05	0.07	0.03	0.21	0.04	0.11	0.18	0.04	0.04	0.08	0.09	0.08	0.13	0.06	0.12	0.05
CLCN2	ENSG00000114859	1.09	1.61	0.75	0.82	1.19	1.73	0.89	1.31	0.76	0.82	0.71	1.2	0.78	1.24	0.84	1.38	1.9	1.91	0.76	1.43	1.55	1.55	1.88	1.19	1.18	1.41	1.77	0.93	2.05	1.46	0.96	1.5	0.77	1.4	1.52	0.82	0.77	1.19	1.13	1.17	1.28	1.29	1.22	0.51	1.31	0.55	1.12	0.4
CLCN5	ENSG00000171365	1.77	1.48	0.92	0.9	1.1	0.92	1.24	1.29	1.48	1.14	1.47	1.24	1.1	1.76	1.22	1.51	1.16	1.41	0.98	1.04	1.05	1.05	1.58	0.84	1.32	1.53	1.52	0.88	1.35	1.13	0.58	0.71	0.74	0.26	0.35	0.58	1.12	0.47	0.53	0.37	0.54	0.32	0.35	0.52	0.31	0.37	0.54	0.25
CLCN7	ENSG00000103249	3.26	3.33	3.24	3.02	3.35	3.84	3.2	2.91	2.94	2.87	2.92	3.12	3.34	3.27	2.99	3.36	3.16	3.15	3.14	2.83	3.48	2.89	3.31	2.83	2.96	3.07	3.27	2.98	3.37	2.91	3.14	3.66	3.36	3.69	3.58	3.41	2.44	3.64	3.36	3.41	3.4	3.83	3.54	3.27	3.56	3.59	3.46	3.18
CLDN1	ENSG00000163347	0.27	0.08	0.44	0.32	0.31	0.51	0.22	0.39	0.12	0.3	0.58	0.16	0.37	1.51	0.11	0.07	0.02	0.08	0.33	0.46	0.72	0.15	0.11	0.36	0.27	0.27	0	0.19	0.13	0.06	0.15	0.25	0.2	0.43	0.06	0.26	1.2	0.58	0.36	0.52	1.33	0.24	0.24	1.05	0.24	0.51	0.13	0.54
CLDN14	ENSG00000159261	0	0	0	0	0	0.02	0	0.02	0	0	0.07	0	0	0	0	0	0.02	0	0	0	0	0	0	0	0	0	0	0	0.02	0	0	0	0	0	0	0	0	0	0	0	0	0	0	0	0	0	0	0
CLDN16	ENSG00000113946	0.01	0.01	0.03	0.01	0	0.02	0	0	0	0	0.02	0	0.01	0.06	0.02	0	0.02	0	0	0	0	0	0.02	0	0	0	0	0	0.02	0	0	0	0.01	0.04	0.03	0.03	0	0	0.01	0.03	0.01	0.01	0.01	0	0.06	0	0.01	0
CLDN19	ENSG00000164007	0.42	0.13	0.37	0.47	0.22	0.21	0.17	0.29	0.19	0.13	0.27	0.29	0.2	2.05	0.11	0.1	0.2	0.17	0.26	0.6	0.16	0.54	0.27	0.64	0.15	0.5	0.17	0.34	0.26	0.17	0.1	0.03	0.19	0.01	0.06	0	0.33	0.01	0	0.06	0	0.01	0	0.03	0	0	0.04	0
CLEC4M	ENSG00000104938	0	0	0	0	0	0.03	0	0	0	0	0	0	0	0	0	0	0	0	0	0	0	0	0	0	0	0	0	0	0	0	0	0	0	0.02	0	0	0	0	0.04	0	0	0.02	0	0	0	0	0	0
CLEC7A	ENSG00000172243	0.05	0.02	0.04	0.07	0.04	0.2	0.04	0	0.02	0.05	0.09	0.03	0.06	0.09	0.02	0.01	0.04	0.03	0.03	0.03	0.09	0	0.08	0.04	0.05	0.09	0.17	0.01	0.09	0.04	0.07	0.06	0.04	0.03	0.08	0.01	0.12	0.03	0.05	0.05	0.03	0.05	0.04	0.07	0	0.01	0.04	0.03
CLRN1	ENSG00000163646	0	0	0.01	0.01	0	0	0	0	0	0	0	0.02	0	0	0	0	0	0	0	0	0.02	0	0	0	0	0	0	0	0	0	0	0.02	0	0	0	0	0	0	0	0	0	0	0	0	0	0	0.01	0
CNGA1	ENSG00000198515	0	0.01	0	0.1	0.03	0.02	0	0.09	0	0.02	0.11	0.01	0	0.05	0.07	0	0.02	0	0	0	0.05	0	0.02	0	0	0	0	0	0.02	0	0	0	0	0.01	0.02	0	0	0	0	0	0	0	0	0.01	0	0	0	0
CNGA3	ENSG00000144191	2.84	2.06	0.81	0.13	1.93	1.28	1.49	1.76	2.07	1.31	1.41	1.23	1.97	3.11	1.67	2.34	1.52	1.83	1.55	1.31	0.92	1.32	2.3	0.59	2.32	2.97	2.53	1.23	2.24	2.01	2.05	0.12	1.25	0.46	0.41	0.1	0.19	0.36	0.22	0.73	0.19	0.39	0.35	0.39	0.23	0.18	0.71	0.2
CNGB1	ENSG00000070729	0.03	0.01	0.1	0.02	0	0.55	0	0.01	0.05	0	0.15	0.07	0.31	0.14	0.03	0	0	0.01	0.33	0.32	0.37	0.07	0	0.11	0	0.06	0	0.01	0.02	0	0.01	0.04	0.03	0	0.01	0.02	0.24	0	0	0.02	0	0	0	0	0	0	0	0
CNGB3	ENSG00000170289	0.01	0.02	0	0.01	0	0	0.01	0	0	0	0	0.03	0.01	0	0	0.01	0	0.02	0.05	0	0.01	0.01	0.05	0.01	0.02	0	0.03	0.02	0	0.01	0	0	0.01	0.03	0.03	0.02	0.03	0.04	0.02	0.01	0.04	0.01	0.01	0.03	0.01	0.01	0	0.04
CNNM4	ENSG00000158158	1.93	2.22	2.45	2.2	2.2	2.54	1.82	2.28	1.72	1.62	1.64	2.22	2.38	1.83	1.91	2.11	2.47	2.49	2.07	2.35	2.6	2.32	2.35	2.41	2.27	2.23	2.55	1.93	2.57	2.2	1.84	2.89	1.78	2.65	2.63	2.71	1.68	2.67	2.69	2.44	2.6	2.69	2.52	2.6	2.58	2.85	2.77	2.73
CNTN1	ENSG00000018236	3.38	3.57	4.1	2.52	4.46	3.81	2.36	3.31	3.28	3.2	3.6	3.34	4.71	2.14	3.69	3.63	3.85	3.78	4.02	5.21	4.99	2.96	3.08	4.1	4.78	4.11	4.06	1.46	4.07	4.66	4.76	4.02	3.77	5.59	5.68	5.56	5.97	5.65	5.7	5.3	5.32	5.68	5.84	5.65	5.8	6.08	5.71	6.22
COCH	ENSG00000100473	1.81	1.78	2.35	2.6	1.91	2.57	2.2	1.73	1.83	1.76	1.97	2.7	2.05	1.93	1.87	1.64	1.29	1.34	1.86	1.59	2.54	2.46	1.22	2.32	1.28	1.16	1.15	2.3	1.11	1.32	1.82	2.71	2.59	2.12	1.71	2.46	2.74	2.6	2.44	1.52	2.47	2	2.27	2.54	2.49	1.96	1.69	2.09
COL10A1	ENSG00000123500	0.01	0	0	0.23	0	0	0	0	0.01	0	0.04	0	0.01	0.01	0	0	0	0.09	0.02	0	0.02	0.05	0.08	0	0.03	0.01	0	0	0.47	0	0.02	0	0	0.02	0.01	0.04	0.02	0.03	0.02	0.02	0.04	0.01	0.01	0	0.01	0.01	0.05	0
COL11A1	ENSG00000060718	2.96	3.51	2.55	2.34	4.02	1.3	3.36	1.58	2.74	2.45	5.37	3.11	3.2	2.85	3.01	3.56	3.9	4.01	3.65	1.84	1.98	3.6	4.37	2.77	3.87	3.69	4.31	3.81	3.91	4.23	3.26	0.73	3.42	2.34	0.83	0.68	1.29	2.3	2.54	3.09	2.22	1.74	2.07	1.14	1.55	0.38	1.04	0.3
COL11A2	ENSG00000204248	0.37	0.62	0.41	0.96	0.39	0.74	0.66	0.46	0.5	0.36	4	1.12	0.35	0.35	0.58	0.61	1.02	1.31	0.64	0.6	0.6	1.36	1.17	1.37	0.52	0.37	0.52	0.95	1.81	0.62	0.25	0.58	0.21	0.54	0.36	0.11	0.33	0.48	0.32	0.19	0.49	0.65	0.49	0.12	0.51	0.16	0.25	0.17
COL17A1	ENSG00000065618	0.04	0	0.05	0.07	0.01	0.04	0	0.03	0.03	0.02	0.04	0.05	0.01	0.03	0.03	0.02	0.01	0.02	0	0	0	0.02	0	0.01	0	0	0	0.02	0.11	0	0.01	0.02	0.02	0	0.01	0	0.01	0	0	0	0	0	0	0	0	0	0.02	0
COL18A1	ENSG00000182871	2.45	2.83	2.23	1.5	3.82	2.74	1.47	1.99	2.26	1.96	2.79	1.5	2	3.93	2.2	2.75	1.75	2.06	1.2	1.23	3.34	0.96	1.69	1.38	2.26	3.48	2.79	1	2.84	2.56	2.57	1.53	1.34	2.75	2.66	2.17	1.04	2.52	2.7	2.77	2.38	2.37	2.4	2.41	1.81	1.04	1.39	0.92
COL1A1	ENSG00000108821	4.4	3.98	3.14	3.31	5.92	3.51	0.46	0.43	2.79	2.69	5.67	1.15	2.9	3.87	3.31	4.77	2.87	4.54	0.83	0.18	5.14	0.37	3.11	2.26	4.17	4.5	6.39	0.29	5.97	5.11	3.19	0.57	0.19	4.71	3.51	3.16	0.51	4.93	4.92	5.37	4.35	4.21	4.2	3.72	3.24	1.31	2.99	1.05
COL1A2	ENSG00000164692	4.72	4.36	4.05	3.83	6.07	3.5	3.12	1.24	3.76	3.63	6.75	3.52	3.51	5.35	3.95	4.85	3.17	4.4	2.98	1.28	5.3	3.48	3.09	3.37	4.67	5.58	6.14	4.01	5.79	5.33	4.01	2.19	3.74	4.87	3.89	3.81	1.26	4.94	5.14	5.48	4.59	4.12	4.58	4.33	3.48	1.4	2.94	1.21
COL3A1	ENSG00000168542	5.6	5.25	4.97	3.49	7.09	4.31	2.24	1.76	4.76	5.11	7.8	2.02	4.54	6.39	5.01	5.67	3.56	4.68	2.07	1.78	5.95	1.47	3.27	3.84	5.52	6.36	6.38	1.86	5.75	5.7	5.22	1.59	1.4	5.43	5.18	4.86	1.86	5.53	5.69	5.88	4.99	4.74	5.07	5.62	4.1	1.46	3.29	1.38
COL4A1	ENSG00000187498	4.27	4.78	4.68	4.17	5.45	4.1	4.24	3.29	3.7	3.92	4.45	3.97	4.25	5.18	4.31	4.81	3.76	3.92	4.01	3.7	5.08	3.6	3.8	4.08	4.73	5.25	5.09	4.05	4.4	4.77	3.95	3.74	3.64	4.15	4.73	4.26	3.14	4.08	4.31	3.9	3.8	3.76	4.05	4.51	3.41	3.22	4.04	3.04
COL4A3	ENSG00000169031	0.01	0	0.02	0.01	0.01	0.04	0	0.02	0.01	0.02	0.01	0.02	0.01	0.01	0.01	0	0.02	0.02	0.02	0.02	0.09	0	0.01	0.02	0	0.01	0.01	0.01	0.01	0	0.01	0.01	0.01	0	0.01	0	0.01	0.01	0.02	0.01	0.03	0.01	0	0.02	0	0.01	0.01	0
COL4A4	ENSG00000081052	0	0.02	0.02	0.04	0	0.14	0.03	0.05	0.05	0.02	0.04	0.07	0.05	0.04	0.01	0.02	0.01	0.01	0.03	0.04	0.44	0.04	0.02	0.11	0	0.07	0.05	0.01	0.06	0.02	0.09	0.07	0.05	0.02	0.07	0.03	0.19	0.04	0.05	0.04	0.02	0.04	0.03	0.04	0.04	0.03	0.05	0.01
COL4A5	ENSG00000188153	2.91	3.16	1.67	1.73	2.98	1.32	2.62	0.37	3.22	2.52	3.09	2.65	2.14	3.32	2.81	2.94	3.82	4.13	2.62	0.47	2.01	3.18	4.25	2.38	3.21	3.94	3.67	3.33	4.04	3.33	2.96	0.43	2	1.16	1.25	1.18	0.38	1.26	1.63	1.31	1.22	0.79	1.24	1.57	0.7	0.07	0.89	0.1
COL4A6	ENSG00000197565	2.94	3.28	1.44	1.14	2.8	0.78	2.56	0.1	3.77	2.87	2.74	2.47	1.98	3.65	3	3.15	3.82	4.18	2.2	0.14	1.19	2.69	4	1.48	2.89	4.05	3.46	3	4.31	3.18	3.23	0.24	1.16	0.53	0.77	1.03	0.09	0.74	0.86	0.81	0.64	0.39	0.74	1.17	0.39	0.06	0.95	0.06
COL5A1	ENSG00000130635	2.45	2.64	2.06	1.77	3.27	1.93	2.34	0.97	1.84	1.27	2.69	1.68	2.19	3	1.66	2.87	2.11	2.48	2.44	0.74	2.79	1.7	2.41	1.67	2.16	3.1	3.25	2.58	3.3	2.8	2.52	0.38	2.73	1.83	1.61	1.43	0.46	1.98	2.06	2.15	1.64	1.61	1.74	1.45	0.99	0.25	0.89	0.16
COL5A2	ENSG00000204262	3	3.03	3.06	2.74	4.2	2.69	2.5	2.21	2.43	2.53	5.2	2.22	2.85	3.4	2.76	3.25	2.27	2.86	3.26	2.18	3.66	2.26	2.43	2.92	3.09	3.27	3.85	3.08	3.52	3.54	2.59	1.37	2.99	2.89	2.33	2.22	2.44	2.9	3.14	3.51	2.57	2.38	2.7	2.7	1.83	1.04	1.66	0.82
COL6A1	ENSG00000142156	3.89	4.37	3.47	3.72	4.82	4.6	3.63	4.22	3.74	3.55	4.45	3.86	3.56	4.77	4.1	4.48	4.42	4.51	3.57	3.66	4.92	3.71	4.31	3.96	3.92	4.67	4.5	4.04	4.72	4.3	4.33	3.16	4.07	4.01	4.11	4.62	2.42	4.81	4.7	3.79	4.63	3.89	4.02	4.52	4.24	3.61	3.71	2.83
COL6A2	ENSG00000142173	3.32	3.33	3.02	2.52	4.69	3.66	2.23	2.69	2.85	2.72	4.75	2.12	2.52	4.42	3.11	3.69	1.96	2.63	1.44	1.49	3.9	1.29	2.05	1.58	2.74	3.74	3.61	1.54	3.37	3.29	3.19	1.7	2.37	3.42	3.16	2.85	1.28	3.6	3.49	3.63	3.08	2.88	3.08	3.05	2.38	1.25	1.91	0.95
COL6A3	ENSG00000163359	0.97	1.3	0.83	0.19	2.58	1.02	0.03	0.01	0.74	0.8	1.93	0.02	0.8	1.94	0.86	1.42	0.66	1.17	0.04	0.02	2.28	0.02	0.47	0.77	2	2.01	2.28	0.02	1.87	2.03	0.97	0.04	0.01	1.55	1.38	1.5	0.03	1.77	2.1	1.75	1.68	1.23	1.78	1.95	0.98	0.02	0.37	0.02
COL7A1	ENSG00000114270	0.01	0.13	0.22	0.08	0.13	0.35	0.04	0.04	0.05	0.04	0.04	0.13	0.04	0.16	0.02	0.03	0.25	0.35	0.02	0.09	0.31	0.65	0.18	0.52	0.14	0.25	0.24	0.06	0.29	0.13	0.07	0.57	0.06	0.14	0.14	0.08	0.09	0.11	0.14	0.09	0.14	0.17	0.16	0.06	0.11	0	0.03	0
COL8A2	ENSG00000171812	0.64	0.32	0.29	0.45	0.97	0.13	0.1	0.18	0.23	0.1	3.06	0.11	0.21	0.72	0.38	0.62	0.17	0.28	0.17	0.12	0.27	0.01	0.14	0.09	0.31	0.3	0.89	0.04	0.6	0.56	0.36	0.11	0.19	0.47	0.42	0.15	0.17	0.64	0.44	0.75	0.37	0.49	0.26	0.3	0.3	0.28	0.27	0.32
COL9A1	ENSG00000112280	2.13	2.3	1.83	2.61	1.69	1.21	2.35	1.41	2.2	1.91	5.13	2.22	1.64	2.37	1.99	2.13	2.68	2.58	2.28	0.92	1.32	2.51	2.87	2.75	1.94	1.87	2.38	2.74	2.65	2.11	1.35	0.92	2.07	0.42	0.54	0.42	0.69	0.37	0.44	0.64	0.37	0.55	0.35	0.54	0.28	0.53	0.79	0.48
COL9A2	ENSG00000049089	1.82	2.11	2.57	2.22	2.18	3.28	1.84	2.98	3.1	2.23	5.22	2.17	2.62	4.74	2.03	2.12	2.97	3.05	2.42	2.69	3.35	1.87	3.02	2.37	1.95	4	2.36	1.77	3.53	2.37	3.28	2.16	2.12	1.94	2	2.43	1.76	2.52	2.36	2.6	2.24	2.35	2.05	2.03	2.48	2.64	2.33	2.19
COL9A3	ENSG00000092758	2.32	3.67	1.4	1.17	2.12	0.89	1.09	0.41	3.94	3.34	4.8	1.45	1	3.32	2.39	3.21	3.54	3	0.85	0.26	0.72	1.25	3.28	0.82	0.8	1.82	1.98	1.24	3.55	2.09	1.3	2.49	2.01	2.88	3.82	1.21	0.85	2.62	2.2	2.43	2.06	3.33	3.41	1.4	2.98	0.8	2	0.72
COLQ	ENSG00000206561	0.54	1.13	0.26	0.29	0.36	0.61	0.19	0.11	0.34	0.22	0.12	0.51	0.23	0.4	0.35	0.76	1.04	0.93	0.3	0.34	0.43	1.12	0.89	0.94	0.94	0.34	1.29	0.37	1.04	0.96	0.45	0.79	0.42	0.95	2.58	0.38	0.13	0.69	0.79	0.45	0.9	1.1	1.28	0.25	0.96	0.5	1.9	0.49
COMP	ENSG00000105664	0.03	0.03	0	0.02	0.02	0	0.03	0.03	0.08	0.04	0.06	0	0.03	0.07	0	0.02	0.02	0.07	0	0	0.02	0	0.02	0	0.02	0	0	0	0.09	0.02	0	0	0	0	0	0.02	0	0	0	0	0.02	0.01	0.03	0	0	0	0	0
COX4I2	ENSG00000131055	0.14	0.23	0.25	0.07	0.28	0.09	0	0.16	0.18	0.43	0.62	0	0.13	0.41	0.48	0.21	0.08	0.3	0	0.24	0	0.18	0.22	0.09	0	0.58	0.23	0.16	0.22	0.23	0.41	0	0.15	0.18	0.41	0.49	0.25	0.15	0.34	0.16	0.22	0.25	0.14	0.19	0.28	0	0.26	0
CP	ENSG00000047457	0.36	0.39	0.43	0.56	0.29	0.49	0.52	0.36	0.35	0.36	0.42	0.45	0.55	1.6	0.3	0.39	0.36	0.34	0.47	0.31	0.34	0.46	0.34	0.53	0.39	0.49	0.32	0.36	0.39	0.5	0.98	0.23	0.36	0.41	0.34	0.44	0.6	0.48	0.53	0.34	0.6	0.33	0.49	0.49	0.44	0.39	0.35	0.62
CPN1	ENSG00000120054	0	0	0	0	0	0	0	0	0	0	0	0	0	0	0	0	0	0	0	0	0	0	0	0.03	0	0	0	0	0	0	0	0	0	0	0	0	0	0	0	0	0	0	0	0.02	0	0	0	0
CPT1A	ENSG00000110090	0.45	1.45	0.83	1.54	1.67	1.93	1.42	0.48	0.28	0.3	0.76	2.11	1.08	0.74	0.64	0.98	1.53	1.39	1.79	0.7	1.9	2.78	1.87	2.47	1.52	0.84	1.59	2.22	1.21	2.01	0.67	0.98	0.9	1.11	1.17	0.86	0.35	1.18	1.31	1.11	1.28	0.91	1.1	0.88	0.94	0.26	0.58	0.22
CPT2	ENSG00000157184	2.79	2.47	1.97	2.37	2.29	1.75	2.31	1.86	2.6	2.36	2.1	2.34	2.12	2.62	2.22	2.49	2.4	2.36	1.91	1.42	1.65	1.96	2.52	2.07	1.91	2.63	2.57	2.24	2.51	2.16	2.31	1.29	2.32	1.35	1.62	1.46	1.49	1.39	1.46	1.51	1.47	1.37	1.33	1.36	1.3	1.2	1.69	1.13
CR1	ENSG00000203710	0.03	0.01	0.04	0.01	0.02	0.07	0.02	0.03	0.02	0.01	0.04	0.02	0.03	0.05	0.01	0	0.01	0.01	0.03	0.04	0.06	0	0.04	0.04	0	0.03	0.05	0.01	0.03	0.04	0.02	0.02	0	0	0.01	0.01	0.04	0.01	0	0.03	0.01	0	0.02	0.01	0	0	0	0.01
CR2	ENSG00000117322	0	0	0	0	0	0	0	0	0	0	0	0	0	0.01	0	0	0	0	0	0	0	0	0	0	0	0.02	0	0	0	0	0	0	0	0	0	0	0	0	0	0	0	0	0	0	0	0	0	0
CRB1	ENSG00000134376	2.55	2.31	2.39	2.65	1.79	0.39	2.86	1.69	2.43	2.62	1.84	2.08	2.11	1.89	2.28	2.24	2.51	2.58	3.44	1.47	0.75	2.41	2.71	2.81	2.31	2.63	2.61	3.52	2.7	2.38	2.4	0.89	3.27	0.59	1.1	1.57	1.06	1.29	1.56	1	1.17	0.76	0.85	1.48	1.13	1.38	1.45	0.95
CREB1	ENSG00000118260	4.17	4.01	3.75	4.07	3.83	3.38	4.13	4.16	4.2	4.03	3.85	3.93	3.98	4.18	4.16	3.89	3.43	3.42	3.82	3.57	3.1	3.45	3.54	3.64	3.73	3.79	3.73	3.7	3.35	3.52	3.56	3.26	3.76	3.6	3.37	3.54	4.07	3.6	3.7	3.73	3.62	3.4	3.61	3.74	3.61	3.98	3.64	4.08
CRLF1	ENSG00000006016	0.33	0.06	0.19	0.18	0.32	1.87	0	0	0.35	0.28	1.65	0.25	0.29	0.65	0.32	0.15	0.15	0.12	0.41	0.21	0.97	0.47	0.06	0.22	0.04	0.13	0.17	0.03	0.61	0.09	0.36	1.01	0.24	0.4	0.29	0.38	0.16	0.29	0.35	0.4	0.32	0.6	0.25	0.43	0.12	0.25	0.23	0.25
CRTAP	ENSG00000170275	5.19	4.67	4.81	4.9	4.88	3.91	5.11	3.61	4.75	5.08	5.67	4.3	4.61	5.17	4.83	4.82	4.67	4.54	5.13	2.9	4.07	4.51	4.7	4.54	4.84	5.08	4.92	5.37	4.73	4.76	4.65	3.38	5.08	3.31	4.47	3.44	2.61	3.64	3.81	4.41	3.57	3.39	3.35	3.9	3.22	3.78	4.27	3.04
CRTC1	ENSG00000105662	2.32	3.01	3.36	2.73	3.44	4.18	2.89	3.04	2.39	2.08	2.04	3.12	3.48	2.42	2.68	3.02	3	3	3.31	3.33	3.92	2.8	2.7	3.08	3.12	2.95	3.02	2.92	3.09	3.1	3.15	3.96	3.25	4.05	4.2	4.01	2.66	3.99	3.85	3.87	3.88	4.14	3.89	3.83	3.91	4.34	4.28	4.11
CRX	ENSG00000105392	0.02	0	0	0.01	0	0.03	0	0.02	0.05	0	0.02	0	0	0.02	0	0	0	0	0	0	0	0	0	0	0	0	0.01	0	0	0	0	0	0	0	0	0	0	0	0	0	0	0	0	0	0	0	0	0
CRYAA	ENSG00000160202	0	0	0	0.03	0	0	0	0	0.6	0.34	0.44	0	0	0.03	0.27	0	0	0.06	0.04	0	0	0.04	0	0	0.04	0	0	0	0.03	0	0.03	0	0	0	0	0.03	0	0.07	0	0.03	0	0	0	0	0	0	0.05	0.42
CRYAB	ENSG00000109846	0.95	0.6	1.18	0.63	1.47	1.21	0.49	1.73	0.95	1.01	2.63	0.39	0.54	4.18	0.91	0.77	0.63	1.33	0.71	1.1	1.68	0.69	0.76	0.58	1.08	5.11	1.2	0.58	2.37	0.79	6.29	1.02	1.05	0.95	1.31	0.73	1.56	0.78	0.74	1.01	0.68	0.76	0.85	0.66	0.64	0.35	0.8	0.43
CRYBA1	ENSG00000108255	0	0	0	0	0	0.04	0	0.07	0	0	0	0.01	0	0	0	0.08	0.06	0.14	0	0	0	0	0.07	0.05	0.04	0	0	0.05	0	0	0	0	0	0	0.07	0	0	0	0	0.01	0	0	0.11	0	0	0	0	0.74
CRYBA4	ENSG00000196431	0	0	0.08	0.06	0	0.14	0	0	0.22	0	0	0	0.06	0.24	0	0	0	0.07	0	0	0.21	0	0	0.07	0	0	0	0	0	0.2	0	0	0	0	0	0	0	0.05	0	0	0	0	0.06	0	0.12	0.07	0.06	0.64
CRYBB1	ENSG00000100122	0.75	0.58	0.6	0.48	0.97	1.33	0.36	0.2	0.72	0.88	1.01	0.34	0.61	1.07	0.59	0.52	0.53	0.49	0.38	0.47	0.9	0.27	0.38	0.47	0.61	1.12	0.37	0.16	0.46	0.65	0.68	0.34	0.77	0.79	1.05	0.65	0.61	0.68	0.68	1.09	0.65	0.79	0.94	0.87	0.52	1.31	1.19	0.97
CRYBB2	ENSG00000244752	0.02	0.11	0.14	0.1	0.12	0.1	0.16	0.06	0	0.22	0.21	0.06	0	0.17	0	0.11	0.13	0.06	0.08	0.07	0	0.07	0.06	0.07	0.09	0.17	0.12	0	0.17	0.06	0.18	0.17	0.1	0.1	0.06	0.06	0.07	0.05	0	0.12	0	0.15	0.11	0.1	0.01	0	0.07	0
CRYBB3	ENSG00000100053	0	0	0	0.03	0.06	0	0	0	0	0	0	0	0	0.02	0	0	0.07	0.11	0	0	0.05	0	0.06	0	0	0	0	0	0.06	0	0	0	0	0	0	0	0.14	0	0	0	0	0	0	0.05	0.01	0	0	0.07
CRYGC	ENSG00000163254	0.43	0.36	0	0	0.24	0	0.08	0.4	0.95	0.63	0.04	0.39	0.28	0.62	0.29	0.5	0.26	0.39	0	0.35	0	0	0.36	0.1	0	0.16	0	0	0.31	0.09	0	0.18	0	0	0	0	1.27	0.07	0	0.09	0	0	0	0	0	0	0	0.45
CRYGD	ENSG00000118231	4.57	3.59	2.82	3.13	3.33	2.34	3.34	2.91	4.01	4.1	2.99	2.85	3.52	3.72	3.62	3.7	4.42	4.04	3.3	1.77	2.64	2.94	4.43	2.85	3.43	4.25	4.17	3.29	4.51	3.62	2.75	1.5	2.57	2.52	3.52	2.65	2.32	3.15	3.12	3.16	2.83	2.85	2.63	2.7	3.23	4.01	4.34	3.17
CRYGS	ENSG00000213139	0.65	0.89	0.49	0.77	0.47	0.65	0.67	0.48	0.74	0.95	0.52	0.6	0.63	0.71	0.55	0.71	0.61	0.94	0.77	0.51	0.4	0.64	0.64	0.73	0.72	0.84	0.78	0.74	0.67	0.7	1.02	0.83	1.09	0.76	0.82	0.49	0.82	0.64	0.71	0.53	0.77	0.82	0.63	0.61	0.91	0.51	0.69	0.58
CRYM	ENSG00000103316	2.5	2.44	2.14	0.8	2.13	0.99	0.19	0.72	4.1	3.36	5.21	0.62	0.74	4.17	2.2	2.43	3	3.99	0.5	1.86	1.21	1.77	1.74	1.57	1.27	4.86	2.43	0.29	5.07	1.85	6.94	4.27	1.12	7.29	7.74	8.63	2.88	8.24	8.18	6.33	7.94	7.51	7.89	8.07	8.16	7.48	6.15	6.77
CSF1R	ENSG00000182578	1.46	1.41	1.4	1.17	2.31	1.9	1.22	0.64	1.21	1.04	2.23	0.93	1.16	1.74	1.31	1.49	1.33	1.55	1.07	1.07	2.07	0.81	1.09	0.98	2.02	1.93	1.84	0.89	1.61	2.12	1.58	0.69	1.43	2.4	2.98	2.41	0.67	2.18	2.62	2.58	2.39	2.66	2.32	2.64	1.88	2.81	2.87	2.38
CSF2RA	ENSG00000198223	0	0	0	0	0	0	0	0	0	0	0	0	0	0	0	0	0	0	0	0	0	0	0	0	0	0	0	0	0	0	0	0	0	0	0	0	0	0	0	0	0	0	0	0	0	0	0	0
CSF3R	ENSG00000119535	0.05	0.1	0.09	0.08	0.09	0.31	0.08	0.02	0.08	0.02	0.15	0.08	0.11	0.1	0.05	0.08	0.06	0.08	0.15	0.09	0.25	0.1	0.09	0.08	0.15	0.15	0.07	0.06	0.09	0.18	0.11	0.07	0.17	0.22	0.39	0.23	0.05	0.16	0.13	0.25	0.16	0.27	0.23	0.17	0.13	0.33	0.33	0.34
CSH1	ENSG00000136488	0	0	0	0	0	0	0	0	0	0	0	0	0	0	0	0	0	0	0	0	0	0	0	0	0	0	0	0	0	0	0	0	0	0	0	0	0	0	0	0	0	0	0	0	0	0	0.03	0
CSRP3	ENSG00000129170	0	0	0	0.06	0	0	0	0	0	0	0.04	0	0.03	0.04	0.04	0.07	0.08	0.32	0	0	0	0	0	0	0	0	0	0	0.65	0	0	0	0	0	0	0	0.04	0	0.03	0	0	0.01	0	0	0	0.04	0.05	0.14
CST3	ENSG00000101439	4.43	4	4.4	4.46	4.49	4.91	4.37	4.43	4.44	4.52	5.02	4.05	4.3	5	4.44	4.37	3.89	3.96	4.56	3.73	4.96	3.91	3.93	3.72	3.45	4.55	3.73	4.59	4.17	3.7	5.58	4.13	6.05	4.21	4.48	3.96	4.67	4	3.91	4.64	3.83	4.08	3.92	4.13	3.82	4.38	4.29	3.85
CSTB	ENSG00000160213	4.78	4.56	4.24	4.34	4.62	4.51	4.31	4.55	4.93	4.97	5.11	4.22	4.29	4.89	4.72	4.58	4.4	4.44	4.01	4.1	4.12	3.95	4.41	3.68	4.11	4.67	4.32	4.19	4.69	4.27	5.09	3.98	4.51	4.18	4.31	4.17	4.38	4.12	4.15	4.23	4.15	4.14	4.17	4.21	4.1	4.07	4.32	4.07
CTLA4	ENSG00000163599	0.05	0.12	0.03	0	0	0	0	0	0.03	0.13	0.12	0	0	0.05	0.09	0.05	0	0	0	0	0	0	0	0	0.03	0.03	0.05	0	0.03	0.05	0	0	0	0.02	0.05	0.09	0.06	0.02	0.06	0	0.03	0	0	0.04	0	0	0.05	0
CTNS	ENSG00000040531	2.2	1.91	1.75	1.9	2.01	2.05	2.03	1.43	2.19	2.05	2.2	1.74	2.02	2.39	1.95	2.03	1.93	2.01	1.94	1.5	1.91	1.7	1.98	1.75	1.78	2.13	1.95	1.79	1.99	1.57	2.3	1.81	2.28	1.79	1.71	1.54	1.66	1.73	1.76	1.76	1.78	1.65	1.77	1.68	1.86	1.54	1.49	1.29
CTRC	ENSG00000162438	0	0.01	0	0.01	0.02	0.02	0.01	0	0	0.04	0	0.01	0	0	0	0	0.07	0.04	0	0	0.02	0	0.06	0.06	0.02	0	0	0	0.04	0.02	0	0	0	0	0	0	0	0.01	0	0	0	0	0	0	0	0	0	0
CTSC	ENSG00000109861	1.74	1.53	1.27	1.42	1.94	0.88	1.2	0.86	2.06	2	3.05	1.04	1.17	2.02	1.39	1.47	1.6	1.7	1.01	0.74	1.52	1.09	1.4	1.42	1.04	1.49	1.67	1.43	1.89	1.52	1.11	0.45	1.33	1.03	1.14	0.93	0.64	1.12	1.3	1.57	1.1	0.91	0.98	1.02	0.83	0.81	0.89	0.67
CTSK	ENSG00000143387	2.32	2.26	1.88	1.28	3.11	1.51	0.8	1.04	1.91	2.58	5.33	0.88	1.48	3.72	2.42	2.29	1.31	1.58	0.83	0.71	2.06	0.85	1.12	1.41	1.79	2.63	2.19	0.53	2.17	2.17	2.49	0.96	0.87	2.24	2.21	1.79	1.03	2.47	2.68	2.93	2.53	2.01	1.98	2.54	1.82	0.57	0.87	0.53
CUBN	ENSG00000107611	0.13	0.33	0.21	0.22	0.15	0.32	0.16	0.18	0.14	0.1	0.24	0.38	0.27	0.22	0.05	0.21	0.63	0.61	0.28	0.26	0.3	0.84	0.62	0.67	0.49	0.2	0.57	0.22	0.5	0.39	0.15	0.36	0.33	0.21	0.14	0.17	0.07	0.3	0.26	0.14	0.33	0.26	0.22	0.13	0.31	0.09	0.07	0.12
CUL7	ENSG00000044090	3.42	3.58	3.57	3.41	3.65	3.77	3.28	3.21	3.3	3	3.27	3.56	3.5	3.74	3.16	3.63	4.13	4.17	3.69	3.75	4.1	3.78	4.27	3.81	3.91	4.2	4.14	3.83	4.27	4	3.28	3.8	3.24	3.59	3.82	3.76	2.4	3.8	3.69	3.33	3.75	3.86	3.69	3.55	3.64	3.52	3.79	3.27
CX3CR1	ENSG00000168329	1.3	1.31	1.45	1.48	1.81	1.91	1.28	0.82	1.32	1.25	1.38	1.33	1.68	1.52	1.32	1.46	0.81	0.76	0.64	0.35	1.11	0.62	0.75	0.51	1.36	0.79	0.67	0.39	0.44	1.33	2.32	1.02	2.1	2.75	3.61	2.81	1.14	2.39	2.96	3.07	2.71	3.24	2.68	3.15	2.42	3.08	2.6	2.94
CXCL12	ENSG00000107562	2.56	2.86	2.47	1.05	4.13	2.08	2.12	0.41	2.72	3.27	4.71	1.83	2.81	3.74	3.22	2.97	1.48	1.98	1.68	0.11	2.67	1.44	1.19	1.39	2.95	3.15	2.36	1.72	2.78	2.32	2.9	2.06	2.5	2.99	3.59	3.41	0.72	3.4	3.68	3.23	3.26	2.61	3.15	3.97	2.7	1.19	1.22	0.94
CXCR1	ENSG00000163464	0	0	0	0	0	0	0	0	0	0	0	0	0	0	0	0.02	0	0	0	0	0	0	0	0	0	0.02	0	0	0	0	0	0	0	0	0.02	0	0.01	0	0	0	0.02	0	0	0	0	0	0	0
CXCR4	ENSG00000121966	4.48	4.04	5.03	5.4	4.31	5.29	5.22	5.99	4.77	4.2	4.98	4.56	4.83	6.57	4.02	4.02	4.36	4.41	5.56	5.66	6.23	5.11	4.7	4.88	4.64	6.51	4.51	5.66	4.96	4.35	6.56	3.56	6.12	3.24	3.08	3.4	4.08	3.39	3.74	4.78	3.33	2.79	2.93	4.02	2.91	3.39	3.26	3.03
CYB5A	ENSG00000166347	4.77	4.26	4.59	4.22	4.4	4.49	4.52	3.82	4.88	4.9	5.31	3.75	4.45	4.8	4.49	4.34	3.62	3.73	3.43	3.02	3.57	3.43	3.58	3.04	3.33	4.03	3.61	3.29	3.78	3.78	5.03	3.81	4.53	3.67	4.17	4.07	3.95	4.1	4.08	4.31	3.96	3.79	3.95	4.08	4.09	3.92	4.06	3.78
CYBA	ENSG00000051523	5.19	4.54	4.36	4.31	5.13	4.54	4.35	4.02	5.47	5.74	6.33	4.16	3.93	5.58	5.21	4.71	3.99	4.08	3.17	2.4	3.47	3.69	3.76	3.48	3.03	4.06	3.61	4.15	4.14	3.5	4.35	4.17	4.05	3.65	4.2	3.2	2.95	3.83	3.83	3.71	3.64	3.43	3.48	3.85	3.43	3.68	3.27	2.76
CYBB	ENSG00000165168	1.34	1.19	0.91	0.67	1.76	0.98	0.65	0.49	1.31	1.47	2.36	0.5	1.01	1.56	1.37	1.24	0.77	0.63	0.47	0.6	1.22	0.3	0.55	0.44	1.31	1.2	1.42	0.37	0.72	1.63	1.02	0.37	0.69	1.27	1.93	1.6	0.74	1.27	1.73	1.77	1.47	1.46	1.18	1.72	0.97	1.5	1.52	1.47
CYCS	ENSG00000172115	4.5	4.5	4.35	4.51	4.62	4.54	4.42	4.48	4.7	4.98	4.83	4.53	4.72	4.4	4.75	4.36	3.59	3.84	3.8	4.34	4.61	3.95	3.62	4.34	4.02	3.8	3.92	3.64	3.7	4.03	4.62	4.32	4.07	4.39	4.34	4.36	5.41	4.42	4.44	4.71	4.54	4.23	4.39	4.42	4.58	4.32	4.42	4.57
CYLD	ENSG00000083799	2.01	2.17	2.5	2.02	2.3	2.58	2.07	2.15	2.13	2.07	2.26	2.2	2.67	2.18	2.17	2.08	1.66	1.81	2.18	2.14	2.42	1.84	1.62	2.01	2.01	2.1	1.82	1.48	1.89	1.74	2.76	2.44	2.3	2.2	2.06	2.51	3.43	2.46	2.55	2.56	2.54	2.08	2.31	2.53	2.36	2.3	2.21	2.43
CYP11A1	ENSG00000140459	0.06	0.15	0	0.01	0	0.02	0	0.05	0.43	0.26	0.56	0.03	0	0.36	0.11	0.05	0.15	0.23	0.02	0.04	0.14	0.02	0.02	0.04	0.02	0.08	0.07	0.02	0.38	0.03	0.13	0.01	0	0.03	0.05	0.12	0	0.06	0.03	0.02	0.05	0.04	0.04	0.08	0.08	0	0	0
CYP11B2	ENSG00000179142	0	0	0	0	0	0	0	0	0	0	0	0	0	0	0	0	0	0	0	0	0	0	0	0	0	0	0	0	0	0	0	0	0	0	0	0	0	0	0	0	0	0	0	0	0	0	0	0
CYP17A1	ENSG00000148795	0	0.03	0.12	0.07	0.03	0.18	0.02	0.02	0.04	0.05	0.06	0.06	0.08	0.03	0.04	0.04	0.12	0.07	0.08	0.11	0.2	0.04	0.06	0.17	0.06	0.06	0.07	0.04	0.08	0.06	0.13	0.17	0.12	0.14	0.09	0.09	0.17	0.08	0.11	0.08	0.06	0.16	0.12	0.09	0.1	0.02	0.09	0.1
CYP19A1	ENSG00000137869	0	0	0.04	0.01	0.03	0.02	0.01	0	0	0	0	0	0.13	0.01	0	0.01	0	0.01	0.18	0.01	0	0.02	0	0.01	0	0.01	0	0.01	0	0	0.09	0.01	0.03	0	0.04	0.01	0.05	0.02	0.01	0.01	0	0	0.01	0.01	0.01	0	0.01	0
CYP1B1	ENSG00000138061	1.57	1.62	1.35	0.33	3.46	1.59	0.06	0.48	1.86	2.49	4.61	0.12	1.42	3.21	2.31	1.53	0.68	1.28	0.12	0.09	2.55	0.03	0.57	1.2	2	2.53	2.15	0.07	1.44	2.18	2.51	0.13	0.03	1.96	2.27	2.01	0.07	2.45	2.72	2.98	2.34	1.46	2.28	3.02	1.7	0.1	0.47	0.2
CYP27B1	ENSG00000111012	0.02	0.22	0.06	0.04	0.08	0.09	0.05	0.03	0.09	0.03	0.02	0.08	0.04	0.1	0	0.09	0.08	0.16	0.08	0.16	0.14	0.16	0.23	0.13	0.18	0.16	0.16	0.07	0.23	0.21	0.02	0.17	0.03	0.13	0.16	0.15	0	0.15	0.17	0.16	0.16	0.22	0.15	0.12	0.16	0.03	0.1	0.03
CYP2A6	ENSG00000255974	0	0	0.1	0	0	0.18	0	0.06	0	0	0	0.01	0.05	0	0	0	0.03	0	0.18	0.29	0.07	0.12	0	0.13	0	0.11	0.08	0	0.06	0.05	0	0.09	0.05	0.03	0.03	0	0.04	0	0	0.03	0	0.02	0.03	0.03	0.03	0	0.03	0
CYP2C19	ENSG00000165841	0	0	0.01	0.01	0.01	0	0	0	0.02	0	0	0	0.01	0	0	0	0.02	0	0	0.02	0	0	0	0	0	0	0	0.02	0	0.05	0	0.03	0.01	0	0	0	0.03	0	0	0	0.01	0	0	0.01	0	0	0	0.03
CYP2C8	ENSG00000138115	0.42	0.49	0.78	0.39	0.54	0.85	0.32	0.84	0.17	0.34	0.56	0.65	0.72	0.64	0.59	0.46	0.51	0.46	0.51	0.75	0.68	0.65	0.25	0.59	0.27	0.25	0.47	0.18	0.41	0.53	0.23	0.54	0.26	0.37	0.27	0.29	0.58	0.22	0.33	0.39	0.21	0.29	0.42	0.19	0.26	0.41	0.42	0.27
CYP2C9	ENSG00000138109	0	0	0	0	0	0	0	0	0	0	0	0	0	0	0	0	0	0	0	0	0	0	0	0	0	0	0	0	0	0	0	0	0	0.01	0	0	0	0	0	0	0	0	0	0	0	0	0	0
CYP2D6	ENSG00000100197	0.1	0.3	0.15	0.1	0.3	0.68	0.17	0.1	0.13	0.07	0.15	0.33	0.15	0.16	0.14	0.26	0.57	0.62	0.16	0.39	0.3	1.02	0.56	0.61	0.45	0.09	0.4	0.16	0.55	0.55	0.42	0.9	0.32	0.85	0.67	0.24	0.22	0.61	0.43	0.43	0.55	0.98	0.68	0.14	0.79	0.29	0.43	0.17
CYP2R1	ENSG00000186104	1.85	2.03	2.13	2.02	1.93	2.03	1.78	1.87	1.53	1.78	2.01	2.12	2.21	1.65	1.91	1.93	1.98	1.93	2.23	2.45	2.35	2.22	1.95	2.14	2.31	1.83	1.97	1.77	1.79	2.23	2.17	2.56	2.05	2.22	2.04	1.87	2.7	2.03	2.14	2.38	2.09	2.25	2.05	1.96	2.21	1.97	1.77	2.13
CYP3A5	ENSG00000106258	0.09	0.2	0.13	0.13	0.27	0.11	0.13	0.07	0.14	0.08	0.14	0.2	0.17	0.1	0.2	0.14	0.15	0.09	0.09	0.12	0.17	0.2	0.17	0.18	0.17	0.12	0.15	0.06	0.09	0.14	0.09	0.26	0.17	0.16	0.16	0.21	0.13	0.18	0.22	0.2	0.17	0.18	0.17	0.14	0.28	0.21	0.12	0.22
CYP4F22	ENSG00000171954	0	0	0	0	0	0	0	0	0	0	0	0	0	0	0	0	0.02	0	0.03	0.03	0.02	0	0	0	0	0.02	0	0	0.02	0	0	0	0	0	0	0	0.03	0	0	0	0	0.02	0	0	0.02	0	0	0
CYP4V2	ENSG00000145476	0.51	0.74	0.43	0.57	0.64	0.7	0.5	0.51	0.81	0.62	0.88	0.72	0.45	0.85	0.57	0.55	0.88	1.02	0.34	0.74	0.71	0.92	0.75	1.04	0.55	0.56	0.67	0.36	0.85	0.69	0.52	0.59	0.24	0.46	0.36	0.41	0.56	0.44	0.54	0.55	0.56	0.43	0.43	0.36	0.47	0.37	0.25	0.3
DACH1	ENSG00000165659	5.43	5.26	4.41	3.88	4.37	4.55	4.18	2.98	5.56	4.78	3.64	4.3	3.91	5.75	4.68	5.14	5.52	5.63	3.61	2.75	4.66	4.77	5.83	3.88	4.93	6.02	5.72	4.39	5.84	4.9	4.71	5.4	2.69	0.77	1.18	0.92	2.79	0.93	1.13	1.53	0.94	0.71	0.8	1.5	0.69	0.4	2.18	0.34
DAO	ENSG00000110887	0	0.05	0.01	0.01	0.01	0.08	0	0	0	0	0.02	0.04	0.01	0	0	0.03	0.09	0.08	0.07	0.12	0.13	0.16	0.01	0.1	0.07	0.03	0.07	0.05	0.05	0.09	0.01	0.15	0.03	0.1	0.07	0.07	0.08	0.12	0.14	0.06	0.08	0.14	0.13	0.02	0.15	0.05	0.06	0
DAOA	ENSG00000182346	0	0	0	0	0	0	0	0	0	0	0	0	0	0	0	0	0	0	0	0	0	0	0	0	0	0	0	0	0	0	0	0.03	0	0	0	0	0	0	0	0	0	0	0	0	0	0	0	0
DARC	ENSG00000213088	1.34	2.13	1.99	1.31	2.29	2.89	1.67	1.95	1.25	1.29	1.48	1.71	2.29	1.74	1.69	1.95	2.36	2.3	2.38	3.24	3.42	1.85	1.9	2.24	2.72	2.55	2.32	1.87	2.48	2.48	2.57	2.23	2.03	2.73	2.6	2.8	1.76	2.72	2.81	2.61	2.8	2.64	2.54	2.77	2.59	2.25	2.71	2.32
DAZ1	ENSG00000188120	0	0	0	0	0	0	0	0	0	0	0	0	0	0	0	0	0	0	0	0	0	0	0	0	0	0	0	0	0	0	0	0	0	0	0	0	0	0	0	0	0	0	0	0	0	0	0	0
DAZL	ENSG00000092345	0.03	0	0.02	0.01	0	0.03	0	0	0	0.02	0.07	0	0	0	0	0	0	0	0	0	0	0	0	0	0	0	0	0	0.01	0	0	0	0	0.05	0.06	0.07	0.1	0.02	0.05	0	0	0.01	0.01	0.01	0.06	0	0	0.03
DCC	ENSG00000187323	3.89	4.64	3.5	3.56	4.72	4.06	3.39	2.46	3.29	3.46	3.28	4.39	4.41	3.33	4.34	4.63	4.24	4.49	3.91	3.65	4.75	3.79	3.76	3.95	5.07	4.69	4.75	3.05	4.49	4.96	4.16	4.41	2.96	3.73	5.29	4.78	2.91	4.27	4.46	3.63	4.16	4.44	4.65	4.31	4.5	5.02	5.69	4.99
DCLRE1C	ENSG00000152457	1.32	1.56	1.1	1.54	1.18	0.87	1.39	0.89	1.32	1.17	1.1	1.48	1.1	1.38	1.15	1.29	1.62	1.61	1.43	1.08	1.02	1.84	1.85	1.82	1.59	1.18	1.61	1.71	1.54	1.47	1.14	0.94	1.27	1.04	0.85	1.14	0.9	1.22	1.18	0.98	1.25	1.01	1.13	1.09	1.2	0.74	0.78	0.95
DCN	ENSG00000011465	3.93	3.47	2.62	1.48	4.53	2.2	0.56	0.59	3.28	4.2	5.37	0.54	2.64	4.38	3.53	3.76	2.31	2.82	0.85	1.12	3.45	0.48	2.11	1.68	3.53	3.77	3.91	0.39	3.61	3.82	3.66	0.59	1.05	3.44	3.48	3.17	0.95	3.87	3.85	4.47	3.47	3.09	3.5	3.84	3.11	0.63	1.34	0.64
DCTN1	ENSG00000204843	4.59	5	5.05	4.7	5.08	5.19	4.74	5.18	4.54	4.34	4.28	4.95	4.99	4.74	4.76	4.97	4.94	4.87	4.83	5.32	4.98	4.66	4.71	4.57	4.91	4.93	4.93	4.69	5.03	4.98	4.56	5.24	4.53	4.92	5.3	5.22	4.11	5.06	4.97	4.75	5.03	5	5	5.01	4.98	4.72	5.31	4.49
DCXR	ENSG00000169738	6.39	5.77	5.47	6.04	5.47	4.87	6.08	6.11	6.41	6.58	6.06	5.56	5.19	6.05	6.03	6	5.84	5.77	5.67	5.6	4.75	5.65	5.68	5.26	4.71	5.71	5.31	6.25	6.03	4.93	5.7	4.4	6.34	3.93	4.12	3.79	5.49	3.71	3.57	3.88	3.72	3.66	3.82	3.97	3.84	3.94	4.34	3.31
DDIT3	ENSG00000175197	2.06	2.1	2.19	2.3	2.07	2.25	2.39	1.82	1.71	2.16	2.54	2.2	1.88	2.04	2.13	2.01	2.37	2.39	2.42	2.1	2.56	2.7	2.59	2.89	2.4	2.21	2.59	2.53	2.24	2.62	2.37	2.01	2.12	1.99	2.14	1.75	1.76	1.67	1.75	1.73	1.89	2.11	1.98	1.84	1.85	2.15	2.61	2
DDR2	ENSG00000162733	0.45	0.58	0.73	0.23	1.55	0.25	0.53	0.16	0.39	0.42	1.96	0.21	0.52	1.54	0.45	0.59	0.65	0.73	0.99	0.32	1.09	0.75	0.76	0.73	1.24	1.79	1.25	1.02	1.36	1.25	1.6	0.29	1.04	1.04	1.14	1.01	0.46	1.51	1.63	1.22	1.06	0.73	1.16	1.44	0.9	0.52	0.55	0.19
DDX3Y	ENSG00000067048	3.61	3.6	3.31	3.53	3.45	3.34	3.64	3.07	3.64	3.49	3.58	3.55	3.57	3.84	3.47	3.44	3.42	3.6	3.42	2.64	3.2	3.72	3.52	3.77	3.57	3.64	3.48	3.13	3.44	3.41	0	0.11	0	0	0	0	0	0	0	0	0	0	0	0	0	0	0	0
DECR1	ENSG00000104325	3.06	2.92	2.75	3.09	2.87	2.77	3.17	3.52	3.2	3.14	3.59	2.93	2.72	3.54	2.95	2.87	2.69	2.8	2.82	2.5	2.34	2.75	2.67	2.73	2.62	3.06	2.64	3.03	2.64	2.58	3.04	1.91	3.05	1.93	2.1	2.23	2.16	2.09	2.26	2	2.07	1.75	2.02	2.17	2.01	1.69	1.7	1.74
DEK	ENSG00000124795	6.77	6.36	5.66	6.59	5.9	5.08	6.66	6.39	7.01	6.87	6.35	6.33	5.9	6.63	6.56	6.29	5.52	5.65	5.85	5.02	4.7	5.71	5.73	5.95	5.63	5.76	5.97	6.12	5.37	5.66	5.82	4.49	5.89	4.45	4.28	3.72	6.27	3.96	4.11	5.26	4.16	4.24	4.22	4.32	4.19	4.48	4.44	4.98
DES	ENSG00000175084	0.06	0.02	0.26	0.94	0.22	0.61	0.08	0.09	0.87	0.28	1.01	0.58	0.19	0.35	0.76	0.34	0.55	1.62	0.28	0.02	0.73	0.18	0.45	0.17	0	0.17	0.18	0.12	2.52	0.11	0.12	0.02	0.27	0.05	0	0	0.35	0.02	0.02	0.02	0	0.04	0.04	0.02	0.02	0.09	0.04	0.35
DFNA5	ENSG00000105928	1.27	1.78	2.1	2.12	1.99	1.93	2.04	1.84	1.42	1.74	1.66	2.2	2.19	1.29	1.94	1.62	1.95	1.77	1.94	2.13	2.16	2.16	1.64	2.13	2.03	1.06	1.27	1.86	1.71	1.96	1.35	2.54	1.77	2.27	2.54	2.66	1.89	2.5	2.55	1.86	2.51	2.36	2.57	2.43	2.56	2.33	2.43	2.19
DGUOK	ENSG00000114956	5.18	5.04	5.57	5.36	5.15	5.37	5.16	5.28	5.25	5.35	5.31	5.12	5.31	5.14	5.09	5.04	5.12	5.13	5.16	5.36	5.31	5	4.84	5.04	4.85	4.99	4.91	5.03	5.09	4.82	5.53	5.69	5.48	5.31	5.23	5.15	5.53	5.07	5.1	5.41	5.18	5.15	5.16	5.22	5.16	5.06	5.06	5.02
DHFR	ENSG00000228716	4.39	3.91	3.31	3.99	3.31	2.04	4.05	3.14	4.59	4.41	3.69	3.63	3.16	3.93	4.03	3.71	3.19	3.26	3.04	1.63	1.48	3.15	3.34	2.89	2.79	3.14	3.22	3.6	3.14	2.93	3.2	1.52	3.34	1.14	1.5	1.55	1.83	1.57	1.68	1.44	1.51	1.23	1.41	1.56	1.39	1.23	1.49	0.78
DHH	ENSG00000139549	0.05	0.08	0.21	0.05	0.23	0.21	0	0.06	0.19	0.26	0.59	0.03	0.07	0.14	0.07	0.08	0	0.06	0.07	0.09	0.13	0.03	0.03	0.03	0.11	0.06	0.06	0	0.11	0.03	0.07	0.12	0.03	0.19	0.21	0.08	0	0.11	0	0.06	0.11	0.06	0.1	0.29	0.11	0.11	0.08	0
DHODH	ENSG00000102967	2.5	2.51	2.03	2.21	2.11	1.75	2.3	1.86	2.43	2.41	2.35	2.18	1.56	2.33	2.34	2.38	2.34	2.24	1.84	1.19	1.47	2.06	2.46	1.97	2.03	2.04	2.37	2.35	2.42	2.19	1.72	1.35	1.94	1.48	1.62	1.31	0.91	1.57	1.34	1.27	1.64	1.46	1.54	1.33	1.56	1.44	1.11	1.01
DIAPH1	ENSG00000131504	3.46	3.86	3.77	4.07	3.66	3.52	4.14	3.59	3.46	3.17	3.12	4.07	3.58	3.6	3.5	3.67	3.89	3.83	3.98	3.24	3.25	3.89	4.09	3.82	3.52	3.53	3.8	4.22	3.76	3.59	3.39	3.69	3.86	3.38	3.24	3.48	2.62	3.38	3.47	3.43	3.48	3.56	3.54	3.5	3.43	2.92	3.03	3.01
DIAPH2	ENSG00000147202	1.15	1.14	0.88	1.27	0.99	0.45	1.36	0.58	1.34	0.98	0.89	1.07	0.86	1.14	1.11	1.12	1.45	1.31	1.42	0.53	0.73	1.54	1.85	1.83	1.3	1.3	1.63	1.72	1.33	1.44	0.77	0.59	1.08	0.35	0.48	0.54	0.56	0.46	0.56	0.45	0.45	0.35	0.41	0.56	0.35	0.34	0.47	0.37
DICER1	ENSG00000100697	2.8	3.4	3.25	3.13	3.53	3.4	3.02	3.71	2.75	2.49	2.7	3.39	3.79	2.95	3.07	3.16	2.59	2.82	2.92	3.75	3.39	2.67	2.62	3.23	3.14	2.84	2.65	2.01	2.62	2.98	2.8	3.25	2.73	3.67	3.13	3.78	3.66	3.77	3.88	3.67	3.77	3.7	3.72	3.77	3.59	3.56	3.27	3.85
DIRAS3	ENSG00000162595	4.22	3.82	2.57	1.17	4.47	2.62	2.64	1.62	2.85	3.46	1.93	1.23	4.28	1.05	3.62	4.49	2.91	2.73	3.3	2.7	3.26	1.27	2.25	2.32	4.98	3.82	4.68	1.72	2.36	4.48	1.2	3.01	1.83	2.97	2.25	3.12	2.56	2.07	2.81	1.94	2.29	2.58	1.87	2.8	1.86	3.93	3.25	3.32
DIRC2	ENSG00000138463	2.53	2.4	2.23	2.18	2.3	1.91	2.35	1.55	2.59	2.62	2.34	2.17	2.36	2.43	2.51	2.4	2.2	2.45	2.13	1.45	1.85	2.05	2.25	2.15	2.19	2.46	2.12	2.24	2.34	2.33	2.29	1.62	2.45	1.87	2.18	2.11	1.98	2.05	2.18	2.18	1.88	2.06	2.06	2.01	1.98	2.35	2.42	2.28
DLC1	ENSG00000164741	1.24	1.69	1.41	1.26	1.84	1.09	1.41	0.82	1.19	1.08	1.6	1.25	1.3	1.78	1.41	1.64	1.66	1.75	1.3	1.2	1.67	1.33	1.19	1.52	1.99	2.06	2	1.42	1.93	2.13	1.4	1.35	1.12	1.9	1.92	2.64	0.95	1.91	2.2	1.54	1.62	1.72	1.76	1.94	1.67	1.97	2.15	1.98
DLEC1	ENSG00000008226	1.28	0.95	1.04	0.95	0.98	1	0.89	0.55	0.95	1.21	1.09	0.85	0.86	1.06	0.92	1.06	0.96	0.8	0.8	0.54	0.83	0.86	0.81	0.75	0.72	0.94	0.87	0.71	0.81	0.76	1.36	0.95	1.04	0.89	0.92	0.8	0.97	0.77	0.73	0.81	0.79	0.85	0.79	0.69	0.87	0.64	0.77	0.55
DLX3	ENSG00000064195	0.06	0.04	0	0.09	0.02	0.04	0	0	0.05	0.03	0.27	0.02	0	0.77	0.07	0.06	0	0.08	0	0.02	0.07	0.02	0.02	0	0.03	0.39	0.02	0	0.29	0	0.2	0	0.02	0	0.02	0.02	0	0.02	0	0.02	0	0	0.04	0	0	0.02	0	0
DMGDH	ENSG00000132837	0.08	0.05	0.16	0.05	0.08	0.15	0.06	0.06	0.17	0.12	0.23	0.12	0.18	0.16	0.14	0.02	0.09	0.09	0.12	0.21	0.34	0.18	0.04	0.15	0.1	0.11	0.15	0.09	0.09	0.13	0.16	0.13	0.18	0.19	0.3	0.23	0.43	0.27	0.2	0.34	0.23	0.34	0.18	0.35	0.22	0.37	0.23	0.32
DMP1	ENSG00000152592	0.04	0	0	0.02	0	0	0	0.01	0.07	0	0	0.06	0	0	0	0	0.11	0.28	0	0	0	0	0.06	0.02	0	0	0	0	0.65	0.02	0	0.07	0	0.07	0.04	0	0	0.05	0.05	0.04	0.02	0	0.02	0	0.02	0.04	0.04	0
DMRT1	ENSG00000137090	0	0.02	0	0	0	0	0	0	0.03	0	0	0	0.02	0.09	0	0	0	0.02	0	0	0	0	0	0	0	0.11	0	0	0.04	0	0.05	0	0	0	0	0.02	0.05	0	0	0	0	0	0	0	0	0	0	0.02
DNASE1	ENSG00000213918	1.84	2.27	2.13	1.85	2.09	2.44	1.89	1.53	1.86	1.69	1.61	2.23	1.88	1.9	1.8	2	2.72	2.86	2.17	2.52	2.53	2.66	2.66	2.73	2.6	2.39	2.69	2.18	2.88	2.72	1.93	3.08	2.05	2.49	2.9	2.9	1.63	2.99	2.88	1.95	2.95	2.74	2.79	2.33	3.01	2.16	2.5	2.18
DNM2	ENSG00000079805	3.59	3.65	3.17	3.32	3.47	3.28	3.5	2.91	3.66	3.48	3.42	3.35	3.13	3.61	3.4	3.75	3.8	3.74	3.25	2.51	2.99	3.2	3.79	3.09	3.11	3.69	3.67	3.56	3.86	3.37	3.54	2.92	3.33	3.09	3.48	3.42	2	3.45	3.3	2.77	3.35	3.17	3.19	3.31	3.38	2.88	3.17	2.49
DOK7	ENSG00000175920	0	0.04	0.12	0.04	0.04	0.09	0	0.44	0	0.02	0.04	0.03	0.02	0.53	0.02	0.01	0.01	0.15	0.05	0.15	0.14	0.08	0.08	0.08	0.02	0.21	0.07	0.09	0.14	0.04	0.17	0.14	0.08	0.04	0.1	0.04	0.6	0.05	0.07	0	0.06	0.05	0.06	0.05	0.03	0	0.06	0
DPCR1	ENSG00000168631	0.01	0	0	0	0.01	0	0.01	0	0	0	0	0	0.01	0	0	0.02	0.03	0	0	0	0.01	0.02	0.01	0.01	0	0	0	0.01	0	0.02	0	0.02	0	0	0	0	0	0.01	0.01	0.01	0	0	0	0.01	0	0	0	0
DRD2	ENSG00000149295	0.32	0.41	1.55	1.03	0.81	1.39	0.95	2.76	0.36	0.25	0.43	1.96	1.07	1.24	0.54	0.32	0.6	0.65	1.23	3.07	1.79	1.61	0.43	1.8	0.29	0.56	0.3	0.93	0.6	0.22	1.25	4.49	2	0.11	0.22	0.42	2.59	0.12	0.26	0.49	0.08	0.19	0.17	0.2	0.14	0.14	0.11	0.08
DRD5	ENSG00000169676	0.02	0	0.15	0.14	0.16	0.26	0.06	0	0.03	0	0.03	0.09	0.12	0.02	0	0.13	0.02	0	0.06	0	0.37	0	0	0.17	0.06	0.07	0.07	0	0.05	0.12	0.34	0.53	0.07	0.21	0.09	0.02	0.52	0.04	0.05	1.03	0.13	0.46	0.1	0.1	0.04	0.22	0.37	0.25
DSC2	ENSG00000134755	0.43	0.53	0.87	0.65	1.4	0.5	0.65	1.45	0.91	0.64	1.52	0.87	0.73	1.66	0.49	0.38	0.46	1.01	0.87	1.5	0.84	0.94	0.35	1.05	0.64	0.8	0.57	0.87	0.95	0.83	0.55	0.72	0.68	0.76	0.53	0.49	0.93	0.79	1.05	1.31	0.97	0.42	0.64	0.57	0.41	0.18	0.11	0.24
DSC3	ENSG00000134762	0.15	0.09	0.42	0.24	0.14	0.11	0.4	0.44	0.12	0.04	0.34	0.13	0.3	0.45	0.1	0.15	0.14	0.15	0.97	0.43	0.08	0.2	0.13	0.43	0.03	0.43	0.16	0.61	0.39	0.13	0.15	0.06	0.92	0.06	0.01	0.01	0.09	0.08	0.13	0.23	0.08	0.03	0.02	0	0.01	0	0.04	0.02
DSG1	ENSG00000134760	0.03	0	0	0.01	0.01	0	0	0	0.01	0.03	0	0	0.02	0	0	0.03	0	0	0	0	0	0.04	0.01	0.04	0.01	0.01	0	0	0.04	0.01	0	0	0.01	0.02	0	0.03	0.01	0.02	0.05	0	0	0.01	0.01	0.02	0.01	0	0.01	0
DSG2	ENSG00000046604	2.4	2.39	1.73	2.64	2.35	0.72	2.33	1.82	2.75	2.17	2.62	2.24	1.88	2.96	1.98	2.13	2.58	2.89	2.72	1.71	1.48	2.74	2.74	3.03	2.08	3.16	2.87	3.16	2.99	2.47	2.02	0.94	2.25	1.3	0.9	1.03	1.6	1.44	1.65	2.02	1.29	0.91	1.25	0.87	0.99	0.58	1.02	0.58
DSG4	ENSG00000175065	0	0	0	0	0	0	0	0.03	0	0	0	0	0	0	0	0	0	0	0	0	0.02	0	0	0	0	0	0	0	0	0	0	0	0.02	0.01	0	0	0	0	0	0	0	0	0	0	0	0	0	0
DSP	ENSG00000096696	0.71	0.61	1.19	0.53	2.65	0.8	0.47	0.41	0.37	0.27	0.93	0.45	0.97	1.34	0.61	0.72	0.47	0.5	0.56	0.64	2.23	0.4	0.41	0.72	1.75	1.45	1.75	0.43	0.84	1.77	1.09	0.48	0.42	2	0.91	0.7	0.21	1.99	2.3	2.71	1.88	1.5	1.93	1.18	1.02	0.3	0.57	0.29
DTNA	ENSG00000134769	0.99	1.12	1.63	1.25	1.66	1.97	1.08	1.41	1.33	1.04	1.67	1.28	2.15	1.53	1.23	1.21	1.87	1.86	2.1	2.7	2.13	1.21	2.17	1.77	2	2.08	1.69	1.31	1.41	2.05	1.79	1.06	2.29	1.86	1.37	0.92	1.93	1.06	0.9	2.36	1.07	1.38	1.34	1.1	1.11	1.37	1.83	1.74
DYNC2H1	ENSG00000187240	1.25	1.6	1.41	1.83	1.36	1.34	1.72	1.63	1.56	1.01	1.27	1.95	1.36	1.61	1.08	1.43	1.64	1.83	1.93	2	1.53	2.01	1.9	2.26	1.63	1.81	1.86	2.14	1.68	1.71	1.29	1.27	1.47	1.3	1.15	1.15	1.19	1.33	1.27	1.18	1.31	1.49	1.43	1.03	1.26	0.99	1.19	1.1
DYSF	ENSG00000135636	0.67	0.9	0.59	0.52	1.11	0.52	0.45	0.22	0.66	0.78	1.14	0.45	0.41	1.26	0.6	0.86	0.24	0.44	0.2	0.24	0.56	0.21	0.3	0.27	0.47	0.85	0.67	0.29	0.63	0.55	0.4	0.23	0.15	0.37	0.72	0.52	0.09	0.48	0.48	0.24	0.48	0.27	0.32	0.57	0.27	0.18	0.31	0.06
EBP	ENSG00000147155	4.2	3.78	4.01	3.77	3.83	3.95	3.69	4.57	3.83	4.19	3.93	3.58	3.94	3.93	4.05	3.83	3.96	3.91	3.84	4.78	4.26	3.91	3.86	3.74	3.49	3.7	3.64	4	3.91	3.81	4.09	4.08	3.96	3.95	3.58	3.56	4.32	3.64	3.39	3.82	3.52	3.82	3.82	3.41	3.79	3.73	3.85	3.52
ECD	ENSG00000122882	3.44	3.26	3.57	3.31	3.33	3.01	3.3	3.29	3.2	3.32	3.28	3.32	3.32	3.24	3.29	3.34	3.57	3.33	3.46	3.38	3.39	3.25	3.4	3.41	3.67	3.5	3.54	3.46	3.41	3.59	3.06	3.37	3.25	2.97	3.05	3.18	3.05	3.07	3.17	3.15	3.19	3.04	3.03	3.32	3.08	3.13	3.21	3.17
ECE1	ENSG00000117298	2.06	2.67	2.66	2.38	2.87	2.65	2.51	1.91	2	1.83	2.2	2.53	2.43	2.65	2.08	2.61	2.39	2.45	2.67	1.84	2.72	2.19	2.56	2.36	2.29	2.76	2.72	2.71	2.7	2.42	2.35	2.4	2.82	2.16	2.57	2.25	1.4	2.19	2.26	2.06	2.06	2.2	2.17	2.28	2.01	1.54	2.2	1.36
EDAR	ENSG00000135960	0	0	0	0.01	0.04	0.01	0.01	0	0	0.02	0.02	0.01	0	0	0	0	0.03	0.07	0.03	0.03	0.01	0.04	0	0.07	0.05	0	0.03	0	0.01	0.04	0	0.03	0.01	0.01	0.01	0	0	0.03	0.01	0.01	0	0	0.01	0	0.01	0	0	0
EDARADD	ENSG00000186197	5.7	4.97	4.94	5.45	4.79	4.79	5.34	5.01	5.66	5.46	5.25	5.09	4.85	6.03	5.22	5.3	5.55	5.61	5.3	5.15	5.15	5.23	5.61	5.23	4.93	6.11	5.28	5.79	5.83	5.1	5.15	4.4	4.95	4.21	4.02	4.03	4.27	3.77	3.79	4.37	3.7	3.96	3.98	3.96	3.83	4.19	4.69	4.32
EDN1	ENSG00000078401	0.49	0.69	0.7	0.7	0.98	0.75	0.54	0.59	0.26	0.52	0.69	0.46	0.65	0.74	0.96	0.5	1.17	1.01	1.74	1.47	2.31	1.46	1.16	1.7	1.32	1.24	0.82	1.67	0.64	1.45	0.71	0.75	0.66	0.86	0.68	0.42	0.84	0.71	0.77	0.62	0.75	0.74	0.7	0.58	0.69	1.15	0.9	0.95
EDNRA	ENSG00000151617	2.7	2.53	2.62	2.2	3.33	1.84	2.28	1.63	2.3	2.91	4.03	1.85	2.5	3.43	2.8	2.66	1.76	2.05	2.19	1.7	2.37	1.62	1.85	2.06	2.65	3.06	2.89	1.94	2.36	2.67	1.94	1.15	3.01	1.81	2.08	1.92	1.98	1.99	2.24	2.2	1.74	1.56	1.75	2.26	1.52	1.2	1.61	1.24
EFEMP1	ENSG00000115380	0.44	0.28	0.88	1.48	1.51	1.1	1.4	0.09	0.17	0.16	1.63	1.41	0.61	0.89	0.25	0.48	0.11	0.33	1.43	0.22	1.08	2.03	0.17	1.95	0.75	0.72	0.86	2.3	0.45	1.21	0.53	0.3	1.4	1.18	0.03	0.04	0.49	1.07	1.29	2.35	0.84	1.02	1.2	0.11	0.44	0.01	0.12	0.03
EFEMP2	ENSG00000172638	2.3	2.02	1.37	1.45	2.16	1.58	1.78	0.52	1.66	2.09	2.8	1.5	1.26	1.89	2.03	2.23	2.58	2.15	1.82	0.59	1.53	2.29	2.81	1.69	1.64	2.06	2.04	2.7	2.3	2	2.51	1.34	2.83	1.51	1.58	1.1	1.27	1.67	1.61	1.54	1.59	1.28	1.43	1.4	1.61	1.13	1.34	0.51
EFHC1	ENSG00000096093	1.66	1.61	1.85	1.83	1.37	1.69	1.74	1.52	1.91	1.81	1.93	1.96	1.77	2.25	1.46	1.5	1.94	2.08	2.08	2.04	1.92	2.4	1.91	2.39	1.81	2.04	1.8	2.05	1.98	1.83	1.81	2.08	1.75	1.31	1.22	1.38	1.6	1.51	1.39	1.22	1.52	1.29	1.22	1.28	1.47	1.43	1.31	1.43
EGFR	ENSG00000146648	0.37	0.54	1.78	1.74	1.33	1.86	2.25	0.57	0.33	0.2	1.67	2.03	1.31	0.67	0.56	0.47	0.22	0.6	3.37	0.46	2.66	1.62	0.27	2.16	0.64	0.91	0.76	2.87	0.54	0.92	1.45	0.94	4.9	0.94	0.56	0.3	1.61	0.67	0.91	1.29	0.65	0.63	0.54	0.42	0.3	0.13	0.37	0.15
EGLN1	ENSG00000135766	4.05	3.83	3.88	4	4.05	3.64	4.03	3.66	3.94	4.02	4.23	3.88	4.16	4.19	4.06	3.88	3.72	3.95	4.07	3.82	3.93	3.77	3.81	3.99	4.02	4.16	4.05	4.07	3.89	4.04	3.94	3.88	3.74	3.96	3.89	3.87	4.53	3.89	3.92	4.04	3.85	3.77	3.88	3.98	3.88	4.29	3.99	4.36
EHBP1	ENSG00000115504	3.54	3.95	3.96	3.56	4.09	3.95	3.84	3.98	3.4	3.43	3.35	3.95	4.08	3.35	3.72	3.87	3.99	3.86	4.09	4.37	4.22	3.71	3.83	4.06	4.34	3.64	4.11	3.8	3.64	4.35	3.46	3.81	3.64	3.92	4.02	4.29	3.98	4.16	4.35	4.05	4.26	4.1	4.12	4.3	4.11	3.94	4.08	4.28
ELAC2	ENSG00000006744	3.53	3.53	3.25	3.29	3.47	3.16	3.43	3.19	3.53	3.41	3.16	3.33	3.21	3.54	3.44	3.51	3.36	3.19	3.1	2.87	2.81	2.99	3.4	2.83	3.05	3.33	3.28	3.39	3.48	3.13	3.2	3.07	3.27	3.2	3.34	3.26	2.26	3.21	3.16	3.06	3.19	3.21	3.26	3.31	3.29	3.04	3.28	2.87
ELANE	ENSG00000197561	0.35	0	0	0.1	0.11	0.13	0	0	0.07	0	0.33	0	0	0.11	0	0.06	0.12	0	0	0.07	0	0	0.17	0	0	0	0	0.13	0	0	0	0	0	0	0.17	0	0	0.05	0.05	0.06	0.06	0	0	0.05	0	0	0.05	0
ELAVL4	ENSG00000162374	5.19	4.94	4.93	4.87	5.09	4.6	5.07	5.58	4.55	5.08	4.6	4.81	5.26	4.71	5.27	4.96	4.6	4.61	5.23	5.39	4.5	4.5	4.46	4.66	5.12	4.75	5.09	4.94	4.44	4.94	5.03	4.06	4.89	4.51	3.88	4.97	5.8	4.79	4.93	5.12	4.92	4.17	4.38	5.16	4.66	4.91	4.47	4.96
ELOVL4	ENSG00000118402	3.22	3.21	3.8	3.23	3.79	4.16	3.02	4.7	3.04	3.48	3.72	3.45	4.28	3.25	3.73	3.25	2.8	2.95	3.43	4.29	4.13	3.3	2.98	3.53	3.6	3.25	3.1	2.56	2.88	3.39	4.33	4.13	3.37	4.21	4.22	4.25	5.83	4.32	4.28	4.48	4.24	4.02	4.34	4.35	4.43	4.48	4.24	4.79
ENAM	ENSG00000132464	0	0	0.01	0.01	0	0	0	0.01	0	0	0	0	0.03	0	0	0	0	0	0.01	0	0	0.01	0	0	0	0	0	0	0	0	0	0.02	0	0	0	0.01	0.01	0.01	0	0	0	0	0	0	0.01	0	0	0
ENG	ENSG00000106991	2.77	3.01	3.2	2.87	3.7	3.16	2.95	2.21	2.4	2.72	3.15	2.72	2.84	3.61	3.01	3.15	2.19	2.57	2.33	1.92	3.24	1.93	2.26	2.21	2.8	3.36	2.7	2.21	3.01	2.92	2.57	2.71	2.3	2.6	3.13	2.5	1.42	2.54	2.58	2.3	2.42	2.28	2.35	2.73	2.16	2.2	2.56	1.84
ENO1	ENSG00000074800	7.75	7.11	7	7.41	6.86	6.88	7.4	7.12	7.76	7.53	7.22	7.05	6.75	8.04	7.16	7.3	7.39	7.41	7.1	6.93	6.97	7.05	7.43	6.84	6.53	7.87	7.04	7.52	7.68	6.78	6.95	6.21	6.87	5.95	5.94	5.79	6.02	5.46	5.43	6.06	5.4	5.69	5.72	5.61	5.55	5.99	6.5	5.98
ENO3	ENSG00000108515	3.54	2.89	2.62	3.07	3.01	3.22	3.01	3.54	3.57	3.61	3.74	3.23	2.59	3.67	3.79	3.41	2.81	2.83	2.46	2.33	2.34	2.36	2.7	2.33	2.12	2.95	2.69	3.01	3.15	2.4	2.61	2.27	2.84	2.32	2.59	2.13	1.8	2.22	2.15	2.32	2.06	2.17	2.03	2.31	2.09	2.55	2.41	1.98
ENPP1	ENSG00000197594	0.19	0.17	0.12	0.33	0.11	0.09	0.23	0.14	0.14	0.17	0.66	0.3	0.17	0.25	0.23	0.21	0.15	0.23	0.21	0.09	0.09	0.22	0.18	0.28	0.21	0.19	0.14	0.24	0.24	0.11	0.11	0.05	0.22	0.01	0.03	0.01	0.07	0.03	0.03	0.07	0.01	0.01	0.02	0.04	0.03	0.01	0.01	0.04
EPAS1	ENSG00000116016	2.06	2.57	2.59	2.18	3.15	2.48	2.16	1.75	1.69	1.88	2.12	2.16	2.29	3.1	2.23	2.55	1.89	1.97	2.23	2.08	3.14	1.86	1.79	2.16	2.82	3.12	2.83	2.03	2.47	2.69	2.19	2.34	2.05	2.28	2.67	2.38	1.45	2.26	2.44	2.24	2.19	2.04	2.18	2.58	1.84	1.74	2.01	1.74
EPB41	ENSG00000159023	4.47	4.66	4.06	4.32	4.19	4.66	4.27	3.86	4.3	3.74	3.72	4.46	4.06	4.57	3.98	4.48	4.46	4.31	4.15	4.21	4.39	4.08	4.58	4.17	4.44	4.47	4.76	4.25	4.4	4.48	3.32	3.51	3.58	3.8	3.95	3.43	2.64	3.31	3.3	3.65	3.39	3.83	3.68	3.19	3.44	3.55	4.06	3.88
EPB42	ENSG00000166947	0.67	0.63	0.56	0.56	0.7	0.49	0.37	0.51	0.67	0.76	2.4	0.39	0.53	1.36	0.76	0.77	0.5	0.37	0.4	0.34	0.78	0.28	0.43	0.43	0.49	0.61	0.56	0.35	0.56	0.44	0.22	0.27	0.19	0.39	0.45	0.4	0.23	0.36	0.44	0.4	0.39	0.25	0.26	0.43	0.27	0.22	0.26	0.14
EPCAM	ENSG00000119888	1.21	0.76	3.33	2.05	1.92	2.65	1.44	1.14	1.41	0.9	2.96	2.08	2.57	0.78	1.13	1.12	0.54	1.01	1.73	1.68	3.01	2.1	0.38	1.92	1.27	0.78	0.88	0.74	0.67	1.26	1.88	3.34	1.7	2.02	2.5	2.29	3.94	1.95	2.33	2.97	2.32	2.36	2.31	2.68	2.24	3.29	3.56	3.5
EPHA2	ENSG00000142627	2.27	2.51	1.36	1.7	1.73	1.47	1.84	1.88	2.67	2.02	1.83	1.73	1.19	2.94	1.87	2.31	3.62	3.49	2.07	1.65	1.71	2.56	3.9	2.13	2.17	2.92	2.88	2.71	3.72	2.78	0.91	0.8	0.89	0.59	0.96	0.53	0.51	0.64	0.71	0.66	0.51	0.54	0.54	0.74	0.36	0.5	0.78	0.33
EPHB2	ENSG00000133216	4.08	4.18	4.39	5	3.92	5.31	4.93	4.93	3.87	3.15	3.16	4.51	4.33	4.68	3.53	4.14	4.29	4.37	4.96	5.4	5.65	4.31	4.63	4.78	4.09	5.12	4.55	5.12	4.72	4.17	4.35	4.26	4.58	4.01	3.79	3.88	3.3	4.05	3.95	3.84	4.08	4.16	4.12	3.86	3.9	3.77	3.99	3.68
EPHX1	ENSG00000143819	2.41	1.98	3.22	2.43	3.25	3.05	2.2	2.78	2.05	2.2	3.29	2.15	3.13	3.26	2.07	2.03	2.42	2.48	2.79	4.02	3.55	2.33	2.1	2.81	2.46	3.12	2.47	2.62	2.67	2.6	3.3	3.25	3.08	2.98	1.78	2.11	3.74	2.44	2.64	3.63	2.62	2.61	2.31	2.55	2.11	2.45	2.33	2.37
EPHX2	ENSG00000120915	1.28	1.17	0.91	1.37	1.02	1.01	1.05	1.05	1.85	1.7	2.28	1.38	0.81	2.18	1.23	1.15	1.6	1.65	0.99	1.1	1.04	1.49	1.2	1.53	0.97	1.61	1.16	1.41	1.77	0.87	1.63	0.51	1.25	0.54	0.49	0.89	0.96	1.07	1	0.67	0.83	0.44	0.59	1	0.67	0.29	0.31	0.12
EPO	ENSG00000130427	0	0	0.05	0	0	0.04	0.04	0	0	0.05	0.36	0.08	0.04	0	0	0	0.04	0.09	0.1	0.09	0	0.05	0.04	0.09	0	0	0.04	0.04	0.04	0.16	0.05	0.09	0.04	0	0.04	0.04	0.05	0.1	0	0	0	0.03	0.11	0	0	0	0.04	0.08
EPOR	ENSG00000187266	1.3	1.15	1.54	1.09	1.37	1.41	1.15	1.02	1.08	0.87	1.28	1.25	1.6	1.27	1.15	1.35	1.47	1.52	1.58	1.13	2.02	1.37	1.35	1.18	1.57	1.63	1.6	1.38	1.73	1.59	1.29	1.86	1.32	1.61	2.07	1.77	1.11	1.64	1.63	1.56	1.41	1.67	1.53	1.63	1.75	2.06	2.26	1.82
EPX	ENSG00000121053	0.24	0.27	0.23	0.21	0.27	0.48	0.18	0.11	0.14	0.12	0.22	0.3	0.29	0.13	0.16	0.09	0.33	0.24	0.19	0.46	0.33	0.34	0.22	0.26	0.4	0.27	0.35	0.29	0.38	0.29	0.32	0.69	0.3	0.48	0.58	0.66	0.18	0.46	0.6	0.27	0.48	0.51	0.46	0.5	0.52	0.23	0.53	0.27
ERBB2	ENSG00000141736	3.71	3.59	3.07	3.46	3.8	3.56	3.59	2.44	3.48	3.41	4.05	3.46	3.25	3.97	3.33	3.69	4.27	4.19	3.74	2.46	3.59	3.59	4.35	3.48	3.31	4.03	3.78	4.1	4.11	3.59	3.22	2.01	3.45	2.16	2.13	2.05	2.28	2.21	2.39	2.69	2.05	1.89	1.94	1.96	1.8	1.35	2.04	1.07
ERMAP	ENSG00000164010	1.79	1.9	2.17	2.14	1.89	2.54	1.98	2.36	2.35	2.29	2.81	2.08	1.71	2.31	2.34	1.84	1.95	1.98	1.46	1.33	1.44	1.68	1.84	1.85	1.49	1.62	1.65	1.72	2.02	1.62	1.73	1.72	1.5	1.17	1.29	1.94	1.6	1.54	1.72	1.16	1.56	1.09	1	1.75	1.46	1.59	1.2	1
ESPN	ENSG00000187017	0.01	0.15	0.14	0.06	0.14	1.37	0.04	0.12	0.26	0.18	0.35	0.15	0.1	0.31	0.03	0.14	0.19	0.26	0.16	0.26	1.79	0.26	0.22	0.13	0.18	0.16	0.23	0.07	0.18	0.08	0.09	0.14	0.1	0.09	0.1	0.05	1.07	0.08	0.04	0.09	0.08	0.13	0.04	0.06	0.03	0.01	0.1	0.1
ETFA	ENSG00000140374	3.99	3.61	3.47	3.73	3.32	2.75	3.62	3.64	4.24	4.39	4.16	3.61	3.19	3.95	3.91	3.7	3.35	3.39	3.23	3.28	2.73	3.42	3.39	3.32	2.9	3.46	3.27	3.53	3.4	3.12	3.65	2.96	3.22	2.3	2.47	2.55	4.28	2.5	2.62	2.76	2.46	2.16	2.39	2.64	2.64	2.42	2.37	2.23
ETFDH	ENSG00000171503	2.25	2.2	1.98	2.24	2	1.76	1.89	1.81	2.03	2.22	2.27	2.02	2.05	2.35	2.17	2.15	2.06	1.99	1.74	1.73	1.86	2.01	2.05	2.13	2.19	2.02	2.25	1.81	1.92	2.15	2.19	2.09	2.07	2.04	2.26	1.84	2.33	1.92	2.02	2.16	2.05	2.05	2.09	1.93	2.09	1.99	2.19	2.26
ETV6	ENSG00000139083	1.49	1.64	1.19	1.51	1.27	1.44	1.48	0.97	1.3	1.07	1.16	1.17	1.31	1.54	1.09	1.43	2.08	2.21	1.82	1.48	1.81	1.58	2.3	1.98	1.99	2.07	2.3	1.93	2.37	1.89	0.93	1.08	1.26	1.28	1.35	0.53	0.43	0.58	0.83	1.12	0.57	1.55	0.99	0.65	0.64	1.34	1.11	1.23
EVC	ENSG00000072840	3.36	3.83	4.3	3.89	4.08	4.36	3.92	4.42	3.21	3.31	3.28	4.12	4.02	3.28	3.86	3.82	3.81	3.82	3.96	4.47	4.15	3.63	3.73	3.59	3.78	3.8	3.75	3.86	3.9	3.87	3.67	4.1	3.83	3.99	3.76	4.26	3.13	3.92	3.91	4.02	4.02	3.82	3.82	4.21	3.8	3.98	3.99	3.69
EVC2	ENSG00000173040	1.28	1.56	0.9	1.3	1.05	0.73	1.51	0.81	1.27	0.94	1.14	1.32	0.78	1.48	0.93	1.35	1.68	1.69	1.16	0.37	0.64	1.41	1.89	1.4	0.99	1.33	1.87	1.73	1.61	1.28	0.8	0.56	1.18	0.31	0.26	0.32	0.19	0.4	0.44	0.23	0.38	0.33	0.33	0.36	0.29	0.09	0.28	0.15
EWSR1	ENSG00000182944	4.53	4.76	4.54	4.54	4.48	4.43	4.61	4.67	4.76	4.54	4.09	4.59	4.22	4.47	4.5	4.62	4.27	4.09	3.89	3.66	3.62	3.99	4.12	3.92	3.78	3.82	4.18	4.08	4.12	3.96	3.77	4.06	4.06	4.04	4.06	3.77	2.87	3.8	3.75	3.75	3.76	4.14	3.95	3.75	3.87	3.61	3.81	3.45
EYA1	ENSG00000104313	0.31	0.36	0.5	0.35	0.93	0.68	0.27	0.28	0.35	0.25	2.03	0.19	0.43	0.78	0.29	0.46	0.11	0.25	0.67	0.51	0.86	0.29	0.17	0.36	0.46	0.58	0.49	0.5	0.49	0.62	1.21	0.37	1.1	0.66	0.37	0.62	0.24	0.78	1.14	1.47	0.83	0.51	0.54	0.99	0.42	0.37	0.23	0.27
EYA4	ENSG00000112319	0.01	0.03	0.11	0.12	0.05	0.07	0.1	0.2	0.09	0.06	1.27	0.08	0.09	0.63	0.01	0.04	0.01	0.09	0.07	0.44	0.1	0.06	0.05	0.08	0.05	0.07	0.02	0.04	0.1	0.04	0.1	0.01	0.1	0	0.01	0.01	0.73	0.02	0	0.17	0.02	0	0.01	0.02	0	0	0.01	0.01
EYS	ENSG00000188107	0.12	0.2	0.08	0.09	0.11	0.06	0.05	0.05	0.09	0.12	0.13	0.1	0.13	0.07	0.17	0.13	0.17	0.28	0.1	0.06	0.11	0.09	0.19	0.11	0.21	0.14	0.18	0.06	0.21	0.17	0.3	0.12	0.11	0.11	0.11	0.25	0.07	0.17	0.21	0.17	0.17	0.11	0.13	0.18	0.16	0.18	0.15	0.15
F10	ENSG00000126218	0.33	0.33	0.44	0.32	0.94	1.02	0.12	1.03	0.32	0.42	1.63	0.2	0.28	1.6	0.44	0.38	0.42	0.55	0.15	0.22	1.05	0.16	0.24	0.3	0.55	1.05	0.32	0.18	0.78	0.75	0.75	0.3	0.05	0.81	0.93	0.96	0.17	0.94	1.04	0.6	0.73	0.63	0.64	0.87	0.8	0.54	0.65	0.43
F11	ENSG00000088926	0.01	0.01	0.03	0	0.06	0.01	0	0.01	0	0	0.14	0.01	0.02	0	0.01	0.01	0	0.01	0	0	0.14	0	0	0.01	0.06	0.01	0.07	0	0	0.14	0.02	0.01	0.01	0.01	0	0.01	0	0.06	0.02	0.03	0.03	0.06	0.01	0.01	0.04	0	0	0
F12	ENSG00000131187	0.32	0.18	0.91	0.15	0.55	1.19	0.16	0.2	0.29	0.44	0.72	0.34	0.95	0.57	0.18	0.36	0.22	0.34	1.02	0.75	1.33	0.36	0.2	0.66	0.26	0.63	0.25	0.19	0.52	0.42	1.2	1.78	0.58	1.4	1.31	0.71	0.57	0.63	0.57	1.62	0.52	1.27	1.26	0.54	1.13	1.43	1.16	1.06
F13B	ENSG00000143278	0	0.02	0.03	0.02	0	0	0	0	0	0	0	0	0	0	0.05	0	0	0	0	0	0	0	0	0	0	0	0.05	0	0.02	0	0.03	0.01	0	0	0	0	0.06	0	0	0	0	0	0	0	0	0	0	0
F2	ENSG00000180210	0	0	0	0	0	0.05	0	0	0.03	0	0	0.02	0.06	0.02	0	0	0.06	0	0	0.02	0.09	0.08	0.02	0.05	0	0.02	0.04	0.05	0.04	0	0.02	0.05	0	0.03	0	0.06	0	0.02	0	0.02	0.06	0.04	0.02	0	0.02	0.02	0	0
F5	ENSG00000198734	0.03	0.02	0.09	0.03	0.03	0.03	0.01	0	0.04	0.01	0.02	0	0.03	0.31	0	0.01	0.02	0.06	0.06	0.02	0.03	0	0	0.08	0.06	0.32	0.08	0.01	0.1	0.1	0.24	0.07	0.01	0.01	0.02	0.04	0.04	0.01	0.03	0.04	0.03	0.02	0.01	0.01	0	0.04	0.02	0.03
F7	ENSG00000057593	0.09	0.2	0.25	0.07	0.08	0.4	0.04	0.03	0.69	0.27	0.32	0.12	0.11	0.24	0.21	0.06	0.38	0.33	0.03	0.11	0.27	0.11	0.14	0.25	0.05	0	0.05	0.01	0.61	0.06	0.1	0.6	0	0.15	0.09	0.77	0.15	0.63	0.75	0.03	0.9	0.06	0.13	0.86	0.32	0.18	0	0
F8	ENSG00000185010	0.55	0.43	0.62	0.46	0.58	0.9	0.51	0.7	0.68	0.54	0.69	0.48	0.76	0.83	0.48	0.49	0.28	0.4	0.7	0.89	0.9	0.45	0.31	0.54	0.4	0.72	0.45	0.57	0.5	0.36	1.1	0.63	0.72	0.8	0.64	0.45	1.52	0.48	0.45	1.23	0.52	0.73	0.6	0.53	0.54	0.78	0.64	0.77
F9	ENSG00000101981	0	0	0	0	0	0	0	0	0	0	0	0	0	0	0	0	0	0	0	0	0	0	0	0	0	0	0	0	0	0	0	0	0	0	0	0	0	0	0	0	0	0	0	0	0	0	0	0
FA2H	ENSG00000103089	0	0	0	0	0	0	0	0	0	0	0.03	0	0	0	0	0	0	0	0	0	0.03	0	0	0.05	0	0	0	0.05	0	0	0.79	0.1	0.05	0.02	0.04	0.06	0	0	0.09	0.59	0.04	0.12	0.08	0.02	0.04	0.07	0	0.09
FAAH	ENSG00000117480	1.61	1.7	2.81	2.35	2.22	2.97	1.88	2.21	1.53	1.76	1.87	2.63	2.56	1.26	1.77	1.51	2.23	2.15	2.56	3.43	3.24	3.13	2	3.12	2.22	1.76	1.94	2.26	1.96	2.23	1.91	4.03	2.37	2.91	2.42	2.53	3	2.56	2.52	3.02	2.61	2.98	2.32	2.37	2.49	2.71	2.44	2.26
FABP2	ENSG00000145384	0	0	0	0	0	0	0	0	0	0	0	0	0	0	0.03	0	0	0	0	0	0	0	0	0	0	0	0	0	0	0	0	0	0	0	0	0	0	0.02	0	0	0	0	0	0	0	0	0	0
FAM123B	ENSG00000184675	1.87	1.86	2.14	1.78	2.02	2.28	1.78	2.16	1.58	1.34	1.45	1.84	2.15	2.08	1.65	1.86	1.98	2.06	2.08	2.22	2.56	1.61	1.95	1.83	2.11	2.44	2.18	1.61	2.12	1.92	2.24	2.01	1.95	2.64	2.34	2.7	1.7	2.6	2.62	2.57	2.66	2.63	2.68	2.51	2.57	2.65	2.66	2.66
FAM134B	ENSG00000154153	1.96	1.83	2.01	1.54	2.34	1.84	1.89	1.26	1.75	1.93	2.63	1.67	2.51	1.96	1.93	1.71	1.75	1.91	2.21	2.18	2.49	1.81	1.85	2.01	1.89	2.59	1.92	1.86	1.81	1.99	3.83	2.11	2.06	3.09	2.82	3.38	4.74	3.12	3.17	3.27	3.12	2.96	3.12	3.19	3.15	3.03	2.49	3.11
FAM58A	ENSG00000147382	3.56	2.9	3.22	3.05	3.01	3.04	2.99	2.93	3.2	3.88	3.41	2.71	3.14	3.21	3.19	3.01	2.72	2.64	2.68	3.26	2.85	2.68	2.55	2.26	2.56	2.84	2.53	2.6	2.78	2.35	3.66	3.48	3.52	3.41	3.13	2.94	3.93	3.14	2.95	3.26	2.93	3.34	3.21	3.14	3.23	3.45	3.07	3.24
FAM83H	ENSG00000180921	0.52	0.94	0.81	0.69	1.11	1.13	0.29	0.51	0.9	0.47	0.97	1.23	0.6	1.29	0.67	0.92	0.61	0.85	0.2	0.75	0.69	0.44	0.34	0.64	0.4	0.72	0.55	0.18	1.18	0.64	0.68	1.79	0.34	1.19	1.27	1.48	0.78	1.4	1.31	0.87	1.32	1.25	1.3	1.26	1.32	0.75	0.9	0.66
FAS	ENSG00000026103	0.06	0.09	0.11	0.06	0.12	0.07	0.15	0.06	0.1	0.08	0.18	0.08	0.07	0.2	0.07	0.09	0.06	0.15	0.13	0.08	0.2	0.14	0.14	0.11	0.12	0.18	0.17	0.14	0.14	0.05	0.71	0.06	0.46	0.06	0.07	0.04	0.12	0.07	0.05	0.18	0.07	0.06	0.08	0.06	0.08	0.07	0.07	0.07
FASLG	ENSG00000117560	0	0	0	0	0	0	0	0	0	0	0	0	0	0.06	0	0	0	0.06	0	0	0	0	0	0	0	0	0	0	0	0	0	0	0	0	0	0	0	0	0	0	0	0	0	0	0	0	0	0
FBLN1	ENSG00000077942	4.99	5.11	4.52	5.21	5.48	3.82	5.19	3	4.99	4.83	4.97	5.02	4.34	5.35	5.23	5.27	4.91	4.88	4.7	2.4	4.16	4.89	5.05	4.69	4.74	5.04	4.95	5.43	4.84	5	4.44	4.01	4.59	4.34	4.67	4.09	1.93	4.33	4.3	4.24	4.26	4.45	4.48	4.44	4.14	4.76	4.94	4.35
FBLN5	ENSG00000140092	1.16	1.27	1.22	1.44	2.24	2.14	1.67	0.2	0.79	0.98	2.32	2.01	0.92	1.47	1.19	1.55	0.71	1.3	2.34	0.3	2.65	3.56	0.55	2.51	1.38	1.46	1.81	3.52	1.38	1.75	0.91	1.56	2.05	1.64	1.17	1.38	1.7	1.34	1.38	1.58	1.3	1.05	1.47	1.2	1.11	0.19	0.34	0.22
FBN2	ENSG00000138829	1.19	2.04	0.78	0.56	2.34	0.89	0.6	0.62	1.55	1	2.48	0.56	0.83	2.19	1.26	1.84	2.4	1.89	0.63	0.46	1.64	0.94	2.95	0.83	1.95	2.45	2.41	0.98	2.41	2.57	0.65	0.23	0.3	0.94	0.78	0.79	0.13	1.16	1.26	1.3	0.91	0.7	0.92	0.95	0.55	0.07	0.44	0.1
FBP1	ENSG00000165140	0.09	0.03	0.07	0.03	0	0.11	0.03	0.07	0.04	0.08	0.29	0.13	0.03	0.06	0	0.06	0	0.03	0	0.07	0.11	0	0	0	0	0.03	0.03	0.04	0.03	0.07	0	0.1	0.07	0.03	0.03	0	0.21	0.13	0.03	0.03	0.06	0.03	0	0	0	0	0	0.19
FBXO7	ENSG00000100225	3.26	3.03	2.82	3.22	2.99	2.61	3	2.85	3.12	3.27	3.34	3.02	2.94	3.35	3.03	3.15	2.93	2.99	2.47	2.39	2.41	2.87	3.05	3.02	2.8	2.86	2.84	2.76	2.89	2.73	2.77	2.67	2.85	2.3	2.5	2.52	2.44	2.36	2.47	2.39	2.45	2.31	2.32	2.53	2.36	2.25	2.59	2.28
FCGR1A	ENSG00000150337	0.05	0.09	0.08	0.09	0.09	0.36	0.13	0.15	0.08	0.02	0.11	0.08	0.19	0.16	0.14	0.05	0.06	0.04	0.07	0.12	0.14	0.1	0.04	0.12	0.08	0.1	0.09	0.04	0.05	0.02	0.36	0.12	0.28	0.12	0.27	0.13	0.14	0.19	0.16	0.42	0.23	0.24	0.19	0.15	0.28	0.14	0.23	0.33
FCGR2A	ENSG00000143226	0.19	0.17	0.25	0.15	0.22	0.27	0.11	0.01	0.19	0.2	0.42	0.04	0.14	0.25	0.1	0.1	0.28	0.24	0.11	0.31	0.59	0.13	0.12	0.2	0.29	0.49	0.57	0.12	0.47	0.36	0.24	0.1	0.12	0.2	0.28	0.25	0.1	0.15	0.32	0.3	0.29	0.17	0.19	0.28	0.18	0.45	0.52	0.33
FCGR2B	ENSG00000072694	0	0	0	0	0	0	0	0	0	0	0.01	0	0	0	0	0	0	0	0	0	0	0	0	0	0	0	0	0	0	0.01	0	0	0	0	0.01	0	0	0	0.01	0.02	0	0	0	0	0	0	0	0
FCGR2C	ENSG00000244682	0	0	0	0	0	0.02	0	0	0	0	0	0	0	0	0	0	0	0	0	0	0.02	0	0.02	0	0	0	0.02	0	0	0.02	0.02	0	0	0	0	0	0	0	0	0	0	0	0	0	0	0	0	0
FCGR3A	ENSG00000203747	0.27	0.26	0.5	0.42	0.44	1.26	0.31	0.36	0.18	0.24	0.63	0.26	0.46	0.57	0.23	0.12	0.37	0.27	0.48	0.61	1.13	0.33	0.22	0.41	0.58	0.77	0.46	0.36	0.25	0.51	1.05	0.39	0.58	0.51	1.2	0.53	0.78	0.33	0.45	0.91	0.42	0.58	0.34	0.5	0.33	1.11	1.19	0.86
FCGR3B	ENSG00000162747	0	0	0	0	0	0	0	0	0.02	0	0.13	0	0	0.02	0	0	0	0	0.02	0	0.04	0	0	0.02	0	0	0	0	0.02	0	0	0.02	0.02	0	0.02	0	0	0	0	0	0.02	0.02	0	0.02	0.02	0.02	0.02	0.07
FECH	ENSG00000066926	2.26	1.99	1.89	2.04	2.3	2.39	1.72	1.56	2.26	2.26	3.42	1.94	2.04	2.63	1.95	1.96	2.13	2.09	2.03	1.49	2.58	1.91	2.02	2.07	2.11	2.21	2.18	2.14	2.26	2.12	2.15	1.82	1.72	1.87	1.89	1.78	2.03	1.82	1.85	2.06	1.64	1.86	1.8	1.9	1.61	2.06	2.3	2.05
FERMT1	ENSG00000101311	0.02	0.06	0.01	0.09	0.06	0.13	0.04	0.06	0.05	0.03	0.09	0.04	0.08	0.1	0.04	0	0.07	0.08	0.03	0.17	0.15	0.04	0.04	0.09	0.05	0.05	0.03	0.06	0.08	0.03	0.25	0.39	0.09	0.12	0.08	0.2	0.29	0.18	0.18	0.08	0.18	0.03	0.13	0.18	0.18	0.04	0.02	0.06
FERMT3	ENSG00000149781	0.91	0.7	0.6	0.59	1.07	1.19	0.38	0.51	0.66	0.89	1.46	0.35	0.31	1.27	0.54	0.63	0.42	0.58	0.28	0.48	0.88	0.45	0.52	0.42	0.57	0.8	1.06	0.64	0.58	0.69	0.58	0.32	0.44	0.53	1.02	0.44	0.37	0.5	0.78	0.57	0.43	0.53	0.47	0.53	0.32	0.6	0.78	0.32
FGA	ENSG00000171560	0	0	0	0	0	0	0	0	0	0	0	0.01	0	0	0	0	0	0.01	0	0	0	0.02	0	0	0	0	0	0	0	0	0	0	0	0	0	0	0.02	0	0	0	0	0	0	0	0	0	0	0
FGB	ENSG00000171564	0	0	0	0	0	0	0	0	0	0	0.02	0	0	0	0	0	0	0	0	0	0.04	0	0	0.02	0	0	0	0	0	0	0	0	0	0	0	0	0	0	0	0	0	0	0	0	0	0	0	0
FGD3	ENSG00000127084	0.93	1.43	2.94	3.63	2	1.55	3.53	0.42	0.46	0.74	0.62	3.16	2.46	0.34	1.37	1.18	1.29	1.11	3.06	0.59	1.18	3.08	1.04	3.26	1.59	0.89	1.25	3.76	0.96	1.51	1.77	2.84	3.46	2.1	1.46	1.94	1.11	2.04	2.02	2.39	2.2	1.95	1.76	2.11	1.94	2.03	1.53	1.75
FGD4	ENSG00000139132	2.9	2.98	2.47	2.3	2.78	2.68	2.5	2.76	3.02	2.76	2.56	2.45	2.77	2.66	2.91	2.88	2.73	2.87	2.72	2.59	2.96	2.36	2.71	2.51	3.14	3.01	2.96	2.1	2.76	3.01	2.85	2.4	2.44	2.95	2.74	3.06	3.3	2.92	3.05	2.97	2.89	2.9	2.96	3.04	2.86	3.29	3.17	3.48
FGF10	ENSG00000070193	0.05	0	0.11	0.27	0.09	0.6	0.05	0.13	0	0	0.52	0.16	0.3	0.12	0.02	0	0	0	0.02	0.19	0.44	0	0.02	0.71	0.05	0.09	0.25	0.02	0.17	0	0.2	0.89	0.06	0.14	0.07	1.37	1.12	1.35	1.19	0.43	1.42	0.13	0.22	0.9	0.96	0.05	0	0.11
FGF23	ENSG00000118972	0	0	0.08	0.02	0.02	0.06	0.05	0	0	0	0	0.07	0	0.02	0	0	0.04	0	0	0.02	0	0	0	0	0	0	0	0	0.02	0	0.02	0	0.26	0	0	0	0.04	0	0	0	0	0.02	0	0	0	0	0	0
FGF3	ENSG00000186895	0	0.06	0.24	0.15	0	5.64	0	0	1.55	0	0.92	1.38	0.05	0	0.33	0	0.13	0.66	0.15	0.04	5.38	0.3	0	0.43	0	0	0	0	0.12	0	0	0.53	0.48	0	0	0	0.19	0	0	0	0	0	0	0	0	0	0	0
FGF8	ENSG00000107831	0	0	0.11	0.12	0	0.2	0	0	0.06	0	0	0	0	1.82	0.06	0	0	0	0	0.11	0.25	0	0.05	0	0	0.1	0	0	0	0	0	0	0	0	0.03	0	0	0	0	0	0.05	0.04	0	0	0	0	0	0
FGF9	ENSG00000102678	0.89	1.11	1.28	1.82	1.14	2.99	1.31	2.16	1.09	0.9	1.63	2.01	1.57	1.37	1.24	1.1	0.41	0.75	1.05	1.66	2.47	1.76	0.62	1.7	0.78	0.83	0.68	0.87	0.8	0.7	1.85	2.26	1.3	1.65	0.25	0.81	3.86	0.86	0.66	1.1	0.99	1.03	1.04	0.79	0.86	0.71	0.46	1.09
FGFR1OP	ENSG00000213066	2.42	2.49	1.99	2.65	2.15	2.12	2.49	2.5	2.63	2.62	2.64	2.49	2.16	2.58	2.36	2.25	2.48	2.48	2.17	2.16	1.93	2.68	2.5	3.01	2.41	1.87	2.55	2.28	2.1	2.51	1.83	1.49	1.9	2.03	1.61	1.84	1.82	2.07	2.11	1.96	2.12	2.04	2	1.86	2.11	1.84	1.64	2.46
FGFR4	ENSG00000160867	0.26	0.17	0.12	0.22	0.14	0.43	0.2	0.04	0.14	0.19	0.27	0.17	0.11	0.35	0.15	0.26	0.18	0.48	0.14	0.09	0.64	0.3	0.35	0.31	0.31	0.17	0.39	0.12	0.54	0.34	0.27	0.26	0.11	0.49	0.63	0.3	0.08	0.42	0.33	0.33	0.47	0.63	0.49	0.18	0.49	0.1	0.28	0.14
FGG	ENSG00000171557	0	0	0	0	0	0	0	0	0	0	0	0	0	0	0	0	0	0	0	0	0	0	0	0	0	0	0	0	0	0	0	0	0	0	0	0	0	0	0	0	0	0	0	0	0	0	0	0
FHL1	ENSG00000022267	5.58	4.94	5.5	5.22	4.75	5.12	4.76	4.88	5.38	4.89	4.2	4.91	5.27	6.38	4.61	5.01	4.88	4.87	5.33	5.53	5.72	4.76	4.86	5.25	4.89	6.4	5.32	4.89	5.69	4.98	5.73	5.75	5.41	4.96	4.93	4.59	5.17	5.06	4.99	5.07	5.15	4.99	4.95	5.05	4.98	4.96	5.26	5.08
FIG4	ENSG00000112367	3.61	3.61	3.93	3.7	3.71	3.68	3.63	4.13	3.59	3.64	3.52	3.72	3.83	3.62	3.61	3.6	3.51	3.43	3.75	4.53	3.93	3.42	3.29	3.59	3.8	3.89	3.48	3.58	3.49	3.69	3.47	4.23	3.5	3.36	3.49	3.74	3.69	3.54	3.64	3.52	3.49	3.46	3.57	3.71	3.49	3.7	3.55	3.64
FIGLA	ENSG00000183733	0	0	0	0	0	0	0	0	0	0	0	0	0	0	0	0	0	0	0	0	0	0	0	0	0	0	0	0	0	0	0	0	0	0	0	0	0	0	0	0	0	0	0	0	0	0	0	0
FKBP10	ENSG00000141756	4	3.42	3.25	3.69	3.7	3.11	3.69	2.94	3.87	3.82	5.12	3.39	3.17	4.74	3.51	3.62	3.64	3.73	3.55	2.21	2.94	3.47	3.84	3.46	3.02	4.4	3.63	3.9	3.95	3.17	3.94	1.52	3.84	1.74	1.78	1.54	1.9	1.79	1.82	2.29	1.58	1.39	1.58	1.87	1.21	0.58	1.45	0.44
FKBP5	ENSG00000096060	1.98	2.05	1.59	1.78	2.37	1.21	1.55	1.68	2.16	2.19	2.72	1.73	1.4	2.61	2.07	2.04	1.4	1.5	1.15	0.92	1.37	1.26	1.38	1.28	1.55	1.83	1.59	1.22	1.61	1.58	0.75	0.6	0.92	1.07	1.02	0.75	0.38	1.05	1.2	1.53	1.08	0.94	1.03	1.08	0.85	0.74	0.81	0.88
FLCN	ENSG00000154803	1.52	1.76	1.76	1.47	1.7	2.35	1.6	1.42	1.53	1.56	1.69	1.75	1.67	1.7	1.41	1.56	1.65	1.75	1.2	1.42	2.12	1.86	1.63	1.59	1.47	1.37	1.5	1.21	1.75	1.46	1.77	2.16	1.73	2.08	2.17	1.77	1.4	2.09	1.74	1.7	1.97	2.12	2.12	1.61	2.08	1.96	1.91	1.66
FLG	ENSG00000143631	0.22	0.32	0.23	0.08	0.35	0.47	0.08	0.22	0.24	0.11	0.09	0.23	0.47	0.25	0.2	0.35	0.24	0.32	0.39	0.56	0.57	0.16	0.18	0.34	0.55	0.76	0.34	0.06	0.51	0.35	0.84	0.72	0.43	0.9	1.24	1.91	0.4	1.54	1.69	1.14	1.37	1.13	1.12	1.53	1.21	0.72	1.03	0.55
FLNB	ENSG00000136068	2.45	2.77	1.89	1.93	3.05	1.59	2.25	1.34	2.26	1.89	3.12	2.15	1.94	2.5	2.14	2.67	3.38	3.45	2.54	1.56	2.36	2.52	3.62	2.15	2.85	3.11	3.34	2.95	3.29	3.29	2.14	1.18	1.79	1.89	1.68	1.44	0.64	1.95	2.08	2.18	1.95	2.05	1.99	1.41	1.48	1.04	1.69	0.87
FLNC	ENSG00000128591	0.79	1.18	2.99	2.54	1.75	3.68	3.24	0.7	0.87	0.58	1.8	2.44	2.57	2.23	0.9	1.01	0.68	1.44	4.04	2.16	4.01	3.07	0.85	3.16	1.11	2.43	1.43	4.02	1.72	1.13	2.54	0.84	4.13	0.63	0.87	0.66	1.9	1.08	1.02	1.06	0.86	0.56	0.68	0.83	0.47	0.09	0.3	0.21
FLT3	ENSG00000122025	0.07	0.07	0.21	0.13	0.19	0.81	0.04	0.18	0.17	0.13	0.12	0.21	0.28	0.4	0.08	0.11	0.08	0.2	0.08	0.07	0.71	0.05	0.1	0.21	0.1	0.18	0.08	0.03	0.22	0.14	0.47	0.15	0.27	0.12	0.15	0.3	0.47	0.14	0.13	0.27	0.09	0.13	0.13	0.12	0.16	0.1	0.12	0.07
FLT4	ENSG00000037280	1.05	1.16	0.96	1.13	1.17	0.89	1.14	0.58	0.74	0.82	0.77	1.02	0.88	1.36	0.86	1.16	0.88	0.75	1	0.48	0.89	0.88	0.91	0.9	0.82	1.04	1.18	1.06	1.07	0.93	0.67	0.77	0.74	0.68	0.97	0.74	0.3	0.58	0.59	0.56	0.59	0.58	0.61	0.7	0.45	0.38	0.64	0.21
FLVCR1	ENSG00000162769	2.77	2.84	2.09	2.5	2.43	2.32	2.5	2.79	2.8	2.54	2.12	2.5	2.51	2.83	2.56	2.66	2.56	2.65	2.09	2.19	1.94	2.63	2.95	2.52	2.41	2.27	2.89	2.06	2.55	2.44	2.29	1.86	2.14	2.16	2.07	2.37	2.7	2.32	2.32	2.1	2.32	2.08	2.29	2.27	2.26	1.95	2.12	2.14
FMO3	ENSG00000007933	0.01	0.02	0	0	0	0.02	0.01	0.02	0	0.02	0.04	0.02	0.04	0	0.02	0	0	0.03	0	0	0.02	0.02	0	0	0.04	0	0	0	0.02	0	0.05	0.07	0.02	0	0.02	0.01	0.05	0	0.01	0	0.03	0	0	0	0	0	0	0
FN1	ENSG00000115414	3.36	3.79	4.22	3.96	5	3.59	4.09	2.91	2.49	2.39	3.87	3.66	3.91	3.71	3.15	3.82	3.93	3.96	4.38	4.05	4.9	4.13	4.07	4.52	4.89	4.84	4.99	4.51	4.22	4.95	3.92	3.26	3.8	4.16	3.69	3.85	2.94	4.16	4.69	4.48	4.33	3.63	3.9	4.2	3.21	2.71	3.52	2.54
FOXC2	ENSG00000176692	1.15	1.1	0.92	0.08	3.43	0.87	0.2	0.1	0.46	0.44	2.78	0	0.94	0.96	1.3	1.17	0.22	0.52	0.05	0.21	0.68	0.15	0.23	0.17	0.75	0.69	1.35	0.04	0.37	1.12	0.46	0.05	0.1	1.66	0.63	0.17	0.07	1.5	1.68	2.07	1.21	1.34	1.11	0.65	0.56	0	0.27	0.06
FOXD3	ENSG00000187140	0	0	0	0.02	0.05	1.32	0.09	0	0.1	0.07	3.17	0.03	0.05	0.03	0.09	0.03	0	0.08	0.07	0	0.06	0.06	0	0.03	0	0	0	0.03	0.18	0	0.23	0	0	0	0	0	0	0	0.02	0	0	0	0	0	0	0	0	0
FOXE1	ENSG00000178919	0.16	0.09	0	0.01	0.06	0	0	0	0.21	0.1	0.08	0	0.04	0.08	0.13	0.16	0.02	0.02	0	0	0	0.02	0	0.02	0	0.06	0.03	0.03	0.02	0	0	0.02	0.03	0.01	0.05	0	0	0	0.01	0.11	0	0.04	0	0	0.02	0.03	0	0
FOXE3	ENSG00000186790	0.1	0	0.06	0.07	0.23	0.38	0.05	0.05	0.06	0.04	0.31	0.06	0.07	0.13	0	0.03	0	0	0.03	0.06	0.06	0.1	0	0.09	0.1	0	0	0	0	0.08	0.03	0.03	0.03	0	0.03	0.08	0	0.11	0.09	0.09	0.08	0.05	0.12	0	0.03	0.03	0	0.11
FOXF1	ENSG00000103241	0.29	0.23	0.69	0.57	0.92	0.55	0.49	0.19	0.3	0.25	0.22	0.39	0.64	0.9	0.54	0.32	0.05	0.23	0.2	0.23	0.94	0.26	0.02	0.31	0.34	0.63	0.24	0.26	0.27	0.52	0.36	0.64	0.46	0.37	0.43	0.4	0.29	0.36	0.34	0.45	0.29	0.36	0.38	0.47	0.32	0.29	0.33	0.27
FOXN1	ENSG00000109101	0	0	0	0.01	0	0	0	0	0	0	0	0	0	0	0	0	0	0	0	0	0	0	0	0	0	0	0	0	0	0.02	0	0	0	0	0	0	0.06	0	0	0	0	0	0	0	0.02	0	0	0
FOXO1	ENSG00000150907	1.62	1.56	3.29	3	2.95	0.97	2.25	2.25	0.9	0.94	3.35	2.12	2.24	2.24	1.36	1.78	0.66	0.77	2.04	2.45	1.66	2.25	0.7	2.88	2.9	2.27	2.21	2.13	1.03	2.45	1.69	4.62	2.95	2.5	1.14	0.67	3	1.65	1.87	2.61	1.46	2.52	1.77	1.01	0.8	2.23	1.58	2.36
FOXP3	ENSG00000049768	0.23	0.36	0.38	0.16	0.2	0.61	0.34	0.33	0.13	0.08	0.21	0.18	0.28	0.28	0.21	0.13	0.32	0.36	0.4	0.27	0.58	0.34	0.26	0.26	0.27	0.32	0.38	0.36	0.44	0.21	0.36	0.56	0.21	0.26	0.39	0.31	0.18	0.28	0.22	0.56	0.21	0.57	0.45	0.16	0.17	0.3	0.38	0.19
FREM1	ENSG00000164946	0.28	0.75	0.12	0.08	0.46	0.41	0.1	0.17	0.13	0.19	0.24	0.11	0.15	0.61	0.33	0.48	0.76	0.64	0.1	0.17	0.91	0.28	0.3	0.23	0.62	0.45	0.44	0.08	0.33	0.54	0.67	0.2	0.05	0.56	0.28	0.12	0.07	0.3	0.31	1.24	0.63	0.52	0.28	0.32	0.31	0.65	0.27	0.84
FRMD7	ENSG00000165694	0.03	0.02	0.04	0.07	0.13	0.14	0	0	0.02	0	0.08	0.02	0.04	0.05	0.04	0.02	0	0.14	0	0	0.04	0.04	0	0.07	0	0.05	0.07	0.02	0.05	0.02	0	0.2	0.02	0.04	0	0.03	0	0.04	0.1	0.13	0.06	0	0.01	0.03	0.02	0	0.03	0
FRY	ENSG00000073910	1.13	1.91	2.96	1.94	2.3	3.02	2.25	1.82	0.98	0.76	1.09	2.76	2.95	1.21	1.43	1.66	2.15	2.01	2.94	3.69	3.74	2.56	2.29	2.91	2.63	2.18	2.11	2.08	1.94	2.44	2.37	4.07	2.97	3.21	2.65	2.97	3.57	3.09	3	3.53	2.83	3.39	3.3	2.79	3.13	2.84	2.58	3.04
FRZB	ENSG00000162998	3.54	3.29	3.34	2.67	4.42	2.95	2.39	2.27	3.21	3.87	6.1	2.1	3.02	3.88	3.55	3.42	1.83	2.52	2.54	1.3	3.47	1.79	1.92	2.61	2.86	2.77	3.29	2.39	2.86	3.46	2.2	2.2	3.5	2.8	2.77	2.2	2.01	2.78	3.03	3.37	2.65	2.3	2.75	2.88	2.23	1.45	1.45	1.32
FSCN2	ENSG00000186765	0.03	0.26	0.03	0.16	0.31	0.49	0.05	0.37	0.06	0.03	0.16	0.41	0.14	0.08	0.24	0.28	0.27	0.21	0.1	0.78	0.42	0.21	0.08	0.17	0.03	0.16	0.11	0.11	0.27	0.23	0.15	0.92	0.21	0.51	0.43	0.66	0.44	1	0.92	0.16	0.99	0.57	0.41	0.65	0.52	0.4	0.16	0.16
FSHB	ENSG00000131808	0	0	0	0	0	0	0	0	0	0	0	0	0	0	0	0	0	0	0	0	0	0	0	0	0	0	0	0	0	0	0	0	0	0	0	0	0	0	0	0	0	0	0	0	0	0	0	0
FSHR	ENSG00000170820	0	0	0	0	0	0	0	0	0	0	0	0	0	0	0	0	0.01	0	0.02	0.12	0	0.01	0	0	0	0.04	0	0	0.01	0	0	0.02	0	0	0	0	0	0	0	0	0	0	0	0	0	0	0	0
FST	ENSG00000134363	2.34	2.18	2.02	2.32	2.3	1.88	2.32	2.68	2.3	2.17	4.6	2.38	2.53	2.87	2.03	2.09	2.1	2.4	1.95	2.08	2.65	1.69	2.36	1.91	1.3	2.37	2.31	1.86	2.45	1.87	1.53	1.66	1.85	0.13	0.21	0.13	2.34	0.04	0.23	1.96	0.2	0.05	0.08	0.25	0.04	0.14	0.46	0.24
FSTL3	ENSG00000070404	1.09	1	0.79	0.99	1.26	1.79	0.88	1.56	1.39	1.24	1.96	1.16	0.77	1.5	1.02	1.1	1.28	1.36	0.75	1.16	1.1	0.84	1.17	1.09	0.5	1.22	1.22	0.91	1.42	1.04	1.3	1.22	0.84	1.28	1.14	1.59	1.11	1.64	1.47	1	1.6	1.23	1.23	1.36	1.46	0.98	0.99	0.64
FTH1	ENSG00000167996	7.68	7.7	8.4	8.06	8.08	8.28	7.97	7.87	7.88	7.98	8.2	8.03	8.04	7.91	7.93	7.72	7.37	7.34	7.52	7.43	7.68	7.3	6.96	7.1	7.09	7.32	7.08	7.32	7.42	7.3	8.19	7.98	7.96	7.6	7.61	7.41	8.32	7.33	7.3	7.74	7.48	7.48	7.42	7.67	7.47	7.63	7.45	7.31
FTL	ENSG00000087086	8.78	8.18	9.02	8.67	8.74	8.93	8.53	9.14	8.62	9.07	9.43	8.39	8.67	9.09	8.73	8.4	8.4	8.47	8.58	8.84	8.87	8.31	8.17	8.1	8.03	8.44	8.09	8.73	8.52	8.36	8.79	8.5	9.16	8.58	8.28	7.85	9.55	7.98	8.02	9.06	8.28	8.2	8.08	8.2	8.13	8.55	8.27	8.2
FUS	ENSG00000089280	7.57	7.48	7.56	7.63	7.31	7.56	7.76	7.94	8.06	7.8	7.38	7.67	7.17	7.55	7.57	7.7	6.81	6.7	6.95	6.45	6.43	6.71	6.81	6.6	6.51	6.72	6.82	7.16	6.81	6.67	6.61	6.93	7.38	6.67	6.69	6.68	5.64	6.49	6.53	6.65	6.57	6.69	6.66	6.71	6.55	6.49	6.66	6.28
FUT1	ENSG00000174951	0.31	0.26	0.65	0.29	0.46	1.65	0.2	2.09	0.34	0.47	0.88	0.31	0.88	1.02	0.23	0.35	0.16	0.24	0.7	2.85	2.28	0.32	0.12	0.49	0.16	1	0.3	0.2	0.4	0.13	0.38	0.47	0.26	0.27	0.38	0.33	3.15	0.29	0.37	0.23	0.29	0.13	0.23	0.39	0.27	0.21	0.16	0.12
FUT2	ENSG00000176920	0.05	0.34	0.04	0.14	0.16	0.74	0.06	0.17	0.12	0.1	0.07	0.38	0.14	0.2	0.08	0.16	0.58	0.52	0.1	0.29	0.84	0.3	0.38	0.53	0.65	0.25	0.64	0.07	0.51	0.49	0.12	0.35	0.22	0.47	0.7	0.74	0.16	0.85	0.84	0.31	1	0.5	0.72	0.56	0.8	0.31	0.42	0.16
FUT3	ENSG00000171124	0	0	0	0	0	0.02	0	0.02	0.03	0	0.03	0.02	0	0	0.03	0	0.04	0.02	0.05	0.09	0.07	0	0	0	0.05	0.04	0.02	0	0.06	0	0	0	0	0.04	0.02	0.06	0	0	0	0.02	0.02	0.04	0	0	0.02	0	0	0
FUT6	ENSG00000156413	0.01	0	0	0	0	0.03	0	0	0	0	0	0	0	0	0	0	0	0	0.02	0.04	0.02	0	0	0	0	0	0	0	0.01	0	0	0	0	0	0.01	0	0	0.01	0	0	0.02	0.01	0	0.02	0	0	0	0
FXN	ENSG00000165060	1.76	1.48	0.95	1.42	1.37	0.84	1.31	0.78	1.72	1.79	1.84	1.38	1.05	1.78	1.64	1.53	1.55	1.55	0.87	0.62	1.02	1.11	1.6	1.08	1.19	1.57	1.48	1.09	1.62	1.15	1.34	0.72	0.99	0.76	0.93	1.27	0.85	1.13	0.94	0.75	1.09	0.84	1.05	0.96	1.14	0.74	0.83	1.02
FXYD2	ENSG00000137731	0.08	0.1	0.02	0.08	0.08	0.06	0.1	0.11	0.07	0.26	0.04	0.11	0.08	0.09	0.02	0.16	0.18	0.2	0	0.07	0.07	0.22	0.18	0.07	0.19	0.09	0.21	0.05	0.12	0.15	0.08	0.02	0.15	0.12	0.29	0.16	0.13	0.06	0.09	0.1	0.14	0.18	0.06	0.02	0.14	0.09	0.33	0.07
FZD4	ENSG00000174804	1.49	1.53	1.3	1.28	1.59	0.82	1.11	1.15	1.37	1.57	2.58	1.24	1.27	1.59	1.63	1.49	1.36	1.4	1.15	1.82	1.57	1.09	1.35	1.22	1.38	1.65	1.4	1.07	1.47	1.44	1.32	0.93	0.91	2.58	1.07	1.28	1.02	1.86	1.73	1.4	2.43	2	2.23	2	1.76	1.26	0.77	1.91
G6PC	ENSG00000131482	0	0	0	0	0	0	0	0	0	0	0	0	0.02	0	0	0	0.02	0	0	0	0	0	0	0	0	0	0	0	0	0	0.02	0	0	0	0.04	0.05	0	0.01	0.01	0	0.02	0	0	0.03	0	0	0	0
G6PC3	ENSG00000141349	4.27	3.75	3.93	4.3	3.88	4.5	4.08	4.56	3.93	3.91	4.36	3.94	4.19	4.96	3.9	3.95	4.05	4.24	4.39	4.66	4.3	4.12	4.42	4.16	3.49	4.64	3.9	4.73	4.44	3.6	4.74	3.8	4.75	3.27	2.43	2.62	4.26	2.82	2.8	3.74	2.83	2.82	2.81	2.85	2.47	3.12	3.22	2.78
GAA	ENSG00000171298	2.83	2.63	2.29	2.33	2.7	2.94	2.55	2.46	2.64	2.41	2.57	2.37	2.43	2.85	2.48	2.79	3.05	3.11	2.56	2.42	2.84	2.64	3.11	2.69	2.79	3.32	3.26	2.77	3.36	3.01	3.21	2.83	2.61	3.27	3.86	3.37	1.56	3.22	3.11	2.8	3.03	3.44	3.14	2.8	3.17	3.25	3.57	2.68
GABBR2	ENSG00000136928	1.52	2.44	2.94	1.47	3.6	3.95	1.68	1.6	1.31	1.08	0.92	2.61	3.68	1.11	1.97	2.24	2.79	2.64	3.35	4.69	4.76	2.33	1.25	3.34	4.38	3.26	3.1	0.9	2.68	3.9	3.65	4.77	2.91	5.1	4.77	4.37	4.68	4.44	4.31	5.15	4.34	5.16	4.89	4.16	4.6	4.76	4.72	5
GABRA1	ENSG00000022355	0.12	0.14	1.44	0.98	1.29	1.43	0.39	0.82	0.23	0.19	0.88	1.46	2.17	0.19	0.42	0.09	0.01	0.31	1.38	1.84	2.34	1.56	0.04	2.36	0.48	0.32	0.18	0.47	0.07	0.12	0.52	2.52	1.4	0.37	0.04	0.21	4.44	0.14	0.18	2.22	0.18	0.24	0.12	0.24	0.09	0.35	0.12	0.54
GABRA2	ENSG00000151834	1.85	1.61	2.13	2.39	1.58	1.73	1.56	0.91	1.68	1.63	2.47	1.63	2.54	1.51	1.59	1.59	1.15	1.56	2.18	1.16	2.21	1.53	0.86	2.69	1.46	2.44	1.55	1.51	1.78	1.39	3.77	2.21	2.1	2.08	2	2.63	3.55	2.37	2.54	2.43	2.26	2	2.25	2.39	2.29	2.17	2.03	2.31
GABRD	ENSG00000187730	0.87	0.72	1.7	3.09	0.94	1.05	2.13	1.49	0.75	0.69	0.62	2.11	1.42	1.46	0.68	0.71	0.38	0.64	1.63	0.62	0.71	1.86	0.3	2.58	0.47	1.02	0.37	2.43	0.85	0.41	0.68	1.13	1.98	0.39	0.4	1.02	0.33	0.6	0.4	0.5	0.63	0.35	0.3	0.27	0.45	0.48	0.57	0.31
GALNS	ENSG00000141012	2.89	3.04	2.29	2.47	2.78	2.69	2.5	2.2	2.7	2.74	2.61	2.49	2.55	2.94	2.4	2.91	2.69	2.8	2.2	2.06	2.29	2.33	2.83	2.47	2.55	2.83	3.04	2.44	3.16	2.46	2.89	2.54	2.36	2.47	3.11	2.59	1.44	2.53	2.38	2.22	2.32	2.62	2.52	2.24	2.3	2.27	3.04	1.92
GALNT3	ENSG00000115339	0.09	0.07	0.63	0.17	0.13	0.26	0.06	0.24	0.07	0.03	0.15	0.25	0.22	0.2	0.06	0.03	0.06	0.07	0.1	0.22	0.25	0.62	0.08	0.3	0.12	0.12	0.09	0.04	0.09	0.07	0.63	0.88	0.2	0.16	0.09	0.1	1.33	0.1	0.09	0.2	0.14	0.15	0.08	0.1	0.15	0.09	0.11	0.09
GARS	ENSG00000106105	5.12	5.1	5.23	5.01	5.15	4.61	4.94	5.16	4.97	4.98	4.78	4.97	5.16	4.88	5.03	5.04	4.77	4.75	4.76	4.95	4.84	4.35	4.8	4.6	4.86	4.92	4.91	4.46	4.76	4.98	4.81	5	4.74	4.83	4.81	4.98	4.49	4.8	4.89	4.9	4.8	4.84	4.88	4.93	4.83	4.89	4.76	4.92
GATA1	ENSG00000102145	0.59	0.31	0.3	0.34	0.32	0.32	0.19	0.25	0.43	0.41	1.5	0.21	0.13	0.97	0.39	0.37	0.25	0.11	0.13	0.19	0.36	0.24	0.26	0.24	0.09	0.33	0.37	0.19	0.3	0.07	0.08	0.04	0.07	0.14	0.14	0	0	0	0.11	0.15	0.04	0.12	0.03	0.12	0.04	0.07	0.1	0.07
GATA4	ENSG00000136574	0	0	0	0	0	0.01	0	0.06	0	0	0	0	0	0.01	0.02	0	0	0	0	0	0	0	0	0	0	0	0.01	0	0	0	0	0	0	0	0	0	0	0	0	0	0	0	0	0	0	0	0	0
GBE1	ENSG00000114480	1.51	1.63	1.64	1.7	1.44	1.52	1.71	1.75	1.91	1.91	2.14	1.73	1.4	1.85	1.76	1.46	1.53	1.61	1.62	1.4	1.46	1.55	1.53	1.67	1.2	1.46	1.19	1.84	1.41	1.35	1.27	1.04	1.8	0.87	0.45	0.68	1.25	0.96	1.07	0.85	1.06	0.74	0.87	1.07	0.84	0.67	0.53	0.83
GC	ENSG00000145321	0	0	0	0	0.02	0	0	0	0	0	0	0	0	0	0.03	0	0	0	0	0	0	0	0	0	0.06	0	0.02	0.02	0	0	0	0.01	0	0	0	0	0.03	0	0	0	0	0	0	0	0	0	0	0
GCG	ENSG00000115263	0.06	0	0.05	0	0.17	0	0.16	0	0.08	0.11	0.16	0.16	0.06	0	0	0.07	0.13	0.12	0.03	0	0	0	0.04	0.05	0	0	0	0.03	0.09	0.07	0.03	0	0.09	0.04	0	0	0	0.04	0	0	0.07	0.02	0.02	0.02	0.09	0	0	0
GCGR	ENSG00000215644	0	0	0	0	0	0	0	0	0	0	0.06	0	0	0.03	0.02	0	0	0	0	0	0	0	0	0	0	0	0	0	0	0.02	0	0	0	0.02	0	0	0	0	0.04	0	0.03	0.02	0	0	0	0	0	0
GCKR	ENSG00000084734	0	0.02	0.01	0.02	0.05	0.06	0	0	0	0	0.04	0.04	0	0.03	0	0	0.06	0.04	0	0.18	0.02	0.1	0.05	0.11	0.02	0.03	0.02	0.01	0.05	0.05	0.1	0.09	0.02	0.06	0.12	0.14	0.15	0.09	0.08	0.02	0.16	0.07	0.12	0.08	0.17	0.09	0.14	0.03
GCLC	ENSG00000001084	1.86	1.74	1.63	1.57	1.92	1.5	1.67	1.51	1.91	1.81	2.18	1.48	1.7	2.05	1.89	1.75	1.58	1.53	1.48	1.26	1.48	1.34	1.57	1.46	1.68	1.81	1.7	1.46	1.51	1.67	1.72	1.09	1.56	1.45	1.12	0.99	2.07	1.19	1.3	1.78	1.33	1.16	1.31	1.31	1.24	1.35	1.42	1.56
GCLM	ENSG00000023909	1.58	1.71	1.47	1.76	1.69	1.04	1.76	1.22	1.46	1.53	1.77	1.65	1.66	1.79	1.62	1.42	1.28	1.45	1.62	0.71	0.87	1.62	1.47	1.68	1.14	1.31	1.44	1.7	1.11	1.25	1.56	1.12	1.59	1.43	1.18	1.29	1.75	1.29	1.43	1.45	1.41	1.27	1.47	1.43	1.43	1.58	1.64	1.95
GCNT2	ENSG00000111846	2.08	1.63	2.66	2.83	1.73	2.7	2.78	1.68	1.95	1.88	2.38	2.26	2.66	2.19	1.74	1.69	1.71	2	3.16	2.04	3.12	2.2	1.82	2.9	1.87	2.45	1.97	2.98	2	1.62	2.05	1.99	2.93	0.85	0.56	0.99	2.38	0.89	1.13	1.83	0.92	0.71	0.7	1.22	0.59	0.8	0.58	0.79
GDAP1	ENSG00000104381	3.99	4.25	4.64	4.64	4.38	4.76	4.38	5.17	4.05	4.15	4.16	4.84	4.73	4.22	4.32	4.27	4.18	4.26	4.81	5.34	5.05	5.04	4.19	4.88	4.77	4.28	4.46	4.4	4.02	4.66	4.26	5.03	4.17	4.28	4.09	4.28	5.66	4.3	4.33	4.45	4.41	4.27	4.28	4.37	4.37	4.38	4.38	4.65
GDF1	ENSG00000130283	3.96	4.19	4.56	3.63	4.55	5.65	3.84	4.69	4	4.03	3.82	4.09	4.71	4.12	4.09	4.24	4.01	4.07	4.4	4.86	5.11	3.75	3.96	3.76	3.78	4.36	4	3.85	4.33	3.92	4.97	4.86	4.44	4.78	5.03	4.46	4.58	4.54	4.19	4.5	4.4	4.64	4.47	4.2	4.49	5.1	5.06	4.61
GDF5	ENSG00000125965	0.44	0.51	0.91	0.33	1.03	0.21	0.53	0.37	0.73	0.87	1.66	0.44	0.89	1.5	0.61	0.32	0.25	0.47	0.26	0.32	0.09	0.27	0.06	0.33	0.66	0.79	0.26	0.35	0.39	0.41	1.46	0.29	0.46	0.74	1.07	0.77	0.05	0.71	0.86	1.49	0.76	0.76	0.42	0.97	0.6	1.11	0.92	0.92
GDF6	ENSG00000156466	0.18	0.11	0.05	0.05	0.07	0.1	0.07	0.06	0.07	0.15	0.42	0.03	0.08	0.01	0.11	0.03	0.02	0.02	0.02	0.02	0.17	0.02	0.06	0	0	0.03	0.14	0	0.1	0.02	0.07	0	0.08	0.04	0.01	0.01	0.05	0.08	0.02	0.06	0.07	0.07	0.01	0.03	0	0.06	0	0.03
GFER	ENSG00000127554	3.98	3.92	3.58	3.65	3.89	4.06	3.83	3.58	4.18	4.26	3.77	3.77	3.39	3.83	3.93	4	3.88	3.75	3.4	3	3.58	3.44	3.74	3.19	3.09	3.65	3.48	3.57	4.02	3.42	4.04	3.74	3.81	3.91	3.74	3.51	3.12	3.71	3.52	3.53	3.64	3.65	3.65	3.47	3.8	3.81	3.81	3.42
GFI1	ENSG00000162676	0.02	0	0	0	0.03	0.04	0	0.02	0.04	0	0	0.03	0.01	0.06	0	0.02	0.02	0.04	0.02	0	0.02	0.02	0.02	0.04	0	0.06	0.07	0	0	0.07	0.02	0.04	0.03	0.01	0.02	0	0	0	0.01	0	0	0	0	0.01	0	0	0.03	0.03
GGCX	ENSG00000115486	1.91	2.01	2.01	2.02	2.13	2.04	1.98	1.61	1.81	1.95	2.04	1.96	1.97	2.12	1.93	1.97	1.96	2.1	2.2	1.65	2.02	2.17	2.29	2.17	2.2	2.21	2.08	2.29	2.2	2.07	2.22	1.88	2.19	2.09	2.11	2.1	1.55	2.13	2.21	2.13	2.14	2.16	2.12	1.98	2.08	2.02	1.95	1.87
GHR	ENSG00000112964	0.53	0.45	0.5	1.87	0.84	0.53	0.52	0.28	0.39	0.48	1.79	1.05	0.54	0.9	0.47	0.49	0.25	0.34	0.36	0.38	0.71	0.46	0.25	2.04	0.63	0.64	0.6	0.6	0.47	0.58	0.42	0.94	0.45	0.34	0.62	0.59	0.42	0.79	0.79	0.64	0.96	0.29	0.35	0.74	0.29	0.27	0.37	0.29
GHRH	ENSG00000118702	0	0.25	0.31	0.6	0.41	0.29	0.32	0	0.52	0.23	1.04	0.27	0.08	0.18	0.11	0.26	0.1	0.19	0	0	0.38	0.31	0	0.38	0	0.26	0	0.6	0.32	0	0.11	0.1	0.35	0.08	0	0	0	0	0	0	0.4	0	0	0	0	0.09	0	0
GHRL	ENSG00000157017	0.11	0.13	0.06	0.04	0.08	0.03	0.03	0	0.08	0.07	0.06	0.08	0.02	0.06	0.03	0.06	0.23	0.15	0.09	0.04	0.07	0.21	0.2	0.25	0.1	0.07	0.29	0	0.22	0.05	0.08	0.14	0.05	0.11	0.18	0.09	0.03	0.16	0.17	0.02	0.07	0.08	0.19	0.09	0.24	0.03	0.07	0.09
GHSR	ENSG00000121853	0	0	0.1	0	0	0.05	0	0	0	0	0	0	0	0	0	0	0	0	0	0	0.05	0	0	0	0.06	0	0	0	0	0	0	0	0	0.04	0	0	0.05	0	0	0.05	0	0.07	0	0	0	0.04	0	0
GIGYF2	ENSG00000204120	2.74	3.42	2.94	2.93	3.15	3.31	3.17	2.74	2.66	2.23	2.28	3.3	2.95	2.83	2.69	3.18	3.29	3.1	2.93	2.69	2.93	2.75	3.16	2.87	3.31	3.06	3.4	2.77	3.15	3.3	2.75	3.14	2.94	3.16	3.18	3.24	2.07	3.13	3.22	3.05	3.2	3.28	3.23	3.1	3.08	2.59	2.88	2.71
GIPR	ENSG00000010310	0	0.08	0	0	0	0.03	0.02	0	0.03	0	0.14	0.06	0	0	0.1	0.03	0.09	0.03	0	0.06	0.06	0.06	0.05	0	0	0.03	0	0.03	0.05	0	0	0.12	0	0	0	0.16	0	0.15	0.21	0	0.68	0	0.02	0.13	0.08	0	0	0
GJA3	ENSG00000121743	0	0	0.02	0	0.01	0	0.01	0.01	0	0	0.01	0	0.02	0.03	0	0	0	0.02	0	0	0	0	0	0	0	0	0	0	0.02	0.01	0	0.02	0	0.01	0	0	0	0.03	0.02	0.09	0	0.01	0	0	0	0	0	0.02
GJA5	ENSG00000143140	0.87	1.16	1.51	0.64	2.29	0.7	0.08	0.41	1.09	1.39	2.18	0.42	0.96	1.78	1.01	1.24	0.15	0.49	0.38	0.26	1.28	0.06	0.08	0.29	1.05	1.22	0.57	0.04	0.68	1.03	0.64	0.85	0.45	1.73	1.43	1.42	0.3	1.28	1.18	0.8	1.23	1.12	1.55	1.64	1.38	0.46	0.47	0.53
GJA8	ENSG00000121634	0	0	0	0	0	0	0	0	0	0	0	0	0	0.04	0	0	0	0	0	0	0	0	0	0	0	0	0	0	0	0	0	0	0	0	0	0	0	0	0	0	0	0	0	0	0	0	0	0
GJB1	ENSG00000169562	0	0.02	0.03	0.02	0	0.03	0.02	0	0.03	0	0.97	0.05	0	0	0	0	0.03	0	0	0.03	0	0.06	0	0.05	0	0	0	0	0.02	0.05	0.06	0	0	0.04	0	0	0.03	0	0.02	0	0	0	0.04	0	0	0	0	0.05
GJB3	ENSG00000188910	0	0	0	0	0	0.03	0	0	0	0	0	0.02	0	0	0	0	0.02	0	0	0	0.03	0	0	0.05	0.09	0	0.02	0	0.02	0	0	0.03	0	0	0	0	0	0	0.05	0	0	0.02	0	0	0	0.02	0	0
GJB4	ENSG00000189433	0	0	0	0.02	0	0.02	0	0	0	0.02	0	0	0	0	0	0	0	0	0	0	0	0.03	0	0.04	0	0	0	0	0.02	0	0	0.02	0	0.02	0	0.02	0	0.02	0.02	0	0.04	0	0	0	0	0	0	0
GLA	ENSG00000102393	3.26	2.92	3.07	3.13	2.85	2.86	3.03	2.68	3.06	3.22	3.01	2.84	3.08	3.02	2.73	3.11	3.25	3.22	3.2	2.29	3.03	3.18	3.38	3.03	3.04	2.89	3.09	3.46	3.2	3.13	3.14	2.46	3.23	2.67	2.79	2.65	1.75	2.52	2.58	3	2.52	2.77	2.7	2.55	2.65	2.86	2.98	2.75
GLI2	ENSG00000074047	2.36	3.27	1.94	2.23	2.52	1.91	3.38	2.09	2.03	1.49	1.12	3.41	2.16	2.3	2.09	2.98	3.65	3.56	3.12	1.81	2.01	3.74	4.08	2.68	3.07	2.86	3.61	3.82	3.44	3.12	1.28	0.87	2.67	0.31	0.39	0.18	0.23	0.25	0.48	0.59	0.27	0.29	0.28	0.28	0.17	0.07	0.96	0.1
GLIS2	ENSG00000126603	2.65	3.27	2.37	2.97	2.84	3.25	3.01	2.24	2.49	2.18	2.07	3.02	2.49	2.95	2.42	3.22	3.66	3.56	3.01	2.59	2.95	2.99	3.69	3.04	2.99	3.47	3.51	3.3	4.03	3.27	2.75	2.75	2.94	2.63	2.73	2.44	1.46	2.89	2.7	2.17	2.72	2.6	2.59	2.38	2.64	2.52	2.79	2.2
GLIS3	ENSG00000107249	0.07	0.05	0.28	0.28	0.14	0.49	0.37	0.05	0.08	0.02	0.14	0.26	0.53	0.4	0.07	0.05	0.03	0.22	1.29	0.92	0.84	0.72	0.15	0.98	0.26	0.95	0.24	1.08	0.28	0.26	0.71	0.1	1.05	0.06	0.06	0.03	1.17	0.05	0.04	0.09	0.05	0.02	0.05	0.04	0.03	0.01	0.01	0.01
GLMN	ENSG00000174842	2.4	2.27	1.93	2.27	2.24	1.81	2.09	1.96	2.83	2.81	2.42	2.16	2.29	2.61	2.52	2.1	1.77	2.1	1.68	1.26	1.73	2.05	2	2.13	1.9	1.75	2.16	1.78	1.84	2	2.18	1.77	1.99	1.65	1.77	1.55	2.6	1.74	1.65	1.97	1.65	1.77	1.83	1.75	1.8	1.79	1.82	1.87
GLRA1	ENSG00000145888	0.94	0.73	0.86	0.72	0.65	0.84	0.78	1.43	1.09	0.83	1.13	0.7	0.71	1.28	0.88	0.79	0.7	0.72	0.72	1.02	1	0.52	0.71	0.44	0.4	0.78	0.56	0.98	0.51	0.54	0.59	0.5	0.39	0.33	0.43	0.5	0.7	0.41	0.34	0.49	0.46	0.31	0.41	0.54	0.38	0.51	0.51	0.13
GLRB	ENSG00000109738	2.38	2.39	2.01	1.71	2.61	2.12	1.82	2.21	2.37	2.57	2.14	1.88	2.46	2.22	2.55	2.32	2.52	2.74	2.22	2.8	2.47	2.22	2.22	2.39	3	2.6	2.56	1.68	2.67	2.84	3.36	2.4	2.25	3.56	3.27	3.58	3.01	3.68	3.72	3.24	3.79	3.4	3.6	3.87	3.7	3.88	3.45	4.17
GLRX5	ENSG00000182512	4.61	4.08	4.02	4.42	4.04	4.04	4.23	4.18	4.61	4.79	4.85	4.17	3.98	4.6	4.4	4.25	3.49	3.5	3.67	3.3	3.48	3.31	3.37	3.39	3.39	3.77	3.63	3.64	3.55	3.48	4.08	3.74	4.22	3.46	3.56	3.38	3.99	3.25	3.34	3.74	3.21	3.34	3.33	3.43	3.27	3.56	3.61	3.26
GMPS	ENSG00000163655	4.64	4.42	3.9	4.42	4.09	3.01	4.51	3.97	4.53	4.31	3.98	4.1	4.01	4.36	4.16	4.33	4.54	4.56	4.5	3.85	3.43	4.41	4.6	4.56	4.53	4.6	4.7	4.77	4.4	4.58	3.46	2.78	3.72	3.25	3.14	3.45	3.13	3.49	3.59	3.28	3.52	3.17	3.34	3.62	3.35	3.57	3.55	3.77
GNAI2	ENSG00000114353	5.98	5.87	5.51	5.62	5.61	5.2	5.69	5.46	6.27	6.1	5.85	5.58	5.27	6.09	5.81	5.98	6.02	5.99	5.35	5.01	4.96	5.35	6.04	5.1	5.14	5.81	5.65	5.78	6.26	5.37	5.04	5.05	5.4	4.56	4.59	4.55	4.2	4.55	4.49	4.49	4.45	4.47	4.46	4.58	4.39	4.59	4.71	4.34
GNAQ	ENSG00000156052	4.39	4.64	4.91	4.66	5.09	4.76	4.8	4.85	4.5	4.43	4.61	4.89	5.36	4.36	4.85	4.52	4.37	4.66	5.28	5.23	5.74	4.72	4.41	4.93	5.16	4.86	4.71	4.81	4.53	5.03	5.12	5.17	4.94	5.33	4.74	5.34	5.87	5.33	5.45	5.5	5.39	5.16	5.3	5.5	5.27	5.58	5.2	6.08
GNAT1	ENSG00000114349	0	0	0.05	0	0.02	0.21	0	0	0.07	0	0.05	0	0	0.03	0	0	0.01	0.02	0.04	0.07	0.21	0.05	0.08	0.01	0.1	0.02	0	0	0.04	0.03	0	0.2	0.04	0.03	0.04	0.02	0.06	0.05	0.03	0.05	0.06	0.02	0.05	0	0.04	0.02	0	0
GNAT2	ENSG00000134183	0.07	0.07	0.13	0.07	0.12	0.14	0	0	0.22	0	0.05	0.04	0.11	0.08	0.08	0	0.12	0.19	0.17	0.09	0.03	0.17	0.06	0.02	0	0.07	0.2	0.09	0.09	0	0.18	0.16	0.05	0.06	0.15	0	0.09	0.1	0.19	0.08	0.06	0.14	0.12	0.03	0.26	0.16	0.11	0
GNB3	ENSG00000111664	0.25	1	0.19	0.58	0.23	1.4	0.35	0.84	0.52	0.45	0.29	0.83	0.2	1.31	0.3	0.33	1.27	1.24	0.48	0.65	1.06	1.44	1.24	1.19	0.78	0.36	0.91	0.49	1.13	0.77	0.24	0.93	0.44	0.89	0.6	0.2	0.19	0.65	0.56	0.25	0.69	1.01	0.81	0.19	0.7	0.09	0.17	0.23
GNE	ENSG00000159921	2.86	3	3.35	3.19	3.05	3.24	3.06	3.7	2.33	2.35	2.58	3.19	3.17	2.84	2.69	2.97	3.04	2.85	2.95	3.57	3.21	2.81	3.08	2.92	3.06	2.89	3.15	2.91	2.81	3.09	2.66	3.47	2.97	3.31	3.09	3.35	3.32	3.35	3.46	3.25	3.31	3.3	3.35	3.4	3.33	3.3	3.38	3.33
GNMT	ENSG00000124713	0.51	0.58	0.27	0.55	0.18	0.77	0.24	0.23	0.36	0.01	0.41	0.46	0.44	0.36	0.25	0.46	1.08	1.22	0.37	0.71	0.85	1.29	1.06	1.05	0.59	0.52	1.32	0.56	1.07	0.96	0.78	1.26	0.74	0.89	1.16	0.57	0.87	0.81	0.62	0.59	0.88	1.21	1.18	0.41	1.14	0.58	0.95	0.73
GNRH1	ENSG00000147437	0.06	0.27	3.54	3.73	0.3	0.03	0.68	0	1.37	0.15	4.07	3.07	1.5	0	0.28	0.12	0.5	1.67	0.46	0.23	0.26	2.38	0.61	2.07	0.08	0	0.59	0.76	1.35	0.44	0.04	0.92	0.21	0.1	0.12	0.22	0.17	0.05	0.07	0	0.06	0.05	0.06	0	0.12	0.03	0.03	0.04
GNRHR	ENSG00000109163	0.31	0.56	0.41	0.3	0.58	0.39	0.36	0.42	0.43	0.49	0.26	0.65	0.5	0.28	0.46	0.54	0.38	0.6	0.47	0.53	0.5	0.46	0.43	0.58	0.79	0.53	0.51	0.14	0.47	0.56	0.36	0.59	0.28	0.58	0.43	0.58	0.56	0.66	0.76	0.37	0.76	0.57	0.69	0.62	0.63	0.83	0.69	1.07
GOLGA5	ENSG00000066455	3.42	3.61	3.54	3.51	3.51	3.41	3.49	3.15	3.19	3.39	3.41	3.49	3.48	3.32	3.48	3.41	3.5	3.43	3.35	3.03	3.33	3.13	3.38	3.04	3.82	3.48	3.62	3.24	3.34	3.77	3.42	3.39	3.45	3.43	3.52	3.6	3.27	3.46	3.55	3.53	3.6	3.55	3.52	3.64	3.51	3.31	3.47	3.54
GOPC	ENSG00000047932	4	3.92	3.69	3.88	3.91	3.54	3.89	3.77	3.67	3.86	3.71	3.91	4.02	3.61	3.97	3.85	3.61	3.65	3.97	3.64	3.55	3.9	3.82	4.12	4	3.6	4.07	3.69	3.39	3.91	3.63	3.78	3.78	3.68	3.69	3.74	4.53	3.74	3.78	3.98	3.72	3.62	3.8	3.87	3.8	4.2	4.03	4.39
GORAB	ENSG00000120370	1.83	1.75	1.44	1.84	1.55	1.59	1.84	1.86	1.72	1.79	2.06	1.86	1.7	1.83	1.66	1.85	1.87	1.75	1.8	1.31	1.45	1.91	1.94	1.81	1.48	1.76	2.16	1.87	1.72	1.63	1.61	1.25	1.61	1.24	0.95	1.07	1.89	1.28	1.13	1.5	1.2	1.26	1.16	1.25	1.27	1.07	0.89	1.39
GP1BA	ENSG00000185245	0.21	0.3	0.22	0.31	0.38	0.42	0.24	0.26	0.12	0.08	0.15	0.17	0.25	0.3	0.15	0.31	0.22	0.32	0.25	0.23	0.44	0.37	0.31	0.47	0.28	0.42	0.47	0.35	0.34	0.42	0.19	0.5	0.11	0.23	0.48	0.32	0.12	0.27	0.37	0.23	0.29	0.47	0.38	0.18	0.2	0.1	0.17	0.19
GP1BB	ENSG00000203618	4.98	5.14	6.08	5.33	5.92	6.72	5.32	5.93	4.83	5.08	5.17	5.66	5.94	4.83	5.4	5.27	5.11	5.22	5.49	6.2	6.62	5.05	4.67	5.19	5.05	5.18	5.09	5.04	5.37	5.21	5.98	6.98	5.96	6.75	6.8	6.31	6.18	6.44	6.14	6.37	6.17	6.63	6.32	6.26	6.39	7.17	6.79	6.57
GP9	ENSG00000169704	0.92	0.36	0.37	0.71	0.33	0.51	0.63	0.19	0.59	0.92	1.14	0.24	0.34	1.39	0.7	0.54	0.24	0.24	0.46	0.13	0.37	0.44	0.46	0.47	0.41	0.23	0.24	0.41	0.33	0.18	0.26	0.07	0.34	0.39	0.89	0.16	0.59	0.27	0.43	0.45	0.17	0.41	0.26	0.37	0.41	0.38	0.35	0.12
GPD1L	ENSG00000152642	3.89	4.21	3.43	2.98	4.19	2.97	3.12	2.48	3.26	3.82	3.16	3.16	3.66	2.6	4.14	4.28	3.92	3.64	2.8	2.89	3.39	2.79	3.11	3.02	4.4	3.4	4.11	2.36	3.71	4.52	3.53	4.06	2.95	5.16	5.64	5.73	3.8	5.6	5.62	4.67	5.47	5.27	5.64	5.59	5.69	5.78	5.7	5.92
GPD2	ENSG00000115159	3.71	3.82	3.2	3.5	3.69	2.94	3.44	2.33	3.81	3.85	3.16	3.46	3.55	3.06	3.88	3.71	4.14	3.98	3.64	3.02	3.53	3.56	4.25	3.8	4.31	3.75	4.04	3.68	3.8	4.29	3.83	3.57	3.21	4.02	4.35	4.17	3.85	4.11	4.45	4.31	4.28	4.08	3.95	4.53	3.93	5	4.85	4.97
GPR98	ENSG00000164199	1.59	2.59	2.96	3.39	1.65	1.83	3.78	1.58	1.76	1.16	0.72	3.46	2.92	2.2	1.65	2.11	2.86	2.66	4.59	3.11	2.18	4.38	3.49	4.55	2.63	3.43	2.7	4.86	2.67	2.68	3.57	1.16	4.11	0.58	1.3	1.29	1.72	1.31	1.23	1.09	0.83	0.66	0.9	0.58	1.27	0.54	1.13	0.61
GRHL2	ENSG00000083307	0.01	0.01	0	0	0.02	0	0	0.03	0	0.02	0.3	0	0.02	0.01	0.03	0.02	0	0	0	0	0.01	0	0.02	0	0	0.01	0	0	0.06	0.01	0.03	0	0.01	0.07	0	0	0.01	0.01	0	0.07	0	0.04	0.01	0.01	0	0.04	0	0.04
GRHPR	ENSG00000137106	3.9	3.58	3.46	3.54	3.5	3.33	3.67	3.53	3.94	4.09	4.04	3.31	3.29	3.79	3.75	3.61	3.53	3.52	3.35	3.21	2.88	3.28	3.57	3.05	2.99	3.53	3.32	3.61	3.56	3.17	3.64	3.28	3.88	3.11	3.49	3.31	3.2	3.21	3	3.04	3.07	3.2	3.16	3.23	3.18	3.35	3.39	3.04
GRK1	ENSG00000185974	0.07	0.02	0.03	0.08	0.06	0.11	0.07	0.07	0.09	0.03	0.04	0.08	0.02	0	0.03	0	0.08	0.04	0.03	0.21	0.06	0.16	0.05	0.03	0.06	0.07	0.04	0.03	0.08	0.08	0.01	0.2	0.06	0.12	0.14	0.15	0	0.34	0.19	0	0.17	0.16	0.25	0.12	0.16	0.06	0.13	0
GRM6	ENSG00000113262	0.11	0.38	0.15	0.11	0.21	0.3	0.1	0.09	0.08	0.09	0.06	0.22	0.19	0.1	0.08	0.25	0.33	0.38	0.2	0.27	0.28	0.32	0.3	0.32	0.3	0.18	0.39	0.1	0.34	0.28	0.2	0.64	0.36	0.58	0.55	0.62	0.16	0.67	0.7	0.35	0.62	0.66	0.59	0.38	0.67	0.23	0.36	0.22
GRN	ENSG00000030582	4.26	3.96	3.81	3.87	4.44	4.26	3.73	3.65	3.82	3.68	4.32	3.51	3.85	4.68	3.68	4.03	3.91	3.98	3.89	3.85	4.5	3.73	4	3.6	3.69	4.69	4.19	4.13	4.53	3.88	4.37	3.65	4.16	3.68	4.24	3.8	3	3.77	3.79	3.95	3.58	3.59	3.43	3.65	3.29	3.55	4.26	2.77
GRXCR1	ENSG00000215203	0	0	0	0	0	0	0	0	0	0	0	0	0.05	0	0	0	0	0	0	0	0	0	0	0	0	0.05	0	0	0.05	0	0	0	0	0	0	0	0	0	0	0	0	0	0	0	0.05	0	0	0
GSN	ENSG00000148180	2.26	1.9	1.68	1.28	2.49	3.15	1.49	1.8	1.95	2.01	3.26	1.15	1.63	3.62	1.79	2.11	1.77	2	1.74	1.65	3.99	1.4	1.95	1.09	1.91	3.19	2.4	1.62	2.44	2.2	2.16	0.67	1.71	1.53	1.9	1.53	1.1	1.75	1.83	1.79	1.52	1.35	1.58	1.76	1.14	1.31	1.63	0.95
GSR	ENSG00000104687	4.46	4.2	4.64	4.55	4.2	4.14	4.46	4.49	4.39	4.48	4.44	4.37	4.35	4.38	4.34	4.17	4.33	4.31	4.18	4.2	3.95	4.15	4.14	4.27	3.97	4.18	4.17	4.34	4.19	4.05	4.04	4.18	4.18	4.11	4.13	4.13	4.27	4.02	3.95	4	3.85	4.21	4.21	4.04	4.13	4.16	3.95	4.11
GUCA1A	ENSG00000048545	1.49	1.1	1.52	0.98	1.49	1.78	1.25	1.68	1.25	1.18	1.57	1.2	1.74	1.33	1.2	1.35	0.88	0.91	1.38	1.8	1.66	0.89	1.1	0.94	1.21	1.29	0.88	1.07	0.82	1.03	1.99	2.04	1.58	1.62	1.62	1.47	2.82	1.28	1.14	2.03	1.37	1.58	1.59	1.3	1.48	1.87	1.91	1.23
GUCA1B	ENSG00000112599	0.47	0.61	0.69	0.73	0.71	1.21	0.47	0.47	0.41	0.66	0.53	0.88	0.44	0.51	0.75	0.6	0.39	0.42	0.06	0.47	0.36	0.6	0.57	0.73	0.23	0.24	0.47	0.2	0.57	0.13	0.37	0.93	0.47	0.78	1.02	0.6	0.21	0.94	0.65	0.58	0.72	0.83	0.83	0.58	1	0.26	0.24	0.46
GYG1	ENSG00000163754	2.33	1.9	1.91	1.82	1.9	2.51	2.04	2.19	2.54	2.57	3.39	1.77	1.75	2.55	2.11	1.92	1.93	2.09	1.88	1.99	3.24	1.99	1.85	1.82	1.7	2.16	1.65	2	1.93	1.71	2.31	1.29	2.17	0.92	0.84	0.55	3.07	0.92	0.91	1.42	0.82	0.65	0.78	0.8	0.67	0.59	0.65	0.72
GYPA	ENSG00000170180	0.48	0.54	0.43	0.46	0.49	0.25	0.36	0.3	0.77	1.04	3.04	0.18	0.2	1.25	0.61	0.37	0.23	0.15	0.29	0.12	0.35	0.2	0.11	0.3	0.16	0.44	0.44	0.2	0.18	0.41	0.16	0.02	0.08	0.09	0.11	0.02	0.32	0.03	0.09	0.38	0.11	0.04	0.09	0.18	0.08	0.03	0.11	0.18
GYPB	ENSG00000250361	0.4	0.12	0.42	0.33	0.42	0.38	0.22	0.16	0.47	0.66	1.85	0.28	0.34	1.06	0.45	0.42	0.17	0.4	0.12	0.27	0.26	0.11	0.14	0.21	0.23	0.17	0.28	0.2	0.14	0.2	0.04	0	0.06	0.1	0.06	0.15	0.11	0.05	0.19	0.1	0.06	0.08	0.09	0.13	0	0.03	0	0
GYPC	ENSG00000136732	2.45	2.51	2.04	2.24	2.24	2.04	2.13	1.46	3.73	3.51	4.06	2.12	1.72	3.08	2.57	2.41	2.78	2.8	2.24	1.01	1.97	2.31	2.64	1.92	1.64	2.56	2.18	2.71	3.13	2.17	2.7	2.25	2.99	1.87	2.23	1.99	1.34	2.09	2.02	2.07	2.04	1.75	1.92	2.15	1.85	1.84	1.98	1.66
GYS1	ENSG00000104812	3.36	3.51	3.62	3.64	3.71	3.54	3.65	3.52	3.18	2.99	3.1	3.61	3.59	3.59	3.31	3.52	3.79	3.9	3.88	3.45	3.67	3.63	3.87	3.7	3.58	4.04	3.76	4.11	3.91	3.62	3.24	3.24	3.45	3.11	3.36	3.13	2.05	3.1	3.06	3.06	3.07	3.05	3.01	3.02	2.96	3.11	3.54	2.9
GYS2	ENSG00000111713	0	0	0.02	0.03	0.08	0.09	0.03	0	0	0	0.04	0.02	0	0.05	0.06	0.03	0.06	0.04	0	0.07	0.09	0.11	0.07	0.13	0.07	0.02	0.09	0.02	0.02	0.02	0.02	0	0.07	0.14	0.03	0.1	0.04	0.07	0.09	0	0.08	0.2	0.12	0.1	0.09	0.02	0.05	0.03
H19	ENSG00000130600	3.73	3.42	2.18	3.17	4.29	2.3	1.12	0.83	3.43	2.98	6.31	1.81	2.01	2.37	2.8	4.2	2.25	3.94	1.24	0.5	2.23	1.07	2.34	1.47	2.72	1.81	3.93	1.35	5.31	3.84	1.19	1.14	0.83	2.64	1.37	1.04	0.53	2.33	1.71	3.42	2.03	2.36	1.68	0.8	1.51	0.85	1.23	1
H6PD	ENSG00000049239	2.3	2.7	1.64	2.12	2.37	1.81	2.31	0.85	2.04	1.57	1.9	2.34	1.7	2.55	1.89	2.63	3	2.99	2.31	0.89	1.92	2.51	3.39	2.5	2.46	2.92	2.96	2.78	3.01	2.69	2.09	2.07	2.31	1.96	2.24	2.03	0.78	2.21	2.23	1.46	2.04	2.14	2.05	1.79	2.07	1.3	1.86	1.31
HABP2	ENSG00000148702	0.05	0	0.05	0	0	0	0.01	0.23	0.01	0.02	0.05	0.02	0	0.16	0	0	0	0.03	0.02	0.56	0.02	0.03	0	0.02	0	0.13	0	0	0.03	0	0.09	0.02	0.04	0	0	0	0.25	0	0	0.03	0	0.01	0	0	0	0	0.01	0
HADH	ENSG00000138796	4.57	4.11	3.86	4.43	3.85	2.81	4.28	3.07	4.75	4.77	4.51	3.95	3.74	4.51	4.11	4.16	4.65	4.67	4.38	2.74	3.02	4.32	4.59	4.5	3.75	4.55	4.25	4.99	4.65	3.97	4.6	3.17	4.83	3.03	3.28	3.19	3.08	2.99	3.11	3.52	3	3.09	3.06	3.24	3.01	2.94	3.13	2.98
HADHA	ENSG00000084754	5.24	5.01	4.98	5.29	4.89	4.52	5.14	4.74	5.24	5.15	5.28	4.91	4.77	5.36	4.99	5.1	5.34	5.33	5.25	4.51	4.7	4.93	5.25	5.04	5	5.47	5.11	5.49	5.27	5.12	5.32	3.96	5.41	4.39	4.23	4.22	4.16	4.27	4.36	4.65	4.48	4.38	4.47	4.49	4.3	4.47	4.37	4.69
HADHB	ENSG00000138029	3.86	3.39	2.88	3.22	3.12	2.63	3.18	2.34	3.87	3.78	4.04	2.95	2.93	4.02	3.41	3.53	3.41	3.5	3	2.07	2.78	3.09	3.59	2.97	2.85	3.83	3.46	3.31	3.6	3.26	3.98	2.08	3.55	2.3	2.21	2.18	2.49	2.27	2.5	2.55	2.43	2.19	2.29	2.39	2.14	2.08	2.27	1.99
HAGH	ENSG00000063854	4.42	4.21	4.31	4.05	4.23	4.44	4.09	4.16	4.11	4.54	4.53	4.07	4.13	4.07	4.55	4.36	3.95	4.03	3.87	3.84	3.88	3.84	4.08	3.52	3.33	3.83	3.86	3.89	4.29	3.87	4.1	3.96	4.04	4	4.08	3.51	3.58	3.84	3.57	3.79	3.78	3.89	3.84	3.74	3.98	4.02	3.98	3.71
HAMP	ENSG00000105697	0	0	0	0	0	0.07	0	0	0	0	0	0	0	0	0	0	0	0	0	0.14	0	0	0	0	0	0	0	0	0	0	0	0	0	0	0	0	0	0	0	0	0	0	0	0	0	0.09	0	0
HAVCR1	ENSG00000113249	0	0	0	0	0	0	0	0	0	0	0	0	0	0	0	0	0	0.03	0	0	0	0	0.03	0.03	0	0	0	0	0	0.03	0	0	0	0.02	0	0.07	0	0	0.04	0	0.05	0.06	0	0.02	0	0	0	0
HBA1	ENSG00000206172	6.36	6.13	5.86	5.97	6.41	6.25	5.36	5.56	8.02	7.7	8.95	5.27	5.58	8.04	7.07	6.33	6.33	5.91	5.75	5.16	7.13	4.71	6.38	4.88	5.77	6.58	6.75	5.83	6.52	6.45	4.56	3.56	4.33	4.54	5.64	4.26	3.91	3.88	4.54	4.95	4.18	3.94	3.48	5.19	3.16	4.83	5.95	5.52
HBA2	ENSG00000188536	7.07	6.66	6.76	6.65	6.82	6.29	5.87	5.6	8.16	7.89	9.12	5.64	6.27	8.63	7.21	6.58	6.65	6.15	6.47	5.77	7.73	5.4	6.67	5.42	5.98	6.92	7.1	6.45	6.85	6.7	5.09	4.34	5.15	5.03	6.49	4.95	4.37	4.54	5.07	5.51	4.79	4.44	4.26	5.74	3.82	5.55	6.59	5.62
HBB	ENSG00000244734	5.83	4.93	5.23	5.17	5.01	4.07	4.08	3.97	6.4	6.67	7.96	4.3	4.78	7.21	5.7	5.31	5.86	5.31	5.56	5.07	6.61	5.07	6.02	4.98	5.1	6.03	5.92	5.53	5.94	5.81	4.62	3.44	3.91	4.26	5.17	4	4.24	3.9	4.41	4.84	4.27	3.58	3.48	4.86	3.22	4.38	5.24	5.18
HBD	ENSG00000223609	0.2	0.13	0.13	0.09	0	0.16	0.09	0.1	0.52	0.53	0.42	0	0.05	0.36	0.12	0.21	0.16	0.1	0.06	0.19	0.2	0.23	0.05	0.2	0	0.18	0.05	0.31	0.08	0.1	0.17	0.06	0.05	0.1	0	0.07	0.09	0	0.08	0.05	0.05	0	0	0.04	0	0	0.21	0
HBEGF	ENSG00000113070	1.69	2.39	2.25	1.56	2.42	2.72	1.88	1.64	2.11	2.5	2.48	2.22	2.26	1.82	2.65	2.15	3.21	3.08	2.21	2.53	3.02	2.64	2.9	2.32	2.13	1.92	1.75	2.61	2.59	2.45	2.01	2.22	1.72	2.4	1.93	3.26	2.45	3.27	3.3	2.26	3.51	2.23	2.4	3.53	2.94	2.76	2.1	2.49
HBG1	ENSG00000213934	6.73	5.57	5.64	5.69	5.62	4.62	4.74	4.8	7.03	7.38	8.6	4.75	5.01	7.91	6.39	5.93	6.97	6.17	6.04	5.61	6.92	5.81	6.79	5.75	5.6	6.39	6.41	6.17	6.35	6.43	5.59	3.93	4.73	4.88	5.84	4.54	5.61	4.2	4.99	5.79	4.89	4.26	4.09	5.39	4.03	5.76	6.5	6.33
HBG2	ENSG00000196565	8.42	7.69	7.76	7.65	7.52	6.54	6.61	6.39	9.14	9.45	10.44	6.63	7.14	9.65	8.27	7.84	8.72	7.94	7.64	7.44	8.72	7.72	8.69	7.53	7.29	8.19	8.02	7.93	8.16	8.08	7.24	5.48	6.31	6.44	7.47	6.16	7.07	5.94	6.6	7.34	6.51	5.92	5.54	6.93	5.56	6.4	7.17	7.15
HBZ	ENSG00000130656	1.89	1.55	1.57	1.65	1.56	1.42	0.88	1.23	2.23	2.01	3.82	1.07	1.53	3.14	1.84	1.58	1.42	1.92	1.56	1.21	2.81	1.46	1.94	1.21	1.67	2.02	2.24	1.69	2.27	1.96	0.16	0.22	0.07	0.23	0.44	0.46	0.16	0.06	0.38	0.08	0.14	0.23	0.19	0.23	0	0.14	0.5	0.49
HERC2	ENSG00000128731	2.01	3.15	2.69	2.54	2.91	3.26	2.71	2.58	1.95	1.44	1.35	3.24	2.64	2.13	2.03	2.87	3.34	3.24	3.25	3.62	3.39	3.26	3.42	3.3	3.65	3.3	3.55	3.06	3.43	3.44	2.52	3.47	2.72	3.23	3.47	3.32	2	3.39	3.4	3.33	3.39	3.44	3.33	2.94	3.15	2.91	3.53	2.67
HES7	ENSG00000179111	0	0.06	0.26	0.06	0.12	0.7	0.12	0.13	0.04	0	0.15	0.1	0.18	0.03	0.04	0.09	0.3	0.25	0.12	0.27	0.96	0.37	0.05	0.35	0.32	0	0.15	0.04	0.15	0.32	0.25	0.97	0.4	0.72	0.37	0.26	0.61	0.53	0.25	0.57	0.65	0.86	0.65	0.16	0.6	0.18	0.17	0.29
HFE2	ENSG00000168509	0	0	0.03	0.02	0	0	0	0.03	0.08	0.03	0.11	0.07	0	0.02	0.08	0.02	0.03	0.34	0	0.03	0	0.01	0	0	0	0.02	0	0	0.24	0	0	0.05	0	0.06	0	0.09	0.05	0	0	0	0	0	0	0	0	0.07	0.02	0.05
HGD	ENSG00000113924	0	0.03	0	0	0.05	0.02	0	0	0.04	0	0.02	0.06	0.02	0.02	0	0.02	0.02	0.02	0	0.02	0.06	0.13	0.02	0.06	0	0.02	0.01	0.06	0	0	0.04	0	0.21	0	0.02	0	0	0	0	0	0.04	0	0	0.03	0	0	0.02	0
HGF	ENSG00000019991	0.66	0.83	0.19	0	0.74	0.02	0.23	0	0.25	0.6	0.61	0.08	0.37	0.02	0.94	0.92	0.75	0.84	0.07	0.01	0.08	0.11	0.51	0.06	0.9	0.77	0.99	0.03	0.42	0.69	0.31	0.05	0.03	0.04	0.25	0.25	0.02	0.15	0.25	0.43	0.22	0.08	0.04	0.31	0.1	0.17	0.49	0.04
HIBCH	ENSG00000198130	1.95	2.05	1.4	1.9	1.64	1.46	1.8	1.62	2.28	2.1	2.31	1.76	1.62	2.14	2.07	1.77	1.77	1.93	1.46	1.23	1.2	1.72	1.87	1.95	1.66	1.64	1.62	1.69	1.77	1.72	1.5	1	1.42	0.93	1.16	1.02	1.23	1.2	1.1	0.92	1.04	1.14	1.14	1.01	1.17	1.19	1.2	1.3
HIP1	ENSG00000127946	3.79	4.35	3.9	3.82	3.85	3.74	4.27	3.29	3.49	2.97	2.67	3.93	3.9	3.8	3.37	4.19	4.26	4.33	4.36	4.09	4.06	3.83	4.43	4.04	4.31	4.35	4.65	4.29	4.3	4.27	3.19	3.14	3.92	3.33	3.61	3.4	2.32	3.26	3.42	3.35	3.28	3.49	3.43	3.17	3.25	3.06	3.85	3.19
HK1	ENSG00000156515	4.51	4.88	5.52	4.86	5.26	5.69	4.8	5.43	4.92	4.73	5.13	5.1	5.26	4.94	4.98	4.83	4.97	4.99	5.04	5.62	5.62	4.68	4.61	4.77	4.87	5.22	4.7	4.61	5.21	5.06	5.03	5.61	4.78	5.37	5.28	5.61	4.87	5.35	5.3	5.21	5.35	5.27	5.33	5.52	5.27	5.4	5.45	5.17
HLA-DPB1	ENSG00000223865	1.77	1.09	1.17	1.82	1.04	0.87	1.71	1.25	1.39	1.63	1.34	1.2	1.06	2.21	1.24	1.46	0.19	0.23	0.49	0.36	0.67	0.17	0.07	0.55	0.32	0.76	0.27	0.27	0.23	0.11	1.08	0.58	0.41	0.4	0.48	0.48	0.61	0.3	0.32	0.75	0.36	0.25	0.26	0.36	0.25	0.27	0.54	0.11
HLA-DQA1	ENSG00000196735	0.01	0	0	0	0.01	0.01	0	0	0	0	0	0	0.02	0	0	0	0	0.01	0	0.02	0.05	0	0	0	0	0	0	0.01	0.02	0	0	0	0	0	0.01	0	0.01	0	0	0	0	0	0	0	0	0	0	0
HLA-DQB1	ENSG00000179344	0	0	0.1	0	0.06	0.07	0.02	0.01	0	0	0.04	0.01	0.13	0.01	0.01	0	0.01	0.02	0.32	0.17	0.36	0.07	0.02	0.2	0.04	0.12	0.04	0.04	0.06	0.01	0.08	0.08	0.07	0.01	0.01	0	0.7	0.02	0.03	0	0	0.01	0	0.01	0	0.02	0	0.02
HLA-G	ENSG00000204632	0.03	0.11	0.12	0.15	0.05	0.16	0.08	0.06	0	0.04	0.24	0.03	0.03	0.2	0	0	0.03	0.07	0.08	0.07	0.2	0	0.15	0.07	0.04	0.09	0.06	0	0.07	0.15	0.15	0.07	0.08	0.12	0.23	0.18	0.84	0.02	0.1	0.23	0.18	0.13	0.16	0.05	0	0.03	0.06	0
HLF	ENSG00000108924	0.95	0.79	0.88	0.83	2.06	0.98	0.67	0.47	1.01	1.01	2.04	0.52	1	1.28	0.98	0.9	0.69	1.01	0.7	0.5	1.67	0.68	0.5	1.18	1.23	1.2	1.17	0.76	1.5	1.11	1.04	0.6	0.33	1.26	0.82	0.89	1.21	1.19	1.56	2.01	1.31	0.85	1.02	1.05	0.8	0.45	0.72	0.28
HMCN1	ENSG00000143341	0.16	0.21	0.21	0.21	0.28	0.4	0.17	0.15	0.28	0.1	0.57	0.19	0.19	0.57	0.12	0.26	0.28	0.38	0.35	0.26	0.6	0.22	0.27	0.31	0.29	0.89	0.55	0.26	0.74	0.3	0.3	0.12	0.15	0.17	0.16	0.14	0.16	0.14	0.2	0.1	0.13	0.11	0.12	0.14	0.09	0.05	0.12	0.12
HMGA1	ENSG00000137309	7.32	7.01	6.51	7.21	6.79	6.08	6.91	7.08	7.42	7.56	6.55	6.73	6.31	6.87	7.18	7.05	6.7	6.73	6.08	5.77	5.4	6.06	6.4	6.17	6.06	6.19	6.5	6.72	6.86	6.2	5.36	6.24	5.89	5.87	6.53	6.11	4.92	6.12	6.03	5.68	5.91	5.96	5.89	6.09	6.1	7	6.87	6.57
HMGCR	ENSG00000113161	6.05	5.99	6.16	5.99	6.01	5.39	5.88	6.67	5.66	5.87	5.28	6.01	6.27	5.64	6.07	6.06	5.81	5.68	6.16	6.98	5.94	5.88	6.14	6.08	5.86	5.91	5.81	5.89	5.54	5.96	5.81	5.83	5.55	5.75	4.39	5.13	6.59	5.09	4.99	5.73	5.26	5.32	5.38	5.22	5.16	4.94	4.75	5.49
HMGCS2	ENSG00000134240	0	0	0.05	0.02	0	0.02	0	0	0.03	0	0	0	0	0.08	0	0.01	0	0	0	0	0	0	0	0	0	0.02	0.02	0	0	0	0	0	0	0	0	0	0	0	0	0	0	0	0	0	0	0	0.02	0
HMMR	ENSG00000072571	3.1	2.65	1.92	2.62	2.17	1.11	2.83	3.28	3.13	3.07	2.99	2.37	1.9	3.19	2.57	2.59	2.56	2.66	2.7	2.06	0.95	2.7	2.69	2.74	2.55	3	3.08	3.02	2.55	2.35	2.19	0.47	2.15	0.31	0.52	0.23	1.04	0.31	0.46	0.9	0.32	0.22	0.22	0.5	0.3	0.2	0.57	0.15
HMOX1	ENSG00000100292	1.86	1.32	1.29	1.12	1.98	2.49	1.02	0.69	1.48	2.15	3.7	0.48	1.14	1.85	1.14	1.47	0.89	1.12	0.5	0.96	2.14	0.56	0.7	0.79	1.27	1.44	1.49	0.66	1.28	1.24	1.05	0.61	1.03	0.94	1.33	0.97	1.19	0.82	0.94	1.35	1.14	1.01	0.9	1.09	0.5	1.32	1.54	1.1
HMX1	ENSG00000215612	0.44	0.33	0.29	0.28	0.15	0.22	0.49	0.06	0.32	0.23	0.25	0.33	0.16	0.07	0.33	0.29	0.29	0.38	0.19	0.03	0	0.13	0.2	0.12	0	0.11	0.19	0.37	0.38	0.19	0.63	0.12	0.19	0.44	0.32	0.38	0.03	0.19	0.17	0.33	0.21	0.42	0.07	0.24	0.29	0.5	0.31	0.42
HNF1A	ENSG00000135100	2.05	1.96	2.11	1.86	2.05	2.01	1.98	1.67	1.86	1.79	1.94	1.94	1.97	1.98	1.95	1.94	1.74	1.54	1.57	1.42	1.86	1.4	1.61	1.46	1.54	1.73	1.77	1.5	1.62	1.67	2.05	2.12	1.9	2.1	2.04	1.84	1.64	1.78	1.77	1.94	1.86	1.94	1.87	1.92	1.86	1.75	1.92	1.97
HNF1B	ENSG00000108753	0	0	0	0	0	0.08	0	0	0	0	0.01	0	0.07	0.03	0.01	0.01	0	0	0.04	0.06	0.06	0	0.01	0.02	0	0.01	0	0	0.01	0.01	0.03	0	0.07	0	0	0	0.01	0	0	0.03	0.01	0	0	0	0	0	0	0
HNF4A	ENSG00000101076	0.01	0	0	0	0	0.02	0	0	0	0	0.03	0	0	0	0	0	0	0	0	0	0	0	0	0	0	0	0	0	0	0	0	0	0	0	0	0	0	0	0	0	0	0	0	0	0	0	0	0
HNMT	ENSG00000150540	0.96	0.78	0.86	0.44	1.39	0.69	0.42	0.48	1	1.35	2.62	0.45	0.98	1.44	0.98	0.93	0.36	0.6	0.77	0.45	1.03	0.6	0.64	0.48	0.64	1.14	0.46	0.33	0.8	0.76	4.16	1.07	1.65	0.97	0.79	0.75	1.94	0.66	0.91	2.11	0.77	0.6	0.68	0.92	0.58	0.52	0.4	0.42
HOXA11	ENSG00000005073	0	0	0	0	0	0	0	0.03	0	0	0	0	0	0	0	0	0	0	0	0	0	0	0	0	0	0	0	0	0	0	0	0	0	0	0	0	0	0	0	0	0	0	0	0	0	0	0	0
HOXA2	ENSG00000105996	0	0	0	0	0.05	1.1	0	0	0.21	0.03	0	0	0.02	0	0.06	0	0	0.03	0	0	0.5	0	0	0	0	0	0	0	0.01	0	0	0	0	0	0	0	0	0	0	0	0	0	0	0	0	0	0	0
HOXD10	ENSG00000128710	0.02	0	0	0	0	0	0	0	0	0	0	0	0	0	0	0	0	0	0	0	0	0	0	0	0	0	0	0	0	0	0	0	0	0	0	0	0.02	0	0	0	0	0	0	0	0	0	0	0
HOXD4	ENSG00000170166	0	0	0	0.01	0	0	0	0	0.15	0	0.05	0.01	0	0	0.02	0	0	0.04	0.02	0	0.05	0.01	0.01	0.01	0.03	0	0.01	0	0.04	0.03	0	0	0	0	0.01	0	0	0	0	0	0	0	0	0	0	0	0	0
HP	ENSG00000257017	0.04	0.02	0.02	0.15	0.02	0.02	0.07	0.05	0.02	0	0.02	0	0.04	0.04	0	0.02	0.02	0	0.05	0.05	0.07	0.05	0.04	0.05	0	0.04	0.06	0	0.02	0.02	0	0	0.06	0.02	0.02	0	0.18	0.02	0	0	0.02	0	0	0	0.02	0.02	0.02	0
HPGD	ENSG00000164120	1.34	1.02	0.69	0.5	1.18	0.69	0.57	0.16	1.21	2.12	1.84	0.64	1	1.77	1.03	1.07	0.19	0.16	0.48	0.34	0.59	0.29	0.26	0.4	0.46	0.45	0.28	0.31	0.25	0.31	0.7	0.54	0.8	0.44	0.73	0.46	1.08	0.56	0.68	0.76	0.58	0.31	0.5	0.91	0.56	0.18	0.2	0.25
HPSE2	ENSG00000172987	0	0.02	0.03	0.02	0.02	0.03	0	0	0.03	0	1.52	0	0.06	0.02	0.06	0	0	0.12	0	0.5	0	0	0.02	0.03	0.09	0.05	0	0.05	0.05	0	0	0.05	0	0.04	0.02	0.04	0.03	0.05	0	0.1	0.04	0.04	0.02	0	0.01	0.07	0.01	0.05
HR	ENSG00000168453	0.12	0.25	0.19	0.11	0.14	0.09	0.08	0.01	0.13	0.1	0.09	0.12	0.07	0.05	0.12	0.25	0.08	0.1	0.04	0.07	0.03	0.12	0.02	0.12	0.02	0.09	0.14	0.08	0.19	0.05	0.1	0.35	0.07	0.03	0.13	0.8	0.06	0.31	0.47	0.02	0.35	0.05	0.18	0.41	0.33	0.13	0.1	0.06
HRG	ENSG00000113905	0	0	0	0	0	0.02	0	0	0	0	0	0	0.02	0	0	0	0	0	0.01	0	0.02	0	0	0.01	0	0.01	0	0	0	0	0	0	0	0.01	0	0.01	0	0	0	0	0	0	0	0	0	0	0	0.02
HSD11B2	ENSG00000176387	0.28	0.52	0.19	0.19	0.19	1.39	0.06	1.23	0.36	0.52	0.32	0.09	0.07	1.02	0.23	0.24	0.15	0.32	0.04	1.31	2.29	0.03	0.03	0.13	0	0.27	0.12	0.24	0.43	0.2	0.2	0.15	0.22	0.13	0.17	0.08	1.41	0.02	0.02	0	0.06	0.1	0.06	0.05	0.1	0.06	0.27	0.06
HSD17B1	ENSG00000108786	2.53	2.22	2.37	2.22	2.53	2.81	2.39	2.43	2.33	2.53	2.33	2.3	2.3	2.62	2.37	2.41	1.95	2.09	2.03	2	2.33	1.63	2.04	1.71	1.8	2.25	2.08	1.91	2.06	1.83	2.32	2.37	2.46	2.34	2.4	2.32	1.83	2.32	2.33	2.34	2.19	2.5	2.39	2.35	2.32	2.73	2.47	2.01
HSD17B3	ENSG00000130948	0	0	0	0	0	0	0	0	0	0.03	0	0	0	0	0	0.01	0	0	0	0	0	0	0.05	0.14	0	0	0	0	0.03	0	0.03	0	0	0.02	0	0	0.02	0	0	0	0	0	0	0	0	0	0	0
HSD3B2	ENSG00000203859	0	0	0	0.02	0	0	0	0	0	0	0	0	0	0	0	0	0	0	0	0	0	0	0	0	0.03	0	0	0.03	0	0	0.03	0	0	0	0	0	0	0.02	0	0	0.01	0	0	0	0	0	0	0
HSD3B7	ENSG00000099377	0.42	0.52	0.53	0.29	0.87	1.05	0.4	1.44	0.36	0.29	1.15	0.36	0.67	0.92	0.33	0.52	0.22	0.45	0.47	1.65	0.97	0.61	0.54	0.68	0.45	0.6	0.82	0.34	0.7	0.48	1.1	0.87	0.96	0.88	1.19	0.89	1.41	0.89	0.89	0.92	0.84	0.95	0.83	0.72	0.82	0.75	0.56	0.22
HSF4	ENSG00000102878	0.05	0.12	0	0.01	0.14	1	0	0.09	0.06	0.06	0.06	0.06	0.05	0.01	0.03	0.06	0.33	0.2	0.18	0.22	1.26	0.48	0.32	0.4	0.46	0.05	0.28	0.05	0.28	0.36	0.28	0.34	0.13	0.82	0.97	0.24	0.17	0.61	0.33	0.31	0.66	1.32	0.57	0.12	0.64	0.21	0.2	0
HSFY1	ENSG00000172468	0	0	0	0	0	0	0	0	0	0	0	0	0	0	0	0	0	0	0	0	0	0	0	0	0	0	0	0	0	0	0	0	0	0	0	0	0	0	0	0	0	0	0	0	0	0	0	0
HSPB1	ENSG00000106211	5.74	5.67	4.78	5.51	5.51	5.28	5.73	4.25	6.17	6.3	6.3	5.66	4.56	5.88	6.14	5.99	5.95	5.87	4.96	3.25	4.45	5.3	5.94	4.91	4.18	4.94	5.1	6.11	5.76	4.94	4.53	2.81	5.09	2.46	3.06	2.15	3	2.47	2.37	2.86	2	1.97	2.23	2.91	1.72	1.95	3.31	1.02
HSPB3	ENSG00000169271	0	0	0	0	0.07	0	0	0	0.24	0.09	0.24	0.14	0.18	0	0.17	0.31	0	0.22	0.17	0	0	0.08	0.07	0	0	0	0	0	0.68	0	0.3	0.08	0.27	0	0.07	0	0	0	0	0	0	0	0	0.06	0	0	0	0
HSPB8	ENSG00000152137	0.05	0.02	0.19	0.22	0.09	0.06	0.04	0.02	0.07	0.07	0.13	0.04	0.03	0.41	0.05	0.07	0.02	0.23	0	0.06	0.29	0.05	0.09	0.26	0	0.09	0.04	0.04	0.34	0.04	1.22	0.08	0.1	0.08	0.06	0.02	0.17	0	0.08	0.02	0.06	0.02	0.05	0.08	0	0.06	0.02	0
HSPG2	ENSG00000142798	1.26	1.84	1.29	1.54	1.84	1.74	1.71	0.91	0.77	0.62	1.08	1.59	1.2	1.56	0.93	1.77	1.74	1.85	1.62	1.32	2.08	1.62	2.27	1.76	1.75	2.51	2.4	2.1	2.38	1.81	1.37	1.34	1.44	1.35	1.54	1.15	0.47	1.04	1.13	0.87	1.01	1.07	1.09	0.88	0.77	0.58	1.2	0.35
HTRA1	ENSG00000166033	3.39	3.3	4.01	3.51	3.68	3.92	3.92	2.78	3.99	3.62	4.45	3.47	3.89	4.73	3.49	3.45	3.36	3.72	4.57	3.25	3.61	3.74	3.51	2.96	2.88	4.39	2.67	4.05	4.22	3.24	5.54	2.79	5.23	3.19	3.6	3.07	4.97	2.49	3	3.2	2.75	3.24	2.85	3.25	2.47	2.82	3.24	2.43
HTRA2	ENSG00000115317	3.99	3.63	4.03	3.92	3.81	4.12	3.86	4.31	3.97	4.06	4.1	3.84	3.9	3.89	3.98	3.8	3.99	4.03	3.91	4.03	3.88	3.94	3.95	3.77	3.51	3.89	3.7	4.11	4.04	3.7	4.04	4.09	4.07	3.96	3.83	3.62	4.22	3.72	3.62	3.88	3.71	3.84	3.64	3.63	3.88	4.05	3.71	3.69
HTT	ENSG00000197386	2.34	3.05	2.52	2.62	2.78	2.9	2.58	2.18	2.13	1.69	1.52	2.92	2.67	2.41	2.21	2.95	3.06	2.98	2.83	2.7	2.87	2.76	3.21	2.92	3.19	3.05	3.3	2.75	3.1	3.22	2.39	3.19	2.69	3.25	3.4	3.38	1.86	3.31	3.27	2.88	3.29	3.44	3.35	3.09	3.18	3.09	3.6	3
HYAL1	ENSG00000114378	0.06	0.07	0	0.09	0.05	0.13	0.04	0.02	0.1	0.02	0.06	0.09	0.02	0.05	0.04	0.05	0.19	0.34	0.05	0.12	0.21	0.28	0.27	0.26	0.1	0.17	0.09	0.05	0.37	0.09	0	0.29	0.14	0.23	0.2	0.11	0.02	0.21	0.18	0.11	0.3	0.29	0.23	0.09	0.3	0.06	0.11	0.03
HYMAI	ENSG00000246840	0.58	0.38	0.18	0.08	0.13	0.46	0.23	0.43	0.57	0.39	0.33	0.12	0.2	0.59	0.29	0.33	0.36	0.42	0.17	0.22	0.32	0.39	0.62	0.26	0.34	0.27	0.48	0.24	0.53	0.28	0.11	0.08	0.12	0.16	0.09	0.11	0.11	0.17	0.15	0.04	0.11	0.12	0.18	0.18	0.19	0.18	0.09	0.18
ICAM1	ENSG00000090339	0.76	0.73	0.56	0.33	1.13	0.52	0.3	0.1	0.52	0.67	0.89	0.2	0.51	0.96	0.55	0.77	0.46	0.5	0.29	0.43	1.2	0.17	0.26	0.38	0.5	0.79	0.82	0.26	0.86	0.92	0.41	0.24	0.33	0.71	0.62	0.31	0.19	0.48	0.65	0.47	0.45	0.39	0.54	0.72	0.36	0.4	0.45	0.41
ICAM4	ENSG00000105371	0.24	0.14	0.04	0.07	0.04	0.08	0	0	0.05	0.31	0.76	0.08	0.13	0.49	0	0.11	0.04	0.04	0.09	0.09	0.12	0.05	0.04	0	0	0.11	0.12	0	0.08	0.08	0.04	0.04	0	0	0.15	0.11	0.04	0.12	0.03	0.12	0.07	0.03	0	0.07	0	0	0	0
ICOS	ENSG00000163600	0	0	0	0	0	0	0	0	0	0	0.03	0	0	0	0	0.06	0	0	0.1	0	0	0	0	0	0	0	0	0	0	0	0	0	0	0	0	0	0.05	0	0	0	0	0	0	0.02	0	0	0	0
IDH3B	ENSG00000101365	5.19	4.98	5.11	5.15	4.89	5.06	4.99	5.23	5.11	5.33	5.22	5.06	4.91	5	5.13	5.06	5.03	4.9	5.01	5.06	4.86	4.94	4.88	4.74	4.56	4.83	4.84	5.06	5.05	4.8	4.81	5.13	5.1	4.81	4.85	4.72	4.34	4.71	4.64	4.67	4.79	4.75	4.74	4.82	4.77	4.7	4.67	4.37
IFNA1	ENSG00000197919	0	0	0	0	0	0	0	0	0	0	0	0	0	0	0	0	0	0	0	0	0	0	0	0	0	0	0	0	0	0	0	0	0	0	0	0	0	0	0	0	0	0	0	0	0	0	0	0
IFNAR2	ENSG00000159110	2.03	2.25	2.02	2.43	2.04	1.81	2.18	1.84	2.15	2.02	2.21	2.23	2.03	2.12	2.09	2.04	1.89	1.92	1.87	1.56	1.84	2.13	1.83	2.06	1.8	1.77	1.85	1.8	1.83	1.63	2.17	2.21	2.24	2	2.07	2.11	1.77	2.11	2.16	2.04	2.07	1.96	2.08	2.14	1.98	2.04	1.97	1.96
IFNG	ENSG00000111537	0	0	0	0	0	0	0	0	0	0	0	0	0	0	0	0	0	0.09	0	0	0	0	0	0	0	0	0	0	0	0	0	0	0	0	0	0	0	0	0	0	0	0	0	0.07	0	0	0	0
IFNGR1	ENSG00000027697	3.67	3.33	3.49	3.51	3.55	3.05	3.45	3.51	3.68	3.98	3.86	3.41	3.4	3.8	3.64	3.35	3.25	3.37	3.3	2.91	3.01	3.5	3.29	3.3	3.16	3.5	3.06	3.23	3.24	3.32	3.89	3.17	3.71	3.36	3.41	3.26	3.84	3.31	3.43	3.74	3.3	3.24	3.35	3.51	3.28	3.5	3.17	3.6
IFNGR2	ENSG00000159128	3.78	3.63	3.95	4.11	3.74	3.53	3.8	3.71	3.55	3.63	4.19	3.9	3.81	3.58	3.45	3.65	3.91	3.9	3.83	4	3.95	4.05	3.92	4.04	3.59	3.7	3.87	3.89	3.83	3.77	3.87	4.48	4.11	4.02	3.62	3.64	3.9	3.74	3.64	3.93	3.63	3.96	3.93	3.64	3.85	3.56	3.51	3.76
IFT122	ENSG00000163913	2.73	2.89	2.52	2.77	2.81	2.11	2.7	2.41	2.71	2.66	2.59	2.72	2.57	2.79	2.82	2.85	3.3	3.23	2.95	2.64	2.36	3	3.25	3.06	3.11	3.01	3.15	3.13	3.16	3.04	2.13	2.29	2.48	1.92	2.34	1.99	1.48	1.65	1.8	2.26	1.62	2.01	1.89	1.91	1.66	1.96	2.57	1.73
IFT80	ENSG00000068885	2.83	2.87	2.36	2.99	2.43	1.92	2.98	2.74	3.09	2.91	2.91	2.9	2.4	2.95	2.73	2.64	2.67	2.73	2.71	2.23	2.05	3.1	3.02	3.15	2.77	2.62	2.89	2.88	2.48	2.66	2.45	1.8	2.3	1.99	1.76	1.62	2.86	1.86	1.75	2.21	1.7	1.9	1.8	1.77	1.94	1.75	1.74	1.9
IGF1R	ENSG00000140443	3.4	4.14	3.46	3.61	3.97	4.26	3.85	3.82	3.13	2.47	2.23	3.96	3.67	3.68	3.17	3.93	4.47	4.47	4.13	4.27	4.57	3.95	4.64	3.99	4.71	4.48	4.64	4.15	4.58	4.58	3.15	4.05	3.69	4.43	4.31	4.47	2.45	4.51	4.54	4.14	4.49	4.72	4.59	4.32	4.36	4.45	4.67	4.46
IGF2BP2	ENSG00000073792	4.33	4.92	3.82	4.4	4.39	3.52	4.68	3.34	4.25	4	3.52	4.66	3.96	4.03	4.14	4.71	4.94	4.79	3.93	2.73	3.06	4.27	5.03	3.99	4.72	4.32	5.03	4.28	4.6	4.71	2.93	2.86	2.99	3.21	3.37	2.71	1.69	3.03	3.1	3.03	3.03	3.38	3.21	2.76	3.21	2.88	3.55	3.02
IGF2R	ENSG00000197081	2.89	3.42	2.74	3.05	3.32	3.05	2.92	2.37	2.45	2.04	2.08	3.2	2.75	2.73	2.57	3.34	3.36	3.27	2.74	2.17	2.82	2.98	3.49	3.08	3.61	3.55	3.72	2.76	3.57	3.54	2.77	3.14	2.57	2.91	3.37	3.68	1.79	3.36	3.47	2.86	3.31	3.12	3.17	3.26	3.02	2.95	3.71	2.75
IGFALS	ENSG00000099769	0.02	0.06	0.03	0	0.07	0.11	0.11	0	0.03	0	0	0.03	0.02	0.07	0.03	0.05	0.08	0.03	0.03	0.06	0.06	0.09	0.05	0.06	0	0.02	0.05	0.03	0.05	0	0.1	0.08	0.17	0.22	0.14	0.05	0.11	0.19	0.08	0.06	0.14	0.16	0.11	0.08	0.09	0.07	0.09	0
IGHG1	ENSG00000211896	0	0	0	0	0	0	0	0	0	0	0	0	0	0	0	0.02	0	0	0	0	0	0	0	0	0	0	0	0	0	0	0.05	0	0	0	0	0	0	0	0	0	0	0	0	0	0	0	0	0
IGHG2	ENSG00000211893	0	0	0	0	0	0	0	0	0	0	0	0	0	0	0	0	0	0	0	0	0	0	0	0	0	0	0	0	0	0	0	0	0	0	0	0	0	0	0	0	0	0	0	0	0	0	0	0
IGHG4	ENSG00000211892	0	0	0	0	0	0.05	0	0	0.03	0	0	0	0	0	0	0	0	0	0	0	0	0	0	0	0	0	0	0	0	0	0	0	0	0	0	0	0	0	0	0	0	0	0	0	0	0	0	0
IGHM	ENSG00000211899	0.04	0	0	0.03	0	0	0	0	0.09	0	0.05	0	0	0	0	0	0	0.04	0	0.04	0.08	0	0	0	0	0	0.11	0	0.04	0	0	0	0	0.03	0.11	0	0	0	0	0	0	0	0.03	0	0	0	0	0.07
IGHMBP2	ENSG00000132740	1.9	2.16	2.05	1.9	2.18	2.25	1.83	1.62	1.86	1.7	1.59	2.13	2.01	1.75	1.76	2.06	2.47	2.38	2	1.66	2.04	2.06	2.49	1.98	2.23	2.15	2.53	2.1	2.45	2.35	1.81	2.42	2.01	2.32	2.51	2.28	1.44	2.27	2.15	2.17	2.24	2.43	2.27	2.2	2.22	2.32	2.47	2.06
IGKC	ENSG00000211592	0	0	0	0	0	0.11	0.09	0	0	0	0.12	0	0.09	0	0.24	0	0	0	0.13	0	0	0	0	0	0	0	0	0	0	0	0	0	0	0	0	0	0	0	0	0	0	0	0	0.09	0.1	0	0	0
IGLL1	ENSG00000128322	0	0	0	0.1	0	0	0	0	0	0	0	0	0	0.06	0.07	0	0.02	0	0	0.07	0	0	0	0.07	0.08	0	0.24	0	0.06	0	0	0	0	0	0.06	0.06	0	0	0	0.12	0	0	0	0	0.06	0	0	0
IHH	ENSG00000163501	0.05	0.06	0.74	0.07	0.13	0.12	0.1	0.06	0.04	0	0.03	0.03	0.12	0.13	0	0	0	0	0	0	0	0.15	0.03	0.03	0	0	0.03	0.04	0.1	0	0.03	0.4	0.13	0.07	0	0	0.28	0	0.04	0	0.05	0	0.05	0	0.03	0.11	0	0
IKBKAP	ENSG00000070061	3.39	3.63	3.77	3.73	3.61	3.65	3.55	3.71	3.14	3.14	3.21	3.88	3.71	3.43	3.33	3.52	3.29	3.36	3.58	4.06	3.71	3.69	3.3	3.85	3.53	3.09	3.36	3.44	3.1	3.5	3.42	4.04	3.66	3.52	3.55	3.74	3.44	3.76	3.8	3.66	3.77	3.73	3.7	3.65	3.7	3.34	3.45	3.39
IKZF1	ENSG00000185811	0.1	0.16	1.37	0.85	0.49	0.59	0.54	0.12	0.13	0.06	0.31	1.29	0.29	0.19	0.29	0.11	0.1	0.08	0.21	0.06	0.42	1.03	0.04	0.42	0.14	0.14	0.24	0.33	0.11	0.19	0.13	3.12	0.23	0.14	0.37	0.21	0.93	0.2	0.28	0.29	0.28	0.25	0.21	0.28	0.16	0.19	0.17	0.19
IL10RA	ENSG00000110324	0.51	0.57	0.34	0.22	0.73	0.48	0.26	0.08	0.28	0.56	0.7	0.22	0.4	0.32	0.41	0.43	0.42	0.53	0.26	0.28	0.82	0.17	0.19	0.26	0.68	0.63	0.72	0.07	0.55	0.84	0.39	0.57	0.25	0.79	1.26	0.86	0.39	0.75	0.84	0.99	0.74	1	0.89	0.8	0.86	1.38	1.62	1.32
IL10RB	ENSG00000243646	2.67	2.47	2.63	2.48	2.4	2.03	2.55	1.55	2.51	2.64	2.73	2.22	2.1	2.61	2.23	2.5	2.59	2.55	2.54	1.52	2.01	2.27	2.49	2.37	2.44	2.75	2.39	2.64	2.66	2.56	2.99	2.54	2.91	2.59	2.74	2.61	2.06	2.55	2.6	2.52	2.41	2.61	2.59	2.54	2.61	2.05	2.21	1.97
IL12B	ENSG00000113302	0	0	0.02	0	0	0	0	0	0	0	0	0	0	0	0	0.02	0	0	0	0	0	0	0	0	0	0	0	0	0	0	0	0	0	0	0	0	0	0	0	0.01	0	0	0	0	0	0	0	0
IL12RB1	ENSG00000096996	0.05	0.04	0.07	0.02	0.04	0.14	0.09	0	0.04	0.04	0.05	0.02	0.02	0.06	0.09	0.04	0.06	0.02	0.02	0.04	0.08	0.02	0.07	0	0.02	0.07	0.04	0.04	0.02	0	0.13	0.02	0.04	0.05	0.16	0.07	0.03	0.04	0.09	0.15	0.11	0.09	0.03	0.05	0.04	0.11	0.12	0
IL13	ENSG00000169194	0	0	0	0	0	0	0	0	0	0	0	0	0.01	0	0	0	0	0	0.02	0	0.04	0.02	0.02	0	0	0	0	0.02	0	0	0.01	0	0	0	0.02	0	0.01	0	0.01	0	0	0.01	0	0	0.04	0.01	0	0
IL1B	ENSG00000125538	0.1	0.08	0.08	0.02	0.1	0.04	0.02	0.02	0.1	0.02	0.06	0.07	0.02	0	0.1	0.07	0.11	0.04	0.02	0.02	0.02	0	0.06	0.08	0.09	0.02	0	0.02	0.03	0.09	0.08	0.02	0.09	0.09	0.12	0.22	0.14	0.16	0.07	0.21	0.02	0.13	0.08	0.03	0.02	0.1	0.12	0.17
IL1RN	ENSG00000136689	0.03	0	0.02	0	0	0.04	0	0.02	0	0	0	0	0	0.02	0	0	0.14	0.02	0.02	0.03	0.11	0	0.03	0	0.12	0.03	0.27	0.02	0.16	0.13	0.02	0	0.02	0.01	0	0.02	0	0	0	0	0	0.03	0	0.03	0	0	0.02	0
IL2	ENSG00000109471	0.05	0	0.09	0	0	0	0	0	0	0.12	0	0	0	0	0	0	0	0	0	0	0	0.06	0	0	0	0.05	0	0	0	0	0	0	0	0	0	0	0	0	0	0	0	0	0	0	0	0	0	0
IL21R	ENSG00000103522	0.02	0.01	0.01	0.01	0	0.02	0	0	0.03	0	0.03	0	0.01	0.04	0.01	0.02	0.12	0.06	0.01	0.01	0.04	0.1	0.1	0.07	0.04	0.01	0.01	0.01	0.07	0.03	0.05	0.04	0.01	0.07	0.06	0.02	0.01	0.03	0.03	0.06	0.03	0.04	0.01	0.03	0.03	0	0.04	0.02
IL23R	ENSG00000162594	0	0	0	0	0	0	0	0	0	0	0	0	0	0	0	0	0	0	0	0	0	0	0	0	0	0	0	0	0	0	0	0	0	0	0	0	0	0	0	0	0	0	0	0	0	0	0	0
IL28B	ENSG00000197110	0	0	0	0	0	0.32	0	0	0	0	0	0.08	0	0.08	0.06	0	0	0	0	0.09	0	0	0	0	0	0	0	0	0	0	0	0	0	0	0	0	0	0	0	0	0	0.03	0	0	0	0	0.07	0
IL2RA	ENSG00000134460	0	0	0	0	0	0	0	0	0	0	0	0	0	0	0	0	0.02	0.02	0	0	0	0	0	0.02	0	0.02	0	0	0	0	0.02	0	0	0	0	0	0	0	0	0.01	0	0	0	0.01	0	0	0	0
IL2RG	ENSG00000147168	0.05	0.02	0.02	0.03	0.06	0.02	0.05	0.06	0.09	0	0.07	0.02	0.05	0.1	0.05	0	0.08	0.04	0.02	0.09	0.02	0.07	0	0.04	0.1	0.02	0.02	0	0.06	0.04	0.02	0.04	0.02	0	0.06	0.02	0.02	0	0.05	0.02	0.04	0	0	0.03	0.04	0.02	0.04	0
IL3	ENSG00000164399	0	0	0	0	0	0	0	0	0	0	0	0	0	0	0	0	0	0	0	0	0	0	0	0	0	0	0	0	0	0	0	0	0	0	0	0	0	0	0	0	0	0	0	0	0.05	0	0	0
IL4R	ENSG00000077238	0.86	1.05	1.12	0.93	1.17	1.14	0.9	0.85	0.85	1.05	1.26	0.72	0.91	1.36	0.97	1.09	0.88	0.97	0.86	0.77	1.33	0.89	0.72	0.87	1.17	1.37	1.02	0.74	1.34	1.19	0.51	0.67	0.45	0.77	0.89	0.65	0.27	1.04	0.85	0.56	0.94	0.77	0.79	0.73	0.76	1.08	1.05	0.81
IL6	ENSG00000136244	0.04	0	0	0	0	0.07	0	0	0	0	0.02	0	0.02	0.02	0	0	0	0	0.03	0	0.02	0	0	0	0	0	0	0	0	0	0	0.02	0	0	0	0	0	0.02	0.02	0	0	0.02	0	0	0	0	0	0
IL7R	ENSG00000168685	0.05	0.03	0.06	0.07	0.06	0.07	0.08	0.01	0.05	0.07	0.05	0.06	0.03	0.07	0.03	0.01	0.03	0.02	0.03	0.04	0.02	0.06	0.01	0.06	0.07	0.07	0.01	0.05	0.04	0.09	0.09	0.03	0.03	0.03	0.11	0.04	0.07	0.05	0.08	0.04	0.07	0.04	0.05	0.11	0.03	0.16	0.13	0.15
IMPDH1	ENSG00000106348	2.68	3.13	3.06	2.76	2.65	3.22	2.31	3.08	2.93	3.08	2.73	2.93	2.39	2.74	2.83	2.84	2.95	2.93	1.93	3.21	2.85	2.48	2.35	2.38	1.81	2.13	2.32	2.12	3.07	2.3	1.99	3.75	2.11	3.17	3.38	3.64	2.79	3.69	3.37	2.01	3.55	3.14	3.28	3.28	3.6	3.18	3.1	2.59
IMPDH2	ENSG00000178035	6.51	5.94	5.99	6.11	5.79	5.26	6.01	5.53	6.36	6.37	6.27	5.83	5.75	6.43	5.97	6.12	6.16	6.22	5.98	5.34	5.34	5.84	6.1	5.72	5.84	6.33	6.1	6.27	6.27	5.82	5.85	5.57	6.19	5.51	5.84	5.64	4.72	5.45	5.46	5.57	5.43	5.58	5.69	5.5	5.61	5.56	5.79	5.39
INF2	ENSG00000203485	2.43	2.69	2.42	2.88	2.59	1.62	2.94	1.27	1.92	1.99	2.17	2.62	2.16	2.07	2.12	2.71	2.89	2.87	3.06	1.32	1.66	3.02	3.19	2.96	2.67	2.5	3.16	3.65	2.9	2.84	1.99	2.53	2.85	2.12	3.65	2.76	1.13	2.39	2	2.17	1.92	2.85	2.66	1.68	2.5	2.81	3.6	2.08
ING1	ENSG00000153487	3.95	3.85	3.56	3.76	3.65	3.66	3.91	3.47	4	3.97	3.63	3.72	3.5	3.67	3.74	3.81	3.76	3.59	3.58	3.01	3.56	3.51	3.78	3.44	3.41	3.21	3.92	3.86	3.62	3.59	3.29	3.35	3.62	3.2	3.17	3.28	2.84	3.25	3.15	3.16	3.16	3.07	3.13	3.22	3.2	3.15	3.05	2.96
INS	ENSG00000254647	0	0	0	0	0	0	0	0	0	0	0	0	0	0	0	0	0	0	0	0	0	0	0	0	0	0	0	0	0	0	0	0	0	0	0	0	0	0	0	0	0	0	0	0	0	0	0	0
INSL3	ENSG00000248099	0	0	0	0	0	0.07	0	0	0	0	0.07	0	0	0.09	0	0	0	0.06	0	0.19	0	0	0	0	0	0	0	0	0.12	0	0	0	0	0	0	0	0.14	0	0	0.06	0	0	0.16	0	0	0	0.05	0
INTS6	ENSG00000102786	1.94	2.05	1.53	1.66	1.75	1.49	1.64	1.45	1.87	1.86	1.68	1.75	1.69	1.72	1.89	1.95	1.99	1.93	1.56	1.12	1.24	1.63	2	1.64	1.91	1.76	2.09	1.66	1.84	1.99	1.48	1.42	1.47	1.54	1.85	1.73	1.49	1.79	1.82	1.5	1.75	1.64	1.71	1.88	1.73	1.79	1.63	1.6
INVS	ENSG00000119509	1.35	1.57	0.99	1.11	1.23	0.8	1.42	0.95	1.27	1.1	1.17	1.37	1.07	1.56	1.08	1.51	2.09	1.99	1.78	1.5	1.21	1.94	2.31	1.99	1.8	1.89	2.04	1.76	2.14	2.03	1.25	0.95	1.22	1.02	1.29	1.2	0.63	1.19	1.29	0.9	1.18	1.16	1.12	1.01	1.16	0.71	0.97	0.7
IQCB1	ENSG00000173226	3.92	3.67	3.43	3.75	3.29	2.87	3.68	3.21	3.87	4.04	3.55	3.48	3.19	3.67	3.65	3.58	3.68	3.71	3.33	2.65	2.62	3.61	3.85	3.61	3.43	3.48	3.66	3.68	3.58	3.37	3.08	2.47	3.13	2.74	2.48	2.46	3.05	2.59	2.55	2.98	2.64	2.64	2.58	2.47	2.68	2.53	2.43	2.74
IRAK3	ENSG00000090376	0.38	0.33	0.32	0.43	0.28	0.33	0.41	0.21	0.35	0.3	0.52	0.38	0.37	0.56	0.17	0.25	0.18	0.19	0.44	0.15	0.38	0.38	0.11	0.61	0.35	0.43	0.28	0.45	0.21	0.33	0.29	0.14	0.6	0.22	0.21	0.25	0.18	0.19	0.33	0.27	0.26	0.18	0.25	0.27	0.14	0.12	0.12	0.16
IRAK4	ENSG00000198001	1.26	1.41	1.13	1.36	1.19	1.01	1.24	0.87	1.37	1.37	1.58	1.2	1.09	1.39	1.23	1.33	1.29	1.37	1.12	0.9	0.86	1.11	1.39	1.2	1.13	1.34	1.22	1.05	1.36	1.25	1.39	0.6	1.06	0.81	1	1.04	1.3	0.94	1.05	0.81	0.92	0.69	0.81	1.11	1.04	0.69	0.91	1.03
IRF1	ENSG00000125347	0.33	0.18	0.27	0.19	0.28	0.15	0.17	0.12	0.21	0.28	0.45	0.16	0.18	0.49	0.23	0.27	0.16	0.15	0.1	0.05	0.28	0.13	0.17	0.09	0.12	0.35	0.1	0.13	0.29	0.17	0.44	0.16	0.4	0.2	0.2	0.14	0.1	0.21	0.21	0.23	0.17	0.16	0.16	0.2	0.07	0.1	0.18	0.12
IRF4	ENSG00000137265	0.03	0.05	0.01	0.03	0.03	0.12	0.03	0	0	0	0.06	0.05	0.02	0.05	0.04	0.02	0	0.04	0.01	0.02	0.01	0.01	0.05	0.06	0.05	0.04	0.02	0	0.03	0.06	0	0	0	0.05	0.01	0.01	0.01	0.03	0.02	0.02	0.03	0.02	0.03	0	0.03	0.03	0.03	0.02
IRF5	ENSG00000128604	0.15	0.15	0.11	0.2	0.34	0.45	0.17	0.09	0.09	0.21	0.36	0.22	0.19	0.16	0.19	0.14	0.08	0.1	0.1	0.54	0.72	0.14	0.08	0.2	0.11	0.13	0.23	0.09	0.12	0.08	0.19	0.26	0.3	0.28	0.49	0.24	0.76	0.28	0.35	0.37	0.26	0.22	0.26	0.24	0.28	0.27	0.24	0.17
IRF6	ENSG00000117595	0.05	0	0.71	0.12	0.21	0.26	0.13	0.01	0.09	0.04	0.91	0.36	0.06	0.12	0.04	0.04	0.02	0.08	0.1	0.08	0.6	0.35	0	0.17	0.01	0.38	0.13	0.07	0.09	0.03	0.21	0.96	0.09	0.04	0.06	0.59	0.13	0.05	0.13	0.16	0.08	0.02	0.03	0.1	0.08	0.11	0.1	0.05
IRG1	ENSG00000102794	0	0	0	0	0	0	0	0	0	0	0	0	0	0	0	0	0	0	0	0	0	0	0	0	0	0	0	0	0	0	0	0	0	0	0	0	0	0	0	0	0	0.02	0	0	0	0	0	0
IRGM	ENSG00000237693	0	0.01	0	0	0.02	0.01	0.07	0.08	0	0	0	0.02	0	0	0	0.03	0.06	0	0.07	0.08	0	0.03	0.08	0.03	0	0.01	0.04	0.04	0.06	0.12	0.04	0	0	0.04	0	0.2	0.03	0.02	0.1	0.03	0.07	0.05	0	0.01	0.03	0	0.1	0
IRS1	ENSG00000169047	2.95	3.29	2.99	2.81	2.89	3.1	2.89	2.64	3.54	2.58	2.78	3.32	2.8	3.65	2.93	3.06	3.47	3.55	2.95	2.45	3.4	2.79	3.28	3	2.9	3.73	3.55	3.1	3.83	3.19	3.25	3.11	2.2	2.87	3.1	3.19	2.09	3.42	3.26	2.48	3.38	2.86	2.84	3.11	2.99	3.44	3.3	2.59
IRS2	ENSG00000185950	2.78	3.26	2.91	3.15	3.18	3.66	3.34	4.24	2.45	2.13	1.94	3.67	3.12	2.77	2.66	3.11	3.24	3.35	3.46	3.62	3.74	3.47	3.29	3.22	3.4	3.13	3.38	3.51	3.1	3.22	2.8	3.89	3.14	3.35	2.84	2.95	4.52	3.26	3.13	3.14	3.55	3.46	3.23	3.37	2.94	3.25	3.25	3.18
ISCU	ENSG00000136003	3.17	3.15	2.83	3.09	3.11	3.16	3.16	2.62	3.03	3.21	3.38	3.13	3.13	3.17	3.08	3.11	3.06	3.25	3.05	2.79	3.08	3.02	3	3.15	3.1	3.01	2.88	2.98	3.06	2.96	3.18	3.08	3.15	3.1	3.16	2.81	2.67	2.97	2.97	3.16	3.04	3.17	3.04	2.86	3.03	2.76	3.05	3
ITCH	ENSG00000078747	3.41	3.5	2.98	3.32	3.3	2.74	3.33	2.79	3.28	3.04	3.09	3.27	3.23	3.25	3.31	3.38	3.63	3.58	3.23	2.63	2.76	3.38	3.71	3.33	3.51	3.47	3.56	3.34	3.51	3.45	3.13	2.76	3.1	3.15	3.1	3.05	2.81	3.16	3.22	3.15	3.15	3.15	3.21	3.16	3.15	3.13	3.13	3.27
ITGA2	ENSG00000164171	3.32	3.25	1.64	1.87	2.18	0.3	2.37	0.91	4.04	2.82	2.17	1.83	1.88	3.74	2.32	3.15	2.63	2.86	1.78	0.77	0.35	1.65	3.02	1.5	1.93	3.22	2.72	2.13	3.19	2.16	3.6	0.38	2.38	0.27	0.37	0.39	0.8	0.26	0.38	0.85	0.26	0.19	0.26	0.55	0.26	0.19	0.99	0.3
ITGA2B	ENSG00000005961	0.92	0.66	0.5	0.77	0.56	0.58	0.61	0.41	0.47	0.78	0.83	0.58	0.43	1.28	0.56	0.7	0.71	0.86	0.49	0.31	0.59	0.74	0.91	0.62	0.85	0.99	1.01	0.88	0.77	0.7	0.53	0.39	0.3	0.24	0.87	0.45	0.41	0.27	0.49	0.33	0.34	0.26	0.32	0.36	0.29	0.25	0.4	0.17
ITGA6	ENSG00000091409	3.24	3.8	2.74	3.06	3.2	2.22	3.53	1.79	4.26	3.94	4.08	3.62	3.15	3.19	3.98	3.5	4.07	4.13	3.25	2.09	2.32	3.21	4	2.91	3.19	3.34	3.16	3.43	3.74	3.24	3.28	2.09	2.79	0.83	2.35	1.05	3.27	0.96	1.24	2.08	0.98	0.78	0.92	1.38	0.64	0.87	1.65	0.9
ITGAM	ENSG00000169896	0.21	0.21	0.16	0.11	0.45	0.32	0.1	0.08	0.25	0.09	0.34	0.05	0.08	0.28	0.13	0.24	0.07	0.22	0.08	0.1	0.4	0.13	0.11	0.04	0.29	0.46	0.39	0.09	0.15	0.41	0.12	0.11	0.13	0.33	0.5	0.38	0.09	0.29	0.31	0.42	0.28	0.37	0.31	0.39	0.19	0.53	0.62	0.35
ITGB4	ENSG00000132470	0.25	0.61	0.2	0.08	1.02	0.13	0.07	0.06	0.06	0.18	0.55	0.08	0.16	0.3	0.31	0.55	0.17	0.33	0.24	0.06	0.35	0.09	0.17	0.02	0.3	0.67	0.46	0.08	0.71	0.56	1.05	0.05	0.42	0.57	0.09	0.14	0.16	0.85	1.06	0.8	0.79	0.5	0.57	0.17	0.29	0.02	0.06	0.02
ITIH4	ENSG00000055955	0.08	0.17	0.05	0.05	0.07	0.24	0.05	0.01	0.07	0.06	0.1	0.08	0.04	0.05	0.04	0.08	0.38	0.47	0.07	0.21	0.24	0.45	0.44	0.29	0.37	0.09	0.36	0.08	0.31	0.18	0.06	0.19	0.08	0.36	0.2	0.07	0.01	0.3	0.24	0.13	0.26	0.34	0.25	0.06	0.27	0.04	0.05	0.02
ITK	ENSG00000113263	0	0	0.01	0	0.01	0.01	0	0.01	0.01	0	0	0.02	0	0	0	0	0	0	0	0	0	0.01	0	0.01	0	0	0	0.01	0.01	0	0	0.01	0	0	0	0.02	0.04	0.01	0.01	0.01	0.02	0	0	0.01	0.01	0	0.01	0
ITM2B	ENSG00000136156	6.27	5.83	5.92	6.39	6.25	5.98	6.18	5.78	6.26	6.57	7.27	5.94	6.35	6.62	6.37	6.07	5.53	5.7	6.12	5.51	6.14	5.81	5.67	6.22	5.77	6.16	5.69	6.21	5.57	5.8	6.69	5.39	6.4	5.83	5.54	5.33	6.52	5.61	5.69	6.52	5.5	5.64	5.6	5.82	5.44	6.11	5.8	6.24
ITPA	ENSG00000125877	3.92	3.85	4.15	3.88	3.79	4.01	3.7	3.89	4.11	4.06	4.3	3.79	3.77	3.97	3.89	3.76	3.63	3.54	3.5	3.73	3.8	3.44	3.52	3.45	3.18	3.51	3.25	3.58	3.64	3.3	4.57	4.71	4.57	4.49	4.44	4.37	4.71	4.27	3.99	4.26	4.14	4.29	4.18	4.17	4.33	3.96	3.93	3.72
ITPKC	ENSG00000086544	2.59	2.59	2.53	2.38	2.5	2.88	2.36	2.62	2.06	2.34	2.42	2.42	2.46	2.41	2.3	2.61	2.65	2.56	2.37	2.56	2.7	2.12	2.61	2.12	2.28	2.43	2.56	2.07	2.68	2.39	2.59	2.83	2.72	2.59	2.48	2.23	2.31	2.31	2.19	2.52	2.25	2.51	2.43	2.16	2.26	2.38	2.53	2.02
ITPR3	ENSG00000096433	0.5	0.89	0.79	0.55	1.03	0.99	0.5	0.64	0.51	0.45	0.86	0.81	0.75	0.96	0.57	0.91	0.82	0.89	0.7	0.97	1.67	0.78	0.79	0.8	0.86	1.08	1.2	0.53	1.14	1.03	0.69	1.07	0.59	1	1.13	1.19	0.63	1.52	1.33	0.86	1.34	0.99	1.2	1.16	1.25	0.66	0.76	0.53
IYD	ENSG00000009765	0	0	0	0	0	0	0	0	0	0	0	0	0	0	0	0	0	0	0	0	0	0	0	0	0	0.01	0	0	0	0	0.01	0	0	0	0.01	0	0.02	0	0	0.01	0	0	0	0	0	0	0	0
JAK2	ENSG00000096968	1.43	1.73	2.08	1.77	2.03	1.99	1.82	1.57	1.59	1.68	2.36	2.15	2.23	1.47	2.08	1.6	1.69	1.78	1.88	1.52	1.86	1.98	1.58	1.79	1.8	1.51	1.72	1.63	1.2	1.64	1.89	1.63	1.84	1.85	1.53	1.66	2.24	1.78	1.86	2.37	1.71	1.78	1.95	1.78	1.7	1.62	1.56	2.05
JAK3	ENSG00000105639	0.19	0.21	0.14	0.16	0.22	0.49	0.06	0.15	0.14	0.16	0.31	0.14	0.18	0.34	0.09	0.18	0.15	0.19	0.16	0.41	0.52	0.19	0.14	0.18	0.3	0.38	0.3	0.11	0.32	0.29	0.2	0.29	0.1	0.17	0.34	0.22	0.31	0.16	0.18	0.2	0.21	0.19	0.12	0.15	0.14	0.15	0.17	0.11
JAZF1	ENSG00000153814	2.61	2.98	3.11	3.47	3.16	2.9	2.88	3.31	2.88	2.91	3.13	3.03	3.75	2.61	2.85	2.72	3.22	3.3	3.52	3.9	3.39	3.01	3.06	3.83	3.41	3.18	3.34	2.97	3.47	3.47	3.75	3.11	2.47	3.62	3.14	3.52	4.9	3.33	3.28	3.56	3.17	3.35	3.52	3.18	3.53	3.5	3.37	3.85
JPH3	ENSG00000154118	2.65	3.65	3.67	3.41	3.88	4.45	3.37	3.54	2.35	2.25	2.3	3.98	3.72	2.55	2.95	3.57	3.58	3.55	3.56	4.41	4.45	3.48	2.97	3.92	3.88	3.6	3.84	3.24	3.77	4.17	3.9	4.88	3.37	4.79	5.08	4.74	3.36	4.92	4.67	4.19	4.73	4.92	4.89	4.46	4.85	4.53	4.74	4.33
KAL1	ENSG00000011201	0.02	0.37	2.37	2.54	0.73	1.86	2.85	3.68	1.09	0.46	3.05	1.6	2.52	2.23	0.41	0.12	0.35	1.54	3.46	3.86	2.48	1.76	0.46	2.83	0.24	0.98	0.15	3.31	0.98	0.26	2.1	1.36	4.12	0.96	0.2	0.11	6.46	0.1	0.11	0.99	0.09	0.85	0.44	0.19	0.17	1.04	0.21	1.38
KARS	ENSG00000065427	6.44	6.21	6.46	6.33	6.21	5.71	6.27	6.07	6.38	6.4	6.2	6.09	6.12	6.33	6.26	6.22	6.05	6.01	6.05	5.86	5.64	5.74	5.85	5.8	5.86	6.21	5.93	6.12	6.06	5.98	6.21	5.82	6.15	5.82	6.02	6.14	5.64	5.86	5.85	6.05	5.88	5.79	5.9	5.98	5.96	5.98	6.02	6.07
KCNA1	ENSG00000111262	0.11	0.14	1.36	0.4	0.39	0.18	0.25	0	0.2	0.05	0.11	0.87	0.41	0.14	0.13	0.07	0.07	0.1	0.21	0	0.4	0.98	0.02	0.42	0.06	0.19	0.06	0.06	0.12	0.08	0.48	2.75	0.34	0.36	0.16	0.15	0.75	0.24	0.16	0.08	0.32	0.16	0.14	0.23	0.18	0.28	0.17	0.61
KCNA5	ENSG00000130037	0.2	0.37	2.65	1.58	0.98	1.33	2.22	1.07	0.62	0.26	1.32	2.84	1.91	1.32	0.63	0.29	0.02	0.49	1.17	0.44	0.61	1.7	0.04	1.11	0.05	0.51	0.14	1.48	0.36	0.27	1.39	3.39	1.55	0.28	0.16	0.28	1.53	0.26	0.41	0.36	0.21	0.23	0.24	0.47	0.36	0.43	0.1	0.18
KCNE1	ENSG00000180509	0.34	0.6	0.1	0.05	0.49	0.04	0.23	0.03	0.37	0.32	0.27	0.17	0.25	0.39	0.67	0.39	0.55	0.61	0.18	0.04	0.03	0.19	0.54	0.06	0.3	0.25	0.43	0.16	0.44	0.4	0.29	0.04	0.11	0.48	0.62	0.62	0.07	0.83	0.84	0.12	0.95	0.52	0.59	0.75	0.84	0.66	0.57	0.41
KCNE2	ENSG00000159197	0.47	0.55	0.68	0.4	0.18	0.56	0.33	0.04	0.34	0.45	0.43	0.14	0.4	0.56	0.16	0.13	0.42	0.33	0.56	0.56	0.6	0.6	0.07	0.72	0.97	0.38	0.43	0.54	0.41	0.32	0.56	0.61	0.37	0.62	0.35	0.39	0.56	0.54	0.36	0.61	0.46	0.56	0.52	0.55	0.45	0.5	0.43	0.36
KCNE3	ENSG00000175538	1.37	1.7	1.05	1.13	1.24	0.85	1.21	0.53	1.13	1.46	1.56	1.05	0.87	1.09	1.24	1.41	0.64	0.65	0.3	0.33	0.76	0.58	0.5	0.66	0.59	0.64	0.74	0.53	0.67	0.73	0.77	0.44	0.48	0.74	0.8	0.53	0.84	0.55	0.59	0.73	0.59	0.61	0.54	0.54	0.5	0.39	0.55	0.27
KCNH2	ENSG00000055118	1.78	1.98	2.71	2.29	2.14	3.41	2	3.25	1.71	1.64	1.71	2.66	2.47	1.94	1.72	2.22	2.1	2.21	2.35	3.53	3.41	2.39	1.94	2.49	2.11	2.3	2.28	1.95	2.35	2.12	1.45	3.57	2.02	3.39	2.85	2.55	2.09	3.07	2.82	2.69	2.87	3.83	3.46	2.58	3.15	3.71	3.19	3.15
KCNJ13	ENSG00000115474	0.24	0.16	0.47	0.17	0.11	0.04	0.42	0.06	0.04	0.14	0.73	0.1	0.43	2.19	0.13	0.06	0.01	0.06	0.6	0.04	0	0.19	0.05	0.23	0.09	0.53	0.17	0.51	0.11	0.04	0.65	0.05	1.02	0.06	0	0	0.08	0.05	0.01	0.74	0.06	0.03	0.03	0.03	0.03	0	0.05	0
KCNJ2	ENSG00000123700	1.13	1.02	1.23	1.27	1.08	0.83	1.29	0.76	0.61	0.91	1.26	0.94	0.97	1.39	1.05	0.95	0.57	0.66	0.86	0.51	0.76	0.79	0.85	0.87	0.93	1.28	1.05	0.88	0.76	0.74	0.71	2.59	0.75	0.46	0.58	0.4	1.18	0.48	0.45	0.43	0.45	0.37	0.51	0.55	0.41	0.18	0.22	0.13
KCNJ5	ENSG00000120457	0.25	0.27	0.59	0.1	0.71	1.34	0.12	0.04	0.25	0.15	0.86	0.34	1.2	1.3	0.3	0.23	0.12	0.35	0.78	0.26	1.32	0.18	0.03	0.59	0.36	0.95	0.21	0.07	0.46	0.19	0.8	0.35	0.3	0.5	0.52	0.46	0.54	0.49	0.39	0.62	0.47	0.32	0.39	0.51	0.29	0.3	0.48	0.28
KCNJ8	ENSG00000121361	2.27	1.92	2.86	2.6	2.22	1.85	2.63	1.71	1.88	2.56	2.26	2.08	2.35	2.33	2.25	2.06	2.24	2.28	3.07	2.41	2.5	2.7	2.16	2.91	2.51	2.47	2.32	3.17	2.14	2.48	1.78	1.58	2.12	1.25	1.73	1.39	2.42	1.36	1.45	1.37	1.16	1.07	1.3	1.57	1.1	1.33	1.38	1.14
KCNK18	ENSG00000186795	0	0.04	0	0.16	0	0	0	0	0	0	0	0.25	0	0	0	0	0	0	0	0	0	0	0	0.37	0	0	0	0.11	0	0	0.05	0.05	0	0	0	0	0	0	0	0	0	0	0	0	0	0	0	0
KCNMB1	ENSG00000145936	0.34	0.34	0.31	0.14	0.32	0.41	0.11	0.07	0.21	0.38	0.39	0.16	0.11	0.42	0.37	0.36	0.19	0.13	0.08	0.05	0.38	0.05	0.08	0.12	0.11	0.37	0.32	0.07	0.14	0.21	0.25	0.18	0.09	0.27	0.34	0.15	0.1	0.24	0.08	0.19	0.25	0.09	0.25	0.23	0.14	0.16	0.23	0.23
KCNQ1	ENSG00000053918	0.41	0.45	0.5	0.41	0.67	0.36	0.41	0.26	0.34	0.23	0.56	0.33	0.36	0.75	0.39	0.34	0.33	0.31	0.37	0.2	0.49	0.29	0.27	0.44	0.35	0.52	0.45	0.38	0.51	0.38	0.37	0.42	0.31	0.41	0.59	0.49	0.28	0.37	0.38	0.5	0.48	0.4	0.37	0.42	0.29	0.32	0.46	0.26
KCNQ1OT1	ENSG00000258492	0	0.02	0	0.01	0.01	0.03	0	0.01	0	0.01	0	0.01	0	0	0.01	0.01	0.04	0.05	0.02	0.08	0.06	0.11	0.1	0.18	0.11	0.02	0.07	0.01	0.07	0.07	0.01	0.06	0.02	0.05	0.02	0.01	0.03	0.03	0.04	0.02	0.03	0.05	0.02	0.01	0.03	0	0.01	0.02
KCNQ2	ENSG00000075043	4.77	4.45	4.57	4.64	4.4	4.95	4.77	5.16	4.66	4.82	4.27	4.72	4.51	4.9	4.62	4.62	4.26	4.29	4.57	4.76	4.58	4.43	4.35	4.06	4.07	4.45	4.15	4.58	4.5	4.06	4.49	4.9	4.79	4.38	4.57	4.05	3.67	4.26	4.06	4.15	4.05	4.4	4.25	3.81	4.19	4.6	4.6	3.84
KCNQ3	ENSG00000184156	3.27	3.79	2.03	1.62	3.51	2.59	2.54	2.89	2.54	2.4	1.69	2.51	2.89	2.05	3.12	3.73	4.23	4.06	3.24	3.89	3.79	3.16	4.43	2.66	4.81	3.51	4.62	2.98	3.98	4.86	2.07	2.26	2.1	3.34	3.95	3.98	2.47	4.2	4.06	3.24	3.74	3.81	4.07	3.71	4.13	4.47	4.5	4.23
KCNQ4	ENSG00000117013	0	0.14	0.14	0.09	0.17	0.36	0.09	0.07	0.06	0	0.11	0.15	0.2	0.1	0.12	0.12	0.15	0.27	0.14	0.19	0.63	0.15	0.12	0.32	0.19	0.23	0.09	0.26	0.15	0.2	0.33	0.67	0.34	0.29	0.11	0.3	0.24	0.12	0.13	0.23	0.19	0.11	0.17	0.06	0.05	0.06	0.06	0.08
KCNV2	ENSG00000168263	0	0.08	0	0.08	0.02	0.1	0.02	0	0	0.06	0.09	0	0.03	0	0.03	0.02	0.26	0.09	0.08	0.03	0.1	0.1	0.07	0.12	0.19	0.09	0.07	0.07	0.09	0.16	0.03	0.16	0.07	0.19	0.11	0.11	0	0.1	0.07	0.02	0.04	0.14	0.08	0.11	0.12	0.02	0.14	0.21
KDR	ENSG00000128052	2.67	2.92	2.86	2.41	3.28	2.12	2.41	1.93	2.21	2.6	2.81	2.24	2.53	3.45	2.69	2.95	1.97	2.03	2.34	2.23	2.99	1.84	1.82	2.2	2.82	3.16	2.75	2.07	2.25	2.7	2.64	2.14	1.92	2.08	2.48	2.5	1.62	2.19	2.55	2.19	2.07	1.96	2.16	2.65	1.94	1.62	1.99	1.66
KDSR	ENSG00000119537	3.31	3.06	2.75	2.95	3.08	2.76	3.04	2.86	3.37	3.17	3.15	2.78	2.93	3.34	3.05	3.06	3.04	3.02	2.78	2.34	2.96	2.62	2.96	2.64	3.04	3.15	3.02	2.87	3.06	2.94	3.15	2.64	3.1	2.79	2.98	2.84	3.1	2.93	2.94	2.97	2.95	2.96	2.96	3	2.87	3.15	3.17	3.29
KEL	ENSG00000197993	0.23	0.16	0.14	0.12	0.09	0.53	0.13	0.13	0.14	0.07	0.62	0.2	0.1	0.31	0.08	0.15	0.26	0.17	0.19	0.25	0.55	0.45	0.26	0.35	0.34	0.28	0.47	0.24	0.27	0.17	0.12	0.13	0.19	0.21	0.21	0.07	0.06	0.09	0.12	0.17	0.12	0.36	0.12	0.01	0.01	0.05	0.05	0
KERA	ENSG00000139330	0.38	0.14	0.17	0.15	0.29	0.37	0	0	0.5	0.27	1.25	0.03	0.04	1.39	0.18	0.29	0.05	0.44	0	0	0.31	0	0.05	0.06	0.27	1.24	1.11	0.03	1.13	0.05	1.07	0	0.03	0.27	1.32	1.23	0	0.7	0.88	0.1	0.48	0.14	0.47	1.32	0.29	0.03	0.19	0
KHK	ENSG00000138030	2.58	2.24	2.15	2.31	2.15	2.64	2.27	2.89	2.37	2.54	2.18	1.99	2.14	2.46	2.2	2.3	2.2	2.16	2.24	2.64	2.34	1.98	2.12	2.05	1.84	2.24	1.91	2.25	2.13	1.97	2.67	2.49	2.59	2.84	3	2.77	2.41	2.75	2.56	2.66	2.62	2.74	2.7	2.55	2.8	2.87	2.92	2.35
KIAA0196	ENSG00000164961	3.64	3.63	3.22	3.4	3.48	2.73	3.38	2.69	3.59	3.44	3.3	3.27	3.35	3.55	3.36	3.55	3.31	3.35	3.2	2.32	2.8	2.92	3.45	3.04	3.38	3.55	3.61	3.39	3.36	3.39	3.29	2.76	3.2	3	3.07	3.23	2.28	3.15	3.2	3.09	3.12	2.99	3.11	3.15	3.03	2.96	3.13	3.08
KIAA0319	ENSG00000137261	1.67	2.18	1.89	1.47	2.29	1.5	1.44	0.82	0.83	1.14	0.86	1.46	1.95	0.79	1.89	2.26	2.45	1.79	1.8	2.56	2.39	1.54	1.4	2.13	3.3	2.32	2.7	1.36	1.66	3.32	3.36	2.74	1.73	3.87	4.5	4.11	3.02	4.48	4.42	3.7	4.35	4.11	4.29	4.22	4.42	4.13	4.44	3.94
KIAA1199	ENSG00000103888	0.76	1.92	0.45	0.16	2.74	0.61	0.98	0.1	0.62	0.83	1.35	0.88	1.15	0.62	1.82	1.84	2.18	2.41	0.73	0.26	1.87	1.14	2.25	0.86	2.79	1.54	2.52	0.57	1.92	3.32	0.61	0.4	0.28	1.28	0.59	1.21	0.23	1.8	2.03	1.58	1.71	1.09	1.1	1.44	0.91	0.43	0.81	0.15
KIF1B	ENSG00000054523	4.73	5.53	5.1	4.96	5.34	5.32	5.03	5.13	4.54	4.05	3.7	5.37	5.32	4.55	4.79	5.37	5.76	5.59	5.56	6.07	5.95	5.23	5.9	5.49	6.04	5.6	5.93	5.18	5.56	5.98	4.82	5.2	4.93	5.43	5.43	5.89	4.47	5.66	5.86	5.28	5.64	5.59	5.58	5.66	5.48	5.45	5.81	5.62
KIF21A	ENSG00000139116	3.72	4.51	3.6	3.57	3.86	3.76	4.08	3.7	3.63	3.29	3.13	4.21	3.83	3.86	3.77	4.09	4.38	4.35	4.14	4.31	3.81	4.34	4.39	4.22	4.58	4.59	4.55	4.02	4.25	4.43	4.17	3.38	3.81	3.97	3.88	4.45	4.18	4.32	4.35	3.86	4.37	4.02	4.19	4.17	4.25	3.4	3.61	3.85
KIF5A	ENSG00000155980	3.85	4.88	5.13	4.63	5.07	6.14	4.53	5.15	3.71	3.22	3.54	5.03	5.18	4.21	4.21	4.6	4.69	4.77	5.08	5.8	6.06	4.62	4.1	5.17	5.33	5.08	4.87	4.02	4.93	5.19	5.46	5.66	4.88	5.96	5.84	6.1	5.13	5.91	5.88	5.75	5.92	6.06	5.97	5.68	5.88	5.36	5.56	5.51
KIR3DL1	ENSG00000167633	0	0.02	0	0	0	0	0	0	0	0	0	0	0	0.02	0	0	0	0	0	0	0	0	0	0	0	0	0	0	0	0	0	0	0	0	0	0	0	0	0	0	0	0	0	0	0	0	0	0
KISS1R	ENSG00000116014	0	0	0.25	0.12	0.07	0.14	0.12	0.12	0.04	0	0.8	0.06	0.21	0.16	0	0	0	0.1	0.19	0.04	0.11	0.04	0	0.15	0	0	0	0	0	0	0.04	0.65	0.1	0.05	0	0	0.08	0	0.03	0.28	0	0	0	0.03	0	0.03	0	0.07
KITLG	ENSG00000049130	2.13	1.97	2.72	3.16	1.62	2.94	2.74	6.3	3.08	2.7	3.77	2.56	2.09	3.58	2.25	1.79	1.54	2.51	3.26	8.33	4.14	2.54	1.68	3.39	1.76	4.41	1.84	3.51	2.62	1.57	3.05	3.17	4.08	2.78	1.3	1.97	9.41	1.36	1.71	3.69	1.33	1.6	1.48	1.58	1.37	1.75	1.43	1.73
KL	ENSG00000133116	0.37	0.44	0.57	0.42	0.62	0.29	0.32	0.19	0.28	0.49	0.48	0.51	0.7	0.65	0.46	0.51	0.16	0.22	0.27	0.12	0.29	0.23	0.19	0.22	0.37	0.39	0.3	0.18	0.21	0.34	0.44	1.1	0.62	0.32	0.45	0.18	0.33	0.24	0.22	0.47	0.16	0.42	0.29	0.24	0.21	0.32	0.43	0.18
KLF1	ENSG00000105610	1.27	0.75	0.58	0.44	0.72	0.75	0.59	0.46	1.2	1	2.67	0.32	0.47	1.62	0.63	0.74	0.44	0.41	0.31	0.57	0.56	0.15	0.53	0.18	0.42	0.99	0.77	0.35	0.56	0.21	1.26	0.3	0.32	0.21	0.55	0.22	0.12	0.16	0.16	0.53	0.16	0.22	0.12	0.31	0.03	0.16	0.47	0.19
KLF11	ENSG00000172059	1.63	2.08	2.4	1.95	2.58	2.89	2.08	3.03	2.06	1.93	2.44	2.23	2.68	2.64	2.06	1.96	2.23	2.23	2.63	2.98	3.14	2.24	2.2	2.32	2.8	2.52	2.1	2.1	2.37	2.79	2.87	2.74	2.83	3.31	3.15	3.3	3.09	3.4	3.45	3.35	3.35	3.4	3.46	3.43	3.34	3.31	2.81	3.53
KLF6	ENSG00000067082	4.04	3.97	3.78	3.94	4.12	4.08	3.87	4.65	4.15	4.1	4.5	3.84	4.16	4.1	4.16	3.91	4.88	4.63	4.58	5.54	4.53	4.29	5.16	4.53	4.58	4.42	4.85	4.73	4.5	4.78	3.49	3.27	3.7	4.12	3.51	3.94	5.24	3.75	3.62	4.18	3.46	3.67	4.01	3.59	3.87	3.35	3.43	3.77
KLHDC8B	ENSG00000185909	3.61	3.67	2.65	2.81	3.25	3.58	2.4	2.87	3.91	4.18	4.34	3.1	2.85	4.63	3.76	3.52	4.16	4.36	2.81	3.08	3.3	3.37	3.93	3.07	2.9	4.4	3.29	2.98	4.39	3.32	4	2.55	2.72	2.87	3.49	3.04	3.19	2.83	2.95	2.65	2.95	2.61	2.7	2.92	2.97	3.04	3.28	2.16
KLHL7	ENSG00000122550	5.15	4.93	5.16	5.32	5.17	4.77	5.24	5.4	5.04	5.35	5.07	5.11	5.29	5.05	5.29	4.97	4.47	4.51	5.12	5.14	4.91	4.86	4.5	4.81	5	4.97	4.69	5.05	4.51	4.87	5.49	4.81	4.99	4.84	4.84	5.11	5.66	5.01	5.08	5.39	5.11	4.81	4.99	5.42	5.01	5.17	4.88	5.32
KLK1	ENSG00000167748	0.03	0.06	0.03	0.03	0.03	0	0.05	0.03	0	0	0.04	0	0	0.09	0	0	0	0.03	0	0	0.03	0.04	0	0	0	0.03	0	0.03	0	0	0	0.06	0	0.12	0	0	0	0.05	0.07	0.2	0.08	0.05	0.03	0	0	0	0.03	0
KLK4	ENSG00000167749	0	0	0	0	0	0	0	0	0	0	0	0	0	0	0	0	0	0	0	0	0.09	0.05	0	0	0	0.04	0	0	0	0	0	0	0	0	0	0	0.05	0	0	0	0	0	0	0	0	0	0	0
KLKB1	ENSG00000164344	0.07	0.41	0.25	0.13	0.55	0.27	0.12	0.13	0.23	0.14	0.4	0.2	0.1	0.27	0.17	0.15	0.38	0.27	0.19	0.17	0.54	0.21	0.24	0.3	0.49	0.53	0.31	0.08	0.29	0.26	0.4	0.26	0.05	0.44	0.16	0.22	0.08	0.23	0.44	0.81	0.37	0.29	0.23	0.23	0.19	0.06	0.1	0.04
KNG1	ENSG00000113889	0	0	0	0	0	0	0	0	0	0	0	0	0	0	0	0	0.02	0	0	0	0	0	0.01	0.02	0	0	0	0	0	0	0	0	0	0	0	0	0	0	0	0	0	0	0	0	0	0	0	0
KRIT1	ENSG00000001631	2.78	2.88	2.38	2.63	2.55	2.22	2.69	2.12	2.8	2.6	2.66	2.7	2.5	2.73	2.64	2.74	2.57	2.65	2.52	1.83	1.97	2.71	2.84	2.74	2.71	2.53	2.88	2.56	2.36	2.68	2.27	2.17	2.39	1.98	2.2	2.01	1.8	2.04	2.21	2.05	2.08	2.25	2.18	2.09	2.14	1.76	1.91	2.14
KRT1	ENSG00000167768	0.12	0.13	0.17	0.19	0.18	0.05	0.06	0.05	0.36	0.25	0.76	0.07	0	0.41	0.21	0.06	0.11	0.16	0.11	0.17	0.31	0.03	0.25	0.14	0.14	0.17	0.19	0.14	0.44	0.31	0.05	0.02	0.02	0.07	0.09	0.1	0.08	0.12	0.03	0.07	0.24	0.02	0.04	0.1	0.1	0.06	0.18	0.13
KRT10	ENSG00000186395	3.25	3.36	2.89	3.35	3.34	3.6	3.34	3.23	3.75	3.65	3.99	3.49	2.96	3.42	3.66	3.18	2.72	2.72	2.37	2.36	2.45	2.75	2.51	2.65	2.51	2.16	2.33	2.59	2.54	2.64	2.56	2.77	2.42	2.54	2.45	2.43	2.58	2.7	2.64	2.41	2.68	2.4	2.48	2.61	2.88	2.11	2.3	2.49
KRT12	ENSG00000187242	0	0.01	0.03	0	0	0	0	0.08	0	0	0	0.05	0.02	0.07	0	0	0.03	0	0.03	0.03	0.05	0.03	0.02	0.03	0.03	0	0.03	0.01	0.02	0.05	0	0.05	0.05	0.02	0	0	0.16	0	0.06	0.08	0	0.04	0.02	0.02	0.02	0.02	0.01	0.05
KRT13	ENSG00000171401	0.08	0.07	0	0.04	0.15	0	0.04	0	0	0.03	0	0	0.02	0	0.08	0.32	0.12	0.6	0	0	0	0.03	0.05	0	0.03	0.02	0.05	0	0.89	0.02	0	0.03	0	0.48	0.11	0.08	0	0.83	0.29	0.12	0.7	0.52	0.73	0.45	0.79	0.15	0.08	0.39
KRT14	ENSG00000186847	0	0	0	0.02	0	0.03	0	0	0	0	0	0	0	0	0	0	0	0.03	0	0	0	0	0	0	0	0	0	0	0	0	0	0	0	0	0	0	0	0	0	0	0.05	0	0.02	0	0.02	0	0	0
KRT17	ENSG00000128422	0.09	0	0.03	0.32	0	0.05	0.02	0.05	0.3	0.03	0.19	0.02	0	0.59	0.24	0.26	0.1	0.19	0	0	0.05	0.03	0.05	0	0	0.02	0	0	0.64	0	0	0	0	0.02	0	0.02	0.05	0	0	0.1	0	0	0.01	0	0.02	0	0.1	0.05
KRT18	ENSG00000111057	1.3	0.49	1.1	0.59	0.72	0.86	0.67	0.74	1.24	0.71	2.78	0.36	0.84	2.7	0.56	0.68	0.33	0.71	0.8	1.37	1.24	0.44	0.42	0.67	0.51	1.9	0.82	0.49	1.05	0.37	1.22	0.67	0.55	0.43	0.47	0.4	2.81	0.23	0.25	0.78	0.23	0.37	0.35	0.34	0.25	0.18	0.33	0.31
KRT2	ENSG00000172867	0	0	0	0	0	0	0	0	0	0	0.03	0	0	0	0	0	0	0	0	0	0	0	0	0	0	0	0	0	0	0	0	0	0	0	0	0	0.03	0	0	0	0	0	0	0	0	0	0	0
KRT3	ENSG00000186442	0	0	0	0	0	0.05	0	0.04	0	0	0.03	0	0.01	0	0	0	0	0	0	0.01	0.05	0	0	0.03	0	0	0.07	0	0	0	0.03	0	0	0	0	0	0	0	0	0	0	0	0	0	0	0	0	0
KRT4	ENSG00000170477	0.03	0	0	0.19	0.05	0.02	0	0	0.02	0.06	0.02	0	0	0	0.02	0.22	0.07	0.18	0.02	0	0	0.02	0.06	0	0	0.02	0	0.02	0.49	0.02	0	0	0	0	0	0	0	0	0	0	0	0	0	0	0	0.02	0	0
KRT5	ENSG00000186081	0.08	0.02	0	0.43	0.05	0	0	0	0.22	0.08	0.06	0.05	0	0.25	0.11	0.27	0.19	0.47	0.02	0	0.03	0.03	0.06	0.01	0.02	0.11	0.04	0.01	0.85	0.03	0.01	0	0	0	0	0	0.01	0	0.01	0	0	0	0	0	0	0.03	0	0.05
KRT6B	ENSG00000185479	0	0	0	0	0	0	0	0	0	0	0	0	0	0	0	0	0.02	0	0	0	0.03	0	0	0	0	0	0	0	0.05	0	0	0	0	0	0	0	0.08	0	0	0	0	0	0	0	0	0	0	0
KRT74	ENSG00000170484	0	0	0	0	0	0	0	0	0	0	0.02	0	0	0	0	0	0	0	0	0	0	0	0	0	0	0	0	0	0	0	0	0	0	0	0	0	0	0	0	0	0	0	0	0	0	0	0	0
KRT75	ENSG00000170454	0	0	0	0	0	0	0	0	0	0	0	0	0.06	0	0	0	0	0.02	0	0	0	0	0.02	0	0	0	0.02	0	0.02	0	0	0	0	0	0	0	0	0	0	0	0	0	0	0	0	0	0	0
KRT8	ENSG00000170421	0.43	0.2	0.55	0.3	0.23	0.42	0.25	0.44	0.38	0.44	2.85	0.14	0.38	2.06	0.21	0.15	0.17	0.35	0.31	0.36	0.37	0.14	0.14	0.17	0.13	1.04	0.3	0.12	0.7	0.09	0.67	0.18	0.18	0.08	0.16	0.06	1.03	0.07	0.07	0.23	0.05	0.08	0.05	0.12	0.02	0.06	0.14	0.06
KRT81	ENSG00000205426	0	0	0	0	0	0.03	0	0	0.03	0	0	0	0.07	0.03	0.03	0	0	0	0	0	0	0	0	0.03	0	0.03	0	0	0	0	0.03	0.01	0	0.02	0	0	0.19	0	0	0	0	0.02	0.03	0	0	0	0	0
KRT83	ENSG00000170523	0	0	0	0	0	0	0	0	0	0	0	0	0	0	0	0	0	0	0.02	0	0	0	0	0	0	0	0	0	0	0	0	0	0	0	0	0	0	0	0	0	0	0	0	0	0	0	0	0
KRT85	ENSG00000135443	0	0	0	0	0	0	0	0	0	0	0	0	0	0	0.01	0	0	0	0	0	0	0	0	0	0	0	0	0	0	0	0	0	0	0	0	0	0	0	0	0	0	0	0	0	0	0	0	0
KRT86	ENSG00000258832	0	0	0.05	0.01	0.03	0.12	0.02	0.09	0	0.04	0.07	0	0.07	0.07	0	0	0.03	0	0.04	0.11	0.02	0	0	0.03	0	0.09	0	0	0.09	0.01	0.16	0.04	0.03	0.13	0.03	0	0.14	0.01	0	0.02	0	0.11	0.08	0.02	0.03	0.03	0.03	0
KRT9	ENSG00000171403	0	0	0	0	0	0	0	0.02	0	0	0	0	0	0	0	0	0	0	0	0	0	0	0	0	0	0	0	0	0	0	0	0	0	0	0	0	0	0.02	0	0	0	0.02	0.02	0	0	0	0	0
LAMA3	ENSG00000053747	0.18	0.63	0.22	0.28	0.23	0.12	0.26	0	0.21	0.09	0.18	0.5	0.11	0.1	0.17	0.48	1.46	1.4	0.35	0.07	0.17	1.32	1.52	1.04	0.72	0.2	0.83	0.78	0.91	0.96	0.1	0.1	0.15	0.06	0.06	0.08	0.07	0.19	0.14	0.08	0.07	0.04	0.08	0.11	0.05	0.01	0.1	0
LAMB2	ENSG00000172037	2.45	2.83	2.5	2.96	3.15	2.93	2.94	1.7	2.15	2.03	2.48	2.88	2.43	3.16	2.31	2.81	3.44	3.42	3.23	2.07	3.27	3.37	4.01	3.4	2.96	3.55	3.28	3.9	3.44	3.2	2.82	1.59	3.08	1.76	1.8	1.65	1.12	1.89	2.05	1.87	1.7	1.56	1.61	1.93	1.3	0.67	1.24	0.46
LAMB3	ENSG00000196878	0.04	0.07	0.88	0.22	0.33	1.07	0.19	0.74	0.13	0.1	0.1	0.54	0.98	0.28	0.06	0.02	0.02	0.11	0.76	1	1.09	0.33	0.05	0.55	0.07	0.15	0.06	0.18	0.1	0.07	0.25	1.23	0.52	0.32	0.09	0.21	1.95	0.09	0.2	0.39	0.27	0.2	0.12	0.26	0.11	0.13	0.09	0.13
LAMC2	ENSG00000058085	0.56	0.76	0.56	0.47	0.88	0.2	0.4	0.05	0.27	0.74	0.75	0.57	0.6	0.23	0.98	0.84	0.54	0.49	0.4	0.4	0.54	0.63	0.49	0.39	0.79	0.39	0.44	0.13	0.32	0.84	0.13	2.95	0.23	0.14	0.23	0.3	1.06	0.4	0.48	0.22	0.46	0.23	0.19	0.58	0.28	0.51	0.53	0.23
LCA5	ENSG00000135338	1.93	2.13	2.04	2.19	2.01	1.81	2.28	3.26	2.01	2.03	2.1	2.13	2.08	2.5	2.12	2.02	2.53	2.65	2.74	2.94	2.33	2.44	2.59	2.73	2.79	2.79	2.54	2.64	2.57	2.71	2.37	1.58	2.17	1.89	1.86	1.94	2.49	2.03	2.18	2.17	2.14	1.97	2.01	2.27	2.05	2.45	2.22	2.61
LCAT	ENSG00000213398	0.99	1.31	0.73	1.14	1.07	1.69	1.34	0.06	0.61	0.82	1.05	1.15	0.52	0.49	0.89	1.24	1.96	1.49	1.24	0.47	2.58	1.75	2.37	1.77	1.41	1.29	1.77	2.11	1.57	1.48	1.19	0.68	1.34	0.61	0.61	0.4	0.68	0.52	0.7	0.54	0.58	0.61	0.52	0.31	0.55	0.19	0.57	0.15
LCK	ENSG00000182866	0.08	0.02	0.02	0.03	0	0.05	0	0	0	0.06	0.08	0.03	0.03	0	0.02	0.05	0.02	0.02	0	0	0	0.02	0.02	0	0	0.03	0.02	0	0	0.05	0.04	0.04	0.02	0	0	0.02	0.02	0.01	0.01	0.02	0.03	0.03	0.01	0.03	0	0.02	0	0.06
LCT	ENSG00000115850	0.02	0.01	0.01	0	0.02	0.01	0.02	0	0.01	0.05	0.02	0.01	0.01	0	0	0	0.01	0	0	0	0.01	0.02	0	0.03	0	0.01	0.02	0	0	0	0	0.04	0.01	0	0.01	0	0.01	0	0.01	0.02	0	0.01	0.01	0.01	0	0.02	0	0
LDB3	ENSG00000122367	0.02	0.05	0.06	0.08	0.06	0.1	0.02	0.07	0.08	0.09	0.07	0.07	0.09	0.05	0.08	0.05	0.11	0.2	0.05	0.15	0.14	0.06	0.12	0.06	0.04	0.04	0.07	0.04	0.59	0.09	0.06	0.13	0.03	0.04	0.04	0.05	0.16	0.04	0.09	0.01	0.06	0.06	0.07	0.09	0.05	0.06	0.05	0.05
LDHA	ENSG00000134333	6.62	6.01	5.57	6.18	5.8	4.83	6.16	5.48	6.65	6.62	6.11	5.82	5.51	6.75	6.19	6.22	6.33	6.35	5.89	5.5	5.24	5.94	6.24	5.98	6	6.7	6.27	6.29	6.48	6.2	5.67	4.29	5.06	4.26	5.21	4.57	5.45	4.13	4.24	4.82	3.97	4.19	4.37	4.3	4.44	5	5.65	4.93
LDHB	ENSG00000111716	8.16	7.65	7.63	7.92	7.49	6.8	7.82	7.57	8.24	8.28	8	7.6	7.47	8.17	7.85	7.79	7.28	7.29	7.42	6.96	6.56	7.19	7.2	7.22	7.2	7.55	7.37	7.57	7.43	7.26	7.56	6.51	7.54	6.66	7	6.91	6.81	6.72	6.75	7.04	6.67	6.61	6.84	6.84	6.83	6.64	6.88	6.76
LDLR	ENSG00000130164	3.35	3.58	2.22	2.98	2.93	2.31	2.97	3.23	2.89	2.84	2.15	3.18	2.5	2.89	3.06	3.51	3.95	3.7	2.97	3.52	2.64	3.65	4.36	3.37	3.14	3.04	3.88	3.69	3.63	3.62	2.52	2.29	2.39	1.59	1.47	1.78	2.1	1.62	1.56	1.29	1.73	1.38	1.43	1.59	1.45	1.09	1.76	0.94
LDLRAP1	ENSG00000157978	1.27	1	0.62	0.46	1.2	0.72	0.5	0.3	1.08	1.24	1.72	0.53	0.59	1.56	0.79	1.02	0.73	0.45	0.24	0.17	0.76	0.39	0.53	0.31	0.77	0.93	0.87	0.35	0.97	0.85	0.7	0.28	0.38	0.7	0.7	0.43	0.25	0.79	0.81	0.95	0.7	0.53	0.6	0.59	0.48	0.25	0.26	0.19
LEF1	ENSG00000138795	4.1	3.79	2.53	2.41	2.77	2.13	2.44	4.59	4.8	3.44	3.25	2.24	2.82	5.15	2.96	3.66	3.79	4.15	2.31	4.6	2.23	1.72	3.3	1.84	3.06	4.62	4.11	2.06	4.77	2.57	3.04	1.34	1.95	1.13	1.91	1.61	2.15	1.39	1.57	1.39	1.23	1.08	1.32	1.64	1.02	0.91	1.83	0.77
LEFTY2	ENSG00000143768	0.02	0	0.03	0.1	0	0.03	0.1	0.05	0.16	0.06	0.03	0	0	0.21	0.13	0.02	0.05	0.05	0.11	0	0	0.08	0.01	0.03	0	0.15	0.02	0.07	0.05	0	0.05	0.1	0.26	0	0	0.06	0.1	0.05	0.17	0	0.07	0	0	0.02	0	0.05	0	0
LEMD3	ENSG00000174106	3.88	3.66	3.3	3.45	3.61	3.2	3.46	3.17	3.85	3.73	3.43	3.34	3.67	3.56	3.78	3.66	3.15	3.3	3.46	2.87	3.23	3.22	3.33	3.29	3.66	3.52	3.57	3.22	3.3	3.48	3.65	3.22	3.32	3.43	3.43	3.3	4.14	3.42	3.51	3.81	3.39	3.34	3.42	3.5	3.38	3.87	3.66	3.89
LEP	ENSG00000174697	0	0	0.02	0.01	0.03	0.05	0.04	0.07	0	0	0.02	0	0.01	0	0	0	0.02	0	0.04	0.07	0.17	0	0	0.09	0	0.02	0	0	0	0.03	0	0.02	0.03	0.01	0	0	0	0.03	0	0	0	0	0.01	0	0	0	0	0
LEPR	ENSG00000116678	0.74	0.69	0.72	0.64	1.38	0.91	0.73	0.69	0.71	0.77	2.25	0.59	0.89	1.41	0.86	0.81	0.48	0.73	0.81	0.58	0.99	0.58	0.74	0.76	1.1	0.9	0.98	0.64	0.77	1.27	0.95	0.62	0.92	1.13	0.72	0.64	0.87	1.26	1.46	1.54	1.18	0.93	0.99	1.01	0.76	0.67	0.79	0.77
LEPRE1	ENSG00000117385	1.63	1.7	1.47	1.77	1.82	1.74	1.53	1.58	1.26	1.25	2.53	1.72	1.44	2.19	1.31	1.58	1.97	2	1.42	1.36	1.64	2.18	1.97	2.14	1.63	1.65	1.94	1.7	2.01	1.8	1.24	1.53	1.57	1.53	1.48	1.3	0.58	1.43	1.35	1.18	1.37	1.5	1.37	1.18	1.27	1.03	1.28	0.96
LFNG	ENSG00000106003	3.91	3.56	3.15	3.49	2.93	3.36	3.96	2.38	4.38	3.84	3.85	3.54	3.33	4.22	3.38	3.47	4.26	4.55	3.66	2.11	2.77	3.84	4.39	3.54	2.96	4.09	3.84	3.94	4.59	3.23	3.22	1.54	3.55	0.78	1.11	0.54	2.49	0.82	0.72	0.97	0.65	0.52	0.69	0.72	0.49	0.21	1.08	0.15
LGALS2	ENSG00000100079	0	0.04	0	0	0	0.07	0.06	0.07	0.08	0.1	0	0	0	0.19	0.08	0	0.07	0	0	0	0	0	0.06	0	0	0.06	0	0	0	0	0.22	0	0.03	0	0	0	0.15	0.03	0	0.05	0	0	0	0.06	0.06	0	0	0
LGI1	ENSG00000108231	0.5	0.44	2.29	0.65	1.4	1.52	0.44	1.01	1.24	0.51	1.87	1.23	2.7	2.77	0.37	0.47	0.33	0.8	1.9	2.08	1.82	1.02	0.21	2.11	1.02	2.21	0.96	0.5	1.79	0.93	3.05	2.67	1.88	1.54	0.73	1.31	3.58	1.26	1.24	1.53	1.1	1.21	0.98	1.01	0.91	1.13	0.93	1.4
LGR4	ENSG00000205213	0.42	0.45	1.12	2.93	0.81	2.27	1.17	0.94	0.83	0.52	2.74	2.33	1.4	0.89	0.64	0.48	0.15	0.37	1.18	1.28	2.57	1.41	0.17	2.56	0.49	0.73	0.39	1.05	0.34	0.39	1.71	0.89	1.33	0.8	0.39	0.37	2.71	0.45	0.64	1.61	0.68	0.52	0.58	0.57	0.42	0.41	0.27	0.47
LHB	ENSG00000104826	0	0.07	0.1	0	0.01	0	0.01	0.14	0.1	0	0	0	0	0.08	0	0	0	0	0	0.1	0.01	0.1	0	0	0	0.01	0	0.03	0.01	0	0.1	0.09	0	0.07	0.09	0.16	0	0	0.07	0.09	0.08	0.08	0.01	0.07	0.16	0.09	0	0
LHCGR	ENSG00000138039	0.05	0.01	0.01	0.02	0.02	0.03	0.03	0.03	0	0.03	0.01	0.02	0.05	0	0.01	0.01	0.07	0.08	0.06	0.03	0.03	0.05	0.06	0.1	0.07	0	0.09	0.09	0.03	0.06	0.02	0.02	0.03	0.02	0	0	0	0	0.01	0.01	0.01	0.02	0	0	0	0	0.02	0
LHFPL5	ENSG00000197753	2.35	2.05	2.12	2.12	2.02	1.52	2.04	2.12	2.02	2.18	1.64	2.05	1.97	1.97	1.91	2.07	2.11	2.14	1.89	2.33	2.06	1.84	2.15	2.05	2.03	2.01	2.1	1.99	2.12	2.26	2.04	2.16	2.12	2.3	2.64	2.24	2.76	2.4	2.24	2.25	2.41	2.35	2.42	2.35	2.5	2.37	2.23	2.32
LIFR	ENSG00000113594	3.07	3.71	2.54	2.6	3.86	2.61	3.35	2.27	3.28	3.77	4.26	3.35	3.2	3.28	4.29	3.64	4.13	4.05	3.56	2.59	3.04	3.69	4.92	3.01	3.86	3.13	3.44	3.74	2.99	4.13	2.78	1.81	3.51	2.09	1.96	2.03	4.01	2.1	2.37	2.56	2.05	1.88	2.19	2.4	1.92	2.22	2.52	2.41
LIG1	ENSG00000105486	4.79	4.59	4.09	4.64	3.98	3.7	4.76	4.12	4.84	4.4	3.78	4.58	3.89	4.55	4.28	4.61	4.68	4.58	4.31	3.31	3.26	4.29	4.81	4.2	3.75	4.25	4.59	4.75	4.64	3.95	3.46	3.17	4.2	2.73	2.68	2.45	2.08	2.5	2.37	2.76	2.61	2.88	2.56	2.51	2.44	2.66	2.85	2.36
LIG4	ENSG00000174405	2.53	2.48	2.25	2.23	2.4	2.4	1.87	2.64	2.44	2.65	2.65	2.5	2.7	2.31	2.69	2.45	2.12	2.22	1.79	2.96	2.08	2.15	2.01	2.16	2.12	2.2	2.16	1.01	2.21	2.31	2.29	2.7	1.75	2.04	2.12	2.55	3.74	2.34	2.59	2.25	2.34	1.96	2.24	2.49	2.34	2.32	2.39	2.47
LIM2	ENSG00000105370	0	0	0.12	0.05	0	0	0	0.15	0	0	0	0	0.05	1.72	0	0	0	0	0	0	0	0	0	0	0	0.05	0	0	0	0	0	0	0	0	0	0	0	0	0	0	0	0	0	0	0.03	0	0	0.11
LIPA	ENSG00000107798	2.97	2.54	2.17	2.24	2.62	2.36	2.24	1.64	2.56	2.82	3.15	2.05	2.48	2.89	2.48	2.47	1.93	2.18	2.23	1.88	2.56	1.82	1.97	2.11	2.29	2.72	2.56	2.07	2.3	2.35	2.49	1.73	2.52	1.95	2.22	2.12	2.5	2.01	2.3	2.45	2.08	1.94	2.01	2.25	1.87	2.25	2.21	2.29
LIPC	ENSG00000166035	0	0	0	0	0	0.03	0	0	0.05	0.03	0.08	0	0	0.01	0.03	0	0	0	0	0.01	0.03	0	0	0	0	0	0	0	0	0	0.15	0	0	0	0	0	0	0	0	0	0	0	0	0.01	0	0	0.01	0
LIPH	ENSG00000163898	0.06	0.03	0	0.06	0.01	0	0.04	0.03	0	0.02	0.03	0.01	0.01	0.08	0	0	0.01	0.03	0.02	0.04	0	0.02	0	0.03	0.03	0	0.01	0.01	0	0	0.05	0.01	0	0.04	0.03	0.01	0.08	0.01	0.01	0.01	0.01	0	0.02	0.02	0	0	0.01	0
LIPI	ENSG00000188992	0.04	0.05	0.05	0.03	0.03	0	0.02	0.02	0	0	0	0.03	0.05	0	0	0	0.11	0.31	0.22	0.21	0.13	0.11	0.19	0.39	0.25	0.12	0.25	0.11	0.16	0.21	0.03	0.07	0.05	0.11	0	0.04	0	0.09	0.1	0.07	0.12	0.05	0.15	0.07	0.14	0.16	0.03	0.06
LITAF	ENSG00000189067	2.36	2.51	3.09	5.08	2.78	3.81	3.61	2.73	3.69	2.97	5.1	3.46	3.05	3.54	2.64	2.36	3.61	3.85	3.98	2.53	4.11	3.88	3.71	4.8	2.98	3.79	2.87	4.41	4.04	3.13	4.27	2.61	4.42	1.18	1.11	1.26	4.22	1.34	1.59	1.96	1.29	0.96	1.22	1.61	0.98	1.05	1.99	1.03
LMAN1	ENSG00000074695	3.77	3.55	3.14	3.65	3.5	3.05	3.36	3.83	3.7	3.71	4.12	3.5	3.21	4.2	3.58	3.53	3.42	3.56	3.35	3.37	3.44	3.45	3.4	3.74	3.48	3.7	3.73	3.62	3.46	3.67	3.37	3.09	3.18	3.11	3.14	3.42	3.91	3.38	3.48	3.17	3.35	3	3.28	3.55	3.3	3.47	3.34	3.53
LMBR1	ENSG00000105983	3.45	3.23	3.34	3.63	3.27	3.19	3.37	3.58	3.53	3.47	3.43	3.44	3.64	3.59	3.49	3.26	3.01	3.21	3.35	3.77	3.55	3.21	3.18	3.56	3.11	3.45	3.12	3.33	3.14	3.08	3.46	3.7	3.49	3.32	3.21	3.57	4.29	3.49	3.59	3.44	3.49	3.15	3.41	3.59	3.38	3.5	3.22	3.73
LMBRD1	ENSG00000168216	3.87	3.58	4.13	3.93	4.04	3.97	3.83	4.2	3.77	4.1	4.27	3.91	4.18	4.08	4.04	3.58	3.57	3.71	3.94	3.89	3.95	3.74	3.79	4.09	4.24	3.92	3.91	3.83	3.46	4.09	4.51	3.79	3.99	3.93	3.68	4	5.13	4.09	4.19	4.4	4.1	3.83	3.87	4.28	4.06	4.24	3.86	4.32
LMF1	ENSG00000103227	1.95	1.8	2.34	2.44	2.03	2.36	2.16	1.28	1.9	1.79	1.92	2.23	2.04	2.15	1.85	1.9	2.33	2.31	2.17	1.33	2.11	2.24	2.34	2.35	1.57	2.14	2.13	2.76	2.28	1.79	2.04	2.8	2.44	1.95	1.89	1.73	1.27	1.83	1.74	1.97	1.71	1.79	1.71	1.7	1.68	1.52	1.65	1.25
LMNB1	ENSG00000113368	7.23	7.24	6.3	7.15	6.53	5.48	7.25	6.28	7.18	6.82	5.95	7	6.22	6.86	6.94	7.17	6.72	6.57	6.27	4.85	4.57	6.19	6.86	6.21	6.21	6.39	6.91	6.72	6.52	6.34	5.43	4.93	6.09	4.7	4.71	4.93	3.43	4.8	4.99	4.65	4.84	4.85	4.81	4.96	4.69	4.43	4.87	4.46
LMO1	ENSG00000166407	1.6	1.81	1.7	4.68	2.09	3.44	2.65	1.83	0.83	0.89	1.01	3.53	1.96	0.84	2.07	2.18	2.01	1.94	2.05	3.78	3.65	3.73	2.81	4.72	2.07	2	2	3.28	1.44	2.19	1.62	2.18	1.5	1.06	1.25	0.32	1.32	0.39	0.39	1.83	0.21	0.46	0.34	0.34	0.18	0.06	1.24	0
LMO2	ENSG00000135363	2.68	2.55	3.02	2.5	3.24	3.39	2.51	3.1	2.8	3.31	3.72	2.35	2.93	3.89	2.95	2.64	1.34	1.66	2.32	2.03	2.85	1.69	1.4	1.41	2.07	2.32	1.82	1.61	1.72	1.87	2.83	2.45	3.23	2.11	2.72	2.36	2.62	2.3	2.44	2.6	2.35	1.91	2.08	2.64	2.11	1.56	1.67	1.57
LOR	ENSG00000203782	0.08	0.12	0.44	0.08	0.32	0.97	0.08	0.14	0.15	0	0	0.05	0.29	0	0	0.08	0.05	0.09	0.19	0.14	0.14	0.05	0	0.05	0	0.04	0.14	0	0.17	0	0.1	0.14	0.18	0.14	0.25	0.16	0.15	0.12	0.14	0.18	0.2	0.11	0.02	0.07	0.08	0.13	0.04	0.05
LOX	ENSG00000113083	2.14	1.82	2.43	2.6	2.7	1.36	3.26	1.07	1.77	1.73	4.23	2.66	2.62	2.67	2.5	2.15	1.81	2.34	3.66	2.17	1.25	3.18	2.34	2.95	1.81	2.58	2.56	3.76	2.23	2.42	2.3	0.93	3.73	0.95	0.53	0.38	2.88	0.9	1.08	1.71	0.88	0.61	0.72	0.48	0.53	0.22	0.5	0.34
LOXHD1	ENSG00000167210	0	0	0.03	0.01	0.01	0.01	0.01	0	0	0	0.01	0.01	0.03	0.02	0.01	0.01	0	0	0.01	0.01	0	0.01	0	0.03	0	0.01	0.01	0	0.02	0	0	0.03	0.01	0.01	0.03	0	0.12	0	0	0	0.01	0.01	0.01	0	0	0.01	0	0
LOXL1	ENSG00000129038	2.73	2.22	1.98	2.36	1.81	1.85	2.31	4.44	2.75	2.43	3.32	2.17	1.9	4.26	2.06	2.32	2.38	2.49	2.29	2.63	1.39	1.88	2.46	1.96	1.05	3.41	2.16	2.53	2.91	1.34	3.39	1.16	2.36	0.71	0.56	0.66	1.08	0.71	0.57	1.16	0.52	0.53	0.44	0.5	0.55	0.32	0.76	0.29
LPA	ENSG00000198670	0.01	0.01	0	0.01	0.01	0.1	0.01	0.01	0	0	0.01	0.01	0	0	0	0.01	0	0.01	0	0.17	0.17	0.01	0.01	0.03	0.01	0.02	0.01	0.02	0.02	0	0.01	0.02	0.02	0.02	0.01	0	0.05	0.01	0.04	0.02	0.04	0.02	0.02	0.01	0.02	0.01	0	0
LPAR6	ENSG00000139679	1.64	1.23	0.96	0.83	1.37	0.99	0.69	0.56	1.56	2.22	3.15	0.64	1.03	2.55	1.46	1.24	0.86	1.44	0.4	0.38	1.14	0.63	1.27	0.7	1.14	1.73	1.33	0.28	1.55	1.26	2.26	0.66	0.82	1.29	1.6	1.05	1.49	1.23	1.29	1.81	1.28	1.09	1.13	1.35	1.24	0.82	0.77	0.65
LPIN1	ENSG00000134324	1.09	1.38	1.56	1.5	1.4	1.52	1.37	1.36	0.99	0.79	1.03	1.74	1.58	1.43	1.13	1.18	1.14	1.45	1.44	1.11	1.87	1.58	1.26	1.77	1.1	1.37	1.37	1.37	1.43	1.14	1.54	2.04	1.73	1.45	1.08	1.58	1.53	1.46	1.58	1.45	1.44	1.3	1.34	1.3	1.41	1.2	1.2	1.14
LPIN2	ENSG00000101577	2.69	3.21	2.92	2.59	3.26	3.15	2.8	2.15	2.52	2.38	2.82	3.01	3.23	2.85	2.73	3.07	3.28	3.28	3.23	2.91	3.65	2.85	3.04	3.05	3.6	3.15	3.41	2.85	3.21	3.42	3.06	3.59	3.25	3.56	3.76	3.89	2.93	3.81	4.03	3.16	3.85	3.68	3.71	3.81	3.74	3.71	3.83	3.63
LPL	ENSG00000175445	1.77	1.88	3.1	1.8	2.31	3.81	2.29	1.36	1.27	1.37	1.81	2.01	1.97	1.53	2.14	1.93	2.04	1.57	2.71	0.97	5.3	3.06	2.9	2.59	2.91	2.27	2.38	2.95	2.04	2.87	3.5	1.9	2.4	5.86	4.89	3.98	5.21	3.8	2.56	4.13	2.65	5.78	5.84	1.95	4.88	4.74	3.59	5.62
LPP	ENSG00000145012	0.32	0.65	0.36	0.48	0.76	0.39	0.45	0.19	0.26	0.22	0.66	0.51	0.4	0.57	0.45	0.58	0.85	0.83	0.59	0.25	0.83	0.88	1.03	1.05	1.08	0.85	0.96	0.65	0.67	1.11	0.49	0.24	0.43	0.58	0.37	0.46	0.43	0.71	0.8	0.51	0.71	0.43	0.52	0.59	0.5	0.39	0.37	0.42
LRAT	ENSG00000121207	0.07	0.04	0.07	0.27	0.03	0.79	0.15	0.15	0.08	0.03	0.09	0.18	0.25	0.26	0.05	0.01	0.01	0.05	0.26	0.1	1.04	0.08	0.02	0.32	0.11	0.27	0.08	0.14	0.08	0.04	0.31	0.24	0.28	0.03	0.13	0.04	0.21	0.03	0.03	0.18	0	0.02	0.03	0.05	0.03	0.06	0.08	0.03
LRP4	ENSG00000134569	3	3.74	3.2	2.55	2.84	2.74	3.91	1.04	2.95	2.3	2.06	2.53	3.06	3.11	2.6	3.38	4.39	4.16	4.33	1.76	3.32	3.32	5	3.11	3.35	3.71	4.09	4.57	4.22	3.69	2.8	0.53	3.9	0.33	0.64	0.33	0.88	0.37	0.45	0.85	0.45	0.29	0.44	0.68	0.23	0.24	1.56	0.25
LRP6	ENSG00000070018	3.3	3.71	2.74	3.44	3.12	2.72	3.53	2.48	3.22	2.9	2.95	3.4	3.05	3.14	3.23	3.45	3.89	3.84	3.76	2.75	2.79	3.66	4.2	3.95	3.94	3.6	3.98	3.86	3.66	3.8	2.77	2.67	3.25	3.06	2.85	3.2	2.88	3.3	3.47	3.02	3.41	3.08	3.21	3.37	3.15	2.58	2.6	2.72
LRP8	ENSG00000157193	2.96	3.53	2.75	2.44	3.43	2.93	2.91	2.88	2.75	2.47	2.06	3.09	3.11	3.17	3.05	3.43	3.6	3.64	3.15	3.07	3.17	3.28	3.79	2.95	3.82	3.84	3.74	2.79	3.68	3.85	3.9	3.09	2.99	3.52	3.45	3.16	2.47	3.27	3.31	3.41	3.38	3.72	3.61	3.14	3.3	3.41	3.66	3.4
LRRC8A	ENSG00000136802	3.82	4.16	3.99	4.06	3.99	4.19	4.1	3.53	3.59	3.43	3.32	4.11	4.07	3.92	3.6	4	4.06	4.09	4.29	4.05	4.51	3.95	4.07	3.91	3.85	4.28	4.16	4.44	4.33	3.99	4.13	4.18	4.44	4.08	4.22	4.3	2.9	4.25	4.19	4.05	4.2	3.98	4.01	4.2	4.02	3.95	4.26	3.67
LRRK2	ENSG00000188906	0.06	0.08	0.14	0.13	0.14	0.17	0.18	0.03	0.11	0.09	0.32	0.11	0.13	0.87	0.08	0.07	0.24	0.17	0.17	0.13	0.26	0.3	0.22	0.36	0.25	1.35	0.16	0.12	0.26	0.18	1.62	0.22	0.26	0.25	0.09	0.22	0.39	0.23	0.27	0.43	0.27	0.14	0.23	0.32	0.22	0.16	0.1	0.16
LTA	ENSG00000226979	0	0	0.04	0	0.06	0.17	0	0	0.07	0	0	0	0	0	0	0.03	0.03	0	0	0	0.17	0.04	0.03	0.04	0.04	0.03	0	0	0.15	0.03	0	0	0.1	0.01	0.03	0.03	0.07	0.05	0.07	0	0.03	0	0.08	0	0	0	0	0.06
LTBP2	ENSG00000119681	0.34	0.45	0.42	0.4	0.54	0.66	0.36	0.36	0.39	0.41	0.56	0.43	0.51	0.3	0.36	0.38	0.23	0.26	0.4	0.28	0.63	0.31	0.26	0.28	0.34	0.2	0.55	0.24	0.35	0.46	0.36	0.43	0.86	0.66	0.49	0.48	0.51	0.67	0.64	0.67	0.64	0.54	0.61	0.62	0.65	0.34	0.35	0.4
LTBP3	ENSG00000168056	2.67	2.89	2.09	2.47	2.79	2.79	2.81	1.84	2.66	2.18	2.44	2.57	2.08	3.26	2.41	2.97	3.2	3.31	2.47	1.6	2.42	2.82	3.36	2.51	2.55	3.23	3.14	3.12	3.53	2.8	3.11	2.21	2.93	2.26	2.41	1.91	1.15	2.06	1.98	2.06	1.97	2.39	2.02	1.79	1.88	1.97	2.43	1.49
LTBP4	ENSG00000090006	3.54	3.93	2.87	3.18	3.39	3.64	3.49	2.93	3.33	2.6	2.54	3.5	2.99	4.09	2.8	3.91	4.11	4.18	3.66	2.47	3.24	3.64	4.39	3.48	3.14	4.22	4.28	4.12	4.69	3.45	3.13	3.09	3.72	2.31	2.85	2.01	1.58	2.47	2.16	2.41	2	2.5	2.27	1.63	2.08	1.74	2.72	1.17
LYL1	ENSG00000104903	1.45	1.32	1.14	0.91	1.5	1.55	0.94	0.75	1.53	1.87	2.34	0.89	0.96	2.42	1.4	1.39	0.79	0.84	0.79	0.49	0.96	0.28	0.52	0.26	0.51	0.98	1.02	0.48	1.16	0.93	1.15	0.82	0.97	1.15	1.37	0.95	0.56	1.02	0.69	1.15	0.72	1.04	0.8	1.16	0.6	1.37	1.09	0.86
LYST	ENSG00000143669	0.79	1.37	1.05	0.86	1.19	1.49	0.92	0.91	0.89	0.86	0.91	1.26	1.2	0.8	0.91	1.11	1.22	1.23	1.25	1.58	1.76	1.15	1.1	1.41	1.51	1.29	1.32	0.92	1.22	1.44	1.16	1.71	1.11	1.83	1.61	1.96	1.38	2.03	2.19	1.61	2.14	1.91	1.99	1.87	1.99	1.56	1.43	1.78
LYZ	ENSG00000090382	0.97	0.39	0.32	0.52	0.69	0.31	0.03	0.43	1.07	1.78	2.5	0.26	0.13	1.27	0.98	0.59	0.13	0.27	0.22	0.13	0.23	0.04	0.15	0.23	0.32	0.64	0.37	0.07	0.47	0.34	0.14	0.16	0.03	0.15	0.81	0.27	0.27	0.23	0.65	0.38	0.2	0.13	0.19	0.24	0.22	0	0.08	0.06
LZTS1	ENSG00000061337	4.31	5.21	4.01	4.09	4.99	4.12	4.28	2.77	3.72	4.2	3.42	4.45	4.35	3.15	4.74	5.04	4.71	4.76	3.95	2.64	3.5	3.9	4.56	3.5	4.99	4.23	4.81	3.67	4.63	5.1	3.91	5.24	4.23	6.24	6.13	5.93	2.42	6.07	5.85	5.5	5.94	6.3	6.12	5.84	6.08	5.97	6	6.01
MAD1L1	ENSG00000002822	2.71	2.73	2.83	2.78	2.72	2.87	3.08	2.47	2.43	2.37	2.41	2.83	2.74	2.66	2.62	2.79	2.59	2.55	2.63	2.16	2.5	2.35	2.57	2.25	2.3	2.49	2.62	2.68	2.6	2.44	2.16	2.89	2.73	2.28	2.32	2.27	1.48	2.25	2.13	2.08	2.2	2.31	2.2	2.17	2.09	1.97	2.21	1.71
MAF	ENSG00000178573	1.59	1.83	2.08	2.62	3.11	2.41	2.39	0.45	1.23	1.4	3.5	1.94	2.3	2.07	1.73	1.74	1.31	1.42	2.22	0.7	2.39	1.68	1.34	1.92	2.09	2.01	2.09	2.09	1.35	2.25	2.46	1.69	2.31	2.35	1.82	2.11	1.39	2.26	2.6	2.93	2.35	2.15	2.08	2.26	1.91	2.11	1.52	2.05
MALT1	ENSG00000172175	1.74	1.74	1.32	1.63	1.63	1.45	1.68	2.5	1.77	1.73	1.78	2.07	1.64	2	1.76	1.78	1.57	1.55	1.39	1.98	1.38	1.99	1.72	1.84	1.73	1.55	1.77	1.64	1.58	1.78	1.82	1.69	1.59	1.76	1.07	1.42	1.73	1.62	1.79	1.69	1.82	1.33	1.59	1.67	1.42	1.16	1.2	1.44
MAML2	ENSG00000184384	0.46	0.76	1.41	1.27	0.78	2.39	1.46	2.02	0.76	0.41	1.19	1.11	1.35	1.77	0.46	0.72	0.64	1.07	2.08	1.82	2.35	1.4	1.03	1.48	1.34	1.85	1.06	1.77	1.11	1.15	1.98	1.91	2.5	1.19	2.16	1.05	2.32	1.31	1.14	0.98	1.12	1.33	1.48	0.88	1.36	1.05	1.44	1.49
MAP3K8	ENSG00000107968	0.06	0.09	0.21	0.41	0.13	0.24	0.39	0.22	0.28	0.38	1.11	0.56	0.23	0.26	0.31	0.16	0.4	0.85	0.78	0.38	0.42	1.23	0.16	1.14	0.1	0.2	0.11	0.78	0.47	0.28	0.12	0.08	0.29	0.37	0.28	0.15	0.45	0.1	0.17	0.23	0.22	0.38	0.39	0.13	0.32	0.12	0.09	0.12
MAPK8IP1	ENSG00000121653	5.03	4.93	5.24	4.86	4.99	5.64	5.23	4.88	5.06	5.02	4.45	5.01	5.22	4.98	4.87	5.12	5.24	5.31	5.32	5.22	5.3	4.83	5.22	4.65	4.63	5.33	4.97	5.29	5.54	4.7	5.24	5.41	5.39	5.37	5.75	5.43	5.04	5.36	5.08	5.01	5.15	5.31	5.23	5.1	5.39	5.55	5.52	5
MAPT	ENSG00000186868	4.69	5.84	6.82	5.54	6.58	7.48	5.29	6.6	4.85	4.62	4.88	6.31	6.83	4.46	5.49	5.75	5.9	5.9	6.47	7.92	7.74	5.77	4.52	6.45	6.55	6.06	5.9	4.85	6.09	6.47	6.55	7.67	6.04	7.73	7.48	7.83	6.93	7.72	7.68	7.32	7.73	7.7	7.65	7.63	7.68	7.52	7.58	7.51
MARVELD2	ENSG00000152939	0.21	0.19	0.39	0.28	0.38	0.27	0.31	0.16	0.28	0.25	0.79	0.26	0.23	0.71	0.24	0.24	0.1	0.19	0.25	0.12	0.5	0.22	0.06	0.29	0.43	0.48	0.14	0.24	0.19	0.21	0.59	0.11	0.39	0.2	0.16	0.15	0.8	0.16	0.27	0.28	0.15	0.13	0.1	0.26	0.1	0.12	0.12	0.19
MASP2	ENSG00000009724	0.44	0.61	0.59	0.65	0.69	0.76	0.64	0.45	0.61	0.3	0.41	0.6	0.64	0.49	0.44	0.51	0.61	0.53	0.42	0.76	0.56	0.48	0.54	0.64	0.66	0.35	0.71	0.56	0.59	0.56	0.42	0.91	0.51	0.94	0.85	0.63	0.45	0.82	0.94	0.73	1	0.99	0.86	0.78	0.97	0.58	0.52	0.76
MASTL	ENSG00000120539	3.41	3.33	2.58	3.36	2.72	2.01	3.46	2.73	3.39	3.42	2.87	3.33	2.74	3.2	3.21	3.23	3.65	3.67	3.39	2.11	1.87	3.57	3.97	3.5	3.18	3.24	3.82	3.95	3.53	3.57	2.41	1.76	2.79	1.25	1.36	1.44	1.74	1.46	1.68	1.46	1.32	1.32	1.44	1.54	1.32	1.27	1.58	1.18
MATN3	ENSG00000132031	0.74	0.65	0.78	0.85	1.02	0.77	0.52	1.39	0.59	0.93	2.9	0.54	0.72	1.81	0.97	0.81	0.44	0.51	0.53	1.57	0.95	0.45	0.43	0.8	0.44	1.14	0.56	0.56	0.76	0.66	0.48	0.45	0.35	0.25	0.49	0.62	2.05	0.67	0.8	0.43	0.69	0.21	0.5	0.69	0.35	0.41	0.19	0.23
MATR3	ENSG00000015479	6.41	6.13	6.39	6.35	6.18	5.81	6.3	6.53	6.34	6.46	6.19	6.19	6.42	6.26	6.46	6.14	5.71	5.68	6.24	6.22	5.88	5.97	5.62	5.95	6.01	6.05	5.81	6.05	5.58	5.9	6.65	5.92	6.23	6.11	6.05	6.08	7.13	6.01	6.11	6.63	6.1	5.92	6.11	6.35	6.12	6.38	6.05	6.53
MBL2	ENSG00000165471	0	0	0	0	0	0	0	0	0	0	0	0	0	0	0	0	0	0	0	0	0	0	0	0	0	0	0	0	0	0	0	0	0	0	0	0	0	0	0	0	0	0	0	0	0	0	0	0
MC1R	ENSG00000258839	0.87	1.07	1.2	1.4	1.01	1.64	1.1	0.71	0.75	1.05	1.09	1.36	0.86	0.55	1.06	0.78	1.16	1.13	0.82	1.13	1.41	1.42	0.92	1.44	1.16	0.81	0.85	1.15	1.03	0.88	1.02	2.59	1.32	1.83	1.71	1.55	1.16	1.74	1.61	1.22	1.7	1.93	1.69	1.54	1.8	0.91	0.9	0.65
MC2R	ENSG00000185231	0	0	0	0	0	0	0	0	0	0	0	0	0	0	0	0	0	0	0	0	0.02	0	0	0	0	0	0	0	0	0.03	0	0	0	0	0	0	0	0	0	0	0	0	0	0	0	0	0	0
MC3R	ENSG00000124089	0	0	0	0	0	0	0	0	0	0	0.1	0	0	0	0	0	0	0	0.06	0	0	0	0	0	0	0	0	0	0	0	0	0	0.05	0	0	0	0.11	0.04	0	0	0	0	0	0	0	0	0	0
MC4R	ENSG00000166603	0	0	0.55	0.3	0.53	1.03	0.32	0.19	0	0	0.13	0.29	1.66	0.15	0.18	0.06	0	0	1.46	1.29	1.02	0.13	0	0.81	0.66	0.15	0.01	0.3	0	0.08	0.6	0.61	0.92	0.18	0.11	0.04	2.05	0.14	0.15	2.27	0.04	0.18	0.01	0.13	0.3	0.15	0.03	0.21
MCC	ENSG00000171444	0.72	1.05	1.96	3.44	1.15	2.4	2.55	0.74	0.67	0.46	1.33	2.9	1.77	1.16	0.94	0.88	1.01	1.39	2.82	1.36	3.25	3.01	1.21	4.14	1.21	1.65	1.25	2.86	1.26	1.19	0.99	1.35	2.1	0.58	0.55	0.46	1.71	0.63	0.85	1.48	0.69	0.41	0.59	0.7	0.38	0.25	0.38	0.39
MCEE	ENSG00000124370	1.72	1.66	1.34	1.49	1.64	1.32	1.4	1.1	1.46	1.71	2.06	1.53	1.27	1.33	1.8	1.5	2.02	2.05	1.67	0.78	1.37	1.76	2.07	1.93	1.91	1.61	2.02	1.71	1.63	2.07	1.61	1.12	1.16	1.23	1.35	1.01	1.56	1.33	1.19	1.42	1.47	1.13	1.19	1.16	1.36	1.25	1.34	1.21
MCFD2	ENSG00000180398	4.12	3.79	3.69	3.71	3.79	3.66	3.66	3.58	4.07	4.01	4.12	3.68	3.97	4.17	3.89	3.84	3.67	3.8	3.85	3.59	3.83	3.43	3.79	3.69	3.82	4.19	3.89	3.72	3.78	3.78	3.97	3.33	3.7	3.52	3.66	3.47	3.79	3.49	3.59	3.84	3.52	3.54	3.49	3.54	3.5	3.83	3.91	3.97
MCM6	ENSG00000076003	6.19	5.61	4.98	5.75	5.09	3.57	5.79	5.07	6.13	6	5.32	5.5	4.95	5.74	5.6	5.71	5.44	5.29	5.28	3.93	3.41	5.21	5.62	4.98	4.86	5.27	5.33	5.86	5.3	5.07	4.98	3.63	5.28	3.73	3.93	3.93	3.86	3.73	3.8	4.02	3.68	3.66	3.88	3.96	3.84	3.56	3.87	3.64
MDM2	ENSG00000135679	4.08	4.12	3.17	3.77	3.66	2.87	3.78	3.13	4.25	3.87	3.54	3.55	3.48	4.23	3.81	3.85	3.6	3.79	3.35	2.7	2.8	3.56	3.83	3.62	3.72	3.89	3.84	3.49	3.75	3.64	3.84	3.29	3.66	3.19	3.37	3.43	3.7	3.3	3.48	3.14	3.35	3.12	3.3	3.34	3.36	3.14	3.45	3.38
MDP1	ENSG00000213920	2.65	2.34	2.56	2.55	2.41	2.66	2.45	2.63	2.83	2.93	2.79	2.32	2.26	2.68	2.65	2.28	2.37	2.23	2.25	2.3	2.42	2.15	2.1	2.05	1.92	2.36	1.98	2.27	2.42	2.14	3	2.56	2.69	2.49	2.58	2.12	2.8	2.49	2.19	2.52	2.4	2.38	2.3	2.24	2.54	2.42	2.54	2.02
ME2	ENSG00000082212	3.64	3.51	3.43	3.6	3.45	3.13	3.37	3.46	3.65	3.77	3.53	3.55	3.39	3.57	3.61	3.48	3.4	3.41	3.5	3.22	3.14	3.31	3.21	3.58	3.51	3.47	3.5	3.47	3.36	3.54	3.68	3.47	3.64	3.4	3.46	3.67	3.66	3.34	3.42	3.51	3.31	3.32	3.46	3.55	3.39	3.6	3.52	3.9
MECOM	ENSG00000085276	0.67	0.93	0.95	0.78	1.06	1.02	0.71	1.15	0.69	0.69	1.42	0.69	0.77	1.49	0.72	0.75	0.41	0.52	0.45	0.67	0.87	0.53	0.41	0.57	0.78	0.91	0.83	0.4	0.62	0.7	0.58	0.5	0.46	0.58	0.83	0.56	0.47	0.57	0.71	0.48	0.49	0.44	0.61	0.71	0.49	0.38	0.35	0.35
MED25	ENSG00000104973	3.43	3.67	3.26	3.49	3.44	3.86	3.7	3.34	3.57	3.08	2.76	3.53	3.31	3.57	3.27	3.65	3.56	3.7	3.24	2.97	3.12	3.19	3.65	3.2	2.98	3.41	3.37	3.54	3.69	3.1	2.99	2.99	3.37	3.13	3.21	2.92	1.77	3.07	2.85	2.86	2.96	3.3	2.94	2.87	2.95	3.03	3.05	2.75
MEF2A	ENSG00000068305	2.73	2.98	3.2	2.94	3.16	2.7	2.81	3.31	2.74	2.72	3.06	3.04	3.2	2.85	2.91	2.89	2.84	2.9	2.84	3.71	3.07	2.89	2.77	3.04	3.23	2.98	3.1	2.66	2.85	3.16	2.95	3.47	2.95	3.34	3.19	3.31	4.76	3.48	3.52	3.29	3.47	3.31	3.41	3.54	3.5	3.51	3.44	3.73
MEFV	ENSG00000103313	0.01	0.01	0	0	0	0.05	0.01	0	0	0.01	0	0	0.02	0.01	0	0.01	0	0.01	0	0	0.01	0	0.01	0	0.01	0	0.01	0	0.01	0.04	0	0.01	0	0.01	0.01	0	0	0.04	0.01	0.01	0.03	0.03	0.02	0.03	0.01	0	0	0
MEN1	ENSG00000133895	3.62	3.83	3.56	3.73	3.84	3.94	3.93	3.52	3.42	3.05	3.09	3.89	3.57	3.69	3.39	3.75	4.14	4.16	3.81	3.52	3.63	3.72	4.09	3.64	3.59	4.01	3.88	4.06	4.28	3.64	3.71	4.12	3.93	3.76	3.99	3.82	2.47	3.74	3.66	3.55	3.61	3.93	3.58	3.61	3.74	3.5	3.75	3.14
MERTK	ENSG00000153208	0.8	0.87	0.61	0.51	0.9	0.86	0.65	0.34	0.75	0.52	1.13	0.57	0.63	1.2	0.62	0.78	1.18	1.29	0.43	0.5	0.9	0.36	1.1	0.65	0.91	0.88	1.13	0.47	1.4	0.83	0.79	0.23	0.78	0.54	0.64	0.69	0.27	0.74	0.86	0.73	0.64	0.88	0.71	0.67	0.52	0.7	0.57	0.75
MESP2	ENSG00000188095	0.24	0.14	0.14	0.13	0.12	0.22	0.19	0.21	0.36	0.29	0.37	0.09	0.13	0.6	0.04	0.2	0.13	0.13	0.04	0.17	0.31	0.04	0.06	0.1	0	0.17	0.06	0.03	0.15	0	0.2	0.22	0.09	0.07	0.15	0.03	0.2	0.05	0.02	0.06	0.12	0.05	0.06	0.13	0.03	0.03	0.16	0.23
MFHAS1	ENSG00000147324	3.07	3.26	2.68	2.78	2.98	3.23	2.76	1.87	2.77	2.57	2.23	3.04	2.91	2.69	2.91	3.14	2.98	2.84	2.73	2.48	3.19	2.39	2.9	2.58	3.43	2.86	3.33	2.44	2.99	3.42	2.54	2.92	2.61	3.73	3.66	3.76	1.97	4.12	3.97	3.26	4.07	3.94	3.97	3.85	3.97	3.48	3.43	3.65
MFN2	ENSG00000116688	4.79	4.76	5.05	4.91	4.89	5	4.82	4.68	4.7	4.64	4.61	4.92	4.96	4.75	4.67	4.7	4.83	4.77	4.96	4.98	5.22	4.71	4.74	4.73	4.68	5	4.75	4.92	4.91	4.68	4.94	5.27	4.9	5.02	4.95	5.19	4.74	5.08	5.03	5.04	5.07	5	5.04	5.15	5.07	4.91	4.89	4.85
MFRP	ENSG00000235718	1.44	1.26	1.28	1.04	1.68	1.7	1.19	0.86	1.46	1.72	2.89	1.05	0.96	2.42	1.38	1.37	0.8	0.84	0.65	0.51	1	0.79	1.09	0.46	0.62	1.14	0.79	0.85	1.03	0.77	1.83	0.78	1.32	0.88	0.96	0.66	1.4	0.69	0.61	0.79	0.41	0.5	0.63	0.76	0.61	0.36	0.57	0.2
MGAM	ENSG00000257335	0.01	0.07	0.02	0.01	0.02	0.1	0.02	0	0	0.02	0.02	0.03	0.01	0.01	0.02	0.02	0.09	0.06	0.02	0.04	0.07	0.08	0.11	0.05	0.06	0.06	0.04	0.03	0.07	0.09	0.02	0.04	0.02	0.05	0.02	0.04	0.03	0.05	0.04	0.02	0.05	0.06	0.03	0.03	0.02	0.02	0.03	0.02
MGP	ENSG00000111341	0.69	0.24	0.14	0.47	0.41	0.62	0.02	0.04	0.48	0.51	4.94	0.08	0.11	0.84	0.44	0.65	0.17	0.87	0.1	0.02	1.68	0.02	0.24	0.07	0.29	1.07	0.99	0.05	1.28	0.55	1.28	0.09	0.1	0.72	0.28	0.13	0	1.08	0.78	1.22	0.83	0.67	0.51	0.33	0.38	0.18	0.27	0.08
MIAT	ENSG00000225783	0.38	2.22	0.74	1.2	1.05	4.12	0.9	1.31	0.66	0.37	0.36	2.84	0.97	0.52	0.69	1.27	3.77	3.63	1.98	3.74	4.27	5.08	3.8	4.77	3.75	1.32	3.19	1.76	3.02	3.55	1.47	4.1	2.2	4.4	3.33	2.71	1.88	3.89	3.63	2.48	4.18	4.7	4.17	1.5	4.35	1.16	1.47	1.2
MIF	ENSG00000240972	7.98	7.1	7.88	7.69	7.52	7.85	7.55	8.21	8.03	8.15	8.23	7.45	7.69	8.2	7.69	7.47	7.01	7.18	7.38	7.67	7.54	7.14	6.94	6.65	6.39	7.64	6.89	7.6	7.37	6.57	7.43	7.22	7.56	6.98	7.03	6.62	7.44	6.72	6.32	7.25	6.49	6.72	6.53	6.76	6.59	7.85	7.29	6.81
MINPP1	ENSG00000107789	3.88	3.41	2.96	3.43	3.32	2.8	3.34	3.31	3.65	3.93	3.73	3.24	3.36	3.76	3.63	3.46	2.84	3.18	3.16	2.47	2.55	2.87	3.31	3.03	2.96	3.35	3.31	3.33	3.23	2.88	3.41	2.61	3.17	2.93	2.73	2.87	3.38	3	2.89	3.09	2.89	2.61	2.69	3.11	2.93	3.21	2.86	3.18
MIP	ENSG00000135517	0.28	0.12	0.2	0.16	0.12	0.38	0.09	0.17	0.18	0.23	0.28	0.16	0.24	0.3	0.14	0.17	0.13	0.13	0.19	0.22	0.3	0.15	0.14	0.09	0.12	0.24	0.13	0.23	0.15	0.15	0.27	0.24	0.16	0.1	0.1	0.2	0.25	0.08	0.14	0.17	0.13	0.14	0.17	0.15	0.16	0.17	0.08	0.18
MIPOL1	ENSG00000151338	0.3	0.23	0.28	0.49	0.25	0.15	0.4	0.53	0.35	0.3	0.42	0.41	0.33	0.48	0.31	0.22	0.33	0.33	0.44	0.42	0.2	0.55	0.31	0.56	0.27	0.45	0.29	0.49	0.29	0.28	0.47	0.26	0.44	0.2	0.26	0.29	0.59	0.3	0.32	0.4	0.29	0.23	0.31	0.3	0.29	0.25	0.24	0.25
MKL1	ENSG00000196588	2.57	3.02	2.93	2.82	3.16	3.47	2.95	2.86	2.34	2.13	2.08	3.06	2.99	2.67	2.56	2.98	3.2	3.3	2.98	3.16	3.38	2.7	3.16	2.83	3.02	3.29	3.27	2.97	3.53	3.02	3.03	3.74	3.08	3.8	3.51	3.42	2.31	3.39	3.24	3.43	3.33	3.67	3.46	3.34	3.33	3.34	3.31	3.17
MLF1	ENSG00000178053	2.68	2.11	3.18	2.94	2.42	2.4	2.71	2.92	2.86	2.85	3.74	2.68	2.69	3.34	2.56	2.22	2.05	2.25	2.74	2.47	2.22	2.85	2.08	2.75	2.11	2.55	2.05	2.69	1.98	2.13	3.5	2.55	3.21	2.1	2.04	2.15	4.2	2.2	2.22	2.7	2.09	1.91	2.11	2.36	2.33	2.41	2.25	2.61
MLH1	ENSG00000076242	4.19	3.96	3.5	3.84	3.68	3.13	3.86	3.16	3.84	3.92	3.84	3.66	3.5	3.88	3.82	3.92	3.89	3.88	3.79	3.11	3.1	3.9	4.04	3.81	3.86	4.02	4.03	4.05	3.91	3.78	3.78	3.11	3.67	3	3.5	3.47	2.95	3.28	3.29	2.94	3.21	3.11	3.14	3.24	3.32	2.94	3.34	2.78
MLH3	ENSG00000119684	2.2	2.27	2.12	2.16	2.08	2.01	2.19	1.91	1.97	2.03	1.95	2.27	2.11	2.08	2	2.08	2.15	2.11	2	1.79	1.93	2.08	2.19	2.1	2.35	2.11	2.23	2.03	2.12	2.17	2.09	2.11	2.26	2.27	2.36	2.36	2.18	2.26	2.45	2.15	2.35	2.33	2.43	2.3	2.35	2.09	2.14	2.19
MLLT10	ENSG00000078403	3.14	3.39	2.87	3.15	2.87	2.68	3.27	3.02	2.94	2.84	2.68	3.28	2.81	2.95	2.87	3.15	3.55	3.49	3.1	2.47	2.61	3.28	3.6	3.22	3.44	3.25	3.6	3.03	3.41	3.38	2.48	2.49	2.72	2.61	2.98	2.78	2.06	2.7	2.9	2.46	2.73	2.79	2.82	2.64	2.77	2.79	3.19	2.85
MLLT11	ENSG00000213190	6.75	6.84	7.6	7.3	7.38	7.44	7.26	7.73	6.55	7.08	6.91	7.18	7.79	6.71	7.19	6.84	6.37	6.58	7.45	7.97	7.61	6.76	6.13	6.91	6.97	6.83	6.48	7.11	6.5	6.92	7.94	7.34	7.62	7.57	7.14	7.39	8.21	7.17	7.35	8.04	7.35	7.32	7.23	7.56	7.28	7.38	7.21	7.62
MLPH	ENSG00000115648	0.01	0.01	0.01	0	0.06	0.03	0	0.01	0	0	0.01	0	0.01	0.03	0.02	0.01	0.02	0.02	0	0	0.11	0.01	0	0.02	0	0	0.01	0	0.01	0.01	0	0	0	0.08	0.01	0	0	0.04	0.09	0.09	0.02	0.01	0.01	0	0.01	0.01	0.01	0
MMAA	ENSG00000151611	1.57	1.69	2.03	1.74	2.02	1.94	1.8	1.7	1.6	1.61	1.82	1.9	2.14	1.59	1.95	1.62	1.23	1.31	1.53	1.48	1.64	1.18	1.08	1.5	1.86	1.46	1.42	1.19	1.25	1.66	1.7	2.09	1.86	2.04	2.32	2.55	2.31	2.38	2.53	2.36	2.27	2.11	2.29	2.55	2.29	2.24	2.24	2.39
MMAB	ENSG00000139428	3.23	2.88	2.73	3.1	2.55	2.5	3.12	3.22	3	3.24	2.88	3.04	2.63	3.03	3.11	2.81	2.73	2.65	2.44	2.82	2.35	2.66	2.83	2.53	2.07	2.42	2.19	2.88	2.44	2.25	2.67	2.58	2.75	2	1.39	1.63	2.58	1.41	1.32	1.77	1.34	1.78	1.68	1.29	1.5	1.25	1.49	1.39
MME	ENSG00000196549	0.29	0.17	0.54	0.29	0.2	0.12	0.23	0.17	0.15	0.07	1.29	0.36	0.2	0.26	0.23	0.25	0.06	0.14	0.21	0.14	0.09	0.42	0.11	0.25	0.16	0.15	0.41	0.12	0.11	0.15	0.08	1.43	0.21	0	0.02	0.02	0.44	0	0.03	0.09	0.01	0.01	0.01	0.02	0.01	0	0.05	0
MMP1	ENSG00000196611	0.05	0	0	0	0	0	0	0.03	0	0	0.02	0	0	0	0	0	0.03	0	0	0	0	0	0	0	0	0	0	0	0	0	0.03	0	0	0	0	0	0	0	0	0.09	0	0	0	0	0.03	0	0	0
MMP13	ENSG00000137745	0	0	0	0.02	0	0.02	0	0	0	0	0	0	0	0	0	0	0	0.06	0	0	0	0	0	0	0	0	0	0	0.02	0	0	0.02	0	0	0	0	0.02	0	0	0	0	0	0	0	0	0	0	0.04
MMP2	ENSG00000087245	1.79	1.88	2.57	2.07	2.86	2.64	1.96	2.13	1.68	1.68	4.2	1.85	2.15	3.72	1.77	2.15	1.35	1.99	2.13	2.05	3.41	1.44	1.27	1.78	2.21	3.2	2.49	2.11	2.64	2.13	2.85	1.77	2.92	2.37	2.9	2.68	1.6	2.79	3	2.66	2.63	2.21	2.39	3.15	1.99	1.64	1.59	1.21
MMP20	ENSG00000137674	0	0	0	0	0	0.01	0	0	0	0	0	0	0	0	0	0	0	0	0	0	0	0	0	0	0	0	0	0	0	0	0	0	0	0	0	0.02	0	0	0	0	0	0	0	0	0	0	0	0
MMP3	ENSG00000149968	0	0	0	0	0	0	0	0	0	0	0	0	0	0	0	0	0	0	0	0	0	0	0	0	0	0	0	0	0	0	0	0	0	0	0	0	0	0	0	0	0	0	0	0	0	0	0	0
MMP9	ENSG00000100985	0.12	0.19	0.06	0.06	0.01	0.17	0.03	0.01	0.12	0.11	0.2	0.04	0.09	0.04	0.19	0.12	0.25	0.27	0.06	0	0.19	0.06	0.1	0.15	0.05	0.02	0.06	0	0.51	0.1	0.04	0.22	0	0.05	0.14	0.32	0.11	0.26	0.18	0.01	0.16	0.02	0.1	0.15	0.18	0.05	0.09	0.01
MN1	ENSG00000169184	4.25	5.39	5.2	5.86	6.09	6.07	5.91	4.01	3.48	3.31	2.79	6.05	5.46	3.02	4.8	5.17	5.61	5.27	5.64	3.99	5.92	5.8	6	6.1	6.08	4.11	5.68	6.01	4.69	5.86	2.45	6.23	5.32	6.59	3.95	3.57	3.44	5.24	5.03	5.65	5.63	6.46	5.91	5.27	5.2	5.78	4.32	5.92
MNX1	ENSG00000130675	0.09	0.14	0.02	0.01	0.17	0	0.15	0.09	0.02	0.1	0	0.07	0.07	0.05	0.16	0.08	0.05	0.09	0.06	0	0	0.02	0.04	0	0.11	0.05	0.02	0.02	0.1	0.05	0.04	0.02	0.02	0	0	0.02	0	0.02	0	0.02	0	0.01	0.02	0	0	0	0.03	0
MPL	ENSG00000117400	0.02	0.02	0.06	0.1	0.07	0.24	0.07	0.09	0.03	0.06	0.07	0.05	0.08	0.18	0.03	0.14	0.08	0.13	0.08	0.06	0.21	0.06	0.04	0.16	0.06	0.05	0.1	0.06	0.06	0.03	0.01	0.03	0.12	0.14	0.03	0.07	0.03	0.04	0.06	0.15	0.05	0.13	0.13	0.02	0.05	0.03	0.05	0.05
MPO	ENSG00000005381	0.37	0.33	0.55	0.42	0.24	0.78	0.28	0.33	0.33	0.61	1.12	0.3	0.45	0.92	0.34	0.34	0.1	0.24	0.5	0.56	0.96	0.3	0.2	0.53	0.16	0.35	0.39	0.31	0.27	0.18	0.39	0.33	0.34	0.1	0.61	0.32	0.39	0.19	0.39	0.18	0.18	0.14	0.16	0.32	0.11	0.14	0.06	0.13
MPV17	ENSG00000115204	3.01	2.65	2.73	2.74	2.64	2.8	2.81	2.5	2.96	3.18	2.99	2.68	2.78	3.06	3.01	2.86	3	3	2.9	2.3	2.74	2.9	2.95	2.76	2.63	3	2.7	3.05	3.15	2.66	3.15	2.54	3.15	2.6	2.74	2.62	2.04	2.49	2.51	2.55	2.48	2.6	2.59	2.52	2.5	2.56	2.79	2.18
MPZ	ENSG00000158887	0.14	0.19	0.27	0.37	0.29	0.61	0.39	0.34	0.47	0.4	3.82	0.39	0.2	0.19	0.31	0.39	0.78	0.73	0.22	0.46	0.62	0.93	0.61	0.75	0.77	0.26	0.73	0.52	0.85	0.81	0.76	0.26	0.37	0.48	0.38	0.24	0.3	0.31	0.26	0.25	0.33	0.36	0.35	0.22	0.23	0.3	0.42	0.32
MRAP	ENSG00000170262	1.51	1.66	1.65	1.54	1.49	1.27	1.53	1.13	1.49	1.34	1.2	1.61	1.71	1.42	1.29	1.68	1.75	1.46	1.25	1.29	1.39	1.22	1.68	1.51	1.72	1.65	1.83	1.39	1.6	1.39	1.7	1.72	1.8	1.8	1.58	1.73	1.43	1.61	1.57	1.66	1.74	1.69	1.58	1.51	1.53	1.34	1.49	1.52
MRE11A	ENSG00000020922	2.79	2.69	1.9	2.56	1.96	1.19	2.55	1.68	2.77	2.47	2.15	2.31	1.81	2.58	2.29	2.47	2.64	2.47	2.31	1.35	1.36	2.36	2.62	2.57	2.3	2.45	2.83	2.77	2.49	2.46	1.62	0.93	1.91	1.17	1.4	1.11	0.97	1.21	1.37	1.23	1.29	1.17	1.29	1.09	1.26	1.11	1.35	1.15
MS4A1	ENSG00000156738	0	0.01	0	0	0	0	0	0	0	0.03	0	0	0	0	0	0	0	0	0	0	0	0	0.01	0	0	0	0	0	0	0	0	0	0	0	0	0	0	0	0	0	0	0	0	0	0	0	0	0
MS4A2	ENSG00000149534	0	0	0	0	0	0.09	0	0	0	0	0	0	0	0	0	0.05	0	0	0	0	0.03	0	0	0	0	0	0	0	0	0	0	0	0	0	0	0	0	0	0	0.03	0	0	0	0	0	0	0	0
MSH2	ENSG00000095002	5.1	4.77	4.21	4.79	4.38	3.59	4.83	4.48	5.1	5.08	4.67	4.71	4.36	4.82	4.79	4.72	4.47	4.43	4.6	3.96	3.87	4.47	4.67	4.53	4.56	4.69	4.82	4.83	4.5	4.6	4.48	3.8	4.33	3.38	3.72	3.8	4.41	3.77	3.87	3.83	3.77	3.51	3.6	3.93	3.64	3.67	3.69	3.8
MSH3	ENSG00000113318	3.03	3.02	2.67	2.82	2.97	2.18	2.84	2.61	3.14	2.97	2.81	2.85	2.79	3.02	2.91	2.97	2.61	2.69	2.55	2.31	2.28	2.51	2.74	2.61	2.99	2.83	2.91	2.73	2.7	2.85	2.79	2.1	2.44	2.44	2.63	2.74	2.66	2.55	2.6	2.68	2.52	2.54	2.63	2.67	2.61	2.68	2.63	2.95
MSH6	ENSG00000116062	6.12	5.77	5.22	5.55	5.27	4.15	5.7	4.91	5.98	5.61	5.03	5.37	5.08	5.69	5.45	5.69	5.73	5.56	5.59	4.41	4.38	5.24	5.77	5.25	5.57	5.66	5.93	5.84	5.6	5.65	4.73	4.38	5.17	4.21	4.49	4.34	3.8	4.28	4.43	4.29	4.32	4.32	4.39	4.49	4.26	4.04	4.43	4.17
MSL1	ENSG00000188895	5.7	5.79	5.4	5.47	5.46	5.41	5.52	5.1	5.55	5.37	5.18	5.62	5.54	5.51	5.41	5.71	5.98	5.85	5.79	5.64	5.73	5.49	5.88	5.74	6.14	5.84	6.17	5.59	5.76	6.11	5.3	5.16	5.24	5.39	5.56	5.3	5.15	5.32	5.35	5.56	5.32	5.56	5.42	5.2	5.42	5.4	5.65	5.6
MSL2	ENSG00000174579	4.02	4.26	3.66	4.14	3.94	3.75	4.16	3.61	4	3.76	3.45	4.09	3.9	3.94	3.85	4.09	4.48	4.52	4.25	3.77	3.84	4.32	4.77	4.47	4.55	4.3	4.85	4.66	4.5	4.56	3.35	3.85	3.93	3.68	3.8	3.9	2.9	3.74	3.92	3.75	3.71	3.83	3.8	3.89	3.73	3.67	4.03	3.89
MSMB	ENSG00000138294	0	0	0	0	0	0	0	0	0	0	0	0	0	0	0	0	0	0.06	0	0	0	0	0	0	0	0	0	0	0	0	0	0	0	0	0	0	0	0.01	0	0	0	0	0	0	0	0	0	0
MSTN	ENSG00000138379	0	0.04	0.2	0.19	0.02	0.15	0.02	0.02	0.58	0.22	0.83	0.08	0.42	1.27	0.19	0.04	0.11	0.93	0.77	0.02	0.15	0.1	0.06	0.18	0.34	2.97	0.24	0.02	2.46	0.1	5.2	0.23	2.69	0.08	0.34	0.06	0.18	0.09	0.05	0.09	0.16	0.23	0.15	0.07	0.19	0.02	0.02	0.08
MSX1	ENSG00000163132	3.04	2.5	1.93	0.56	3.58	2.58	0.49	0.28	2.02	2.51	2.82	0.4	1.59	3.76	2.08	2.66	1.04	1.38	0.29	0.29	2.6	0.33	0.88	0.61	2.33	3.03	2.7	0.14	2.09	2.39	3.45	0.4	0.22	2.71	2.45	1.93	0.28	2.92	2.93	3.14	2.4	2.35	2.55	2.23	2.24	0.43	1.06	0.32
MSX2	ENSG00000120149	0.39	0.12	0.34	0.21	0.12	1.26	0.02	0	0.12	0	0.83	0	0.11	2.61	0.03	0.08	0	0.09	0	0	1.27	0.03	0.04	0	0.16	1.59	0.23	0	0.06	0.09	1.7	0.02	0.04	0.05	0.02	0.06	0.03	0.05	0.03	0.21	0	0.09	0.04	0.02	0.02	0	0.02	0
MTCP1	ENSG00000214827	2.05	1.72	1.65	2.12	1.62	1.56	1.99	1.61	2.03	2.28	2.42	1.98	1.51	2.34	1.85	1.8	1.93	1.91	1.76	1.23	1.5	1.85	1.77	1.87	1.65	1.8	1.77	2.08	1.66	1.86	1.95	1.38	1.8	1.04	1.02	1.08	2.03	1.11	0.91	1.24	1.2	1	0.88	1.18	1	1.25	1.03	0.96
MTHFD1	ENSG00000100714	4.36	4.09	3.65	4.05	3.72	2.75	4.15	3.24	4.19	3.96	3.44	3.96	3.49	4.1	3.95	4.19	4.29	4.14	4.12	3.25	3.14	4.02	4.44	3.84	3.85	4.22	4.27	4.5	4.21	4.04	3.49	3.31	3.98	2.94	3.34	3.37	2.47	3.22	3.3	3.03	3.11	3.13	3.17	3.28	3.15	3.11	3.42	3.02
MTMR14	ENSG00000163719	3.55	3.28	3.08	3.08	3.17	3.23	3.08	3.18	3.38	3.49	3.24	3.09	3.02	3.28	3.31	3.38	3.06	3.05	2.63	2.74	2.67	2.59	3.09	2.45	2.62	2.88	2.9	2.8	3.13	2.67	2.85	2.93	3.14	2.8	2.89	2.83	2.41	2.84	2.7	2.78	2.7	2.84	2.8	2.66	2.84	2.44	2.81	2.23
MTMR2	ENSG00000087053	3.24	3.24	3.61	3.64	3.52	3.16	3.51	4.19	3.18	3.27	3.37	3.5	3.63	3.53	3.28	3.19	3.21	3.18	3.66	4.02	3.61	3.33	3.1	3.62	3.64	3.29	3.29	3.58	3.01	3.57	2.86	3.22	3.45	3.31	3.18	3.45	3.96	3.44	3.54	3.46	3.48	3.26	3.45	3.55	3.3	3.69	3.34	3.97
MTPAP	ENSG00000107951	2.19	2.42	1.85	2.31	2.25	1.93	2.21	1.92	2	1.97	1.98	2.12	2.08	2.29	1.97	2.16	2.71	2.68	2.29	2.2	2.43	2.47	2.81	2.64	2.76	2.44	2.86	2.44	2.62	2.65	2.03	2.04	1.68	2.1	2.37	2.26	1.7	2.24	2.2	1.87	2.28	2.14	2.32	2.01	2.31	2.09	2.48	2.41
MTTP	ENSG00000138823	0.48	0.48	0.38	0.46	0.45	0.79	0.59	0.53	0.26	0.38	0.48	0.41	0.78	0.57	0.44	0.47	0.47	0.41	0.88	0.83	0.63	0.5	0.59	0.45	0.65	0.69	0.49	0.56	0.34	0.66	0.68	0.15	0.94	0.07	0.07	0.07	1.29	0.08	0.14	0.12	0.07	0.13	0.04	0.02	0.07	0.08	0.1	0.02
MTX3	ENSG00000177034	1.84	2.28	1.19	1.76	1.52	1.16	2	1.37	2.01	1.54	1.5	2.04	1.61	1.99	1.62	1.76	2.19	2.25	2.01	1.16	1.35	2.32	2.57	2.36	2.19	2.19	2.46	2.16	2.16	2.1	1.3	0.84	1.31	1.11	1.13	1.22	0.87	1.36	1.49	1.11	1.4	1.33	1.35	1.16	1.28	1.42	1.59	1.48
MUC3A	ENSG00000169894	0	0.08	0.2	0.13	0.14	0.49	0.02	0.11	0.06	0.04	0.06	0.05	0.26	0.03	0.02	0.08	0.02	0.14	0.24	0.89	1	0.11	0.01	0.24	0.03	0.09	0.1	0.05	0.24	0.06	0.84	0.57	0.27	0.64	0.3	0.88	0.55	0.4	0.39	0.81	0.33	0.63	0.6	0.39	0.48	0.26	0.18	0.3
MUC7	ENSG00000171195	0	0	0	0	0	0	0	0	0	0	0.02	0	0	0	0.02	0	0	0.02	0	0	0	0	0	0	0	0	0	0	0.02	0	0	0	0	0	0	0	0	0	0	0	0	0	0	0	0	0	0	0
MUSK	ENSG00000030304	0	0	0.04	0.01	0.01	0	0	0	0	0	0	0	0.02	0.11	0.02	0	0	0	0	0	0	0	0.01	0.01	0	0	0	0	0.03	0	0.02	0	0	0.01	0	0.02	0	0.02	0.03	0.01	0.01	0	0.01	0	0	0	0	0
MUTYH	ENSG00000132781	2.89	2.51	2.06	2.59	2.1	2.13	2.53	2.21	2.85	2.73	2.24	2.44	2.15	2.74	2.46	2.57	2.83	2.85	2.57	2.04	1.96	2.66	3.02	2.46	2.27	2.73	2.72	2.94	2.98	2.2	2.35	2.03	2.64	2.05	2.2	1.62	1.24	1.99	1.65	1.74	1.8	2.08	1.93	1.62	2.05	1.87	1.95	1.46
MVK	ENSG00000110921	2.52	2.36	2.28	2.53	2.33	2.23	2.44	2.37	2.21	2.55	2.22	2.43	2.31	2.1	2.45	2.47	2.61	2.38	2.16	2.23	2.14	2.32	2.73	2.01	2.03	2.14	2.33	2.61	2.29	2.26	2.26	2.61	2.07	2.13	1.62	1.65	2.02	1.46	1.39	1.64	1.43	1.97	1.67	1.36	1.62	1.63	1.87	1.51
MXI1	ENSG00000119950	4.19	4.34	4.26	4.31	4.34	4.07	4.45	4.24	4.1	4.11	4.08	4.49	4.35	4.3	4.37	4.33	4.85	4.87	4.61	4.11	4.43	4.48	4.83	4.36	5	4.99	4.91	4.71	4.9	4.87	4.28	4.14	4.3	4.14	4.37	4.54	3.7	4.5	4.61	4.21	4.5	4.26	4.36	4.6	4.44	4.46	4.46	4.66
MYB	ENSG00000118513	1.43	1.29	1	1.5	0.87	0.96	1.49	0.73	1.07	0.94	0.88	1.38	1.07	1.26	1.03	1.18	0.96	0.96	1.31	0.33	1.12	1.12	1.2	1.3	0.84	0.91	1.25	1.3	0.98	0.81	0.69	0.99	1.45	1.04	0.14	0.21	0.78	0.57	0.62	0.88	0.6	0.89	0.64	0.75	0.51	0.59	0.3	1.02
MYBPC3	ENSG00000134571	0	0	0	0	0	0	0	0	0.01	0	0	0	0	0	0	0	0	0	0	0	0	0	0.01	0	0	0	0	0	0	0	0	0	0	0	0.01	0	0	0.01	0	0	0	0	0.01	0	0	0	0	0
MYC	ENSG00000136997	2.55	2.95	2.81	2.95	3.29	2.97	2.25	3.69	3.04	2.78	3.07	3.49	2.66	3.37	3.13	2.95	3.05	2.91	2.34	3.12	3.41	2.7	2.75	2.42	2.72	2.63	2.7	2	2.97	3.11	2.62	4.29	1.8	3.03	2.49	3.1	3.36	3.84	3.49	2.76	3.53	2.9	3.31	3.48	3.59	3.51	3.03	3.41
MYD88	ENSG00000172936	3.65	3.56	3.39	3.53	3.5	2.68	3.21	2.64	3.23	3.74	3.27	3.32	3.26	3.21	3.65	3.67	3.11	2.95	2.75	2.55	2.51	2.73	2.99	2.77	3.02	3.08	3.22	2.94	3.21	3.13	3.13	3.64	3.18	3.23	3.37	3.76	2.61	3.7	3.66	2.88	3.68	3.17	3.34	3.76	3.51	3.4	3.52	3.09
MYF6	ENSG00000111046	0.1	0.04	0.16	0.16	0.07	0.34	0.16	0.32	0.21	0.14	0.68	0.08	0.25	0.68	0	0.07	0	0.29	0.3	0.34	0.3	0.09	0.05	0.04	0.08	0.18	0.18	0.04	0.39	0	0.51	0.68	0.43	0.18	0	0.29	1.52	0.2	0.29	0.38	0.11	0.12	0.19	0.22	0.29	0.08	0.03	0.14
MYH11	ENSG00000133392	0.55	0.83	0.42	0.65	0.65	0.29	0.82	0.32	0.57	0.42	0.55	0.82	0.38	0.54	0.51	0.75	0.92	0.85	0.62	0.27	0.34	0.79	1.21	0.82	0.67	0.69	0.78	0.99	0.89	0.71	0.28	0.26	0.47	0.26	0.17	0.13	0.02	0.18	0.16	0.32	0.2	0.18	0.16	0.13	0.09	0.08	0.27	0.04
MYH14	ENSG00000105357	0.18	0.72	0.1	0.11	0.19	0.43	0.1	0.02	0.43	0.14	1.03	0.39	0.09	0.86	0.24	0.48	1.02	1.07	0.19	0.15	0.33	0.32	0.79	0.18	0.23	0.7	0.53	0.12	1.14	0.37	1.04	0.3	0.48	0.05	0.55	0.34	0.05	0.36	0.43	0.08	0.4	0.1	0.33	0.21	0.32	0.04	0.22	0.06
MYH2	ENSG00000125414	0	0	0.02	0	0.02	0.01	0	0.01	0	0	0	0.01	0.01	0.03	0	0.02	0	0.03	0.01	0.04	0.04	0	0	0.03	0	0.03	0	0.01	0.08	0	0.03	0.01	0.01	0.01	0.01	0	0.01	0	0	0.02	0	0.01	0	0.01	0.01	0	0.01	0
MYH3	ENSG00000109063	0.01	0.21	0.02	0.8	0.31	0.22	0.08	0.08	0.8	0.17	0.49	0.67	0.04	0.19	0.42	0.73	1.05	2.62	0.18	0.11	0.15	0.33	0.93	0.39	0.2	0.08	0.21	0.12	3.55	0.37	0.08	0.24	0.08	0.12	0.14	0.04	0.01	0.15	0.12	0.09	0.09	0.14	0.19	0.02	0.16	0.11	0.06	0.49
MYH6	ENSG00000197616	0	0.01	0	0	0.01	0.01	0.01	0.01	0.01	0	0.02	0	0.02	0.03	0	0.02	0.02	0.01	0	0	0	0	0.03	0	0	0.04	0.02	0	0.04	0.01	0.13	0	0	0	0	0	0.02	0	0.01	0.01	0	0	0	0	0	0	0.01	0
MYH7	ENSG00000092054	0.01	0.03	0.62	0.28	0.15	0.72	0.12	0.76	0.27	0.01	0.16	0.38	0.64	0.76	0.04	0.09	0.1	0.34	0.6	1.18	0.84	0.14	0.04	0.35	0.07	0.39	0.02	0.17	0.77	0.05	0.9	0.77	0.45	0.02	0.03	0.02	1.11	0.01	0.01	0.04	0	0.01	0.02	0.01	0	0.02	0.02	0.05
MYH8	ENSG00000133020	0	0	0	0.07	0.04	0	0.01	0.01	0.14	0.02	0.04	0.03	0	0.01	0.05	0.12	0.12	0.46	0.02	0	0	0	0.07	0.04	0.02	0.01	0.01	0.03	1.01	0.02	0	0	0	0	0	0	0.01	0	0	0	0	0	0	0	0	0	0	0.04
MYH9	ENSG00000100345	3.27	4.38	3.56	3.77	4.47	4.05	3.83	3.26	3.06	2.69	2.89	4.09	3.26	4.12	3.36	4.17	4.11	4.18	3.54	3.3	4.32	3.74	4.03	3.73	4.07	4.36	4.5	3.88	4.48	4.4	3.33	3.71	3.21	3.52	3.93	4.07	1.85	3.77	3.86	3.02	3.72	3.51	3.67	3.81	3.53	2.85	3.51	2.56
MYL2	ENSG00000111245	0	0	0	0.1	0	0	0	0	0.09	0.05	0.14	0	0	0	0.09	0.04	0.12	0	0	0	0	0	0	0	0	0	0	0	0.32	0	0	0	0	0	0	0	0	0	0	0	0	0	0	0	0	0	0.07	0.06
MYL3	ENSG00000160808	0.14	0.18	0.13	0.2	0.47	0.09	0	0.12	0.58	0.24	1.48	0.04	0.17	0.41	0.35	0.28	0.16	0.67	0.1	0	0.21	0	0.15	0	0.24	0.15	0.12	0.13	1.19	0.19	0.22	0.09	0.04	0.1	0.12	0.11	0.09	0.18	0.09	0.08	0.08	0.03	0.14	0.07	0.08	0	0	0.22
MYLK2	ENSG00000101306	1.14	1.07	1.25	1	1.22	1.16	0.85	1.19	1.01	1.2	1.25	0.86	0.97	1.71	1.01	0.99	0.67	0.81	0.79	1.43	1.56	0.92	0.58	0.98	0.79	1.45	0.97	0.73	1.19	1.01	0.9	0.84	0.85	0.7	1.23	0.9	0.77	0.85	0.9	0.78	0.84	0.78	0.8	0.95	0.85	0.75	0.74	0.57
MYO3A	ENSG00000095777	1.93	2.19	1.03	0.92	0.76	0.46	1.45	0.06	2.79	2.07	1.19	1.35	0.78	1.93	1.55	1.75	2.29	2.24	1.68	0.1	0.57	1.89	2.18	1.41	1.13	1.9	2.11	2.25	2.87	1.33	1.18	0.43	1.88	0.01	0.02	0.01	0.15	0.02	0.06	0.16	0.03	0.03	0.01	0.12	0.04	0.01	0.25	0
MYO5B	ENSG00000167306	2.22	3	0.61	0.11	2.51	1.52	0.99	0.05	2.14	1.8	1.09	0.67	1.52	1.27	2.28	2.9	3.2	3.31	0.61	0.19	2.12	0.76	1.81	1.02	3.71	2.94	3.55	0.08	3.79	3.73	2.8	0.19	0.29	3.49	5.13	4.91	0.7	4.28	4.27	3.17	3.89	4.24	4.48	3.82	4.45	3.87	4.91	3.65
MYO6	ENSG00000196586	3.74	3.92	2.38	2.76	3.51	2.28	3.01	3.06	3.32	3.64	3.28	3.07	2.92	3.23	3.91	3.8	3.45	3.52	2.74	2.93	2.34	3.06	3.54	3.17	3.48	3.29	3.54	2.8	3.47	3.59	2.62	2.03	2.29	1.94	2.27	3.25	2.21	2.78	3.09	2.05	2.91	1.84	2.27	3.01	2.64	2.4	2.66	2.21
MYOT	ENSG00000120729	0.28	0.29	0.2	0.2	0.23	0.12	0.17	0.53	0.2	0.3	0.28	0.31	0.32	0.21	0.09	0.16	0.18	0.43	0.24	0.8	0.23	0.32	0.1	0.28	0.14	0.2	0.16	0.08	0.29	0.26	0.33	0.36	0.21	0.21	0.31	0.24	0.96	0.2	0.24	0.28	0.4	0.36	0.31	0.27	0.33	0.21	0.23	0.25
NAGS	ENSG00000161653	0.59	0.58	0.32	0.42	0.68	0.51	0.35	0.44	0.47	0.53	0.88	0.19	0.46	0.68	0.51	0.5	0.24	0.3	0.24	0.88	0.43	0.12	0.09	0.22	0.22	0.89	0.16	0.14	0.32	0.28	0.36	0.44	0.24	0.55	0.41	0.38	2.71	0.36	0.28	0.81	0.35	0.37	0.55	0.3	0.17	0.4	0.66	0.29
NAT2	ENSG00000156006	0.08	0.04	0	0	0.19	0	0	0	0.05	0.05	0.24	0	0.07	0.04	0.05	0	0	0	0	0	0.05	0	0	0.04	0	0.08	0	0	0	0.04	0.09	0	0.08	0.03	0.04	0	0.09	0.13	0.03	0.09	0.12	0.07	0.04	0.04	0.04	0	0.04	0.08
NCF1	ENSG00000158517	0.01	0	0.02	0.01	0.02	0.05	0.01	0	0	0.02	0.06	0.02	0.01	0.03	0.02	0.02	0.02	0.02	0	0	0.05	0	0	0	0.02	0	0	0	0.05	0.02	0	0	0.01	0.03	0.02	0.03	0.04	0.01	0.03	0.02	0.05	0.03	0.01	0.03	0	0.03	0.04	0
NCF2	ENSG00000116701	0.56	0.6	0.26	0.19	1.09	0.46	0.12	0.09	0.35	0.64	1.01	0.02	0.22	0.65	0.53	0.59	0.3	0.42	0.11	0.26	0.83	0.14	0.24	0.25	0.51	0.47	0.89	0.04	0.62	1.02	0.19	0.09	0.17	0.58	0.44	0.2	0.12	0.38	0.51	1.01	0.5	0.32	0.35	0.37	0.26	0.18	0.18	0.13
NCOA4	ENSG00000138293	5.71	5.29	5.78	5.61	5.61	5.09	5.31	5.51	5.61	5.89	6.09	5.24	5.74	5.7	5.72	5.4	4.96	5.02	5.36	5.45	5.32	4.83	4.67	5.08	5.32	5.37	5.1	5.12	5	5.32	5.89	5.02	5.48	5.39	5.49	5.97	6.17	5.7	5.93	5.77	5.68	5.28	5.5	6.03	5.61	6.04	5.48	5.93
NCR3	ENSG00000204475	0	0	0	0.04	0.04	0	0.04	0.18	0	0.16	0.05	0	0	0	0	0	0.06	0	0	0.05	0.05	0.05	0	0.05	0	0.03	0	0	0.04	0	0	0.05	0	0	0.04	0.04	0	0.04	0	0	0.04	0	0.04	0.04	0	0	0	0
NDRG1	ENSG00000104419	1.72	2.62	2.04	1.18	3.72	3.75	1.79	3.56	1.62	1.79	2.49	1.52	2.36	1.77	2.7	2.65	3.07	2.75	2.08	4.01	3.95	1.67	2.27	1.79	3.86	2.62	3.14	1.45	2.82	3.97	2.65	1.8	2.54	5.71	5.72	5.14	3.56	5.55	5.14	5.02	5.27	5.87	5.83	5.14	5.72	5.83	5.64	6.01
NDUFA13	ENSG00000186010	5.88	5.38	5.72	5.5	5.44	5.5	5.41	6	6.08	6.32	6.27	5.41	5.36	5.69	6	5.58	5.08	5.04	4.88	5.03	4.89	5.11	4.97	4.56	4.37	4.99	4.49	5.09	5.12	4.55	5.69	5.5	5.78	5.11	5.2	4.89	5.44	4.9	4.73	5.25	4.89	4.97	4.93	5.14	4.94	5.1	5.06	4.37
NDUFS6	ENSG00000145494	5.75	5.67	5.62	5.59	5.59	5.69	5.7	6.16	6.29	6.34	6.14	5.66	5.31	5.84	6.08	5.73	4.87	4.76	4.67	4.5	4.58	4.49	4.59	4.22	4.09	4.61	4.48	4.73	4.74	4.47	5	4.8	5.24	4.64	4.61	4.34	5.06	4.44	4.21	4.66	4.32	4.39	4.34	4.48	4.45	4.34	4.45	4.14
NEB	ENSG00000183091	0	0.02	0.02	0.02	0.02	0.05	0	0.01	0.01	0.01	0.01	0.04	0.01	0.01	0.01	0.02	0.07	0.14	0.02	0.02	0.09	0.08	0.06	0.13	0.04	0.02	0.05	0.02	0.34	0.05	0	0.12	0.02	0.03	0.03	0.02	0.05	0.04	0.04	0.02	0.03	0.04	0.03	0.01	0.04	0.01	0.01	0.03
NEFH	ENSG00000100285	0.59	1.05	1.12	1.06	1.3	2.46	0.96	0.44	0.72	0.56	1.28	1.15	1.15	0.57	0.45	0.9	0.64	0.62	0.95	0.9	1.8	0.66	0.48	0.83	0.79	0.6	0.71	0.48	0.73	0.93	1	1.67	0.95	1.59	1.85	1.4	0.72	1.64	1.56	1.45	1.42	1.71	1.56	1.29	1.37	1.87	1.37	1.52
NEFL	ENSG00000104725	1	1.07	5.06	4.35	3.19	6.96	2.53	9.15	3.09	1.72	3.79	4.31	4.01	6	2.4	1.06	0.53	2.03	3.25	9.62	6.43	3.15	0.82	3.98	2.06	5.83	1.47	3.16	1.62	1.26	4.96	3.14	2	4.15	0.74	1.26	10.19	1.6	1.27	4.29	1.7	2.79	2.24	1.74	1.53	2.36	0.65	3.28
NEK8	ENSG00000160602	0.22	0.24	0.12	0.24	0.24	0.29	0.12	0.09	0.14	0.23	0.37	0.09	0.15	0.2	0.06	0.12	0.3	0.28	0.25	0.39	0.54	0.32	0.37	0.36	0.22	0.32	0.35	0.22	0.3	0.21	0.28	0.32	0.25	0.34	0.27	0.27	0.14	0.28	0.44	0.15	0.34	0.28	0.31	0.28	0.31	0.19	0.11	0.07
NELF	ENSG00000165802	5.57	5.8	5.07	3.96	5.95	4.65	4.46	4.06	5.35	5.79	4.99	4.35	5.25	4.89	5.74	5.84	5.7	5.77	4.24	4.64	4.72	4.32	5	4.2	5.55	5.56	5.68	3.5	6.08	5.74	6.03	5.02	4.33	5.85	6.87	6.11	4.55	6.22	5.97	5.29	6	5.94	6.14	5.82	6.36	6.33	6.63	5.64
NEUROD1	ENSG00000162992	4.59	4.96	1.45	0.7	4.11	4.08	2.88	4.25	4.71	5.09	4.62	2.3	4.12	4.09	5.08	4.71	4.43	4.69	3.38	3.02	5.06	2.22	4.15	0.9	3.9	4.13	4.25	1.19	4.74	4.1	4.82	0.67	4.14	1.63	2.94	2.7	0.84	3.13	3.41	1.54	2.88	2.01	2.82	3.67	3.26	3.18	3.77	2.7
NEUROG3	ENSG00000122859	0	0	0.05	0	0	0.45	0	0	0.01	0	0.05	0.03	0.26	0.3	0	0	0	0	0	0	0.09	0	0	0	0	0.29	0	0	0	0	0.18	0	0.02	0	0	0	0	0	0	0	0	0	0	0	0	0	0	0
NEXN	ENSG00000162614	0.12	0.38	0.25	0.55	0.33	0.18	0.67	0.19	0.2	0.16	0.69	0.54	0.14	0.32	0.2	0.16	0.19	0.39	0.5	0.22	0.14	0.62	0.25	0.69	0.25	0.2	0.28	0.62	0.25	0.37	0.13	0.17	0.22	0.14	0.08	0.08	0.07	0.08	0.18	0.11	0.07	0.09	0.06	0.09	0.14	0.02	0.02	0.05
NFKB2	ENSG00000077150	1.57	1.73	1.15	1.57	1.5	1.38	1.58	0.75	1.52	1.31	1.65	1.36	1	1.64	1.29	1.81	1.97	2.06	1.63	0.61	1.41	1.54	2.15	1.46	1.45	1.87	1.84	1.91	1.99	1.44	1.12	0.44	1.48	0.44	0.6	0.4	0.26	0.36	0.47	0.54	0.52	0.41	0.39	0.37	0.33	0.31	0.62	0.38
NFKBIA	ENSG00000100906	3.34	3.49	3.38	3.23	3.55	3.58	3.32	3.06	3.47	3.57	3.72	3.2	3.29	3.59	3.52	3.37	3.23	3.08	2.86	2.63	3.67	2.69	2.8	2.65	3.13	3.15	2.92	2.93	3.26	3.08	3.23	3.01	3.41	3.18	3.17	3.37	2.83	3.32	3.35	3.08	3.44	3.11	3.16	3.51	3.12	3.17	3.27	3.14
NFKBIL1	ENSG00000204498	3.59	3.49	3.77	3.49	3.55	3.99	3.64	3.69	3.74	3.9	3.51	3.45	3.5	3.62	3.46	3.64	3.72	3.6	3.69	3.21	3.8	3.26	3.52	3.26	3.2	3.6	3.61	3.79	3.7	3.27	3.7	3.67	3.81	3.55	3.99	3.42	3.17	3.4	3.23	3.54	3.19	3.54	3.36	3.26	3.59	4.01	3.98	3.61
NGF	ENSG00000134259	0.19	0.05	0.27	0.28	0.28	0.06	0	0.05	0	0.13	1.33	0.05	0.22	0.33	0.06	0.14	0	0.26	0	0.06	0.79	0	0.05	0.27	0.13	0.62	0.51	0	0.37	0.25	0.51	0.49	0	0.5	1.04	0.83	0.33	1.11	1.4	0.69	1.62	0.34	0.68	1.55	0.54	0.2	0.18	0
NHEJ1	ENSG00000187736	3.04	2.49	2.43	2.43	2.44	1.96	2.4	2.4	2.52	2.55	2.48	2.32	2.44	2.54	2.49	2.74	2.83	2.65	2.34	2.25	2.43	2.35	2.78	2.29	2.79	2.83	2.91	2.71	2.75	2.71	2.54	2.04	2.37	2.06	2.76	2.53	1.48	2.26	2.26	2.41	2.24	2.49	2.37	2.34	2.34	2.26	2.69	2.06
NIPAL4	ENSG00000172548	0.01	0.01	0.03	0.13	0.03	0.03	0.06	0	0	0	0.08	0.12	0.01	0	0.05	0.01	0	0.04	0.03	0.01	0	0.25	0.04	0.07	0.07	0.01	0	0.07	0.03	0.05	0	0.07	0.07	0.03	0.01	0	0.03	0.03	0	0	0.01	0	0	0	0.01	0.01	0.01	0
NKX2-5	ENSG00000183072	0	0	0	0	0	0.03	0	0	0	0	0	0	0	0	0	0	0	0.16	0	0	0	0	0.03	0	0	0	0	0	0.15	0	0	0	0	0	0	0	0	0	0	0	0	0.02	0	0	0	0	0	0
NKX3-2	ENSG00000109705	0.04	0	0.15	0.07	0.06	0.16	0.11	0.12	0.02	0.03	0.02	0.12	0.09	0.02	0	0.06	0.06	0.12	0.02	0.09	0.04	0.07	0.09	0.04	0.05	0.02	0.04	0.1	0.04	0	0.05	0.06	0.08	0.03	0	0.04	0.04	0.03	0.02	0	0.02	0	0	0.02	0	0.04	0	0
NLRP1	ENSG00000170233	6.11	5.98	7.1	6.37	6.68	7.34	6.38	7.51	6.27	6.42	6.73	6.57	7.1	6.47	6.54	6.09	6.02	6.01	6.62	6.96	6.77	5.89	5.52	6.08	5.71	6.2	5.59	6.13	6.12	5.7	6.96	6.94	6.75	6.79	6.6	6.72	7.43	6.57	6.47	6.85	6.59	6.49	6.39	6.75	6.64	7.12	6.56	6.78
NLRP12	ENSG00000142405	0.06	0.03	0.05	0.07	0.04	0.01	0.03	0	0.05	0.05	0.08	0.02	0.06	0.14	0.05	0.06	0.03	0.03	0	0.01	0.01	0.01	0.02	0.01	0.03	0.04	0.03	0.02	0.02	0.01	0.03	0.04	0	0.05	0.03	0.03	0.09	0.04	0.06	0.02	0.03	0.02	0.06	0.09	0.03	0.01	0.01	0
NLRP7	ENSG00000167634	0	0	0	0	0	0	0	0	0	0	0	0	0	0	0	0	0	0	0	0.02	0	0	0	0.02	0	0	0	0	0	0	0	0	0	0	0	0	0	0	0	0	0.01	0	0	0	0.02	0	0	0
NME1	ENSG00000239672	5.59	4.86	5.17	5.01	5.01	4.9	5.07	5.16	5.72	5.75	5.41	4.76	4.88	5.34	5.26	5.13	4.83	4.7	4.76	4.86	4.55	4.7	4.73	4.36	4.54	5.05	4.51	4.81	4.83	4.58	5.76	4.64	5.35	5.13	5	4.28	5.78	4.28	4.13	5.43	4.27	4.81	4.73	4.35	4.66	4.69	4.81	4.53
NNMT	ENSG00000166741	0.52	0.39	0.26	0.16	0.2	0.24	0.35	0	0.28	0.51	0.48	0.18	0.16	0.24	0.38	0.42	0.26	0.3	0.26	0.02	0.13	0.07	0.33	0.04	0.38	0.41	0.44	0.33	0.26	0.23	0.11	0	0.3	0.06	0	0.03	0.04	0	0.05	0	0.05	0.02	0	0.02	0	0	0.03	0
NOBOX	ENSG00000106410	0	0	0	0	0	0	0	0	0	0	0	0	0	0	0	0	0	0	0	0	0	0	0	0	0	0	0	0	0	0	0	0	0	0	0	0	0.03	0	0	0	0	0	0	0	0	0	0	0
NOD2	ENSG00000167207	0.03	0.01	0.02	0.02	0.01	0.04	0	0.23	0.04	0	0.05	0.01	0	0.08	0.03	0.04	0.01	0.05	0.04	0.3	0.05	0	0	0.03	0.03	0.06	0.02	0.01	0.04	0.03	0.06	0.01	0	0.02	0.03	0.1	0.19	0.01	0.04	0.01	0.08	0.04	0.05	0.02	0.09	0.01	0.02	0.04
NODAL	ENSG00000156574	0.51	0.5	0.98	0.86	0.72	1.06	0.88	0.57	0.62	0.66	0.71	0.49	0.82	0.7	0.78	0.62	0.76	0.78	0.75	0.96	1.19	1.02	0.83	0.98	0.68	0.55	0.51	0.9	0.78	0.77	1.19	1.08	1.64	1.1	1.04	1.34	1.24	1.18	1.18	1.22	0.9	0.96	0.9	1.02	1.06	0.4	0.43	0.18
NOG	ENSG00000183691	3.22	2.79	1.59	2.71	2.56	1.83	2.28	0.32	2.81	2.72	2.98	2.51	2.15	2.19	2.9	2.97	2.75	2.75	1.86	0.6	1.69	2.49	3.19	2.35	2.32	3.22	2.97	2.88	2.88	2.15	2.17	1.24	1.77	0.52	0.55	0.08	1.73	0.09	0.13	0.89	0.11	0.29	0.24	0.31	0.1	0.41	1.05	0.53
NOS3	ENSG00000164867	0.7	0.81	0.9	0.72	1.18	1.13	0.7	0.86	0.59	0.47	0.7	0.89	1.02	1.17	0.75	0.73	0.59	0.74	0.98	1.25	1.22	0.73	0.5	0.86	0.82	0.95	0.85	0.56	0.95	0.74	0.95	1.38	0.84	1.33	1.32	1.33	1.14	1.25	1.11	1.11	1.25	1.21	1.24	1.25	1.2	1.2	1.04	1.17
NOTCH1	ENSG00000148400	4.16	5.17	3.5	4.71	4.01	3.95	5.07	3	3.43	2.71	1.77	5.04	3.69	4.13	3.53	4.99	5.93	5.98	5.4	3.88	4.11	5.53	6.48	5.38	4.96	5.76	5.93	6.12	6.25	5.2	3.66	2.45	4.81	1.03	1.59	1.69	1.42	1.34	1.9	1.9	1.53	1.13	0.97	1.91	0.91	0.97	2.53	0.62
NOTCH2	ENSG00000134250	3.17	3.68	2.62	3.22	3.27	1.9	3.65	1.51	3.27	2.55	3.18	3.66	2.69	3.63	2.99	3.51	4.44	4.44	3.97	2.07	2.73	4.48	5.01	3.96	3.63	4.21	3.86	4.7	4.2	3.89	3.16	1.32	3.68	1.11	1.03	1.12	1.44	1.24	1.65	1.54	1.18	0.95	1.23	1.4	0.72	0.38	1.62	0.39
NOTCH3	ENSG00000074181	4.47	5.06	3.59	4.17	4.41	4.38	4.63	2.96	4.19	3.26	2.69	4.31	3.73	4.7	3.71	4.94	5.33	5.46	4.62	3.3	4.46	4.59	5.81	4.34	4.32	5.5	5.25	5.29	5.83	4.56	3.66	2.44	4.2	2.19	2.58	2.26	1.46	2.19	2.19	2.23	1.89	1.9	2.03	2.24	1.68	1.53	2.75	1.21
NPC1L1	ENSG00000015520	0.01	0	0	0	0.03	0.02	0	0	0	0.01	0.01	0.01	0.02	0.01	0	0	0.03	0.03	0	0	0.01	0.02	0.01	0.01	0	0.01	0.02	0.01	0.02	0	0.02	0.02	0.01	0.03	0.01	0	0	0.01	0.01	0.04	0.01	0	0.01	0.01	0.01	0.01	0.02	0
NPHP3	ENSG00000113971	0.98	1.41	0.95	1.06	1.08	1.08	1.11	0.74	0.83	0.76	1.13	1.27	0.98	1.03	0.77	1.05	1.85	1.86	1.28	0.92	1.32	1.71	2.01	1.87	1.83	1.31	1.98	1.33	1.69	1.84	0.97	0.81	0.92	0.9	1.05	0.88	0.67	0.98	0.99	0.77	0.96	1.03	0.95	0.73	0.94	0.7	1.05	0.95
NPHP4	ENSG00000131697	0.9	1.19	0.87	1.01	0.9	1.29	1.09	0.63	0.74	0.59	0.77	1.29	0.87	0.98	0.76	1.05	1.57	1.69	1.24	0.9	1.35	1.58	1.79	1.46	1.18	1.23	1.61	1.38	1.65	1.25	0.8	1.59	1.08	1.03	1.09	0.96	0.53	1.08	0.95	0.72	1.03	1.12	1.05	0.8	1	0.7	0.98	0.67
NPHS1	ENSG00000161270	0	0.01	0.05	0.01	0	0.14	0.01	0	0	0	0	0.01	0.02	0.01	0	0.01	0.01	0.02	0	0.04	0.11	0.05	0.01	0.02	0.08	0.01	0.05	0.01	0.03	0.03	0.01	0.15	0.01	0.04	0.02	0.02	0	0.01	0	0	0	0.08	0.02	0.02	0.02	0.01	0	0
NPHS2	ENSG00000116218	0	0	0	0	0	0	0	0	0.03	0	0	0	0	0	0	0	0	0	0	0	0	0	0	0	0	0	0	0	0	0.01	0.03	0.03	0	0.02	0	0	0.03	0	0	0	0	0	0	0	0	0	0	0
NPM1	ENSG00000181163	5.45	5.09	4.86	5.15	4.95	4.44	5.21	4.93	5.99	5.71	5.91	4.74	4.58	5.58	5.37	5.01	4.55	4.63	4.42	3.65	3.81	4.19	4.45	4.55	4.54	4.82	4.8	4.53	4.52	4.64	4.8	3.74	4.55	3.69	4.27	3.75	4.26	3.64	3.74	4.18	3.76	3.78	3.76	3.96	3.85	4.15	4.28	4.06
NPPA	ENSG00000175206	1.49	1.37	2.06	1.87	2.02	1.54	2.06	0.16	0.44	1.09	1.55	0.83	1.49	1.34	1.84	1.66	1.15	0.77	1.63	0.47	0.77	1.01	1.17	1.37	0.8	0.79	0.84	1.81	0.46	1.1	0.48	1.44	2.13	0.27	0.5	0.29	0.31	0.32	0.29	1.03	0.29	0.2	0.25	0.27	0.3	0.67	0.73	0.27
NPR2	ENSG00000159899	2.21	2.9	2.58	1.98	2.85	3.33	2.06	2.26	1.96	1.94	2.16	2.66	2.73	2.38	2.17	2.71	3.17	3.14	2.71	3.31	3.94	2.76	2.8	2.76	3.43	3.12	3.14	2.19	3.32	3.45	3.15	3.53	2.74	3.59	3.62	3.59	2.2	3.56	3.46	3.37	3.49	3.72	3.55	3.1	3.53	2.92	3.36	2.97
NPR3	ENSG00000113389	3.07	3.56	1.02	0.19	4.22	0.19	2.19	0.07	1.54	2.45	1.83	0.61	2.88	0.93	3.44	3.81	3.16	2.46	0.36	0.04	0.48	0.71	2.19	1.17	5.4	3.7	4.34	0.1	2.15	4.94	3.23	0.12	0.28	4.5	6.24	4.65	1.44	4.67	5.03	5.58	4.76	5.28	4.96	5.15	4.85	6.12	6.77	5.9
NPSR1	ENSG00000187258	0.03	0.05	0.09	0	0.04	0.05	0.01	0	0	0.03	0	0.08	0.11	0	0.06	0.06	0.09	0.02	0.07	0.02	0.14	0.04	0.06	0	0.01	0.02	0.03	0.04	0	0.05	0	0.04	0.03	0.02	0.02	0.03	0	0.05	0.07	0.07	0.08	0.09	0.05	0.05	0.05	0.04	0.01	0
NQO1	ENSG00000181019	2.3	1.64	1.81	1.43	2.59	1.52	1.35	1.31	1.53	1.99	2.5	1.28	1.73	2.2	1.79	1.76	1.04	1.2	1.45	2.73	1.89	1.17	1.11	1.46	1.5	1.6	1.87	1.22	1.25	1.82	2.12	1.51	1.63	1.62	1.32	1.31	4.11	1.71	1.88	2.38	1.76	1.48	1.4	1.44	1.36	0.9	1.06	0.91
NQO2	ENSG00000124588	2.56	2.24	2.53	2.25	2.33	2.52	2.21	2.85	2.51	2.7	2.91	2.16	2.39	2.62	2.14	2.17	2.03	2.05	2.22	2.9	2.56	1.93	1.78	1.96	1.56	2.2	1.94	1.84	2.22	1.78	1.94	2.36	2.05	1.79	1.6	1.9	2.11	1.99	1.76	1.75	1.83	1.56	1.75	1.72	1.88	1.95	1.82	1.81
NR0B1	ENSG00000169297	0	0	0.08	0.02	0	0.34	0.02	0	0	0	0.12	0.05	0.07	0	0	0	0.03	0	0.03	0	0.03	0.03	0.02	0.08	0	0	0	0	0	0.03	0.17	0.13	0.05	0.04	0	0.07	0.06	0.07	0.22	0.08	0.14	0.04	0.07	0.12	0.05	0.07	0	0.1
NR0B2	ENSG00000131910	0	0	0	0	0	0	0	0	0.11	0	0	0	0	0	0	0	0	0	0	0	0	0	0	0	0	0	0	0	0	0	0	0	0	0	0	0	0	0	0	0	0	0	0	0	0	0	0	0
NR2E3	ENSG00000031544	0.02	0.1	0.04	0.09	0.03	0.11	0.02	0.07	0	0.02	0	0.07	0.05	0	0.06	0.13	0.13	0.1	0	0.12	0.02	0.16	0.11	0.26	0.12	0	0.04	0.06	0.12	0.1	0.02	0.11	0.04	0.11	0.13	0.04	0.08	0.04	0.07	0.06	0.03	0.06	0.08	0.06	0.08	0.05	0.02	0
NR3C1	ENSG00000113580	1.32	1.27	2.4	0.85	2.02	0.91	1.77	2.05	1.23	1.58	2.99	0.89	2.39	2.41	1.55	1.28	0.82	0.98	3.07	2.27	1.67	0.86	0.86	1.05	1.44	2.06	1.56	1.95	1.17	1.51	2.1	1.17	3.48	1.17	1.36	1.17	2.19	1.35	1.75	1.74	1.36	0.9	1.29	1.81	1.04	0.4	0.69	0.38
NR4A2	ENSG00000153234	1.92	2.01	1.7	0.88	2.36	2.84	0.49	0.37	1.17	0.89	0.52	1.16	2.39	1.4	1.08	1.9	3.05	2.53	0.98	2.32	2.98	1.83	2.94	1.83	3.67	2.29	3.18	0.53	3.05	4.05	2.92	0.57	0.37	5.14	6.23	6.48	1.1	6.4	6.7	6.04	6.37	5.71	5.64	6.33	5.99	5.99	6.33	5.65
NR4A3	ENSG00000119508	1.37	1.49	0.86	0.47	1.27	0.83	0.42	0.26	1.38	1.2	0.5	0.64	1.08	1.51	1.27	1.29	1.15	1.64	0.6	0.29	0.96	0.58	0.55	0.59	1.86	2.65	1.57	0.4	2.17	1.31	4.64	1.44	0.77	3.35	4.48	4.67	0.9	3.44	3.14	4.52	2.56	3.72	3.93	2.73	3.96	3.79	4.15	3.75
NR5A1	ENSG00000136931	0	0	0.02	0.06	0.02	0	0.01	0.04	0	0	0.06	0.03	0.01	0.1	0.02	0	0	0.07	0	0	0	0.06	0	0.02	0	0.02	0	0.02	0	0.02	0.06	0.02	0.03	0.03	0.03	0.03	0	0	0.03	0	0	0	0.03	0	0	0	0	0.03
NRG1	ENSG00000157168	0.81	2.17	1.71	1.76	2.03	2.75	2.37	1.45	0.76	1.33	1.2	2.14	1.54	0.84	2.3	2.04	3.64	2.85	2.52	1.68	3.66	3.1	4.45	2.22	2.81	1.11	2.42	3.41	1.67	3.62	1.27	1.07	2.17	1.19	1.04	2.15	0.71	1.4	1.5	0.92	1.36	1.29	1.55	1.67	1.38	1.21	1.57	0.99
NRL	ENSG00000129535	1.19	1.22	1.33	1.28	1.17	1.13	1.11	0.94	1.33	1.29	1.38	1.34	1.19	1.04	1.51	1.19	1.02	1.13	0.89	0.66	0.68	1.06	0.91	0.87	1.02	0.7	0.93	1.17	0.93	0.99	1.05	1.61	0.98	1.19	1.75	1.12	0.61	1.39	1.13	0.74	1.41	1.19	1.42	1.37	1.36	1.77	1.72	1.48
NT5C3	ENSG00000122643	2.87	2.78	2.65	2.91	3.03	2.99	3.15	3.23	2.95	3.11	3.03	2.75	3.03	2.83	3.03	2.72	2.28	2.5	2.68	2.64	2.69	2.62	2.54	2.82	2.92	2.54	2.78	2.66	2.29	2.77	3.07	2.55	2.71	2.75	2.67	2.56	3.85	2.56	2.55	3.1	2.67	2.65	2.75	2.81	2.77	2.73	2.63	3.15
NUMA1	ENSG00000137497	4	4.95	4.23	4.47	4.56	4.58	4.75	3.66	3.51	3.08	2.62	4.81	4.19	4.1	3.84	4.79	5.26	5.13	4.86	3.84	4.65	4.95	5.45	4.73	4.95	4.85	5.38	5.16	5.16	5.09	3.94	4.8	4.73	4.28	4.6	4.3	2.34	4.06	4.1	4.21	4.05	4.5	4.12	3.9	3.95	3.65	4.48	3.39
NUP214	ENSG00000126883	2.44	2.96	2.49	2.79	2.65	2.51	2.85	2.09	2.23	1.85	1.48	2.87	2.57	2.5	2.2	2.83	3.08	3.03	2.76	2.36	2.49	2.83	3.19	2.86	2.95	2.78	3.13	3.03	3.05	2.89	2.37	2.74	2.81	2.66	2.7	2.74	1.49	2.67	2.73	2.6	2.69	2.87	2.74	2.58	2.56	2.24	2.63	2.34
NUP98	ENSG00000110713	3.31	3.49	2.98	3.33	3.14	2.61	3.42	2.48	3.02	2.78	2.5	3.32	2.89	3.16	2.96	3.34	3.87	3.72	3.53	2.76	2.82	3.57	4.07	3.61	3.53	3.51	3.94	3.95	3.65	3.64	2.75	2.85	3.23	2.76	2.96	3.03	1.69	2.95	3.08	2.57	2.91	2.97	2.92	2.95	2.8	2.54	2.91	2.68
NYX	ENSG00000188937	0.02	0.02	0	0	0	0	0.02	0	0	0	0	0	0	0	0	0	0	0	0	0.04	0	0	0	0	0	0	0	0	0.01	0	0	0	0	0	0	0	0	0	0	0	0	0	0	0	0	0	0	0
OAS1	ENSG00000089127	0.16	0.15	0.08	0.09	0.46	0.27	0.13	0	0.2	0.22	0.87	0.15	0.19	0.32	0.22	0.25	0.16	0.07	0.07	0.05	0.4	0.07	0.11	0.05	0.17	0.13	0.07	0.03	0.11	0.22	0.31	0.09	0.07	0.23	0.38	0.19	0.2	0.2	0.3	0.2	0.2	0.25	0.31	0.33	0.13	0.15	0.18	0.08
OBSL1	ENSG00000124006	2.65	3.13	2.52	2.96	2.76	3.7	3.09	2.76	2.8	2.4	2.93	3.33	2.63	3.19	2.67	2.92	3.68	3.82	3.48	3.16	3.49	3.49	3.83	3.48	3.06	3.51	3.51	3.72	3.81	3.23	2.65	2.3	2.9	2.68	2.51	2.19	1.63	2.55	2.37	2.14	2.56	2.59	2.44	2.07	2.44	2.31	2.6	2
OCA2	ENSG00000104044	2.47	1.19	0.76	0.64	1.66	0.22	0.99	1.11	0.7	0.6	0.87	0.14	1.1	2.08	0.3	1.86	0.52	0.58	0.5	0.8	0.27	0.21	0.68	0.6	2.74	2.91	2.78	0.93	1.29	2.43	3.13	0.52	0.86	2.4	4.19	1.21	0.44	1.85	1.63	2.86	1.19	3.28	2.79	1.11	2.37	2.51	4.26	2.11
ODC1	ENSG00000115758	8.46	7.75	7.67	7.88	7.43	6.66	7.87	7.39	8.17	8.25	7.47	7.65	7.37	8.12	7.85	7.97	7.92	7.9	7.69	7.04	6.71	7.55	7.84	7.36	7.57	8.07	7.83	7.94	7.99	7.66	7.33	6.36	7.09	6.38	6.57	6.77	6.29	6.46	6.53	6.4	6.54	6.24	6.47	6.77	6.53	6.82	6.98	6.69
OGDH	ENSG00000105953	4.44	4.35	4.42	4.44	4.47	4.37	4.39	4.85	4.29	4.17	4.06	4.33	4.35	4.49	4.27	4.46	4.26	4.27	4.39	4.63	4.34	3.96	4.46	4.1	4.33	4.57	4.49	4.52	4.47	4.34	4.32	4.23	4.32	4.36	4.59	4.4	3.55	4.19	4.13	4.48	4.08	4.46	4.37	4.27	4.13	4.46	4.63	4.22
OGG1	ENSG00000114026	3.23	3.24	3.49	3.44	3.32	3.12	3.34	3.47	3.3	3.47	3.33	3.3	3.24	3.13	3.33	3.31	3.64	3.6	3.57	3.44	3.11	3.71	3.61	3.59	3.15	3.21	3.3	3.86	3.47	3.41	3.36	3.38	3.64	3.52	3.38	3.38	3.02	3.48	3.46	3.08	3.61	3.37	3.39	3.4	3.45	3.6	3.35	3.14
OLR1	ENSG00000173391	0.02	0.03	0.1	0.14	0.07	0.36	0.08	0.07	0.04	0.02	0.11	0.07	0.14	0.26	0.04	0.03	0.13	0	0.19	0.24	0.49	0.14	0.21	0.24	0.27	0.28	0.21	0.1	0.09	0.35	0.91	0.24	0.5	0.27	0.93	0.37	0.51	0.15	0.33	0.58	0.44	0.47	0.24	0.48	0.21	0.67	0.56	0.7
OPA1	ENSG00000198836	3.59	3.78	4.04	4.44	3.82	3.39	4.11	3.83	3.58	3.55	3.57	4.15	4	3.51	3.77	3.66	3.54	3.57	4.02	3.88	3.75	3.76	3.55	4.21	3.93	3.71	3.81	3.93	3.44	3.83	3.61	3.89	3.78	3.59	3.58	4.01	4.46	3.84	3.95	3.79	3.87	3.62	3.77	4.1	3.74	4.03	3.75	4.24
OPA3	ENSG00000125741	0.89	1.48	0.91	1.1	1.07	1.21	1.03	0.85	0.68	0.74	0.63	1.21	0.93	0.92	0.88	1.15	1.17	1.08	0.94	0.87	1.14	0.97	1.07	0.94	1.03	1.02	1.32	0.88	1.13	1.24	1.1	1.25	1.04	1.18	1.65	1.36	0.61	1.34	1.36	1.2	1.31	1.35	1.36	1.05	1.38	0.84	1.4	0.9
OPCML	ENSG00000183715	3.23	4.1	3.95	3.28	5.09	3.18	3.67	1.63	2.75	3.04	4.19	3.96	4.72	1.37	4.33	4.14	4.11	3.7	3.89	3.53	4.29	3.86	2.84	4.48	5.36	3.71	4.2	3.5	3.45	5.31	4.21	4.7	3.39	4.92	5.82	6.07	4.72	5.59	5.79	4.02	5.32	5.3	5.64	5.65	5.64	6.09	6.3	5.97
OPN1LW	ENSG00000102076	0	0	0	0	0	0	0	0	0	0	0	0	0	0	0	0	0	0.05	0.05	0	0	0	0	0	0	0.04	0	0	0	0	0	0	0	0	0	0	0.04	0	0	0	0	0	0	0	0	0	0	0
OPN1MW	ENSG00000147380	0	0	0	0	0	0	0	0	0	0	0	0	0	0	0	0	0	0	0	0	0	0	0	0	0	0	0	0	0	0	0	0	0	0	0	0	0	0	0	0	0	0	0	0	0	0	0	0
OPN1SW	ENSG00000128617	1.2	1.09	0.87	0.8	1.17	0.93	0.97	1.07	1.18	1.33	1.04	0.7	1.01	0.85	0.97	1.17	0.58	0.85	0.72	0.71	0.77	0.58	0.75	0.96	0.78	0.92	0.7	0.83	0.91	1.12	1.02	0.91	0.89	0.68	1.25	1.31	1.24	1.11	0.86	0.59	0.92	0.74	1.07	0.92	0.88	0.6	1	0.63
OPTN	ENSG00000123240	3.02	3.7	4.3	3.71	4.11	4.78	3.59	4.76	3	3.15	3.83	3.93	4.16	3.24	3.85	3.57	3.54	3.34	3.93	4.9	4.77	3.52	3.01	3.82	3.97	3.51	3.64	3.26	3.39	4.19	4.22	4.02	3.64	4.27	3.98	3.44	5.22	3.61	3.32	4.26	3.58	4.28	4.2	3.47	3.92	4.1	4.28	4.36
ORAI1	ENSG00000182500	2.64	2.1	1.85	2.2	2.44	1.97	2.15	1.63	2.4	2.51	2.8	1.93	1.97	2.74	2.36	2.31	2.31	2.51	1.96	1.29	1.88	1.86	2.74	2.08	1.92	2.63	2.23	2.48	2.57	2.17	2.43	1.34	2.14	1.91	1.9	1.76	1.31	1.59	1.48	1.92	1.59	1.64	1.45	1.58	1.63	1.89	1.96	1.59
OSMR	ENSG00000145623	0.52	0.85	0.63	0.53	1.13	0.51	0.47	0.52	0.56	0.75	0.92	0.54	0.62	1.06	0.65	0.7	0.54	0.65	0.53	0.51	0.78	0.49	0.54	0.65	0.59	0.96	0.83	0.48	0.69	0.84	0.54	0.39	0.5	0.76	0.68	0.74	0.4	0.72	0.92	0.78	0.72	0.68	0.72	0.73	0.57	0.5	0.43	0.45
OTOA	ENSG00000155719	0.01	0.03	0.02	0.02	0.03	0.03	0.03	0	0	0	0	0	0.07	0.01	0.03	0	0.01	0.02	0.05	0.05	0.05	0	0.07	0.03	0.05	0.04	0.04	0.02	0.01	0	0.02	0.01	0.01	0.07	0.01	0.07	0.06	0.05	0.01	0.03	0.07	0.06	0.01	0.08	0.07	0.01	0	0.01
OTOF	ENSG00000115155	0.03	0.01	0.12	0.03	0.03	0.27	0.1	0.08	0.02	0	0.51	0.11	0.23	0.01	0.05	0	0.05	0.29	0.41	0.16	0.42	0.18	0.01	0.12	0.02	0.05	0	0.17	0.12	0.08	0.02	0.35	0.42	0.02	0.01	0.03	0.06	0.01	0.02	0.12	0.01	0.01	0.03	0.04	0.01	0	0.01	0.03
OXCT1	ENSG00000083720	4.11	4.05	4.06	3.91	4.06	3.66	3.84	3.86	4.16	4.19	4.1	4.17	4.16	3.75	4.01	4.01	3.91	3.89	3.9	3.94	4.1	4.01	3.94	4.19	3.98	3.88	4.11	3.63	3.82	4.06	3.9	4.61	3.47	3.55	3.81	3.82	4.91	3.64	3.77	4.04	3.57	3.5	3.5	3.64	3.59	3.75	3.89	4.02
P2RX1	ENSG00000108405	0.19	0.16	0.09	0.22	0.09	0.06	0.14	0.08	0.02	0.33	0.15	0.17	0.11	0.24	0.11	0.04	0.12	0.17	0.09	0.06	0.1	0.07	0.05	0.12	0.02	0.09	0.17	0.12	0.13	0.1	0.04	0.08	0.08	0.03	0.16	0.04	0.09	0.03	0.09	0.02	0.06	0.05	0.1	0.06	0	0	0.02	0
P2RY12	ENSG00000169313	2.06	1.57	1.99	1.67	2.39	2.01	1.81	1.32	2.05	2.3	2.44	1.71	2	2.34	2.29	1.82	1.44	1.38	1.42	0.98	1.67	1.42	1.4	1.11	1.91	1.83	1.52	1	1.03	2.08	2.9	0.99	2.14	2.82	3.65	3.21	2.32	2.83	3.21	3.83	2.94	3.24	2.82	3.51	2.69	3.51	2.87	3.52
PABPN1	ENSG00000100836	4.88	5.06	4.72	4.86	4.72	5.04	5	5.07	5.42	5.23	4.74	5.03	4.23	4.9	4.91	4.88	5.02	4.88	4.09	3.94	4.15	4.92	4.75	4.86	4.27	4.12	4.67	4.43	4.67	4.45	4.05	4.22	4.42	4.14	4.09	3.79	3.57	3.97	3.85	3.66	4.01	4.22	3.99	3.68	4.21	3.98	3.94	3.75
PADI4	ENSG00000159339	0.15	0.09	0.06	0.02	0.05	0.04	0	0.02	0	0.13	0.17	0.02	0.06	0.14	0	0.12	0.02	0.06	0.02	0.06	0.06	0.02	0	0.04	0.05	0.04	0.11	0.04	0.09	0.06	0.04	0.02	0	0	0.04	0	0	0.01	0.07	0.01	0.04	0	0.02	0.03	0.02	0	0	0
PALLD	ENSG00000129116	4.08	3.98	2.8	3.55	3.34	2.25	3.8	2.85	3.79	3.37	3.09	3.46	3.08	4.08	3.42	3.95	4.33	4.16	3.72	2.15	2.18	3.58	4.59	3.63	3.72	4.53	4.21	4.02	4.29	3.83	4.1	2.35	3.69	1.17	0.78	0.99	2.41	1.09	1.33	1.67	1.1	1.05	1.14	1.17	0.92	0.85	1.7	0.92
PAPSS2	ENSG00000198682	1.06	1.46	1.04	1.07	1.83	0.76	0.94	1.14	1.25	1.35	3.14	0.78	1.17	1.81	1.22	1.29	1.05	1.34	0.81	0.97	1.3	0.89	0.87	1.1	1.09	1.58	1.47	0.86	1.3	1.24	1	0.71	0.77	0.89	1.19	1.07	0.81	0.93	1.23	0.89	0.94	0.56	0.86	1.23	0.79	0.47	0.71	0.49
PARK7	ENSG00000116288	6.52	6.05	6.38	6.19	6.19	6.16	6.19	6.12	6.55	6.73	6.75	6.04	6.09	6.46	6.49	6.23	5.74	5.69	5.79	5.49	5.7	5.6	5.56	5.4	5.58	5.89	5.65	5.72	5.71	5.63	6.41	5.83	6.29	5.62	5.64	5.61	6.25	5.58	5.53	5.78	5.64	5.45	5.62	5.84	5.7	5.6	5.73	5.45
PAX2	ENSG00000075891	0	0	0	0.02	0	2.47	0	0.01	0.13	0	0.02	0.02	0	0	0.03	0	0.01	0	0.02	0.03	2.82	0	0	0	0	0	0	0.01	0.01	0.02	0	0.01	0	0	0	0	0.04	0	0	0	0	0	0	0	0	0	0	0
PAX4	ENSG00000106331	0.02	0.04	0	0	0	0	0.02	0.04	0	0	0	0	0.02	0.02	0.03	0	0.02	0.04	0.03	0.02	0	0	0	0	0	0.02	0.02	0.02	0.05	0.08	0.09	0.02	0	0	0	0	0	0	0	0	0	0	0	0.02	0	0	0	0
PAX7	ENSG00000009709	0.04	0	0.03	0.05	0.02	2.14	0.01	0.02	0.11	0	0.46	0.04	0.04	0.09	0.06	0.04	0.02	0.05	0.02	0.06	2.43	0	0.02	0.01	0.04	0.03	0.03	0	0.12	0.05	0.01	0.02	0	0.02	0	0.02	0.03	0	0.01	0	0	0	0	0.01	0	0.01	0.11	0
PAX9	ENSG00000198807	0.02	0.03	0.02	0.06	0.01	0.04	0.03	0.08	0	0.01	0.42	0.03	0.04	0.17	0	0	0.02	0.05	0.07	0.03	0.03	0	0.02	0.04	0.06	0.04	0.01	0.02	0.07	0	0.06	0.02	0.12	0.04	0.01	0	0.18	0.03	0	0.09	0.01	0.02	0	0.01	0	0.01	0	0.02
PAXIP1	ENSG00000157212	1.7	2.06	1.47	1.76	1.65	1.27	1.85	1.43	1.36	1.45	1.12	1.92	1.45	1.54	1.54	2.04	2.22	1.93	1.52	1.19	1.33	1.66	2.45	1.74	2.05	1.78	2.38	1.86	1.99	2.06	1.32	1.38	1.68	1.41	1.42	1.67	0.74	1.46	1.6	1.32	1.49	1.49	1.42	1.4	1.5	1.13	1.39	1.22
PBX1	ENSG00000185630	3.37	3.74	3.99	4.34	4.5	3.83	4.2	5.36	3.2	3.1	3.77	4.6	4.22	4.04	4.01	3.65	3.96	3.87	4.17	4.82	3.88	4.3	3.86	4.36	4.46	3.91	3.9	4.35	3.46	4.34	3.67	4.56	4.05	5.14	4.85	5.45	3.44	5.42	5.54	4.74	5.56	5.25	5.3	5.62	5.2	5.51	4.86	5.82
PCBD1	ENSG00000166228	3.33	2.9	3.15	3.98	3.18	2.64	3.58	3.83	3.2	3.45	3.57	3.6	3.03	3.68	3.29	2.98	3.11	3.18	3.36	3.7	3	3.59	3.13	3.74	2.65	3.19	2.63	4.06	3.07	2.96	3.29	3.19	3.62	2.41	2.33	2.39	3.6	2.46	2.65	2.52	2.57	2.26	2.64	2.5	2.74	2.21	2.02	1.99
PCDH15	ENSG00000150275	0.03	0.04	0.25	0.1	0.1	0.35	0.04	0	0.05	0.02	0.05	0.15	0.24	0.04	0.09	0.03	0.03	0.07	0.14	0.05	0.27	0.21	0.03	0.18	0.1	0.09	0.03	0.06	0.14	0.06	0.37	0.26	0.22	0.06	0.03	0.12	0.17	0.05	0.14	0.13	0.14	0.11	0.06	0.11	0.09	0.12	0.03	0.1
PCK1	ENSG00000124253	0.01	0.06	0	0	0.01	0	0.01	0	0.06	0.14	0.22	0.12	0	0.01	0.08	0	0.4	0.4	0.11	0.01	0.05	0.35	0.16	0.09	0.03	0.01	0	0.17	0.2	0	0	0.05	0.01	0.03	0	0	0	0	0	0	0	0	0	0	0	0	0.01	0
PCK2	ENSG00000100889	1.17	0.9	0.62	1.47	1.5	0.81	1.1	1.65	1.15	0.98	1.47	0.97	0.91	1.47	1.09	1.22	1.11	0.97	0.95	0.97	0.82	0.92	1.14	1.39	1.44	1.71	1.36	1.29	1.35	1.3	1.35	0.43	1.12	1.12	2.21	0.32	0.69	0.62	0.45	0.79	0.58	1.24	1.27	0.58	0.9	1.23	2.12	1.33
PCM1	ENSG00000078674	3.84	4.58	3.97	4.1	4.11	3.86	4.23	3.68	3.92	3.43	3.18	4.37	3.97	3.92	3.86	4.24	4.49	4.35	4.27	4.01	4.08	4.28	4.53	4.43	4.66	4.21	4.69	4.27	4.23	4.6	3.56	3.88	3.71	3.75	4	4.16	3.53	4.12	4.22	3.69	4.14	3.95	4.01	4.03	3.99	3.57	3.79	3.86
PCSK1	ENSG00000175426	1.64	2.15	1.03	2.19	1.87	1.6	1.73	1.8	2.57	2.03	1.65	2.38	1.73	1.05	2.27	1.93	1.99	2.39	1.24	1.51	1.88	1.57	1.89	1.88	1.44	1.1	1.2	1.53	2.49	1.41	0.74	0.58	0.62	0.28	0.16	0.22	1.79	0.16	0.24	0.25	0.26	0.46	0.24	0.4	0.12	0.36	0.39	0.56
PCSK9	ENSG00000169174	2.32	3	0.35	0.31	2.6	0.91	1.23	0.37	2.77	2.73	1.76	0.82	1.16	1.39	2.52	2.96	2.39	3.6	0.13	0.09	2.58	0.43	1.41	0.16	2.02	1.42	1.02	0.32	3.21	1.46	1.03	0.33	0.19	3.42	1.95	1.13	0.08	2.16	1.28	3.22	1.75	3.61	2.75	1.41	2.38	2.68	1.55	2.37
PDCD1	ENSG00000188389	0.02	0	0.06	0	0.03	0.06	0	0	0	0	0	0.03	0.02	0	0	0	0.03	0	0.03	0.06	0.03	0.15	0	0	0	0.05	0.03	0.03	0	0.03	0	1.05	0.05	0.01	0.02	0.02	0.37	0	0	0	0.01	0	0.02	0.02	0	0	0.02	0
PDCD10	ENSG00000114209	3.54	3.04	3.02	3.2	3.01	2.52	3.2	3.05	3.56	3.94	3.96	2.88	3.14	3.53	3.6	3	2.57	2.38	2.71	2.19	2.36	2.4	2.22	2.33	2.49	2.73	2.23	2.5	2.3	2.22	4.13	2.76	3.34	2.95	2.71	2.65	4.39	2.8	2.76	3.55	2.8	2.4	2.64	2.98	3.02	2.95	2.72	3.16
PDE11A	ENSG00000128655	0.07	0.14	0.05	0.03	0.06	0.15	0.03	0.03	0.07	0.02	0.02	0.04	0.09	0.09	0.08	0.1	0.11	0.07	0.14	0.13	0.36	0.04	0.14	0.08	0.1	0.08	0.15	0.05	0.07	0.01	0.04	0.02	0.04	0.07	0.01	0.02	0.05	0.04	0.07	0.11	0.01	0.08	0.04	0.06	0.04	0.04	0.08	0.06
PDE4D	ENSG00000113448	1.6	1.85	1.97	2.46	2.16	2.26	2.07	3.01	1.43	1.76	1.74	2	2.26	1.65	2.19	1.73	2	2.06	2.72	2.97	2.82	2.46	1.83	2.79	2.31	1.83	1.71	2.57	1.78	2.2	2.15	2.65	2.49	2.95	2.12	3.25	3.12	3.32	3.46	2.72	3.5	2.64	3.05	3.56	3.23	2.76	2.07	3
PDE6A	ENSG00000132915	0.01	0.01	0.02	0.01	0.01	0.01	0	0	0	0	0.01	0	0.01	0.03	0.02	0	0	0.01	0	0.01	0.01	0.02	0	0.03	0.02	0.01	0	0.01	0	0.01	0	0.02	0.01	0.01	0.01	0.01	0.03	0.02	0	0.01	0.04	0.01	0.03	0.01	0	0	0.01	0.01
PDE6B	ENSG00000133256	1.26	1.36	0.95	0.97	1.4	1.02	0.97	0.5	0.89	1.21	1.22	1.01	0.94	0.98	1.21	1.27	1.58	1.56	0.86	0.57	1	1.46	1.6	1.21	1.35	1.05	1.35	1.04	1.52	1.72	0.67	0.93	0.99	1.16	1.2	1.5	0.51	1.45	1.39	0.65	1.37	1.24	1.21	1.37	1.44	0.93	1.09	0.67
PDE6C	ENSG00000095464	0.04	0.03	0.11	0.01	0.03	0.14	0.05	0	0	0.06	0.1	0.07	0.03	0.03	0	0.08	0.09	0.08	0.08	0.02	0.09	0.2	0.08	0.14	0.04	0.03	0.08	0.05	0.09	0.03	0.09	0.13	0.06	0.09	0.07	0.03	0.15	0.09	0.05	0.09	0.09	0.06	0.06	0.03	0.08	0	0.03	0.03
PDE6H	ENSG00000139053	0	0	0	0.06	0	0.08	0	0	0.08	0	0.17	0	0.13	0.14	0	0	0	0	0	0	0	0	0	0.08	0	0	0	0.08	0	0	0	0.22	0	0	0	0	0	0	0	0	0	0	0	0	0	0	0	0
PDE8B	ENSG00000113231	1.38	1.51	1.72	1.44	1.5	1.43	1.27	1.25	1.44	1.25	1.09	1.43	1.47	1.74	1.26	1.35	1.45	1.37	1.36	1.22	1.49	1.53	1.62	1.56	1.77	1.47	1.48	1.24	1.45	1.48	1.17	2.16	1.07	1.94	1.64	2.59	2.19	2.74	2.79	2.19	2.85	2.14	2.14	2.57	2.46	2.08	1.75	2.13
PDGFB	ENSG00000100311	2.21	2.54	2.52	2.23	2.73	2.63	2.3	1.62	1.89	2.22	2.12	2.27	2.28	2.49	2.24	2.55	1.87	1.99	2.12	1.82	2.76	1.63	1.86	1.8	2.13	2.53	1.88	1.8	2.3	2.06	2	2.05	1.63	1.81	2.22	1.69	1.62	1.58	1.67	1.69	1.5	1.63	1.51	1.75	1.29	1.85	1.91	1.68
PDGFRA	ENSG00000134853	1.28	1.28	2.51	1.72	2.65	1.53	1.31	0.12	1.24	1.5	3.7	1.55	2.14	2.84	1.55	1.31	0.93	1.63	1.82	0.47	2.64	1.22	0.67	1.72	2.12	2.4	1.52	0.85	2	1.91	2.61	2.25	2.13	2.08	1.79	2.56	1.61	2.28	2.88	2.3	2.48	2.02	2.39	3.03	1.96	2.07	0.55	2.23
PDGFRB	ENSG00000113721	2.55	3.02	3.44	3.11	3.67	3.01	3.33	1.49	1.96	2.32	2.97	2.88	2.95	3.57	2.74	3.07	3.14	3.22	3.65	2.52	3.63	3.49	3.4	3.55	3.48	4	3.48	3.8	3.42	3.35	3	2.5	3.67	2.78	3.15	2.76	1.96	2.67	3	2.88	2.59	2.37	2.55	2.96	2.18	1.93	2.71	1.77
PDGFRL	ENSG00000104213	1.7	1.83	1.98	1.79	2.24	2.61	1.57	1.17	1.97	1.68	3.49	1.42	1.84	1.67	1.83	1.75	1.29	1.29	1.22	1	2.59	0.98	1.01	1.24	1.25	1.27	1.67	0.73	1.45	1.69	1.64	2.15	2.15	1.43	0.95	1.53	2.77	1.49	1.83	1.58	1.85	1.25	1.27	1.78	1.26	1.43	1.13	1.15
PDLIM4	ENSG00000131435	2.14	1.77	1.48	1.48	1.66	1.57	1.73	3	1.91	1.82	2.39	1.56	1.42	2.82	1.92	1.84	2.08	2.17	1.73	2.44	1.77	1.5	2.12	1.17	1.39	2.37	1.68	2.17	2.42	1.55	2.75	1.04	2.46	1.1	1.34	1.28	1.81	1.15	1.15	1.17	0.97	0.91	1.18	1.13	1.21	0.76	1.1	0.41
PDX1	ENSG00000139515	0	0	0	0	0	0	0	0	0	0	0	0	0	0	0	0	0	0	0	0	0	0	0	0	0	0	0	0	0	0	0	0	0	0	0	0	0	0	0	0	0	0	0	0	0	0	0	0
PDYN	ENSG00000101327	0.1	0.9	7.85	7.76	4.11	1.92	4.67	0.71	2.21	0.13	0.24	7.46	3.17	0.4	3.23	0.06	0.2	0.15	1.87	1.38	1.46	7.08	0.19	5.19	2.1	0.69	0.37	4.62	0.23	0.36	0.87	8.33	1.43	1.27	0.33	0.08	5.1	0.2	0.1	3.69	0.6	1.38	0.32	0.32	0.35	1.76	0.72	1.66
PER2	ENSG00000132326	1.14	1.75	1.03	1.39	1.57	1.54	1.35	1.02	1.1	0.86	0.63	1.63	1.39	1.2	0.92	1.6	1.72	1.6	1.19	0.66	0.99	1.28	1.7	1.11	1.62	1.41	1.88	1.17	1.69	1.42	1.37	2.09	1.72	1.74	1.83	1.24	0.99	1.41	1.33	1.74	1.35	1.89	1.68	1.21	1.41	1.57	1.92	1.5
PFKL	ENSG00000141959	4.3	4.21	4.41	4.49	4.36	4.44	4.53	4.43	4.53	4.45	4.33	4.4	4.17	4.63	4.41	4.32	4.19	4.25	4.31	4.47	4.32	4.15	4.2	4.01	3.59	4.28	3.95	4.66	4.43	3.78	4.17	4.35	4.48	4.29	4.17	4.32	3.96	4.35	4.19	4.02	4.25	4.15	4.14	4.29	4.23	4.4	4.05	3.72
PFKM	ENSG00000152556	4.41	4.62	4.76	4.66	4.76	4.61	4.49	4.76	4.29	4.4	4.32	4.54	4.66	4.18	4.54	4.63	4.54	4.49	4.55	4.76	4.57	4.37	4.36	4.49	4.63	4.5	4.55	4.42	4.59	4.72	4.53	4.54	4.56	4.84	5.16	5.16	3.93	4.87	4.85	4.91	4.81	4.95	5.01	4.88	4.99	5.01	5.18	4.86
PGAM2	ENSG00000164708	1.43	1.44	2.35	1.79	1.87	4.34	1.42	5.17	1.55	1.41	1.83	2.16	2.79	3.43	1.4	1.66	1.5	1.62	1.79	4.61	3.32	1.34	1.4	1.76	1.61	2.47	1.48	1.23	1.88	1.32	2.54	2.56	1.98	1.98	2.13	2.14	4.43	2.54	2.1	1.83	2.28	2.2	2.08	1.95	2.21	1.57	1.65	1.61
PGM1	ENSG00000079739	4.48	4.09	3.09	3.46	3.58	2.45	3.8	1.61	4.76	4.67	4.69	3.59	3.2	3.81	4.25	4.12	4.37	4.42	3.42	1.29	2.59	3.56	4.32	3.11	3.26	3.82	3.65	3.92	4.36	3.54	3.27	2.26	3.47	1.76	1.6	1.85	1.51	1.82	2.08	2.07	1.84	1.53	1.63	2.18	1.63	1.83	2.04	1.8
PGR	ENSG00000082175	0	0	0.01	0.01	0.01	0	0	0.02	0	0	0.01	0.01	0.01	0.01	0	0	0	0	0	0.01	0.02	0.01	0	0	0.01	0	0.01	0	0	0.01	0.01	0	0	0.04	0	0	0	0.03	0.04	0.09	0.05	0.03	0.03	0.02	0.01	0	0.01	0.01
PHB	ENSG00000167085	4.64	3.83	4.07	4.12	3.85	3.7	4	4.02	4.4	4.59	4.61	3.87	3.77	4.51	4.35	4.18	3.74	3.76	3.92	3.57	3.61	3.73	3.84	3.56	3.31	4.13	3.63	4.09	4	3.52	4.78	4.06	4.66	3.79	3.97	3.7	4.38	3.73	3.53	4.12	3.74	3.65	3.75	3.76	3.84	3.92	3.85	3.52
PHEX	ENSG00000102174	0.01	0.05	0.05	0.04	0.05	0.14	0.01	0.03	0.02	0.02	0.12	0.06	0.09	0.03	0.03	0.06	0.02	0.02	0.03	0.09	0.24	0.08	0.05	0.08	0.08	0.07	0.01	0.02	0.05	0.05	0.1	0.04	0.02	0.04	0.02	0.05	0.2	0.07	0.05	0.06	0.14	0.06	0.06	0.07	0.06	0.03	0.04	0.05
PHF11	ENSG00000136147	1.01	0.83	0.48	0.97	0.88	0.52	0.92	0.41	0.81	0.98	1.15	0.89	0.63	1.1	1.04	0.81	1.06	1.05	0.87	0.38	0.54	1.06	1.28	0.92	0.95	0.9	0.96	1.03	0.84	0.98	1.31	0.38	1.01	0.49	0.43	0.28	1.27	0.46	0.34	0.46	0.36	0.48	0.56	0.42	0.46	0.4	0.39	0.43
PHKA1	ENSG00000067177	1.33	1.3	0.89	1.46	0.92	0.52	1.45	0.64	1.39	1.25	1.1	1.34	0.9	1.33	1.16	1.19	1.61	1.63	1.46	0.38	0.39	1.58	1.78	1.63	1.14	1.52	1.5	2.03	1.54	1.3	0.8	0.67	1.37	0.16	0.08	0.18	0.42	0.14	0.22	0.34	0.26	0.16	0.09	0.2	0.16	0.07	0.27	0.03
PHKA2	ENSG00000044446	1.75	1.82	1.83	2.19	1.64	1.39	1.86	1.2	1.49	1.53	1.58	2.04	1.58	1.82	1.54	1.69	2.03	2.09	1.94	1.51	1.65	2.18	2.09	2.32	1.79	2.03	2.06	2.18	2.07	2.01	1.56	1.9	1.73	2.02	1.82	1.95	0.97	2.04	1.95	1.58	2	2.06	2.07	1.85	2.02	1.78	1.77	1.67
PHKB	ENSG00000102893	4.17	4.21	4.33	4.5	4.18	3.71	4.46	4.17	4.29	4.33	4.38	4.42	4.23	4.22	4.41	4.11	4.06	4.02	4.45	4.31	3.83	4.33	4.1	4.32	4.11	4.01	3.97	4.48	3.82	4.15	3.82	3.96	4.22	3.52	3.27	3.59	3.88	3.75	3.86	3.44	3.84	3.46	3.59	3.83	3.56	3.53	3.31	3.47
PHKG2	ENSG00000156873	2.63	2.48	2.78	2.51	2.46	2.86	2.38	2.46	2.45	2.43	2.62	2.86	2.54	2.46	2.52	2.49	2.87	2.88	2.58	2.59	2.7	2.8	2.61	2.82	2.49	2.52	2.58	2.74	2.83	2.57	2.61	3.05	2.7	2.64	2.88	2.87	1.8	2.89	2.74	2.22	2.81	2.73	2.75	2.69	2.8	2.74	2.97	2.4
PHOX2A	ENSG00000165462	0.09	0.1	0.02	0.07	0.04	1.89	0.02	0.04	0.14	0.01	0.06	0	0.08	0	0.02	0.02	0.01	0.13	0.06	0	1.24	0.03	0.06	0	0.06	0.02	0.01	0.04	0.03	0.01	0.03	0.07	0.03	0	0	0.01	0.02	0	0.02	0	0	0	0	0	0	0.02	0	0
PHOX2B	ENSG00000109132	0	0	0	0.06	0	2.56	0	0	0.16	0	0.02	0.02	0	0	0	0	0	0.04	0	0	1.68	0	0	0	0	0	0	0	0.07	0	0	0	0	0	0	0.01	0	0	0	0	0	0	0	0	0	0	0	0
PHYH	ENSG00000107537	2.07	2.3	2.31	2.52	2.04	2.16	2.09	2.69	2.77	3.12	3.09	2.6	2.21	2.63	2.85	2.21	2.5	2.6	2.06	2.6	2.41	2.4	2.12	2.43	1.59	2.17	1.74	2.09	2.67	1.81	2.16	2.72	2.28	1.3	0.79	2.11	3.16	1.92	2.24	1.87	2.29	0.96	0.94	2.48	1.48	1.88	0.88	1.25
PICALM	ENSG00000073921	4.97	4.99	4.91	5.21	4.93	4.74	5.07	5.17	4.82	4.95	4.91	5.07	4.93	4.93	4.86	5	4.82	4.84	5.04	5.25	4.99	4.81	4.79	5.08	5.18	5.03	5.14	5.05	4.79	5.09	4.85	4.75	4.85	5.27	5.24	5.34	5.15	5.35	5.34	5.05	5.29	5.34	5.47	5.38	5.44	5.42	5.13	5.82
PIGA	ENSG00000165195	2.41	2.16	1.71	1.95	1.98	1.54	2.04	1.97	2.18	2.27	2.07	1.99	2.13	2.2	2.17	2.16	1.94	2.17	2.06	1.83	1.82	1.96	2.22	1.98	2.13	2.07	2.39	2.21	1.9	2.13	1.92	1.49	1.83	1.43	1.47	1.45	2.08	1.51	1.57	1.58	1.55	1.43	1.49	1.65	1.47	1.8	1.67	2.06
PIGM	ENSG00000143315	2.57	2.45	2.14	2.47	2.29	1.89	2.3	2.45	2.7	2.34	2.15	2.14	2.38	2.84	2.45	2.16	1.64	1.79	1.74	2	1.72	1.6	1.87	1.75	1.89	2.19	1.9	1.65	1.87	1.79	1.94	1.66	1.89	1.86	1.67	1.98	2.2	1.92	2.11	1.91	1.89	1.71	1.72	2.03	1.81	2.24	2.12	2.19
PIGR	ENSG00000162896	0.01	0	0	0	0	0	0	0	0	0	0	0	0	0	0	0	0	0	0	0	0.03	0	0	0.03	0	0	0	0	0	0	0	0	0	0	0	0.01	0	0	0	0	0	0	0	0	0	0	0	0
PIK3CA	ENSG00000121879	2.96	2.84	2.85	2.91	3	2.62	3.03	3.05	2.89	2.82	2.87	2.93	3.18	2.89	3.06	2.84	2.8	2.95	3.35	2.97	3.12	2.99	3.03	3.12	3.29	3.25	3.21	3.07	2.9	3.1	3.22	2.56	3.07	3.05	2.93	3.16	3.92	3.25	3.38	3.42	3.34	3.02	3.22	3.38	3.16	3.41	3.02	3.66
PIKFYVE	ENSG00000115020	2.17	2.86	2.14	2.32	2.51	2.33	2.34	2.1	2.12	1.87	1.9	2.58	2.39	2.26	2.22	2.6	2.67	2.69	2.5	2.4	2.43	2.56	2.88	2.71	2.84	2.62	2.87	2.32	2.63	2.84	2.29	2.22	2.36	2.64	2.61	2.86	2.26	2.93	3.11	2.65	2.92	2.86	2.86	2.9	2.79	2.57	2.68	2.61
PINK1	ENSG00000158828	3.84	3.92	4.66	3.87	4.56	4.81	3.82	4.17	3.75	3.91	4.23	4.07	4.6	4.04	4.1	4.03	3.89	3.92	4.38	4.96	4.9	3.85	3.58	4.03	3.97	4.28	3.89	3.85	4.12	4.02	4.59	5.03	4.4	4.85	4.68	4.83	4.88	4.72	4.56	4.94	4.72	4.74	4.68	4.65	4.72	4.99	4.73	4.69
PITPNM3	ENSG00000091622	0.4	0.66	1.07	0.53	0.9	3.21	0.43	1.27	0.5	0.17	0.44	0.81	1.73	1.18	0.33	0.61	0.51	0.69	1.75	2.44	3.47	0.71	0.42	1.41	0.95	1.2	0.74	0.55	0.81	0.76	0.63	1.38	1.12	0.96	0.87	0.72	2.06	0.85	0.79	1.15	0.95	0.9	0.74	0.64	0.82	0.73	0.86	0.68
PKD2	ENSG00000118762	2.58	2.97	1.8	2.42	2.38	2.05	2.42	1.53	2.46	2.61	3.05	2.79	1.89	2.66	2.58	2.6	2.41	2.48	1.56	1.27	1.63	2.6	2.66	2.4	2.17	1.91	2.44	1.77	2.34	2.14	1.98	1.84	2.06	1.87	1.39	1.63	1.34	2.19	2.15	1.79	2.34	1.67	1.81	1.74	2.1	0.95	1.12	0.96
PKHD1	ENSG00000170927	0	0.01	0	0	0	0	0	0	0	0	0.02	0	0	0.01	0	0	0	0	0	0	0.01	0	0	0	0	0	0.01	0	0.01	0	0	0	0	0.01	0	0	0.01	0	0	0	0	0	0	0	0	0	0	0
PKLR	ENSG00000143627	0.62	0.95	1.71	1.36	1.15	2.28	1.01	1.65	0.65	0.44	0.87	1.65	1.3	0.64	0.89	0.8	1.68	1.67	1.63	2.02	2.52	2.04	1.69	2.01	1.72	1.1	1.61	1.58	1.61	1.74	0.93	2.11	1.29	1.45	1.12	1.46	1.32	1.34	1.31	1.27	1.45	1.41	1.29	1.06	1.39	1.26	1.3	1.52
PKP1	ENSG00000081277	0.01	0.01	0.04	0.15	0	0.09	0.02	0.11	0.03	0	0.05	0.07	0.07	0.01	0.05	0.06	0.04	0.05	0.07	0.52	0.11	0.05	0	0.09	0	0.06	0.01	0.02	0.3	0	0.02	0.3	0.05	0.06	0.05	0.09	0.05	0.07	0.11	0.01	0.1	0.03	0.04	0.15	0.05	0.04	0.02	0.05
PKP2	ENSG00000057294	1.32	0.95	0.79	0.82	1.25	0.6	0.76	1.25	1.15	0.77	1.51	0.66	0.82	2.15	0.78	0.97	1	0.95	0.86	1.24	0.84	0.57	0.89	0.86	1	2.63	1.37	0.76	1.51	0.99	2.82	0.84	0.86	1.1	0.32	0.56	1.63	1.1	1.28	1.6	0.96	0.6	0.93	0.51	0.57	0.33	0.45	0.56
PLA2G2A	ENSG00000188257	0	0	0	0.03	0	0.07	0	0	0	0	0.05	0	0	0	0	0	0	0	0	0	0.04	0	0	0	0	0	0	0	0	0	0	0	0	0	0	0	0	0	0	0	0	0	0	0	0	0	0	0
PLA2G4A	ENSG00000116711	0.37	0.29	0.38	0.61	0.48	0.47	0.35	0.17	0.32	0.36	1.69	0.38	0.33	0.72	0.36	0.27	0.27	0.21	0.26	0.1	0.85	0.54	0.16	0.65	0.32	0.33	0.47	0.46	0.36	0.34	0.64	0.31	0.43	0.32	0.39	0.26	0.45	0.42	0.5	0.57	0.17	0.26	0.36	0.5	0.29	0.33	0.21	0.11
PLA2G7	ENSG00000146070	0.28	0.14	0.38	0.28	0.74	1.24	0.31	0.47	0.38	0.43	1.24	0.28	0.49	0.67	0.23	0.29	0.04	0.13	0.08	0.6	1.16	0.26	0.22	0.44	0.43	0.37	0.2	0.08	0.17	0.32	0.12	0.31	0.37	0.6	0.39	0.11	0.72	0.1	0.27	0.88	0.26	0.57	0.23	0.16	0.1	0.4	0.24	0.69
PLAG1	ENSG00000181690	3.42	2.78	1.29	2.08	2.03	0.88	2.17	1.27	3.38	3.05	2.6	1.75	1.91	3.12	2.65	2.7	2.8	3.05	2.27	0.77	1.34	2.16	3.12	2.32	2.8	3.27	3.15	2.38	3.03	2.58	1.61	0.42	1.22	0.82	1.06	0.53	0.95	0.73	0.85	1.41	0.92	0.84	0.85	0.76	0.75	1.57	1.95	1.64
PLAGL1	ENSG00000118495	2.35	2.17	1.05	1.05	1.21	1.59	1.37	1.73	2.67	1.92	1.62	1.28	1.37	2.39	1.51	2.05	2.5	2.52	1.58	1.96	1.77	1.99	2.77	1.45	1.87	1.99	2.64	1.55	2.74	2.03	1.28	0.61	1.72	1.36	1	1.01	1.24	1.34	1.28	0.68	1.39	1.46	1.47	0.95	1.41	0.84	1.14	0.8
PLAT	ENSG00000104368	1.54	2.14	1.78	1.62	2.87	1.55	2.8	0.86	1.42	1.75	3.34	2.82	2.49	1.63	2.93	1.99	1.93	2.2	2.47	0.64	1.68	2.67	2.52	1.46	2.29	1.33	1.6	2.46	1.44	2.33	1.16	0.93	1.5	1.05	0.79	0.9	0.55	1	1.09	0.91	0.98	0.82	0.95	1.27	0.68	0.78	0.69	0.58
PLAU	ENSG00000122861	0.14	0.42	0.08	0.17	0.24	0.36	0.21	0.19	0.23	0.19	0.42	0.19	0.12	0.46	0.19	0.27	0.3	0.45	0.31	0.29	0.84	0.2	0.43	0.22	0.35	0.41	0.3	0.18	0.51	0.41	0.17	0.46	0.38	0.24	0.24	0.67	0.1	0.54	0.54	0.27	0.35	0.17	0.38	0.34	0.59	0.28	0.18	0.13
PLCB2	ENSG00000137841	0.5	0.56	1.39	0.73	0.71	1.16	0.4	0.43	0.4	0.41	0.72	0.81	0.88	0.55	0.5	0.56	0.4	0.41	0.45	0.42	0.92	0.53	0.32	0.68	0.44	0.42	0.39	0.3	0.4	0.45	0.47	1.82	0.71	0.78	0.89	0.67	0.65	0.61	0.65	0.99	0.72	0.86	0.74	0.62	0.64	0.53	0.53	0.45
PLCE1	ENSG00000138193	2.29	3.36	2	2.05	2.66	1.65	2.67	0.39	2.45	2.06	1.74	2.43	2.5	2.14	2.5	3.01	3.9	3.58	2.92	0.89	2.18	2.94	4.36	2.77	3.27	2.87	3.58	3.08	3.4	3.57	2	0.93	2.62	1.07	1.15	0.94	0.58	1.27	1.4	1.04	1.24	1.32	1.44	1.11	1.29	1.03	1.37	1.11
PLEC	ENSG00000178209	1.49	2.52	1.68	1.92	2.55	3.15	2.29	1.94	1.17	0.87	1.08	2.61	1.86	1.96	1.53	2.28	2.86	2.83	2.56	2.92	3.32	2.85	3.2	2.67	2.39	2.82	2.86	3.02	2.87	2.69	2.49	2.64	2.47	2.51	2.66	2.28	1.47	2.59	2.38	2.16	2.35	2.63	2.48	1.77	2.28	1.36	1.89	1.04
PLEKHA1	ENSG00000107679	1.45	1.32	1.43	1.39	1.42	1.76	1.22	1.3	1.21	1.3	1.65	1.37	1.63	1.45	1.34	1.25	1.17	1.2	1.3	1.94	1.92	1.72	1.24	1.91	1.15	1.29	1.34	1.12	1.11	1.16	1.07	1.73	1.36	1.44	0.81	0.93	2.51	1.24	1.14	1.37	1.2	1.29	1.34	1.16	1.19	1.17	0.88	1.4
PLEKHG5	ENSG00000171680	1.96	2.15	1.94	1.83	2.03	2.83	2.2	2.44	1.54	1.51	1.47	2.08	2.35	2.1	1.69	2.12	2.34	2.45	2.51	2.79	2.71	2.39	2.45	2.25	2.25	2.51	2.54	2.14	2.41	2.11	2.21	1.95	2.26	2.32	1.72	1.58	1.82	1.7	1.51	2.16	1.72	2.13	1.76	1.53	1.58	1.85	1.68	1.67
PLEKHM1	ENSG00000225190	1.55	1.8	1.44	1.56	1.76	1.92	1.5	1.26	1.34	1.37	1.2	1.77	1.61	1.35	1.52	1.76	1.55	1.69	1.42	1.56	1.73	1.43	1.74	1.48	1.42	1.53	1.69	1.43	1.78	1.49	1.78	2.11	1.91	2.23	1.76	1.92	1.06	2.1	2.08	1.76	2.14	2.23	2.14	1.91	1.99	1.54	1.57	1.64
PLG	ENSG00000122194	0	0	0	0	0.01	0.03	0	0	0.01	0	0.01	0.01	0.01	0	0	0	0.02	0.01	0	0.01	0.02	0.01	0.03	0.01	0.01	0.01	0.02	0	0.01	0	0	0.13	0.01	0.04	0.02	0.03	0.04	0.02	0.03	0.02	0.04	0.06	0.05	0.04	0.06	0	0	0.01
PLOD2	ENSG00000152952	2.1	1.81	2.24	2.08	1.94	1.4	2.73	2.13	2.45	1.98	3.16	2.05	2.21	3.19	1.87	1.8	1.98	2.11	2.64	1.66	1.54	2.42	2.05	2.42	1.76	3.13	2.04	2.77	2.33	1.94	2.24	0.82	2.1	0.69	0.34	0.28	1.7	0.59	0.7	1.19	0.45	0.5	0.53	0.47	0.29	0.49	0.47	0.46
PLOD3	ENSG00000106397	2.14	2.15	1.75	1.94	2.35	2.15	2.08	1.48	1.95	1.8	2.32	1.91	1.79	2.31	2.06	2.2	2.16	2.24	1.88	1.53	2.04	1.93	2.4	1.85	1.85	2.35	2.16	2.13	2.3	1.99	1.89	1.87	2.05	1.66	1.78	1.37	1.18	1.47	1.37	1.52	1.44	1.61	1.42	1.23	1.34	1.25	1.54	0.9
PLTP	ENSG00000100979	4.25	3.9	3.94	3.5	4.83	4.26	3.98	2.83	3.71	4.06	4.52	3.74	3.99	5.22	4.03	4.19	4.01	3.98	3.91	2.98	4.84	4.16	4.39	3.71	3.88	4.86	4.08	4.52	3.99	3.99	4.85	2.61	4.38	3.73	3.54	3.27	3.41	3.49	3.72	4.13	3.51	3.08	3.29	3.49	2.61	2.02	2.93	1.79
PML	ENSG00000140464	2.33	2.61	2.42	2.55	2.69	2.42	2.52	2.38	2.09	2.15	2.09	2.7	2.33	2.57	2.4	2.66	2.92	2.83	2.62	2.33	2.42	2.44	2.8	2.51	2.46	2.83	2.7	2.85	3	2.63	2.59	2.76	2.65	2.81	3.09	3.22	1.53	3.13	3.11	2.3	3.07	2.83	2.76	3.09	3.02	2.71	2.8	2.37
PMP22	ENSG00000109099	2.52	2.46	1.97	1.37	3.62	3.26	1.55	1.56	2.52	2.71	4.85	1.48	2.02	3.4	2.59	2.48	2.47	3.01	2.07	1.28	3.72	2.15	2.38	1.66	2.75	3.22	2.96	1.96	3	3.12	3.14	0.99	2.47	2.33	2.52	2.08	2.16	2.74	2.82	2.7	2.42	2.01	2.21	2.43	2.08	1.06	1.91	0.93
PMS1	ENSG00000064933	2.79	2.66	2	2.49	2.32	2.08	2.4	2.57	2.93	2.78	2.55	2.55	2.43	2.78	2.79	2.6	2.32	2.52	2.29	2.19	1.9	2.45	2.65	2.6	2.51	2.48	2.85	2.38	2.44	2.42	2.64	1.78	2.38	2.13	2.13	1.98	3.09	2.14	2.2	2.4	2.12	2.08	2.2	2.08	2.21	1.92	1.83	2.03
PMS2	ENSG00000122512	2.12	2.14	2.17	1.88	2.24	2.32	1.98	1.82	1.92	1.48	1.75	2.16	2.1	2.05	1.73	2.15	2.12	2.16	2.1	2.25	2.48	1.95	2.18	2.05	2.26	2.34	2.23	1.86	2.17	2.21	2.05	2.14	1.94	2.13	2.11	2.3	1.55	2.21	2.27	2.23	2.14	2.28	2.26	2.11	2.13	1.96	2.01	1.94
PNKD	ENSG00000127838	2.64	2.25	2.3	2.44	2.41	2.62	2.31	2.5	2.67	2.84	2.71	2.41	2.39	2.5	2.53	2.32	2.49	2.45	2.38	2.13	2.47	2.43	2.39	2.49	1.89	2.35	2.1	2.6	2.46	2.09	2.63	2.42	2.66	2.55	2.52	2.08	1.98	2.43	2.39	2.37	2.41	2.42	2.41	2.25	2.36	2.43	2.53	2.17
PNLIP	ENSG00000175535	0	0	0	0	0	0	0	0	0	0	0	0	0.03	0	0	0	0	0.04	0	0	0.04	0	0	0	0	0	0	0	0	0	0	0	0	0.03	0	0	0	0	0	0	0	0	0	0	0	0	0	0
PNMT	ENSG00000141744	1.44	1.58	1.01	0.46	1.68	0.94	1.11	0.37	1.08	1.33	1.03	0.71	1.14	0.38	1.85	1.41	1.68	1.21	0.75	0.57	1.09	1.14	1.43	0.71	1.38	0.71	1.24	0.91	0.99	1.45	0.75	1.99	1.09	2.34	1.62	2.09	1.49	2.67	2.35	1.51	2.62	2.43	2.28	2.51	2.62	2.69	1.65	1.99
PNPLA2	ENSG00000177666	2.29	2.26	1.68	1.76	2.14	2.59	2	1.78	1.89	1.81	1.9	1.99	1.99	2.48	1.81	2.22	2.54	2.64	2.15	1.96	2.61	2.15	2.54	2.07	1.85	2.38	2.5	2.51	2.76	2.09	2.21	2.27	2.28	1.99	2.31	1.68	1.12	1.73	1.75	1.89	1.76	2.07	1.69	1.51	1.62	1.55	1.94	1.17
PNPLA6	ENSG00000032444	3.42	3.44	3.59	3.34	3.58	4.06	3.35	3.04	3.32	3.08	3.08	3.29	3.55	3.74	3.09	3.37	3.42	3.62	3.56	3.23	3.91	3.28	3.45	3.32	3.27	3.87	3.51	3.52	3.88	3.36	3.74	3.98	3.69	3.72	3.97	3.77	2.88	3.62	3.32	3.6	3.5	3.77	3.65	3.42	3.5	3.65	3.82	3.14
POF1B	ENSG00000124429	0.01	0.03	0	0.02	0	0.03	0	0.03	0	0.07	0.07	0.04	0.02	0	0.03	0.01	0	0.03	0.03	0	0.03	0.03	0.01	0.04	0.09	0.01	0.03	0	0	0.03	0.03	0.07	0.04	0.03	0.01	0.01	0.08	0.04	0.03	0.04	0.05	0.01	0.02	0.01	0.01	0.04	0.01	0.11
POMC	ENSG00000115138	1.34	0.77	0.89	0.95	0.97	1.23	0.94	1.25	1.23	1.39	1.45	0.84	1.12	1.45	1.11	1.16	1.1	1.01	0.88	1.11	1.23	0.56	0.88	0.81	0.74	1.23	0.7	0.87	1.07	0.5	1.2	0.77	0.72	1.03	0.92	0.5	1.28	0.6	0.52	1.07	0.44	0.61	0.56	0.62	0.54	0.88	0.73	0.76
POMP	ENSG00000132963	5.89	5.6	5.65	5.69	5.51	5.19	5.7	5.66	5.99	6.31	6.15	5.55	5.63	5.99	5.89	5.66	4.88	5.1	4.96	5.12	4.99	4.91	4.77	5.04	4.99	5.13	4.89	4.95	4.96	4.95	5.72	5.23	5.47	4.99	5.01	4.93	6.22	4.97	5.03	5.45	4.99	4.92	5.06	5.26	5.14	4.96	4.96	5.23
PON2	ENSG00000105854	3.94	4.11	3.06	3.94	3.66	3.22	3.91	2.98	4.23	4.32	4.59	4	3.18	4.15	4.17	4.02	4.03	4.07	3.54	2.43	3.26	3.96	4.57	3.98	3.5	3.59	3.71	3.93	3.62	3.89	3.99	2.29	4.14	1.46	1.81	1.5	3.99	1.51	1.79	2.29	1.54	1.33	1.42	1.9	1.29	1.23	1.71	1.24
POR	ENSG00000127948	3.68	3.52	3.93	3.44	3.74	4.22	3.49	4.17	3.49	3.59	3.69	3.51	3.88	3.92	3.63	3.56	3.53	3.7	3.85	4.18	4.19	3.32	3.64	3.34	3.25	3.89	3.54	3.67	3.78	3.36	3.83	4.24	3.83	3.93	3.98	3.72	3.63	3.73	3.49	3.75	3.58	3.88	3.76	3.67	3.69	3.91	3.84	3.62
POU4F3	ENSG00000091010	0	0.12	0	0.04	0	0.32	0.08	0	0.11	0.22	0.14	0.09	0.04	0.03	0.11	0	0	0	0	0.1	0.15	0	0.06	0	0	0.09	0.14	0.1	0.13	0	0.05	0.05	0.09	0	0.13	0	0	0	0.04	0	0	0.08	0	0	0	0.05	0.08	0
POU6F2	ENSG00000106536	0.08	0.32	0.56	0.21	0.55	0.9	0.3	2.44	0.23	0.07	0.09	0.4	0.32	1.04	0.24	0.25	0.26	0.13	0.3	1.57	0.84	0.31	0.55	0.33	0.66	0.38	0.16	0.19	0.06	0.45	0.02	0.46	0.31	0.52	0.11	0.35	0.45	0.49	0.47	0.92	0.34	0.79	0.57	0.34	0.54	0.68	0.38	0.69
PPARA	ENSG00000186951	0.77	1.16	0.43	0.62	0.73	0.55	0.67	0.43	1.09	0.85	1.07	0.89	0.58	1.09	0.83	0.9	1.33	1.26	0.74	0.51	0.63	0.87	1.25	0.61	0.7	0.95	0.77	0.9	1.23	0.85	0.75	0.56	0.84	0.38	0.34	0.91	0.61	0.9	0.99	0.42	0.9	0.36	0.51	0.77	0.63	0.31	0.37	0.27
PPARG	ENSG00000132170	0.24	0.2	0.15	0.07	0.32	0.09	0.09	0.01	0.28	0.15	0.3	0.07	0.26	0.19	0.17	0.37	0.19	0.14	0	0.15	0.26	0.02	0.09	0.06	0.4	0.5	0.24	0.03	0.32	0.27	0.38	0.27	0.08	0.39	0.83	0.31	0.23	0.25	0.26	0.43	0.3	0.43	0.36	0.31	0.3	0.22	0.43	0.42
PPARGC1B	ENSG00000155846	0.21	0.39	0.29	0.13	0.32	0.3	0.11	0.05	0.21	0.19	0.38	0.19	0.38	0.23	0.22	0.33	0.18	0.3	0.18	0.07	0.34	0.09	0.1	0.24	0.3	0.35	0.29	0.05	0.37	0.2	0.2	0.46	0.14	0.29	0.36	0.35	0.11	0.28	0.21	0.28	0.3	0.32	0.27	0.24	0.24	0.21	0.3	0.15
PPIB	ENSG00000166794	6.8	6.31	6.66	6.66	6.62	6.65	6.48	6.75	6.8	7.08	7.65	6.39	6.42	7.08	6.82	6.52	6.08	6.16	6.28	6.09	6.26	6.01	5.87	5.99	5.79	6.44	5.81	6.4	6.19	5.92	6.87	6.21	6.88	6.15	6.02	5.92	6.08	5.93	5.89	6.25	6.01	5.97	5.98	6.17	5.98	5.96	5.83	5.84
PPP1R3A	ENSG00000154415	0	0	0	0.02	0	0	0	0	0	0	0	0.04	0	0	0	0	0	0	0	0	0.01	0	0.01	0.01	0	0	0	0	0.01	0	0	0.01	0	0	0	0	0.03	0	0	0	0	0	0	0	0	0	0	0
PPP2R1B	ENSG00000137713	2.5	2.33	1.59	1.83	2.26	1.53	1.88	1.88	2.04	2.17	2.04	1.89	1.87	2.49	2.26	2.28	1.69	1.93	1.37	0.93	1.29	1.58	1.77	1.55	1.91	1.91	1.88	1.33	1.9	1.84	1.93	1.54	1.84	1.6	1.46	3.01	1.88	2.6	3.12	1.65	3.04	1.57	1.75	2.96	2.2	2.1	1.81	1.82
PPP2R2B	ENSG00000156475	3.92	4.36	4.68	3.5	4.64	5.15	3.38	2.46	4.05	4.4	4.19	4.02	4.69	2.84	4.5	4.39	4.51	4.5	3.86	3.86	5.2	3.32	4.02	3.63	4.97	4.24	4.54	2.47	4.24	5.03	5.07	4.26	3.48	4.89	5.79	5.84	4.67	5.38	5.52	5.19	5.18	5.22	5.41	5.44	5.5	5.9	5.94	5.61
PRCC	ENSG00000143294	4.27	4.52	4.66	4.49	4.68	5.05	4.63	4.53	4.54	4.23	4.4	4.63	4.5	4.34	4.51	4.47	4.34	4.26	4.11	4.24	4.41	3.86	4.11	4.04	4.13	4.15	4.23	4.18	4.32	4.23	4.24	4.65	4.44	4.56	4.53	4.26	3.75	4.29	4.26	4.35	4.19	4.52	4.34	4.2	4.35	4.44	4.47	4.39
PRCD	ENSG00000214140	0	0	0.03	0.02	0.04	0.18	0	0	0	0.04	0.17	0	0.1	0.08	0.02	0.01	0	0.06	0.04	0.05	0.18	0.04	0	0.1	0	0.01	0.05	0	0.07	0.02	0.03	0.1	0.05	0.08	0.06	0.06	0.11	0.17	0.01	0.1	0.1	0.06	0.11	0.03	0.1	0.03	0.05	0.1
PRF1	ENSG00000180644	0	0.06	0.05	0.02	0.04	0.07	0	0	0.03	0.07	0.1	0.02	0.04	0.06	0.05	0.06	0.05	0.02	0.05	0.07	0.06	0.1	0.06	0.07	0.21	0.14	0.07	0.02	0.18	0.04	0.04	0	0.04	0.04	0.06	0.06	0.1	0.03	0.02	0	0.02	0.05	0.02	0.02	0.02	0.02	0.04	0.04
PRG4	ENSG00000116690	0.62	0.95	0.74	0.75	0.87	0.87	0.77	0.83	0.79	0.61	0.49	0.98	0.68	0.62	0.64	0.78	0.84	0.79	0.66	0.72	0.74	0.58	0.76	0.87	1.07	0.59	1.03	0.68	0.6	1.08	0.86	1.02	0.71	0.76	0.75	0.79	1.38	0.79	0.75	0.77	0.8	0.91	0.8	0.76	0.81	0.62	0.57	0.74
PRICKLE1	ENSG00000139174	2.23	2.59	1.52	1.19	2.64	1.54	1.81	0.31	1.77	2.14	2.66	1.87	2.04	1.08	2.42	2.48	3.46	3.13	1.85	0.86	1.83	1.86	3.34	1.6	2.89	1.72	3.05	1.79	2.7	3.52	1.09	1.09	1.25	2.51	2.9	3.35	1.54	3.41	3.64	1.75	3.28	2.8	3.18	3.49	3.31	3.04	3.16	2.78
PRKAG2	ENSG00000106617	1.77	1.99	1.76	1.22	2.39	1.79	1.54	1.97	1.62	2.03	1.85	1.71	2.04	1.5	2.2	2.01	1.72	1.69	1.28	1.4	1.47	1.29	1.64	1.21	1.96	1.56	1.37	0.73	1.58	1.82	2.57	2.44	1.71	2.75	2.5	2.54	2.88	2.53	2.52	2.75	2.36	2.72	2.76	2.48	2.6	2.96	2.65	2.99
PRKAR1A	ENSG00000108946	6.07	6.04	6.39	6.34	6.3	6.17	6.16	6.6	6.24	6.16	6.67	6.23	6.52	6.42	6.31	5.99	5.72	5.86	6.2	6.5	6.3	5.91	5.75	6.24	5.91	6.12	5.9	5.97	5.81	5.99	6.27	6.19	5.95	5.91	5.82	6.09	6.93	5.99	6.16	6.21	6.06	5.75	5.99	6.22	5.95	6.03	5.86	6.13
PRKCA	ENSG00000154229	1.54	2.39	2.35	1.44	2.06	1.39	1.91	0.71	1.53	1.09	1.34	2.11	2.3	1.35	1.84	2.27	3.17	3.12	3.02	1.24	2	2.5	3.16	2.55	3.02	3.08	3.25	2.66	3.1	3.11	2.05	2.01	2.04	1.84	3.01	2.56	0.87	2.28	2.67	2.57	2.11	2.39	2.42	2.25	2.23	2.33	3.31	1.93
PRKCG	ENSG00000126583	0.49	0.67	1.97	0.69	0.82	0.76	0.38	0.68	0.63	0.34	0.44	0.83	1.36	0.46	0.55	0.71	0.65	1.18	0.94	0.71	0.98	1.12	0.33	1.09	0.42	0.83	0.89	0.29	1.57	0.58	1.54	2.77	1.07	0.87	1.87	2.98	0.94	2.14	2.45	1.28	2.19	1.18	1.41	2.23	1.73	1.14	1.45	0.69
PRKCH	ENSG00000027075	1.1	1.23	1.84	1.1	1.38	0.72	0.86	0.57	1.29	1.41	1.61	1.27	0.9	1.62	1.12	1.08	0.68	0.86	0.57	0.55	1.11	0.98	0.56	0.82	0.98	1.25	1.19	0.58	1.29	1.06	0.77	2.68	0.6	0.6	0.84	1.27	0.97	0.8	0.86	0.66	0.59	0.54	0.61	0.92	0.56	0.45	0.41	0.35
PRKRA	ENSG00000180228	4.07	3.91	3.71	3.89	3.65	3.82	3.89	4.26	4.13	4.26	3.96	3.8	3.86	4.01	3.96	3.8	3.67	3.84	3.75	4.07	3.89	3.85	3.72	3.88	3.58	3.78	3.69	3.77	3.69	3.68	3.86	3.48	3.82	3.45	3.1	3.2	4.45	3.32	3.34	3.68	3.42	3.26	3.23	3.49	3.38	3.31	3.05	3.47
PROC	ENSG00000115718	0	0	0.07	0.02	0.04	0.16	0	0	0	0.03	0	0.05	0	0.02	0	0.03	0	0.03	0.03	0	0.07	0.05	0.02	0	0	0	0.02	0.03	0.02	0.02	0	0.14	0.02	0.02	0.02	0.02	0.05	0.02	0	0	0.02	0.01	0	0.04	0.02	0	0	0
PROK2	ENSG00000163421	0.21	0.13	0.97	0.53	0.34	0.42	0.69	1.26	0.48	0.42	0.12	0.88	0.37	1.21	0.08	0.03	0.11	0.2	0.61	0.91	0.07	0.99	0.16	0.78	0	0.1	0.2	0.77	0.31	0.1	0.08	2.4	1.08	0.11	0.03	0.23	1.51	0.2	0.11	0.2	0.13	0.14	0.16	0.06	0.19	0.07	0.09	0.08
PROKR2	ENSG00000101292	0.86	0.93	0.99	0.79	0.9	0.51	0.51	0	1.04	0.8	0.14	0.37	1.06	1.35	0.73	1.1	0.48	0.87	1	0	0.42	0.36	0.67	0.55	1.22	2.87	1.28	0.16	1.29	0.72	4.61	1.62	0.88	1.77	2.56	1.31	0.54	0.33	0.57	3.84	0.25	2.02	1.41	0.26	0.37	1.35	1.82	0.83
PROM1	ENSG00000007062	2.94	2.88	2.62	3.38	2.34	1.74	3.55	1.8	3.02	2.55	2.06	3.14	2.28	3.32	2.52	2.83	2.63	2.65	3.23	1.35	1.79	3.15	2.97	3.05	2.6	3.02	2.79	3.64	2.87	2.58	2.28	1	2.78	1.43	0.65	1.05	1.45	0.97	1.1	0.89	1.03	0.81	0.84	1.12	0.66	0.53	0.68	0.91
PROS1	ENSG00000184500	1.76	1.46	1.48	1.49	1.84	1.53	1.34	1.35	1.69	1.82	2.64	1.2	1.55	2.52	1.5	1.6	1.25	1.33	1.38	1.17	1.79	0.95	1.18	1.19	1.44	2.02	1.46	1.08	1.23	1.52	2.29	0.68	1.25	1.53	1.23	0.89	1.61	1.16	1.32	1.94	1.19	1.26	1.21	1.24	1.02	1.06	0.97	1.36
PROZ	ENSG00000126231	0	0	0	0	0	0	0	0	0	0	0	0	0	0.09	0.08	0.03	0.01	0.02	0	0	0.08	0.04	0	0.07	0	0.03	0.03	0.04	0.06	0.03	0	0.07	0.06	0.04	0	0	0	0.08	0.01	0	0	0.08	0	0.03	0.04	0	0.02	0
PRPF3	ENSG00000117360	2.65	2.82	2.5	2.66	2.37	2.46	2.61	2.22	2.51	2.26	2.18	2.74	2.15	2.48	2.46	2.63	3.09	2.88	2.42	1.99	2.33	2.86	3.04	2.84	2.68	2.53	2.94	2.61	2.83	2.66	2.1	2.46	2.64	2.48	2.5	2.17	1.45	2.33	2.35	2.21	2.38	2.59	2.52	2.2	2.41	1.74	1.98	1.92
PRPF31	ENSG00000105618	5.08	4.99	4.89	4.92	4.84	4.86	5.07	4.88	5.17	5.04	4.92	4.98	4.6	5.14	5.06	5.1	4.7	4.66	4.42	3.97	4.16	4.3	4.61	4.15	4.14	4.67	4.6	4.78	4.83	4.33	4.36	4.44	4.73	4.36	4.4	4.32	3.22	4.37	4.08	4.11	4.26	4.36	4.31	4.2	4.29	4.07	4.29	3.84
PRPF8	ENSG00000174231	6.04	6.32	6.34	6.4	6.29	5.98	6.51	5.69	5.68	5.16	4.81	6.38	6.29	5.93	5.74	6.34	6.73	6.65	6.85	6.37	6.51	6.56	6.89	6.59	6.77	6.82	6.87	7.06	6.76	6.78	5.58	6.28	6.31	6.2	6.26	6.4	4.46	6.27	6.31	6.11	6.25	6.39	6.31	6.35	6.08	6.17	6.58	6.07
PRPH	ENSG00000135406	0.01	0	0	0.34	0.02	2.47	0.02	0.1	1.41	0.71	1.07	0.09	0.04	0.15	0.27	0	0.04	0.07	0.03	0.04	1.36	0.03	0.02	0.03	0	0.04	0	0.04	0.37	0	0.03	0.07	0.37	0.02	0.07	0.02	0	0.03	0.04	0.03	0.01	0.01	0.02	0.02	0	0.04	0.02	0
PRPH2	ENSG00000112619	0.81	1.1	1.34	0.99	1.33	2.34	0.9	1.04	0.97	0.66	1.51	1.52	1.66	1.13	0.83	0.94	0.94	0.93	1.75	2.01	2.51	1.17	0.97	1.42	1.34	1.23	1.07	0.83	0.97	1.24	1.09	1.62	1.19	1.5	1.16	1.65	1.18	1.45	1.54	2.14	1.57	1.51	1.44	1.38	1.31	0.78	0.77	0.85
PRSS1	ENSG00000204983	0	0	0	0	0	0	0	0.03	0	0	0	0	0	0	0	0	0	0	0	0	0	0	0	0	0.03	0	0	0	0	0	0	0	0	0	0	0	0	0.02	0	0	0	0	0	0	0	0	0	0
PRSS2	ENSG00000250606	0	0.05	0	0	0	0	0	0	0	0	0	0	0	0	0	0	0	0	0	0	0	0	0	0	0	0	0	0	0	0	0	0	0	0	0	0	0	0	0.04	0	0	0	0	0	0	0	0	0
PRX	ENSG00000105227	0.77	1.15	0.77	0.82	1.06	0.99	0.7	0.45	1.01	0.83	1.15	0.74	0.65	1.42	0.88	1.05	1.03	1.05	0.62	0.39	0.95	0.71	1.08	0.72	0.73	1.31	1.05	0.58	1.29	1.04	1.16	0.88	0.51	0.7	1.59	1.75	0.62	1.23	1.21	0.78	0.94	0.9	0.92	0.99	1.06	0.69	1.08	0.43
PSEN1	ENSG00000080815	3.59	3.39	3.28	3.41	3.46	2.98	3.37	3.2	3.4	3.51	3.41	3.25	3.36	3.5	3.55	3.54	3.18	3.22	3.36	2.9	3.04	2.93	3.22	3.03	3.55	3.39	3.32	3.34	3.11	3.54	3.39	3.1	3.51	3.36	3.53	3.75	3.01	3.62	3.77	3.43	3.65	3.51	3.62	3.8	3.64	3.68	3.64	3.76
PSEN2	ENSG00000143801	1.16	0.99	2.08	1.25	1.53	2.57	0.73	2.3	1.49	1.27	1.95	1.26	1.69	2.1	0.88	1.13	0.79	1.12	1.38	2.27	2.65	0.94	0.49	1.31	0.8	1.63	0.93	0.6	1.45	0.94	2.27	2.43	1.61	2.29	1.9	2.24	2.39	2.08	2.02	2.33	2.05	2.03	2.2	2.03	2.03	1.8	1.53	1.85
PSMA6	ENSG00000100902	4.19	3.65	4.1	3.92	3.69	3.45	3.85	3.9	4.57	4.71	4.29	3.59	3.67	3.91	4.22	3.8	3.35	3.1	3.45	3.03	3.03	3.43	3.08	3.05	2.85	3.28	2.86	3.34	3.08	2.92	4.48	3.28	3.93	3.26	3.4	3.05	4.86	3.24	3.02	3.92	3.17	2.97	3.08	3.47	3.38	3.36	3.12	3.48
PSTPIP1	ENSG00000140368	0.15	0.25	0.03	0.02	0.19	0.09	0.04	0.14	0.14	0.28	0.33	0.05	0.06	0.07	0.14	0.26	0.08	0.13	0.06	0.04	0.16	0	0.13	0	0.09	0.09	0.23	0.01	0.08	0.1	0.11	0.06	0.09	0.05	0.09	0.03	0.11	0.04	0.05	0.04	0.1	0.13	0.11	0.06	0.01	0.04	0.05	0.02
PTF1A	ENSG00000168267	0	0	0.04	0.06	0	2.22	0	0	0.37	0.21	0.24	0	0	0	0	0.07	0.07	0.04	0.04	0.08	2.13	0	0.04	0	0	0.04	0	0.08	0.04	0.07	0	0.04	0.27	0.06	0.04	0.02	0	0	0.03	0	0.07	0.01	0.03	0	0	0.04	0.06	0.06
PTGDR	ENSG00000168229	0.05	0.12	0	0	0.3	0.04	0	0.02	0	0.05	0.9	0	0.02	0.01	0.08	0.18	0.02	0.07	0	0	0.02	0	0.02	0.02	0.12	0.04	0.07	0	0.09	0.04	0	0	0	0.26	0.05	0.03	0.02	0.44	0.38	0.29	0.17	0.22	0.13	0.03	0.07	0	0.03	0
PTGER2	ENSG00000125384	0	0	0.08	0.02	0	0.16	0	0	0.03	0	0.36	0.02	0.08	0.07	0	0.04	0.02	0.07	0.05	0	0.12	0.08	0.02	0	0	0.02	0.07	0.07	0.09	0	0.46	0.05	0.05	0.02	0.04	0.04	0	0.07	0.02	0.07	0	0.02	0.04	0.02	0	0	0.02	0
PTGIS	ENSG00000124212	2.28	2.35	2.64	2.34	2.74	2.9	2.41	2.44	2.44	2.2	2.63	2.36	2.58	3.08	2.01	2.49	2.5	2.57	2.51	2.83	3.17	1.92	2.64	2.4	2.46	3.1	2.6	2.56	3.12	2.46	2.05	2.51	2.35	2.71	2.24	2.21	1.77	2.48	2.42	2.64	2.65	2.75	2.59	2.3	2.23	2.31	2.43	2.19
PTH1R	ENSG00000160801	0.74	0.48	0.6	0.3	1.47	0.83	0.04	0.16	0.47	0.51	2.46	0.19	0.55	1.53	0.63	0.7	0.1	0.5	0.19	0.17	1.24	0.09	0.22	0.23	0.57	1.07	0.62	0.14	0.99	0.45	0.63	0.33	0.21	0.64	0.72	0.48	0.31	0.56	0.83	0.59	0.52	0.4	0.51	0.55	0.44	0.04	0.27	0.08
PTPN1	ENSG00000196396	3.92	4.19	3.85	3.53	4.17	3.75	3.66	4	3.37	3.61	3.38	3.96	3.8	3.29	3.9	4.17	3.69	3.63	3.14	3.83	3.39	3.18	3.6	3.27	3.88	3.59	4.19	2.96	3.84	4.06	3.62	4.06	3.43	4.34	4.48	4.41	3.1	4.33	4.26	4.24	4.21	4.23	4.28	4.24	4.25	3.99	4.35	3.97
PTPN12	ENSG00000127947	4.02	4.24	3.27	3.7	3.7	3.39	3.84	3.61	4.22	3.84	3.48	3.8	3.58	4.45	3.77	4	4.11	4.18	3.66	3.31	3.43	3.77	4.25	3.88	4.16	4.38	4.44	3.58	4.28	4.24	4.39	3.31	3.57	3.38	3.43	3.48	3.3	3.4	3.55	3.32	3.44	3.4	3.45	3.36	3.46	2.78	3.39	3.11
PTPN22	ENSG00000134242	0	0.01	0	0.01	0.02	0.01	0.01	0	0.03	0.02	0.04	0.01	0	0.04	0	0.01	0.03	0.05	0	0.05	0.01	0	0.02	0.01	0	0.02	0	0	0.02	0	0.01	0	0	0.01	0.04	0	0.04	0.05	0.05	0	0.06	0.01	0	0.03	0.02	0	0	0.01
PTPRC	ENSG00000081237	0.12	0.15	0.13	0.11	0.19	0.18	0.09	0.12	0.16	0.12	0.29	0.07	0.07	0.46	0.16	0.08	0.09	0.12	0.16	0.12	0.28	0.1	0.1	0.13	0.18	0.2	0.13	0.07	0.11	0.25	0.11	0.06	0.11	0.12	0.3	0.18	0.18	0.17	0.26	0.27	0.21	0.13	0.18	0.28	0.1	0.34	0.32	0.3
PTPRJ	ENSG00000149177	1.92	2.06	2.04	1.66	2.07	2.53	1.7	1.42	1.79	1.36	2.11	2.07	2.15	1.81	1.66	2.05	1.99	2.14	2.14	2.15	2.58	1.82	2.2	1.98	2.3	2.48	2.39	1.69	2.26	2.08	2.06	2.41	1.97	1.8	2.1	2.31	2.13	2.12	2.22	1.88	2.15	2.06	2.15	2.13	1.99	2.23	2.31	2.25
[truncated: 468 more rows]
[truncated: 477 more columns]

## Sheet: Supplementary Table S2
	Average Sensitivity	Std. Dev.	Average Specificity	Std. Dev.	Average MCC	Std. Dev.	Average Accuracy	Std. Dev.
[truncated: 6 more rows]

## Sheet: Supplementary Table S3
Rank	Gene Name	Ensembl ID	SVM Output	Confidence
[truncated: 10,840 more rows]
